# Supplementary material for: Genome-wide chromatin accessibility analyses provide a map for enhancing optic nerve regeneration
Source: Sci Rep. 2021 Jul 21;11:14924. doi: 10.1038/s41598-021-94341-y (PMC8295311; doi:10.1038/s41598-021-94341-y)
Supplement: Supplementary file 2 — Supplementary Dataset 1. [file 41598_2021_94341_MOESM2_ESM.xls]

## Sheet: NEW_e21_Vs_p11_AllGenes_Protein
	baseMean	log2FoldChange	lfcSE	stat	pvalue	padj	ensembl_gene_id	external_gene_name	e21_1	e21_2	e21_3	e21_4	p11_1	p11_2	p11_3	p11_4
ENSRNOG00000000007	121.014	-4.04466	0.264202	-15.309	6.66e-53	7.68e-52	ENSRNOG00000000007	Gad1	18.839	14.1284	7.78965	15.5426	304.151	220.267	220.433	166.959
ENSRNOG00000000008	2.67449	-1.827	1.01686	-1.7967	0.0723833	0.101772	ENSRNOG00000000008	Alx4	0	2.49324	0.865517	1.19559	4.44016	5.84781	2.08942	4.46415
ENSRNOG00000000010	196.673	2.74338	0.153089	17.9202	8.2e-72	1.38e-70	ENSRNOG00000000010	Cbln1	350.184	295.034	392.945	331.178	52.1719	41.9093	50.146	59.8195
ENSRNOG00000000012	11.742	0.058496	0.51942	0.112618	0.910333	0.929108	ENSRNOG00000000012	Tcf15	5.54089	13.2973	12.1172	16.7382	18.8707	15.5942	7.31296	4.46415
ENSRNOG00000000017	4.55046	2.10649	0.868876	2.42438	0.0153344	0.0241628	ENSRNOG00000000017	Steap1	3.32453	13.2973	10.3862	2.39117	1.11004	0.974634	3.13412	1.78566
ENSRNOG00000000021	278.58	0.37912	0.104122	3.64109	0.000271483	0.000528417	ENSRNOG00000000021	AABR07061902.1	356.833	302.514	319.376	280.963	238.659	264.126	240.283	225.886
ENSRNOG00000000024	38.8857	0.00992641	0.243924	0.0406946	0.967539	0.976045	ENSRNOG00000000024	Hebp1	39.8944	42.3852	39.8138	33.4764	41.0715	46.7825	35.5201	32.1418
ENSRNOG00000000033	2609.17	0.227466	0.057235	3.97425	7.06e-05	0.000146034	ENSRNOG00000000033	Tmcc2	2891.24	2885.52	2938.43	2537.04	2546.43	2443.41	2334.92	2296.36
ENSRNOG00000000034	84.6822	1.63768	0.204724	7.99945	1.25e-15	4.98e-15	ENSRNOG00000000034	Nuak2	126.332	127.987	117.71	142.275	25.5309	40.9346	38.6542	58.0339
ENSRNOG00000000036	1516.24	0.225286	0.072347	3.11396	0.00184593	0.00327899	ENSRNOG00000000036	Klhdc8a	1610.18	1526.7	1752.67	1649.91	1212.16	1379.11	1517.96	1481.2
ENSRNOG00000000040	429.761	-0.282783	0.0957366	-2.95376	0.0031393	0.00542077	ENSRNOG00000000040	RGD1304622	366.807	437.149	371.307	375.414	416.265	457.104	483.7	530.34
ENSRNOG00000000041	150.017	-0.782513	0.132694	-5.89712	3.7e-09	1.07e-08	ENSRNOG00000000041	Slc26a1	116.359	116.351	113.383	94.4514	166.506	203.699	191.182	198.208
ENSRNOG00000000042	7343.83	0.671443	0.0444377	15.1098	1.4e-51	1.55e-50	ENSRNOG00000000042	Xpr1	9525.9	8626.63	8956.37	8982.45	5736.69	5399.48	5916.18	5606.97
ENSRNOG00000000043	707.549	-0.0419722	0.0631482	-0.664662	0.506267	0.574589	ENSRNOG00000000043	Idua	693.72	682.318	700.203	714.961	695.996	711.483	707.267	754.441
ENSRNOG00000000044	828.544	-1.35325	0.0657157	-20.5925	3.21e-94	7.92e-93	ENSRNOG00000000044	Tmem175	469.868	473.717	446.607	474.648	1229.93	1231.94	1190.97	1110.68
ENSRNOG00000000047	19.127	-0.154713	0.343127	-0.450892	0.652067	0.70931	ENSRNOG00000000047	Cd82	17.7309	14.9595	20.7724	19.1294	19.9807	15.5942	19.8495	24.9992
ENSRNOG00000000048	1744.45	-0.152003	0.0500904	-3.03458	0.00240872	0.00422186	ENSRNOG00000000048	Gak	1699.95	1690.42	1609.86	1608.06	1938.13	1841.08	1795.85	1772.27
ENSRNOG00000000054	3050.81	-0.511159	0.0531665	-9.6143	6.96e-22	3.52e-21	ENSRNOG00000000054	Abhd8	2523.32	2682.73	2441.62	2411.5	3629.83	3756.24	3640.81	3320.43
ENSRNOG00000000055	1.6885	-3.41285	1.4249	-2.39515	0.0166134	0.0260588	ENSRNOG00000000055	Fcrl6	0	0.831082	0	0	1.11004	2.9239	4.17883	4.46415
ENSRNOG00000000060	5849.26	-1.12838	0.0617983	-18.2592	1.75e-74	3.11e-73	ENSRNOG00000000060	Cplx1	3765.59	3812.17	3723.45	3379.93	8734.91	8239.56	7987.84	7150.67
ENSRNOG00000000062	1274.25	-0.0516464	0.0533397	-0.968255	0.332917	0.400614	ENSRNOG00000000062	Pcgf3	1253.35	1293.99	1261.06	1193.2	1326.5	1324.53	1304.84	1236.57
ENSRNOG00000000064	944.681	-0.0376959	0.0643733	-0.585583	0.558156	0.622813	ENSRNOG00000000064	Atp5me	876.569	964.055	913.12	974.404	976.836	891.791	1019.64	941.042
ENSRNOG00000000065	54.6591	-5.77646	0.560588	-10.3043	6.74e-25	3.74e-24	ENSRNOG00000000065	Pde6b	4.43271	2.49324	0	1.19559	68.8225	123.779	134.767	101.783
ENSRNOG00000000066	359.932	-0.250561	0.0953376	-2.62815	0.00858517	0.0139943	ENSRNOG00000000066	Fbxo28	294.775	339.081	308.989	373.023	406.275	415.194	363.558	378.56
ENSRNOG00000000068	96.4868	-1.31351	0.165206	-7.95074	1.85e-15	7.33e-15	ENSRNOG00000000068	Ppp2r5a	48.7598	57.3446	58.8551	56.1926	136.535	140.347	121.186	152.674
ENSRNOG00000000073	93.9016	-0.63589	0.159743	-3.9807	6.87e-05	0.000142293	ENSRNOG00000000073	Tmed5	70.9234	80.6149	71.8379	70.5396	103.234	108.184	119.097	126.782
ENSRNOG00000000075	384.158	1.03287	0.0860389	12.0046	3.36e-33	2.39e-32	ENSRNOG00000000075	Mtf2	533.034	504.467	528.831	497.364	244.209	242.684	278.937	243.742
ENSRNOG00000000081	14.3165	-2.76834	0.504975	-5.48214	4.2e-08	1.13e-07	ENSRNOG00000000081	Antxr2	5.54089	4.15541	2.59655	2.39117	26.641	31.1883	18.8047	23.2136
ENSRNOG00000000082	349.991	0.701967	0.0907621	7.73415	1.04e-14	3.99e-14	ENSRNOG00000000082	Hltf	473.192	415.541	439.682	406.5	265.3	259.253	253.864	286.598
ENSRNOG00000000095	666.929	0.11057	0.0698462	1.58306	0.113409	0.153381	ENSRNOG00000000095	Gpr89b	742.479	660.71	663.851	705.396	619.403	674.447	653.987	615.159
ENSRNOG00000000096	341.759	0.187353	0.091658	2.04405	0.0409487	0.0602325	ENSRNOG00000000096	Pdzk1	393.403	380.635	336.686	344.329	341.893	325.528	307.144	304.455
ENSRNOG00000000097	4.25398	-0.627069	0.719935	-0.871008	0.38375	0.453377	ENSRNOG00000000097	Cd160	3.32453	4.98649	2.59655	2.39117	3.33012	6.82244	5.22354	5.35697
ENSRNOG00000000098	953.561	-0.10766	0.0600084	-1.79408	0.0728005	0.102323	ENSRNOG00000000098	Rnf115	940.843	880.115	978.034	871.583	1005.7	995.102	970.534	986.576
ENSRNOG00000000104	669.932	1.03401	0.0725375	14.2549	4.18e-46	4.05e-45	ENSRNOG00000000104	Thoc3	940.843	914.19	885.424	858.432	480.648	452.23	417.883	409.809
ENSRNOG00000000105	6781.74	-0.549903	0.0723505	-7.60054	2.95e-14	1.11e-13	ENSRNOG00000000105	Cplx2	5796.88	6095.15	5066.73	5056.14	8819.28	8239.56	8028.58	7151.56
ENSRNOG00000000108	141.123	-0.599984	0.139467	-4.30197	1.69e-05	3.73e-05	ENSRNOG00000000108	Aga	132.981	93.9122	110.786	112.385	177.607	154.967	177.6	168.745
ENSRNOG00000000111	348.214	0.428129	0.0950907	4.50232	6.72e-06	1.53e-05	ENSRNOG00000000111	Coprs	371.24	447.122	374.769	402.913	320.802	296.289	296.697	275.884
ENSRNOG00000000112	896.56	0.285424	0.0606516	4.70596	2.53e-06	5.96e-06	ENSRNOG00000000112	Champ1	1018.42	934.136	996.21	992.337	846.961	780.682	781.442	822.296
ENSRNOG00000000113	171.271	-0.726481	0.127246	-5.70925	1.13e-08	3.19e-08	ENSRNOG00000000113	Elac1	129.657	127.987	134.155	123.145	249.759	212.47	203.718	189.28
ENSRNOG00000000121	117.643	-0.221002	0.138688	-1.59352	0.111044	0.150542	ENSRNOG00000000121	Pigv	111.926	113.027	102.131	107.603	123.215	136.449	125.365	121.425
ENSRNOG00000000122	235.396	0.941266	0.118415	7.9489	1.88e-15	7.44e-15	ENSRNOG00000000122	Ak2	310.29	287.554	317.645	325.2	129.875	171.536	153.572	187.494
ENSRNOG00000000123	1237.26	0.0824457	0.0583339	1.41334	0.157555	0.206015	ENSRNOG00000000123	Rnf19b	1268.86	1327.24	1298.27	1194.39	1123.36	1194.9	1234.85	1256.21
ENSRNOG00000000127	1430.85	-0.3409	0.0503354	-6.77256	1.27e-11	4.19e-11	ENSRNOG00000000127	Kpna6	1282.16	1288.18	1255	1221.89	1653.96	1611.07	1601.54	1532.99
ENSRNOG00000000129	1686.21	-0.955198	0.0678184	-14.0846	4.72e-45	4.47e-44	ENSRNOG00000000129	Phf24	1211.24	1159.36	1167.58	1048.53	2311.11	2346.92	2281.64	1963.33
ENSRNOG00000000130	1282.68	0.124429	0.0507025	2.4541	0.0141239	0.0223823	ENSRNOG00000000130	Dnajb5	1314.3	1343.86	1361.46	1330.69	1233.26	1276.77	1205.59	1195.5
ENSRNOG00000000133	980.552	0.12925	0.0656532	1.96867	0.0489907	0.0711237	ENSRNOG00000000133	Txndc15	1095.99	1059.63	999.672	939.732	984.606	898.613	965.31	900.865
ENSRNOG00000000138	32.1441	0.367864	0.282778	1.30089	0.193295	0.246996	ENSRNOG00000000138	Glis1	33.2453	39.0608	46.7379	25.1073	25.5309	34.1122	29.2518	24.1064
ENSRNOG00000000142	522.935	-2.80818	0.107849	-26.0381	1.83e-149	1.11e-147	ENSRNOG00000000142	Plxdc2	146.28	126.324	115.114	137.493	1044.55	911.283	797.112	905.329
ENSRNOG00000000145	1628.75	-0.0986351	0.0582521	-1.69325	0.0904088	0.124833	ENSRNOG00000000145	Pik3r3	1677.78	1456.89	1551.87	1608.06	1763.86	1671.5	1714.37	1585.66
ENSRNOG00000000150	76.2204	0.107684	0.174334	0.617684	0.536784	0.602939	ENSRNOG00000000150	Dnajc1	74.2479	78.1217	72.7034	92.0602	66.6025	78.9454	72.0849	74.9976
ENSRNOG00000000151	15.2782	-6.66653	1.07788	-6.18483	6.22e-10	1.88e-09	ENSRNOG00000000151	Ldlrap1	0	0.831082	0	0	27.751	37.0361	20.8942	35.7132
ENSRNOG00000000155	436.477	-0.0679761	0.0876735	-0.775332	0.438143	0.507641	ENSRNOG00000000155	Cog3	427.757	376.48	431.893	471.061	465.107	412.27	449.225	458.021
ENSRNOG00000000156	16.7402	-1.69874	0.401954	-4.22621	2.38e-05	5.16e-05	ENSRNOG00000000156	LOC100911486	7.75725	5.81757	8.65517	9.5647	23.3109	32.1629	26.1177	20.5351
ENSRNOG00000000157	842.849	0.586928	0.0682069	8.60511	7.62e-18	3.31e-17	ENSRNOG00000000157	Atg12	1029.5	1004.78	1068.05	942.123	734.847	632.538	673.837	657.122
ENSRNOG00000000158	606.954	-0.00214436	0.0668791	-0.0320632	0.974422	0.980988	ENSRNOG00000000158	Cdo1	596.2	629.96	611.055	587.033	589.432	614.994	627.87	599.088
ENSRNOG00000000161	451.468	-0.281621	0.0867892	-3.24489	0.00117498	0.00213505	ENSRNOG00000000161	Chm	385.646	419.696	387.751	436.389	535.04	454.18	529.667	463.378
ENSRNOG00000000164	742.831	-0.710794	0.0719178	-9.88342	4.91e-23	2.58e-22	ENSRNOG00000000164	Lamp2	565.171	526.075	606.727	557.144	863.612	944.421	891.136	988.362
ENSRNOG00000000165	4.76746	1.07204	0.762903	1.40521	0.15996	0.208866	ENSRNOG00000000165	Pfkfb1	9.9736	6.64865	4.32758	4.78235	5.55021	0	4.17883	2.67849
ENSRNOG00000000166	96.1884	0.0921776	0.152386	0.604896	0.545248	0.610863	ENSRNOG00000000166	Apex2	90.8706	101.392	99.5344	105.212	96.5736	87.7171	90.8896	97.3184
ENSRNOG00000000167	10.2972	-0.745241	0.536613	-1.38879	0.164898	0.214712	ENSRNOG00000000167	Alas2	12.19	9.97298	1.73103	7.17352	11.1004	8.77171	13.5812	17.8566
ENSRNOG00000000168	190.807	1.15179	0.167199	6.88871	5.63e-12	1.9e-11	ENSRNOG00000000168	Gatm	239.367	214.419	296.872	303.679	112.114	119.88	85.6661	154.459
ENSRNOG00000000169	92.3276	0.446705	0.161293	2.76953	0.00561372	0.00938544	ENSRNOG00000000169	Spata5l1	115.251	103.054	97.8034	111.19	67.7125	80.8947	75.219	87.4972
ENSRNOG00000000170	866.012	-0.105866	0.0618903	-1.71055	0.0871649	0.120712	ENSRNOG00000000170	Slc30a4	853.297	840.224	802.334	841.693	876.932	870.349	967.4	875.865
ENSRNOG00000000172	8.49364	-5.0641	1.08226	-4.67919	2.88e-06	6.76e-06	ENSRNOG00000000172	Sqor	1.10818	0.831082	0	0	19.9807	19.4927	16.7153	9.82112
ENSRNOG00000000175	613.567	0.31987	0.0679669	4.70626	2.52e-06	5.96e-06	ENSRNOG00000000175	Mier2	687.071	674.007	712.32	650.399	533.93	537.998	573.545	539.269
ENSRNOG00000000177	30.0365	1.13715	0.294399	3.86263	0.000112175	0.0002269	ENSRNOG00000000177	Plpp2	45.4353	30.75	48.4689	40.65	16.6506	22.4166	19.8495	16.0709
ENSRNOG00000000184	39.3663	-1.66515	0.282456	-5.89525	3.74e-09	1.08e-08	ENSRNOG00000000184	Tmprss6	12.19	25.7635	15.5793	21.5206	59.9422	45.8078	68.9507	65.1765
ENSRNOG00000000185	393.907	-0.497781	0.0823788	-6.04259	1.52e-09	4.48e-09	ENSRNOG00000000185	Mpst	319.155	325.784	334.089	327.591	439.576	499.013	447.135	458.914
ENSRNOG00000000186	74.6563	-2.00329	0.216917	-9.23528	2.58e-20	1.24e-19	ENSRNOG00000000186	Tst	19.9472	32.4122	32.0241	34.672	98.7937	114.032	118.052	147.317
ENSRNOG00000000187	5.84725	-1.58567	0.66634	-2.37967	0.0173284	0.0271051	ENSRNOG00000000187	Csf2rb	4.43271	1.66216	4.32758	1.19559	8.88033	7.79708	10.4471	8.03546
ENSRNOG00000000190	724.134	0.422778	0.0704889	5.99779	2e-09	5.88e-09	ENSRNOG00000000190	Ep300	881.002	821.94	862.055	750.829	628.283	589.654	647.719	611.588
ENSRNOG00000000195	1.31215	-2.94215	1.54456	-1.90485	0.0568002	0.0814901	ENSRNOG00000000195	LOC108348048	0	0	0	1.19559	4.44016	2.9239	1.04471	0.892829
ENSRNOG00000000196	1.68176	-0.443655	1.11609	-0.397507	0.690993	0.743745	ENSRNOG00000000196	Cyp19a1	1.10818	1.66216	1.73103	1.19559	1.11004	2.9239	1.04471	2.67849
ENSRNOG00000000204	1029.08	0.982741	0.0736396	13.3453	1.26e-40	1.08e-39	ENSRNOG00000000204	Syncrip	1439.52	1288.18	1334.63	1406.01	733.737	605.248	671.747	753.548
ENSRNOG00000000219	1099.23	0.279239	0.0552255	5.05634	4.27e-07	1.07e-06	ENSRNOG00000000219	Ano10	1189.08	1186.78	1260.19	1184.83	989.047	1015.57	949.64	1018.72
ENSRNOG00000000221	285.088	-0.0268458	0.100372	-0.267464	0.789112	0.829332	ENSRNOG00000000221	Abhd5	282.585	288.385	311.586	245.095	299.711	278.745	273.714	300.883
ENSRNOG00000000230	419.079	-0.41714	0.080154	-5.20423	1.95e-07	5.01e-07	ENSRNOG00000000230	Lmf1	378.997	349.054	357.458	351.503	444.016	496.089	488.923	486.592
ENSRNOG00000000231	1747.42	-0.378024	0.0462305	-8.17694	2.91e-16	1.19e-15	ENSRNOG00000000231	Kctd17	1545.91	1505.92	1512.92	1513.61	2040.26	1979.48	1978.68	1902.62
ENSRNOG00000000233	76.8502	0.82586	0.181727	4.54451	5.51e-06	1.26e-05	ENSRNOG00000000233	Grm6	97.5197	90.5879	112.517	92.0602	64.3824	49.7064	49.1013	58.9267
ENSRNOG00000000236	1846.16	0.251969	0.0491046	5.13126	2.88e-07	7.3e-07	ENSRNOG00000000236	Zfp207	1957.04	1992.1	2010.6	2069.56	1740.54	1660.78	1593.18	1745.48
ENSRNOG00000000237	388.278	0.0410745	0.0886087	0.463549	0.642971	0.701101	ENSRNOG00000000237	RGD1310429	394.511	397.257	366.979	417.26	399.615	418.118	356.246	356.239
ENSRNOG00000000244	301.303	0.335136	0.0997197	3.36077	0.000777244	0.00144245	ENSRNOG00000000244	Coil	357.942	312.487	344.476	328.786	304.151	254.38	265.356	242.849
ENSRNOG00000000245	452.639	-0.848065	0.0937394	-9.04706	1.47e-19	6.85e-19	ENSRNOG00000000245	Slc16a6	311.398	360.689	282.158	339.547	558.351	535.074	608.02	625.873
ENSRNOG00000000246	3237.16	0.594094	0.0478623	12.4126	2.23e-35	1.68e-34	ENSRNOG00000000246	Amz2	3738.99	3982.54	4090.43	3760.12	2655.22	2664.65	2531.33	2474.03
ENSRNOG00000000247	295.657	-0.329103	0.0970084	-3.39252	0.000692519	0.00129325	ENSRNOG00000000247	Mfsd11	239.367	263.453	258.789	286.941	338.563	354.767	314.457	308.919
ENSRNOG00000000248	4329.22	0.716124	0.0405488	17.6608	8.41e-70	1.38e-68	ENSRNOG00000000248	Srsf2	5321.47	5438.6	5500.36	5268.95	3203.58	3231.89	3220.84	3448.11
ENSRNOG00000000249	72.3783	0.449298	0.18571	2.41935	0.0155483	0.0244827	ENSRNOG00000000249	Mettl23	69.8152	91.419	77.031	95.647	66.6025	55.5542	65.8166	57.1411
ENSRNOG00000000250	582.194	1.26011	0.082273	15.3162	5.96e-53	6.89e-52	ENSRNOG00000000250	Jmjd6	777.941	858.507	822.241	824.955	331.902	336.249	395.944	309.812
ENSRNOG00000000257	6317.09	0.666822	0.0536001	12.4407	1.57e-35	1.19e-34	ENSRNOG00000000257	Smpd3	8093.03	7493.86	7776.67	7643.39	4601.12	4700.66	5414.72	4813.24
ENSRNOG00000000258	580.553	-0.0923738	0.0729454	-1.26634	0.20539	0.260747	ENSRNOG00000000258	Prmt7	560.738	583.419	550.469	552.361	636.054	618.893	544.293	598.195
ENSRNOG00000000262	676.197	1.17561	0.0761864	15.4307	1.02e-53	1.19e-52	ENSRNOG00000000262	Zfp821	907.598	854.352	996.21	993.533	404.055	411.296	403.257	439.272
ENSRNOG00000000264	672.498	-0.266398	0.0730063	-3.64897	0.000263296	0.000512861	ENSRNOG00000000264	Def8	559.63	668.19	615.382	595.402	723.747	749.494	769.95	698.192
ENSRNOG00000000274	3982.94	-1.3982	0.0625004	-22.3711	7.53e-111	2.48e-109	ENSRNOG00000000274	Phyhipl	2311.66	2120.92	2213.13	2117.39	6369.42	5938.45	5619.49	5173.05
ENSRNOG00000000275	727.079	-0.943761	0.0641413	-14.7138	5.26e-49	5.53e-48	ENSRNOG00000000275	Fam13c	477.625	500.311	485.555	527.254	963.516	980.482	944.416	937.47
ENSRNOG00000000277	738.181	-0.353115	0.0891848	-3.95936	7.52e-05	0.000155075	ENSRNOG00000000277	Tet1	699.26	592.561	629.231	673.116	894.693	890.816	834.722	691.05
ENSRNOG00000000279	202.658	-0.181898	0.135623	-1.3412	0.179856	0.231769	ENSRNOG00000000279	Rtn4ip1	151.82	178.683	218.11	210.423	197.587	228.064	245.506	191.065
ENSRNOG00000000281	44.7574	0.0710425	0.243058	0.292287	0.770067	0.812607	ENSRNOG00000000281	Prodh1	48.7598	46.5406	40.6793	47.8235	31.0811	38.9854	59.5484	44.6415
ENSRNOG00000000283	458.781	0.333301	0.0824334	4.04328	5.27e-05	0.000110761	ENSRNOG00000000283	Ess2	539.683	514.44	505.462	485.408	427.366	438.586	389.676	369.631
ENSRNOG00000000288	188.537	-2.29441	0.158259	-14.4978	1.25e-47	1.26e-46	ENSRNOG00000000288	Scarf2	86.4379	55.6825	64.9137	49.0191	256.419	332.35	338.485	324.99
ENSRNOG00000000299	1076.57	-0.093015	0.0790948	-1.17599	0.239597	0.299218	ENSRNOG00000000299	Foxo3	1102.64	999.791	1125.17	937.34	1181.08	1210.5	1061.42	994.612
ENSRNOG00000000302	315.918	0.611811	0.0904883	6.76121	1.37e-11	4.53e-11	ENSRNOG00000000302	Sesn1	383.43	370.662	380.827	392.153	268.63	251.456	250.73	229.457
ENSRNOG00000000303	142.755	0.404353	0.128879	3.13745	0.00170424	0.00304574	ENSRNOG00000000303	Cep57l1	165.119	159.568	169.641	155.426	134.315	110.134	126.41	121.425
ENSRNOG00000000304	630.63	-1.20651	0.0761128	-15.8516	1.37e-56	1.69e-55	ENSRNOG00000000304	Cd164	378.997	409.723	385.155	347.916	921.334	899.588	808.604	893.722
ENSRNOG00000000306	33.6123	-0.615858	0.264399	-2.32928	0.0198445	0.0307673	ENSRNOG00000000306	Smpd2	27.7045	23.2703	22.5034	33.4764	37.7414	45.8078	41.7883	36.606
ENSRNOG00000000307	227.482	1.31997	0.11291	11.6904	1.43e-31	9.75e-31	ENSRNOG00000000307	Mical1	331.345	317.473	315.914	335.96	124.325	113.058	132.678	149.102
ENSRNOG00000000308	339.676	0.641235	0.0864853	7.41438	1.22e-13	4.47e-13	ENSRNOG00000000308	Zbtb24	412.242	414.71	426.7	401.717	275.29	257.304	251.775	277.67
ENSRNOG00000000312	1038.42	-0.46822	0.0561111	-8.34451	7.15e-17	3e-16	ENSRNOG00000000312	Fig4	876.569	875.96	874.172	857.236	1249.91	1245.58	1169.03	1158.89
ENSRNOG00000000314	1125.61	0.233173	0.0589257	3.95706	7.59e-05	0.000156481	ENSRNOG00000000314	Sec63	1197.94	1177.64	1184.89	1306.78	1098.94	1007.77	1011.28	1019.61
ENSRNOG00000000316	2231.29	-0.0799852	0.0548797	-1.45747	0.144988	0.191304	ENSRNOG00000000316	Sobp	2230.76	2179.93	2180.24	2082.71	2478.72	2265.05	2321.34	2111.54
ENSRNOG00000000321	9876.74	4.54746	0.233653	19.4625	2.29e-84	4.81e-83	ENSRNOG00000000321	Cd24	18314.9	18469.1	19392.8	19598.1	568.341	645.208	876.51	1149.07
ENSRNOG00000000322	220.436	0.0855301	0.115969	0.737525	0.460803	0.529902	ENSRNOG00000000322	Atg5	250.448	209.433	220.707	227.162	236.439	200.775	231.925	186.601
ENSRNOG00000000323	29.4705	-5.57194	0.695613	-8.01012	1.15e-15	4.57e-15	ENSRNOG00000000323	Prdm1	2.21636	2.49324	0	0	45.5117	52.6303	60.5931	72.3192
ENSRNOG00000000327	502.392	-0.311879	0.0727396	-4.28762	1.81e-05	3.97e-05	ENSRNOG00000000327	Hace1	436.622	465.406	436.22	454.323	553.91	578.933	558.919	534.805
ENSRNOG00000000340	1030.26	0.308745	0.0566622	5.44887	5.07e-08	1.36e-07	ENSRNOG00000000340	Rtraf	1087.12	1194.26	1138.15	1139.39	913.564	949.294	895.315	924.971
ENSRNOG00000000341	172.354	-4.88566	0.280698	-17.4054	7.51e-68	1.18e-66	ENSRNOG00000000341	Nid2	7.75725	13.2973	6.92413	17.9338	340.783	333.325	220.433	438.379
ENSRNOG00000000368	422.009	0.607364	0.0937424	6.47908	9.23e-11	2.92e-10	ENSRNOG00000000368	Grik2	541.899	491.169	465.648	542.797	284.171	340.147	353.111	357.132
ENSRNOG00000000373	1.57118	-0.681667	1.24464	-0.547684	0.583909	0.646809	ENSRNOG00000000373	AABR07044900.1	1.10818	0.831082	1.73103	1.19559	0	4.87317	1.04471	1.78566
ENSRNOG00000000383	11.4543	-6.23631	1.09666	-5.68663	1.3e-08	3.63e-08	ENSRNOG00000000383	Mypn	1.10818	0	0	0	31.0811	23.3912	14.6259	21.4279
ENSRNOG00000000384	9.35564	0.433543	0.511573	0.84747	0.396733	0.466488	ENSRNOG00000000384	Atoh7	9.9736	7.47973	10.3862	15.5426	6.66025	11.6956	4.17883	8.92829
ENSRNOG00000000386	5.41529	-2.94532	0.855148	-3.44422	0.000572712	0.00107906	ENSRNOG00000000386	Pbld1	2.21636	0	1.73103	1.19559	11.1004	4.87317	11.4918	10.7139
ENSRNOG00000000387	619.109	0.299639	0.0730638	4.10106	4.11e-05	8.74e-05	ENSRNOG00000000387	Slc25a16	715.883	622.48	682.027	714.961	577.221	541.897	529.667	568.732
ENSRNOG00000000392	371.922	0.273162	0.0857803	3.18444	0.00145034	0.00260994	ENSRNOG00000000392	Supv3l1	396.728	384.791	399.869	448.345	346.333	320.655	338.485	340.168
ENSRNOG00000000394	3.21054	-3.56022	1.32169	-2.69368	0.0070667	0.0116377	ENSRNOG00000000394	Srgn	2.21636	0	0	0	2.22008	4.87317	2.08942	14.2853
ENSRNOG00000000395	1679.34	-0.264314	0.0526321	-5.02192	5.12e-07	1.27e-06	ENSRNOG00000000395	Kifbp	1581.37	1530.85	1570.05	1417.97	1810.48	1868.37	1894.06	1761.55
ENSRNOG00000000396	477.416	0.0603167	0.0788039	0.765402	0.444032	0.5133	ENSRNOG00000000396	Ddx50	462.11	478.703	487.286	521.276	486.198	436.636	496.236	450.879
ENSRNOG00000000397	1395.41	0.0885585	0.0558453	1.58578	0.112789	0.152633	ENSRNOG00000000397	Ccar1	1428.44	1349.68	1470.51	1507.64	1325.39	1292.37	1382.15	1407.1
ENSRNOG00000000398	159.395	0.468992	0.126496	3.70755	0.00020927	0.000412035	ENSRNOG00000000398	Zup1	170.659	199.46	191.279	178.143	126.545	120.855	146.259	141.96
ENSRNOG00000000407	206.476	0.811763	0.122063	6.65038	2.92e-11	9.48e-11	ENSRNOG00000000407	Dcbld1	302.533	241.014	253.596	257.051	137.645	140.347	147.304	172.316
ENSRNOG00000000408	1520.13	0.13661	0.0585067	2.33494	0.0195466	0.0303352	ENSRNOG00000000408	Gopc	1651.19	1515.06	1680.83	1518.4	1539.63	1409.32	1469.9	1376.74
ENSRNOG00000000411	1124.18	-0.203455	0.0569225	-3.57425	0.000351236	0.000675185	ENSRNOG00000000411	Nus1	999.577	1026.39	1107	1044.94	1188.85	1202.7	1258.87	1165.14
ENSRNOG00000000412	4675.9	-0.729235	0.0429745	-16.969	1.39e-64	2.05e-63	ENSRNOG00000000412	Slc35f1	3658.1	3353.41	3553.81	3511.44	5910.97	5715.26	6056.17	5648.04
ENSRNOG00000000413	5.66859	0.484423	0.622647	0.778006	0.436566	0.506035	ENSRNOG00000000413	Pln	7.75725	4.98649	7.78965	5.97794	4.44016	2.9239	5.22354	6.2498
ENSRNOG00000000414	287.937	0.723924	0.0977902	7.40283	1.33e-13	4.86e-13	ENSRNOG00000000414	Cep85l	360.158	343.237	381.693	350.307	204.248	201.749	224.612	237.493
ENSRNOG00000000415	376.289	-0.471865	0.102341	-4.61073	4.01e-06	9.29e-06	ENSRNOG00000000415	Asf1a	345.752	295.034	343.61	274.985	501.739	421.042	421.017	407.13
ENSRNOG00000000417	2935.01	0.803804	0.0488426	16.457	7.47e-61	1.01e-59	ENSRNOG00000000417	Numa1	3771.13	3679.2	3725.18	3757.73	1968.1	2126.65	2177.17	2274.93
ENSRNOG00000000418	1727.9	3.30556	0.0704317	46.9329	0	0	ENSRNOG00000000418	Zbtb12	3150.55	3081.65	3211.07	3114.5	265.3	304.086	335.351	360.703
ENSRNOG00000000419	1.5542	0.168372	1.29519	0.129998	0.896568	0.917661	ENSRNOG00000000419	Cfb	2.21636	0	4.32758	0	1.11004	1.94927	1.04471	1.78566
ENSRNOG00000000420	370.506	0.738437	0.0954734	7.73448	1.04e-14	3.98e-14	ENSRNOG00000000420	Nelfe	452.137	486.183	448.338	467.475	257.53	243.659	293.563	315.169
ENSRNOG00000000421	973.062	-0.169506	0.0559576	-3.02918	0.0024522	0.00429474	ENSRNOG00000000421	Skiv2l	903.165	920.007	958.992	878.757	1032.34	1023.37	1038.44	1029.43
ENSRNOG00000000422	259.437	0.482837	0.101875	4.73951	2.14e-06	5.09e-06	ENSRNOG00000000422	Dxo	296.992	324.953	291.679	296.506	205.358	234.887	197.45	227.671
ENSRNOG00000000428	1.67621	0.382838	1.13918	0.336065	0.736822	0.783703	ENSRNOG00000000428	Cyp21a1	2.21636	3.32433	0.865517	1.19559	1.11004	0.974634	1.04471	2.67849
ENSRNOG00000000431	1705.12	0.0811785	0.0517348	1.56913	0.116618	0.157225	ENSRNOG00000000431	Atf6b	1857.31	1736.96	1743.15	1676.21	1569.6	1670.52	1706.01	1681.2
ENSRNOG00000000432	232.242	-0.257025	0.113859	-2.25739	0.0239838	0.0366609	ENSRNOG00000000432	Fkbpl	206.121	203.615	214.648	222.379	257.53	296.289	228.791	228.564
ENSRNOG00000000433	1326.5	-2.24896	0.06605	-34.0494	4.14e-254	8.2e-252	ENSRNOG00000000433	Prrt1	466.543	468.73	443.145	466.279	2306.67	2290.39	2172.99	1997.26
ENSRNOG00000000435	465.772	0.0782509	0.0835659	0.936398	0.349068	0.417637	ENSRNOG00000000435	Ppt2	472.084	507.791	500.269	431.607	414.045	485.368	459.672	455.343
ENSRNOG00000000436	38.8645	-0.323985	0.24925	-1.29984	0.193656	0.247397	ENSRNOG00000000436	Egfl8	27.7045	40.723	30.2931	39.4544	39.9615	38.0107	43.8777	50.8913
ENSRNOG00000000437	5407.85	-0.462169	0.0442754	-10.4385	1.65e-25	9.39e-25	ENSRNOG00000000437	Agpat1	4531.34	4685.64	4715.33	4256.29	6231.77	6501.79	6264.07	6076.59
ENSRNOG00000000438	1373.76	0.531486	0.0546118	9.73208	2.2e-22	1.13e-21	ENSRNOG00000000438	Rnf5	1580.26	1655.51	1699.01	1557.85	1168.87	1135.45	1064.56	1128.54
ENSRNOG00000000439	159.779	-0.449097	0.139847	-3.21134	0.00132118	0.00238757	ENSRNOG00000000439	Ager	140.739	156.243	113.383	130.319	179.827	203.699	156.706	197.315
ENSRNOG00000000440	1470.31	0.854915	0.0603429	14.1676	1.45e-45	1.39e-44	ENSRNOG00000000440	Pbx2	1850.66	1971.33	1824.51	1924.9	1130.02	1072.1	1036.35	952.649
ENSRNOG00000000441	151.301	-0.967173	0.335037	-2.88676	0.0038923	0.00665785	ENSRNOG00000000441	Gpsm3	100.844	59.8379	153.196	95.647	259.75	171.536	141.036	228.564
ENSRNOG00000000442	366.736	-0.118573	0.126909	-0.93432	0.350139	0.418633	ENSRNOG00000000442	Notch4	362.374	344.068	385.155	315.635	361.873	385.955	296.697	482.128
ENSRNOG00000000443	6.68143	0.476924	0.581684	0.819901	0.412272	0.48172	ENSRNOG00000000443	LOC103689965	7.75725	7.47973	5.1931	10.7603	7.77029	5.84781	4.17883	4.46415
ENSRNOG00000000451	1.63717	0.660438	1.1857	0.557003	0.577525	0.641038	ENSRNOG00000000451	RT1-Ba	2.21636	0.831082	2.59655	2.39117	2.22008	1.94927	0	0.892829
ENSRNOG00000000454	2.25888	0.729954	1.01817	0.716925	0.473421	0.542662	ENSRNOG00000000454	RT1-DOb	3.32453	4.15541	2.59655	1.19559	0	2.9239	2.08942	1.78566
ENSRNOG00000000456	1.96927	-4.4221	1.46294	-3.02274	0.00250498	0.00438088	ENSRNOG00000000456	Psmb8	0	0	0	0	7.77029	0.974634	5.22354	1.78566
ENSRNOG00000000457	26.2152	-2.33836	0.363358	-6.43543	1.23e-10	3.85e-10	ENSRNOG00000000457	Tap1	8.86543	4.98649	9.52068	11.9559	46.6217	38.9854	33.4307	55.3554
ENSRNOG00000000459	4.41683	-4.85285	1.18251	-4.10386	4.06e-05	8.64e-05	ENSRNOG00000000459	Psmb9	0	0.831082	0	0	6.66025	8.77171	8.35767	10.7139
ENSRNOG00000000463	241.064	-0.238268	0.10461	-2.27768	0.0227458	0.0349236	ENSRNOG00000000463	Col11a2	210.554	221.899	238.017	212.815	251.979	255.354	291.474	246.421
ENSRNOG00000000464	1623.05	-0.132242	0.058218	-2.27149	0.0231175	0.03546	ENSRNOG00000000464	Rxrb	1553.67	1597.34	1548.41	1492.09	1722.78	1821.59	1703.92	1544.59
ENSRNOG00000000465	1438.95	-0.179201	0.0530552	-3.37764	0.000731105	0.0013607	ENSRNOG00000000465	Slc39a7	1324.27	1374.61	1406.46	1291.23	1464.14	1590.6	1502.29	1557.99
ENSRNOG00000000466	239.78	-0.208126	0.106694	-1.95068	0.0510957	0.0739627	ENSRNOG00000000466	Hsd17b8	237.15	209.433	244.076	198.467	249.759	266.075	269.535	243.742
ENSRNOG00000000467	658.014	-0.0687197	0.071654	-0.959049	0.337534	0.405338	ENSRNOG00000000467	Ring1	658.258	585.913	696.741	628.879	656.034	677.371	689.507	671.407
ENSRNOG00000000470	2227.69	-0.001854	0.0710423	-0.0260972	0.97918	0.984526	ENSRNOG00000000470	Vps52	2408.07	2076.87	2402.67	2016.96	2327.76	2088.64	2105.09	2395.46
ENSRNOG00000000471	109.404	-0.215039	0.156631	-1.37291	0.169782	0.22022	ENSRNOG00000000471	B3galt4	97.5197	116.351	90.8792	99.2337	128.765	106.235	132.678	103.568
ENSRNOG00000000473	655.662	0.184667	0.0958897	1.92583	0.054126	0.078021	ENSRNOG00000000473	Pfdn6	650.501	792.021	579.031	768.763	620.513	624.741	638.317	571.411
ENSRNOG00000000474	1097.17	0.717421	0.0637651	11.251	2.29e-29	1.46e-28	ENSRNOG00000000474	Rgl2	1376.36	1362.14	1383.96	1337.86	730.407	846.957	856.661	883.008
ENSRNOG00000000476	810.641	-0.0002027	0.0700509	-0.0028936	0.997691	0.998259	ENSRNOG00000000476	Zbtb22	777.941	846.041	822.241	792.674	891.363	835.262	761.592	758.012
ENSRNOG00000000477	621.81	0.186039	0.0665773	2.79434	0.0052006	0.00872885	ENSRNOG00000000477	Daxx	647.176	689.798	650.869	658.769	563.901	573.085	606.975	583.91
ENSRNOG00000000479	62.7038	-1.09713	0.260457	-4.21232	2.53e-05	5.48e-05	ENSRNOG00000000479	Kifc1	24.3799	44.8784	41.5448	49.0191	85.4732	64.3259	67.906	124.103
ENSRNOG00000000480	940.907	-0.0360486	0.0637865	-0.565145	0.571975	0.635858	ENSRNOG00000000480	Phf1	851.081	983.17	952.068	927.776	905.793	958.066	996.652	952.649
ENSRNOG00000000481	1044.78	-0.13539	0.0631858	-2.14273	0.0321352	0.0480541	ENSRNOG00000000481	Cuta	1001.79	987.325	971.11	1024.62	1072.3	1209.52	1047.84	1043.72
ENSRNOG00000000483	4082.88	0.0523848	0.0465903	1.12437	0.260855	0.322954	ENSRNOG00000000483	Syngap1	4233.24	4324.12	4183.91	3880.88	4000.59	3993.08	4189.28	3857.91
ENSRNOG00000000485	493.478	-0.0891039	0.0781862	-1.13964	0.254437	0.315799	ENSRNOG00000000485	Bak1	477.625	506.96	488.151	438.781	495.078	502.911	491.013	547.304
ENSRNOG00000000486	7.17296	-0.647378	0.557665	-1.16087	0.245694	0.306218	ENSRNOG00000000486	Ggnbp1	4.43271	5.81757	6.05862	5.97794	9.99037	11.6956	6.26825	7.14263
ENSRNOG00000000488	869.65	-0.531664	0.0819791	-6.48536	8.85e-11	2.8e-10	ENSRNOG00000000488	Hmga1	728.073	760.44	676.834	676.702	1167.76	1059.43	986.205	901.757
ENSRNOG00000000490	949.887	0.927335	0.0928986	9.98223	1.82e-23	9.71e-23	ENSRNOG00000000490	Rps10	1129.23	1270.72	1381.36	1195.59	792.569	587.705	601.752	640.158
ENSRNOG00000000491	7.7006	1.2371	0.617045	2.00487	0.0449766	0.0657057	ENSRNOG00000000491	Spdef	13.2981	4.15541	10.3862	15.5426	7.77029	3.89854	2.08942	4.46415
ENSRNOG00000000493	469.164	0.34208	0.0785061	4.35737	1.32e-05	2.93e-05	ENSRNOG00000000493	Snrpc	517.519	537.71	533.158	509.32	379.634	449.306	423.107	403.559
ENSRNOG00000000495	608.952	0.404283	0.0821248	4.92279	8.53e-07	2.09e-06	ENSRNOG00000000495	Uhrf1bp1	730.289	619.987	757.327	667.138	525.049	563.339	519.22	489.27
ENSRNOG00000000498	1976.43	0.887244	0.054632	16.2404	2.61e-59	3.42e-58	ENSRNOG00000000498	Anks1a	2727.23	2515.68	2640.69	2378.02	1374.23	1343.05	1440.65	1391.92
ENSRNOG00000000499	2.33577	0.434357	1.09526	0.396578	0.691678	0.74432	ENSRNOG00000000499	Tcp11	3.32453	0.831082	0.865517	5.97794	1.11004	3.89854	0	2.67849
ENSRNOG00000000500	322.079	1.08712	0.114448	9.49875	2.12e-21	1.06e-20	ENSRNOG00000000500	Scube3	473.192	429.669	442.279	405.304	217.568	168.612	250.73	189.28
ENSRNOG00000000501	924.985	0.338307	0.060997	5.54628	2.92e-08	7.97e-08	ENSRNOG00000000501	Zfp523	1071.61	1065.45	997.075	995.924	836.971	844.033	820.096	768.726
ENSRNOG00000000502	74.1818	-1.78865	0.194582	-9.19227	3.85e-20	1.83e-19	ENSRNOG00000000502	Def6	35.4617	34.9054	29.4276	33.4764	119.884	115.982	124.32	99.9969
ENSRNOG00000000503	593.632	-1.1607	0.082997	-13.9848	1.93e-44	1.8e-43	ENSRNOG00000000503	Ppard	378.997	393.933	361.786	329.982	829.201	885.943	832.632	736.584
ENSRNOG00000000504	409.935	0.275098	0.0898658	3.06121	0.00220444	0.00387884	ENSRNOG00000000504	Fance	445.488	420.527	452.665	478.235	366.314	422.991	346.843	346.418
ENSRNOG00000000506	151.378	0.00734823	0.145376	0.0505466	0.959687	0.969915	ENSRNOG00000000506	Tead3	119.683	153.75	173.103	160.209	134.315	176.409	139.991	153.567
ENSRNOG00000000507	73.7707	-4.03367	0.316399	-12.7487	3.17e-37	2.47e-36	ENSRNOG00000000507	Tulp1	8.86543	9.1419	9.52068	5.97794	93.2434	164.713	169.243	129.46
ENSRNOG00000000511	1877.57	0.58739	0.0567942	10.3424	4.53e-25	2.54e-24	ENSRNOG00000000511	Srpk1	2322.74	2162.47	2218.32	2314.66	1560.72	1393.73	1607.81	1440.13
ENSRNOG00000000512	114.656	-0.0832567	0.146321	-0.569002	0.569355	0.633461	ENSRNOG00000000512	Slc26a8	120.791	113.858	115.114	94.4514	124.325	115.007	127.454	106.247
ENSRNOG00000000513	850.293	0.247502	0.065692	3.76761	0.000164818	0.000327774	ENSRNOG00000000513	Mapk14	1000.68	856.014	903.599	934.949	763.708	806.023	779.352	758.012
ENSRNOG00000000515	4.89155	-1.98241	0.792598	-2.50115	0.0123791	0.0197457	ENSRNOG00000000515	Mapk13	1.10818	0.831082	2.59655	3.58676	3.33012	6.82244	8.35767	12.4996
ENSRNOG00000000517	261.264	-0.52913	0.0965532	-5.48019	4.25e-08	1.15e-07	ENSRNOG00000000517	Kctd20	213.878	223.561	212.052	205.641	294.161	323.579	302.965	314.276
ENSRNOG00000000519	855.746	1.06623	0.0767057	13.9003	6.31e-44	5.8e-43	ENSRNOG00000000519	Stk38	1179.1	1182.63	1155.46	1117.87	502.849	499.987	577.724	630.337
ENSRNOG00000000520	2198.98	0.898887	0.0533875	16.837	1.31e-63	1.88e-62	ENSRNOG00000000520	Srsf3	2749.39	2878.87	2877.84	2947.12	1530.75	1469.75	1466.77	1671.38
ENSRNOG00000000521	242.254	-2.39237	0.160859	-14.8724	4.98e-50	5.37e-49	ENSRNOG00000000521	Cdkn1a	68.7071	91.419	96.0723	50.2147	359.653	383.031	396.989	491.949
ENSRNOG00000000522	2714.33	-1.51515	0.0544967	-27.8025	4.04e-170	3.12e-168	ENSRNOG00000000522	Cpne5	1364.17	1461.04	1502.54	1291.23	4233.7	3974.56	3950.04	3937.38
ENSRNOG00000000523	676.009	0.738186	0.0666898	11.069	1.77e-28	1.1e-27	ENSRNOG00000000523	Ppil1	823.376	822.771	866.382	867.996	519.499	529.227	499.371	479.449
ENSRNOG00000000524	929.887	-0.0934161	0.0582102	-1.60481	0.108537	0.147421	ENSRNOG00000000524	RGD735065	881.002	934.967	896.675	883.539	1013.47	948.319	939.193	941.935
ENSRNOG00000000525	81.8538	1.14212	0.173862	6.5691	5.06e-11	1.63e-10	ENSRNOG00000000525	Pi16	114.142	113.858	107.324	115.972	41.0715	52.6303	55.3695	54.4626
ENSRNOG00000000527	7379.86	0.308027	0.0506798	6.07789	1.22e-09	3.62e-09	ENSRNOG00000000527	Mtch1	8209.38	8568.45	8094.31	7782.08	6847.84	7020.29	6343.47	6173.02
ENSRNOG00000000528	4.73602	-0.168549	0.673521	-0.250251	0.802393	0.84078	ENSRNOG00000000528	Fgd2	5.54089	4.15541	3.46207	4.78235	5.55021	2.9239	5.22354	6.2498
ENSRNOG00000000529	169.13	0.278381	0.124362	2.23847	0.0251904	0.038378	ENSRNOG00000000529	Pim1	167.335	209.433	195.607	167.382	149.856	151.068	158.796	153.567
ENSRNOG00000000531	96.305	-0.141983	0.154262	-0.920402	0.357363	0.426209	ENSRNOG00000000531	Ccdc167	98.6279	91.419	93.4758	82.4955	107.674	94.5395	95.0684	107.139
ENSRNOG00000000532	1692.34	0.0403709	0.0494704	0.816063	0.414464	0.483924	ENSRNOG00000000532	Cmtr1	1750.92	1692.08	1781.23	1636.76	1723.89	1690.02	1637.06	1626.73
ENSRNOG00000000536	146.371	0.35538	0.168147	2.11351	0.034557	0.0514134	ENSRNOG00000000536	Mdga1	128.549	165.385	194.741	167.382	162.066	133.525	96.1132	123.21
ENSRNOG00000000540	538.418	0.215072	0.0713991	3.01224	0.00259324	0.00452624	ENSRNOG00000000540	Btbd9	598.416	567.629	587.686	560.73	498.408	517.531	468.029	508.913
ENSRNOG00000000541	919.964	-0.359064	0.0666993	-5.38333	7.31e-08	1.94e-07	ENSRNOG00000000541	Glo1	780.157	801.163	869.844	768.763	1123.36	1015.57	1019.64	981.219
ENSRNOG00000000542	53.961	-1.40534	0.721537	-1.94771	0.05145	0.0744415	ENSRNOG00000000542	Dnah8	4.43271	28.2568	38.9482	46.6279	42.1816	74.0722	152.527	44.6415
ENSRNOG00000000543	6.65274	-4.6925	1.13341	-4.14016	3.47e-05	7.44e-05	ENSRNOG00000000543	Frk	1.10818	0	0	1.19559	5.55021	13.6449	9.40237	22.3207
ENSRNOG00000000546	70.0951	0.0889426	0.193018	0.4608	0.644942	0.702911	ENSRNOG00000000546	Nt5dc1	84.2215	69.8109	66.6448	69.3441	51.0619	77.9708	65.8166	75.8905
ENSRNOG00000000547	5270.95	-0.117709	0.0559577	-2.10353	0.0354197	0.052603	ENSRNOG00000000547	Tspyl4	5198.46	5016.41	4910.94	5096.79	5960.92	5600.25	5479.49	4904.31
ENSRNOG00000000549	2491.49	0.0407587	0.0588564	0.692512	0.488616	0.557955	ENSRNOG00000000549	Tspyl1	2508.92	2460.83	2534.23	2601.6	2611.93	2605.2	2416.41	2192.79
ENSRNOG00000000551	499.592	0.298466	0.0776039	3.84602	0.00012005	0.000242272	ENSRNOG00000000551	Fam241b	538.575	584.25	552.2	526.058	470.657	439.56	471.163	414.273
ENSRNOG00000000552	11.6923	-2.33746	0.573656	-4.07466	4.61e-05	9.74e-05	ENSRNOG00000000552	Col13a1	2.21636	2.49324	0.865517	10.7603	19.9807	23.3912	17.76	16.0709
ENSRNOG00000000557	2687.05	0.0368851	0.0402552	0.916282	0.359519	0.428497	ENSRNOG00000000557	Ppa1	2700.63	2760.02	2734.17	2688.88	2700.73	2585.71	2620.13	2706.16
ENSRNOG00000000559	31.8498	-0.125111	0.265294	-0.471595	0.637216	0.695962	ENSRNOG00000000559	Npffr1	28.8126	30.75	26.831	35.8676	34.4113	37.0361	27.1624	33.9275
ENSRNOG00000000560	489.109	1.19465	0.0790164	15.119	1.21e-51	1.35e-50	ENSRNOG00000000560	Lrrc20	698.152	688.136	691.548	643.226	327.462	292.39	286.25	285.705
ENSRNOG00000000561	168.457	-1.24046	0.170842	-7.26084	3.85e-13	1.37e-12	ENSRNOG00000000561	Pald1	97.5197	112.196	102.131	88.4735	219.788	242.684	172.377	312.49
ENSRNOG00000000563	11.602	-3.61263	0.67288	-5.3689	7.92e-08	2.1e-07	ENSRNOG00000000563	Adamts14	2.21636	0	1.73103	3.58676	27.751	14.6195	18.8047	24.1064
ENSRNOG00000000564	1.7802	-3.4426	1.39399	-2.46959	0.0135267	0.0214746	ENSRNOG00000000564	Tbata	0	0	0	1.19559	2.22008	2.9239	5.22354	2.67849
ENSRNOG00000000565	626.41	0.310146	0.0698246	4.44178	8.92e-06	2.01e-05	ENSRNOG00000000565	Sgpl1	721.424	658.217	701.068	695.832	533.93	543.846	557.874	599.088
ENSRNOG00000000566	436.653	0.117278	0.0757295	1.54864	0.121467	0.162986	ENSRNOG00000000566	Pcbd1	454.353	470.392	437.951	454.323	430.696	418.118	415.794	411.594
ENSRNOG00000000567	216.089	-1.51467	0.142254	-10.6476	1.79e-26	1.05e-25	ENSRNOG00000000567	Unc5b	130.765	117.183	117.71	81.2999	309.701	354.767	266.401	350.882
ENSRNOG00000000568	134.644	0.301452	0.138764	2.17241	0.0298246	0.04487	ENSRNOG00000000568	Slc29a3	155.145	149.595	150.6	139.884	115.444	111.108	110.739	144.638
ENSRNOG00000000569	1.25072	-2.02248	1.47209	-1.37388	0.169478	0.219862	ENSRNOG00000000569	Vsir	0	0.831082	0	1.19559	1.11004	1.94927	3.13412	1.78566
ENSRNOG00000000571	11928.1	-1.43236	0.0558194	-25.6606	3.22e-145	1.83e-143	ENSRNOG00000000571	Psap	6856.3	6451.69	6610.82	5875.12	18061.5	18320.2	17177.1	16071.8
ENSRNOG00000000572	26.6194	-3.26511	0.440862	-7.40619	1.3e-13	4.74e-13	ENSRNOG00000000572	Chst3	3.32453	4.98649	8.65517	2.39117	51.0619	55.5542	27.1624	59.8195
ENSRNOG00000000576	381.169	0.962577	0.0836425	11.5082	1.2e-30	7.96e-30	ENSRNOG00000000576	Anapc16	500.897	523.581	497.672	492.582	265.3	242.684	256.998	269.634
ENSRNOG00000000579	20904.2	1.04253	0.0522529	19.9516	1.45e-88	3.28e-87	ENSRNOG00000000579	Marcks	27294.4	28064	29053.7	28162.1	15250.9	13279.4	13155	12974.6
ENSRNOG00000000580	28.5394	-0.217979	0.304085	-0.716836	0.473475	0.542662	ENSRNOG00000000580	Calhm4	32.1372	29.0879	18.1758	26.3029	28.8611	23.3912	41.7883	28.5705
ENSRNOG00000000581	234.243	0.0678268	0.101194	0.670267	0.502687	0.571223	ENSRNOG00000000581	Cdc40	242.691	221.068	251	245.095	222.008	232.938	228.791	230.35
ENSRNOG00000000582	1.43936	-1.03141	1.26632	-0.81449	0.415365	0.484796	ENSRNOG00000000582	Ddo	0	0.831082	1.73103	1.19559	1.11004	2.9239	1.04471	2.67849
ENSRNOG00000000583	1262.49	0.876377	0.0514223	17.0427	3.96e-65	5.9e-64	ENSRNOG00000000583	Cdk19	1661.16	1648.87	1645.35	1581.76	895.803	915.182	872.331	879.437
ENSRNOG00000000585	892.755	-0.101203	0.0644325	-1.57068	0.116258	0.156806	ENSRNOG00000000585	Amd1	895.408	861.001	814.451	875.17	993.487	933.7	903.673	865.151
ENSRNOG00000000586	282.306	-0.191179	0.094164	-2.03028	0.0423284	0.062112	ENSRNOG00000000586	Gtf3c6	263.746	260.96	248.403	282.159	313.032	303.111	304.01	283.027
ENSRNOG00000000587	249.585	0.21534	0.100106	2.15113	0.0314661	0.0471204	ENSRNOG00000000587	Rpf2	251.556	290.879	267.445	261.834	219.788	241.709	234.015	229.457
ENSRNOG00000000588	23.5859	2.03274	0.389649	5.21685	1.82e-07	4.69e-07	ENSRNOG00000000588	Slc16a10	54.3007	21.6081	35.4862	40.65	8.88033	7.79708	8.35767	11.6068
ENSRNOG00000000593	4420.05	0.609664	0.0551379	11.0571	2.03e-28	1.26e-27	ENSRNOG00000000593	Rev3l	5923.21	4970.7	5203.49	5266.56	3614.29	3381.98	3478.88	3521.32
ENSRNOG00000000595	25.2807	-1.14669	0.319289	-3.5914	0.000328903	0.000634798	ENSRNOG00000000595	Traf3ip2	16.6227	19.1149	9.52068	17.9338	31.0811	35.0868	40.7436	32.1418
ENSRNOG00000000596	4466.88	0.782447	0.0389533	20.0868	9.63e-90	2.22e-88	ENSRNOG00000000596	Fyn	5561.95	5701.22	5670	5663.5	3277.95	3129.55	3370.23	3360.61
ENSRNOG00000000597	6.35865	-0.0551387	0.60497	-0.0911428	0.927379	0.943465	ENSRNOG00000000597	Ccn6	5.54089	6.64865	3.46207	9.5647	3.33012	6.82244	8.35767	7.14263
ENSRNOG00000000598	168.843	0.7602	0.14913	5.09756	3.44e-07	8.68e-07	ENSRNOG00000000598	Tube1	182.849	228.547	219.841	218.792	96.5736	112.083	135.812	156.245
ENSRNOG00000000599	3689.2	0.925674	0.0807881	11.4581	2.14e-30	1.41e-29	ENSRNOG00000000599	Lama4	5160.79	4862.66	4706.68	4607.79	2516.46	2433.66	2179.26	3046.33
ENSRNOG00000000604	2358.27	0.810658	0.0497226	16.3036	9.3e-60	1.23e-58	ENSRNOG00000000604	Hdac2	2852.45	3011.84	3057.87	3091.79	1782.73	1602.3	1734.22	1732.98
ENSRNOG00000000605	1499.97	-0.0995826	0.0516146	-1.92935	0.0536873	0.077438	ENSRNOG00000000605	Hs3st5	1452.82	1442.76	1391.75	1506.44	1615.11	1510.68	1583.78	1496.38
ENSRNOG00000000606	150.824	-0.981811	0.150371	-6.52926	6.61e-11	2.11e-10	ENSRNOG00000000606	Pcdh15	119.683	117.183	81.3586	87.2779	182.047	189.079	224.612	205.351
ENSRNOG00000000609	388.565	0.22706	0.0863709	2.62889	0.00856634	0.0139651	ENSRNOG00000000609	Ipmk	415.567	399.75	454.396	405.304	380.744	374.26	337.441	341.061
ENSRNOG00000000610	970.182	-0.158634	0.0587552	-2.69991	0.00693576	0.0114411	ENSRNOG00000000610	Cisd1	897.624	937.46	932.161	896.69	1094.5	1006.8	1012.32	983.898
ENSRNOG00000000611	3464.21	1.215	0.0714258	17.0107	6.84e-65	1.02e-63	ENSRNOG00000000611	Ube2d1	4029.34	5245.79	5089.24	5003.53	2075.78	2042.83	2104.04	2123.15
ENSRNOG00000000613	360.658	0.460131	0.0891566	5.16093	2.46e-07	6.27e-07	ENSRNOG00000000613	Tfam	402.269	392.271	413.717	463.888	299.711	317.731	308.189	287.491
ENSRNOG00000000614	129.59	-0.0632069	0.164203	-0.384931	0.700288	0.751849	ENSRNOG00000000614	Bicc1	100.844	125.493	140.214	141.079	117.664	141.322	107.605	162.495
ENSRNOG00000000618	1216.25	-0.694856	0.0568723	-12.2178	2.5e-34	1.83e-33	ENSRNOG00000000618	Mdga2	923.112	905.879	901.003	989.946	1424.18	1561.36	1532.59	1491.92
ENSRNOG00000000622	1648.59	-0.244133	0.0619755	-3.93918	8.18e-05	0.000168065	ENSRNOG00000000622	Hint1	1463.9	1644.71	1540.62	1382.1	1875.97	1842.06	1726.9	1712.45
ENSRNOG00000000632	25.1944	-2.99867	0.457942	-6.54815	5.83e-11	1.86e-10	ENSRNOG00000000632	Cdk1	4.43271	7.47973	3.46207	7.17352	46.6217	32.1629	26.1177	74.1048
ENSRNOG00000000633	820.582	1.20704	0.0807954	14.9395	1.82e-50	1.99e-49	ENSRNOG00000000633	Rhobtb1	1200.16	1130.27	1042.95	1211.13	476.208	474.647	459.672	569.625
ENSRNOG00000000634	4.0234	-5.46605	1.21517	-4.49819	6.85e-06	1.56e-05	ENSRNOG00000000634	Cabcoco1	0	0	0	0	6.66025	5.84781	12.5365	7.14263
ENSRNOG00000000636	21.3	-0.590941	0.342585	-1.72495	0.0845372	0.117433	ENSRNOG00000000636	Rtkn2	18.839	20.777	17.3103	10.7603	22.2008	20.4673	26.1177	33.9275
ENSRNOG00000000638	348.703	-2.46037	0.111957	-21.976	4.89e-107	1.51e-105	ENSRNOG00000000638	Zfp365	118.575	115.52	106.459	86.0823	630.503	618.893	585.037	528.555
ENSRNOG00000000639	549.983	1.12769	0.0848871	13.2846	2.84e-40	2.41e-39	ENSRNOG00000000639	Ado	748.02	808.642	779.83	680.289	315.252	341.122	386.542	340.168
ENSRNOG00000000640	31.9219	-2.58871	0.439524	-5.8898	3.87e-09	1.12e-08	ENSRNOG00000000640	Egr2	13.2981	4.98649	11.2517	7.17352	48.8418	76.0215	18.8047	74.9976
ENSRNOG00000000641	163.67	0.288449	0.120815	2.38753	0.0169619	0.0265634	ENSRNOG00000000641	Nrbf2	192.823	176.189	181.758	169.773	139.865	153.018	137.901	158.031
ENSRNOG00000000645	657.233	-0.351556	0.086541	-4.0623	4.86e-05	0.000102462	ENSRNOG00000000645	Reep3	599.524	516.102	563.451	636.052	673.795	715.382	718.759	834.795
ENSRNOG00000000648	1558.52	0.0423227	0.0572361	0.739441	0.459639	0.528794	ENSRNOG00000000648	Jmjd1c	1682.21	1487.64	1550.14	1610.46	1437.5	1522.38	1598.4	1579.41
ENSRNOG00000000653	1.91074	2.72244	1.44709	1.88132	0.0599288	0.0856605	ENSRNOG00000000653	Nr5a2	5.54089	4.15541	0	3.58676	1.11004	0	0	0.892829
ENSRNOG00000000655	3.04502	-0.370645	0.910349	-0.407146	0.683901	0.738158	ENSRNOG00000000655	Ptprc	1.10818	2.49324	3.46207	3.58676	1.11004	0.974634	6.26825	5.35697
ENSRNOG00000000657	154.856	-2.82301	0.157513	-17.9224	7.88e-72	1.33e-70	ENSRNOG00000000657	Nek7	31.029	42.3852	34.6207	45.4323	284.171	274.847	267.445	258.92
ENSRNOG00000000658	107.236	0.727144	0.162993	4.46119	8.15e-06	1.85e-05	ENSRNOG00000000658	Acacb	148.496	127.155	118.576	142.275	66.6025	93.5649	71.0402	90.1757
ENSRNOG00000000661	467.657	0.330048	0.0798905	4.13125	3.61e-05	7.72e-05	ENSRNOG00000000661	Hps4	475.408	561.811	521.907	523.667	394.065	416.169	417.883	430.344
ENSRNOG00000000662	135.983	0.785236	0.132423	5.92977	3.03e-09	8.83e-09	ENSRNOG00000000662	Srrd	160.686	176.189	168.776	182.925	103.234	102.337	91.9343	101.783
ENSRNOG00000000663	933.205	0.301436	0.0645121	4.67255	2.97e-06	6.97e-06	ENSRNOG00000000663	Tfip11	1045.01	1066.28	1063.72	944.514	841.411	857.678	778.308	868.723
ENSRNOG00000000664	230.709	-0.299285	0.1114	-2.68658	0.00721874	0.0118745	ENSRNOG00000000664	Tpst2	171.768	220.237	222.438	211.619	260.86	261.202	235.059	262.492
ENSRNOG00000000665	956.513	0.00853307	0.0574202	0.148607	0.881863	0.905948	ENSRNOG00000000665	Pitpnb	950.817	975.69	966.782	943.318	980.166	943.446	902.628	989.255
ENSRNOG00000000691	3.12781	2.03544	0.949878	2.14284	0.0321257	0.0480445	ENSRNOG00000000691	Foxn4	5.54089	4.98649	6.05862	3.58676	0	0.974634	2.08942	1.78566
ENSRNOG00000000692	28.6992	0.204777	0.296309	0.691092	0.489508	0.558853	ENSRNOG00000000692	Ung	37.6781	25.7635	31.1586	28.6941	17.7607	25.3405	35.5201	27.6777
ENSRNOG00000000693	1465.31	0.241073	0.0536624	4.4924	7.04e-06	1.6e-05	ENSRNOG00000000693	Svop	1661.16	1618.12	1537.16	1533.94	1287.65	1310.88	1409.31	1364.24
ENSRNOG00000000695	611.877	0.635051	0.0711436	8.92633	4.4e-19	2.02e-18	ENSRNOG00000000695	Ssh1	773.508	724.703	710.589	769.958	477.318	457.104	513.996	467.842
ENSRNOG00000000697	5025.95	0.703285	0.0387995	18.1261	1.98e-73	3.43e-72	ENSRNOG00000000697	Coro1c	6364.27	6179.92	6279.32	6085.54	3789.68	3670.47	3932.28	3906.13
ENSRNOG00000000701	392.532	-0.698753	0.105819	-6.60331	4.02e-11	1.3e-10	ENSRNOG00000000701	Iscu	271.504	304.176	271.772	350.307	546.14	467.825	503.549	424.987
ENSRNOG00000000702	781.829	0.533783	0.06705	7.96097	1.71e-15	6.76e-15	ENSRNOG00000000702	Sart3	940.843	949.095	926.968	883.539	587.212	632.538	642.496	691.943
ENSRNOG00000000704	22.3187	-4.96369	1.01292	-4.90037	9.57e-07	2.33e-06	ENSRNOG00000000704	Cmklr1	0	0	5.1931	0	38.8514	46.7825	26.1177	61.6052
ENSRNOG00000000708	1873.56	-0.0345018	0.0466343	-0.739837	0.459399	0.528594	ENSRNOG00000000708	Sgsm1	1783.06	1864.12	1924.91	1829.25	1862.65	1902.49	1951.51	1870.48
ENSRNOG00000000716	10.6927	-3.55288	0.697544	-5.09341	3.52e-07	8.87e-07	ENSRNOG00000000716	Htr1f	2.21636	2.49324	1.73103	0	22.2008	23.3912	9.40237	24.1064
ENSRNOG00000000718	1261.05	0.659499	0.0636047	10.3687	3.44e-25	1.94e-24	ENSRNOG00000000718	Cggbp1	1605.75	1419.49	1631.5	1521.98	1013.47	988.279	902.628	1005.33
ENSRNOG00000000720	76.086	0.320735	0.176522	1.81697	0.0692217	0.0977437	ENSRNOG00000000720	MGC95208	76.4643	88.9257	77.031	95.647	68.8225	61.402	75.219	65.1765
ENSRNOG00000000723	25.4972	-2.6105	0.393458	-6.63476	3.25e-11	1.05e-10	ENSRNOG00000000723	RT1-CE5	2.21636	7.47973	12.1172	5.97794	57.7221	36.0615	38.6542	43.7486
ENSRNOG00000000728	9.553	0.705361	0.487701	1.4463	0.148094	0.194931	ENSRNOG00000000728	Clic2	8.86543	11.6351	14.7138	11.9559	8.88033	4.87317	8.35767	7.14263
ENSRNOG00000000729	110.138	0.558523	0.163148	3.42341	0.000618404	0.00116155	ENSRNOG00000000729	Tmlhe	132.981	137.128	133.29	121.95	66.6025	81.8693	99.2473	108.032
ENSRNOG00000000763	40.7083	-2.59461	0.315887	-8.21374	2.14e-16	8.82e-16	ENSRNOG00000000763	RT1-M3-1	12.19	8.31082	12.9827	13.1515	75.4828	93.5649	56.4142	53.5697
ENSRNOG00000000768	1.73791	-1.39207	1.20021	-1.15985	0.246109	0.306639	ENSRNOG00000000768	Ubd	0	0.831082	1.73103	1.19559	2.22008	3.89854	3.13412	0.892829
ENSRNOG00000000774	20969.4	0.396141	0.0356545	11.1106	1.11e-28	6.95e-28	ENSRNOG00000000774	Gabbr1	23178.7	24152.1	24430.1	23556.7	18175.8	17341.7	18466.3	18453.9
ENSRNOG00000000775	275.416	1.13952	0.10324	11.0376	2.52e-28	1.56e-27	ENSRNOG00000000775	Mog	405.593	361.52	344.476	405.304	167.616	166.662	180.735	171.423
ENSRNOG00000000777	33.6254	-1.11343	0.304232	-3.65979	0.000252418	0.000492702	ENSRNOG00000000777	RT1-S3	12.19	28.2568	19.0414	25.1073	44.4016	33.1376	59.5484	47.3199
ENSRNOG00000000778	93.7118	-0.591321	0.178574	-3.31136	0.000928446	0.00170706	ENSRNOG00000000778	Znrd1as1	59.8416	88.0947	70.1068	80.1043	115.444	97.4634	136.857	101.783
ENSRNOG00000000779	178.538	0.332334	0.121949	2.72518	0.00642668	0.0106537	ENSRNOG00000000779	Znrd1	176.2	208.601	206.858	204.445	146.525	175.434	144.17	166.066
ENSRNOG00000000780	1263.91	-0.7654	0.0696866	-10.9835	4.59e-28	2.82e-27	ENSRNOG00000000780	Ppp1r11	955.25	930.811	907.927	950.492	1750.53	1632.51	1590.05	1393.71
ENSRNOG00000000781	106.684	-0.788637	0.152187	-5.18204	2.19e-07	5.62e-07	ENSRNOG00000000781	Rnf39	82.0052	77.2906	82.2241	70.5396	153.186	135.474	129.544	123.21
ENSRNOG00000000782	2.00758	0.376758	1.03298	0.36473	0.715313	0.764765	ENSRNOG00000000782	Trim10	2.21636	1.66216	1.73103	3.58676	1.11004	2.9239	1.04471	1.78566
ENSRNOG00000000785	372.943	0.591218	0.0820286	7.20746	5.7e-13	2.02e-12	ENSRNOG00000000785	Trim39	444.379	457.926	444.01	447.15	280.84	296.289	310.278	302.669
ENSRNOG00000000786	411.858	0.399818	0.081962	4.87809	1.07e-06	2.6e-06	ENSRNOG00000000786	Rpp21	437.73	477.872	489.017	467.475	360.763	351.843	377.14	333.025
ENSRNOG00000000787	2.27008	-1.79288	1.09646	-1.63515	0.102017	0.139367	ENSRNOG00000000787	AABR07044364.1	2.21636	0.831082	0	1.19559	4.44016	2.9239	2.08942	4.46415
ENSRNOG00000000795	36.0445	-2.27542	0.311943	-7.29436	3e-13	1.08e-12	ENSRNOG00000000795	RT1-N3	9.9736	11.6351	16.4448	10.7603	49.9518	72.123	71.0402	46.4271
ENSRNOG00000000796	1964.63	0.273553	0.0670528	4.07967	4.51e-05	9.55e-05	ENSRNOG00000000796	Ranbp2	2372.61	1956.37	2060.8	2214.23	1924.81	1663.7	1760.33	1764.23
ENSRNOG00000000798	728.892	-0.175897	0.0702035	-2.50553	0.0122269	0.0195227	ENSRNOG00000000798	Gnl1	633.878	697.277	706.262	698.223	819.21	810.896	744.877	720.513
ENSRNOG00000000799	1589.96	0.0391264	0.0482018	0.811721	0.416952	0.486433	ENSRNOG00000000799	Abcf1	1576.94	1607.31	1599.47	1664.26	1540.74	1635.44	1535.72	1559.77
ENSRNOG00000000800	501.925	0.107351	0.0807018	1.33022	0.183447	0.235859	ENSRNOG00000000800	Man1a1	561.846	506.129	495.076	520.08	526.159	439.56	476.387	490.163
ENSRNOG00000000801	241.019	-0.135662	0.109665	-1.23705	0.216067	0.272511	ENSRNOG00000000801	Msl3l2	240.475	192.811	237.152	249.878	266.41	245.608	253.864	241.957
ENSRNOG00000000802	290.909	-0.16435	0.10729	-1.53183	0.125564	0.167942	ENSRNOG00000000802	Tbc1d32	316.939	238.52	289.948	253.464	283.06	320.655	305.055	319.633
ENSRNOG00000000804	379.069	-0.274597	0.0933034	-2.94305	0.00324993	0.00560204	ENSRNOG00000000804	Mrps18b	366.807	349.054	351.4	303.679	438.466	449.306	372.961	400.88
ENSRNOG00000000805	228.064	4.93086	0.230796	21.3646	2.85e-101	7.99e-100	ENSRNOG00000000805	Gja1	395.62	423.021	543.544	404.108	8.88033	10.721	26.1177	12.4996
ENSRNOG00000000808	748.158	0.870747	0.0717702	12.1324	7.11e-34	5.18e-33	ENSRNOG00000000808	Hsf2	1022.85	904.217	933.027	1010.27	529.49	519.48	570.411	495.52
ENSRNOG00000000809	6477.14	2.12054	0.0460474	46.0514	0	0	ENSRNOG00000000809	Atat1	10538.8	10309.6	10859.6	10423.1	2381.04	2255.3	2473.87	2575.81
ENSRNOG00000000811	56.8348	-1.36178	0.265659	-5.12606	2.96e-07	7.5e-07	ENSRNOG00000000811	Pkib	41.0026	28.2568	41.5448	15.5426	105.454	85.7678	71.0402	66.0693
ENSRNOG00000000812	375.728	-0.768787	0.0949888	-8.09345	5.8e-16	2.34e-15	ENSRNOG00000000812	RGD1302996	252.665	305.007	261.386	291.723	481.758	520.455	454.448	438.379
ENSRNOG00000000815	6.21824	-0.085775	0.638696	-0.134297	0.893168	0.914939	ENSRNOG00000000815	Smpdl3a	4.43271	8.31082	8.65517	2.39117	8.88033	2.9239	5.22354	8.92829
ENSRNOG00000000816	782.199	1.65739	0.0941453	17.6046	2.27e-69	3.68e-68	ENSRNOG00000000816	Ppp1r18	1133.67	1171.83	1325.11	1122.66	303.041	376.209	393.855	431.236
ENSRNOG00000000818	155.779	0.502833	0.129213	3.89151	9.96e-05	0.000202799	ENSRNOG00000000818	Nrm	161.794	182.838	200.8	185.316	119.884	129.626	122.231	143.745
ENSRNOG00000000823	844.865	-0.153616	0.0577221	-2.66131	0.00778378	0.0127563	ENSRNOG00000000823	Gcc2	815.619	794.514	786.755	803.435	911.344	862.552	890.091	894.615
ENSRNOG00000000824	77.439	-0.767511	0.182832	-4.19791	2.69e-05	5.83e-05	ENSRNOG00000000824	Dse	63.1662	48.2027	61.4517	57.3882	83.2531	106.235	90.8896	108.925
ENSRNOG00000000825	8.03229	-2.25645	0.644969	-3.49854	0.000467818	0.000889146	ENSRNOG00000000825	Calhm5	4.43271	0	3.46207	3.58676	17.7607	10.721	13.5812	10.7139
ENSRNOG00000000826	2771.97	-1.43802	0.0579826	-24.801	8.76e-136	4.39e-134	ENSRNOG00000000826	Flot1	1496.04	1486.8	1594.28	1396.45	4020.57	4409.25	3951.09	3821.31
ENSRNOG00000000827	132.697	-1.58285	0.188578	-8.39359	4.72e-17	1.99e-16	ENSRNOG00000000827	Ier3	49.868	69.8109	64.0482	82.4955	212.018	192.003	143.125	248.206
ENSRNOG00000000831	315.215	0.0860662	0.0952273	0.903798	0.366103	0.435224	ENSRNOG00000000831	Gtf2h4	304.749	357.365	303.796	332.373	285.281	298.238	323.86	316.061
ENSRNOG00000000833	734.76	0.114927	0.0798921	1.43853	0.150285	0.197618	ENSRNOG00000000833	Vars2	806.754	660.71	847.341	742.46	692.666	701.737	697.865	728.548
ENSRNOG00000000838	1.41245	0.737837	1.46546	0.503486	0.614623	0.675445	ENSRNOG00000000838	Lta	4.43271	0.831082	1.73103	0	3.33012	0.974634	0	0
ENSRNOG00000000839	495.387	0.382879	0.0835069	4.585	4.54e-06	1.05e-05	ENSRNOG00000000839	Nfkbil1	555.197	587.575	597.206	500.951	414.045	400.575	451.314	456.236
ENSRNOG00000000840	1762.88	-1.5086	0.065734	-22.9501	1.47e-116	5.21e-115	ENSRNOG00000000840	Atp6v1g2	917.572	938.291	940.817	866.801	2826.16	2742.62	2520.88	2349.93
ENSRNOG00000000841	7562.14	0.729718	0.0474578	15.3761	2.37e-53	2.75e-52	ENSRNOG00000000841	Ddx39b	8807.8	9372.94	9666.09	9894.68	5480.27	5513.51	5807.53	5954.28
ENSRNOG00000000842	1282.19	1.94677	0.0842436	23.1088	3.78e-118	1.38e-116	ENSRNOG00000000842	Ddah2	1951.5	1922.29	2083.3	2190.32	425.146	541.897	597.573	545.519
ENSRNOG00000000843	52.1229	3.44938	0.323173	10.6735	1.35e-26	8e-26	ENSRNOG00000000843	Ly6g6c	118.575	88.9257	70.9724	104.016	8.88033	10.721	4.17883	10.7139
ENSRNOG00000000844	3.67479	-1.51385	0.899604	-1.6828	0.0924136	0.127335	ENSRNOG00000000844	Ly6g6d	1.10818	0	5.1931	1.19559	4.44016	3.89854	7.31296	6.2498
ENSRNOG00000000847	1259.53	0.216859	0.053305	4.06828	4.74e-05	0.000100004	ENSRNOG00000000847	Csnk2b	1351.98	1292.33	1377.9	1396.45	1143.34	1216.34	1140.82	1157.11
ENSRNOG00000000848	281.655	-0.224999	0.110999	-2.02704	0.0426585	0.0625674	ENSRNOG00000000848	Gpank1	229.393	275.919	267.445	264.225	360.763	299.213	270.579	285.705
ENSRNOG00000000850	24.7173	0.143278	0.31031	0.461726	0.644278	0.702381	ENSRNOG00000000850	Apom	33.2453	27.4257	21.6379	21.5206	23.3109	17.5434	27.1624	25.892
ENSRNOG00000000851	6623.68	0.608292	0.0346198	17.5706	4.14e-69	6.68e-68	ENSRNOG00000000851	Bag6	8066.43	7965.09	8114.22	7849.03	5424.77	5195.78	5216.23	5157.87
ENSRNOG00000000852	14563.5	0.298855	0.0440952	6.7775	1.22e-11	4.05e-11	ENSRNOG00000000852	Prrc2a	16986.2	15686.7	16373.8	15216.2	13631.3	12954.8	13074.5	12584.4
ENSRNOG00000000853	2.67033	-4.10329	1.3715	-2.99182	0.00277322	0.00482173	ENSRNOG00000000853	Aif1	0	0	0.865517	0	1.11004	1.94927	9.40237	8.03546
ENSRNOG00000000857	33.0428	-0.242878	0.275366	-0.882019	0.377766	0.446908	ENSRNOG00000000857	Msh5	34.3535	21.6081	38.9482	26.3029	34.4113	38.9854	31.3412	38.3916
ENSRNOG00000000858	215.276	1.0473	0.144711	7.23723	4.58e-13	1.63e-12	ENSRNOG00000000858	Sapcd1	304.749	254.311	320.241	279.767	167.616	149.119	147.304	99.104
ENSRNOG00000000860	119.161	-1.75594	0.194986	-9.0055	2.15e-19	9.95e-19	ENSRNOG00000000860	Vwa7	55.4089	49.0338	44.1413	70.5396	228.668	181.282	191.182	133.032
ENSRNOG00000000861	16.1668	1.76906	0.410264	4.312	1.62e-05	3.57e-05	ENSRNOG00000000861	Zic3	23.2717	22.4392	24.2345	29.8897	8.88033	7.79708	8.35767	4.46415
ENSRNOG00000000866	1070.32	1.47619	0.0704594	20.9509	1.84e-97	4.78e-96	ENSRNOG00000000866	Rbmx	1675.57	1554.95	1545.81	1523.18	558.351	495.114	600.707	608.909
ENSRNOG00000000867	2590.83	0.762957	0.0462111	16.5102	3.1e-61	4.23e-60	ENSRNOG00000000867	Vars1	3385.48	3111.57	3282.9	3261.56	1945.9	1890.79	1992.26	1856.19
ENSRNOG00000000869	68.3288	-1.08348	0.203993	-5.31133	1.09e-07	2.85e-07	ENSRNOG00000000869	Arhgef6	34.3535	36.5676	51.0655	53.8014	93.2434	84.7932	85.6661	107.139
ENSRNOG00000000873	1.33279	-3.88272	1.71181	-2.2682	0.0233172	0.0357317	ENSRNOG00000000873	Brs3	0	0	0	0	0	0.974634	5.22354	4.46415
ENSRNOG00000000875	2354.1	0.016238	0.0484989	0.334811	0.737768	0.784429	ENSRNOG00000000875	Fhl1	2240.74	2392.68	2379.31	2454.54	2362.17	2325.48	2446.71	2231.18
ENSRNOG00000000878	30.3079	-1.63479	0.298335	-5.4797	4.26e-08	1.15e-07	ENSRNOG00000000878	Slc44a4	15.5145	15.7906	11.2517	16.7382	47.7318	40.9346	54.3248	40.1773
ENSRNOG00000000879	2743.93	0.0862936	0.0460218	1.87506	0.0607843	0.086758	ENSRNOG00000000879	Slc9a6	2933.35	2783.29	2861.4	2724.74	2611.93	2597.4	2814.44	2624.92
ENSRNOG00000000881	873.365	-0.180075	0.0657942	-2.73694	0.0062014	0.010306	ENSRNOG00000000881	Mmgt1	857.73	784.541	805.796	829.738	944.645	842.084	952.774	969.612
ENSRNOG00000000885	2216.08	1.31593	0.0649974	20.2459	3.86e-91	9.1e-90	ENSRNOG00000000885	Auts2	3269.13	3031.79	3201.55	3145.59	1168.87	1285.54	1445.88	1180.32
ENSRNOG00000000886	305.819	-0.106382	0.0946516	-1.12394	0.26104	0.323157	ENSRNOG00000000886	Caln1	285.91	305.838	294.276	290.528	329.682	338.198	321.77	280.348
ENSRNOG00000000888	367.132	-0.229715	0.0831821	-2.7616	0.00575191	0.00959521	ENSRNOG00000000888	Sbds	318.047	346.561	337.551	349.111	390.734	411.296	404.302	379.452
ENSRNOG00000000889	10.9459	0.412598	1.1143	0.370276	0.711177	0.761217	ENSRNOG00000000889	AABR07011057.1	12.19	1.66216	11.2517	25.1073	0	4.87317	14.6259	17.8566
ENSRNOG00000000891	78.3704	0.126835	0.176511	0.718566	0.472408	0.541674	ENSRNOG00000000891	Zfp958	87.5461	68.9798	80.493	90.8646	76.5928	68.2244	84.6214	69.6407
ENSRNOG00000000893	565.421	-0.165264	0.0799634	-2.06674	0.0387582	0.0571964	ENSRNOG00000000893	Tmem248	603.957	510.284	514.982	503.342	624.953	578.933	622.646	564.268
ENSRNOG00000000894	8892.77	0.0100149	0.0464199	0.215745	0.829186	0.863194	ENSRNOG00000000894	Fry	9599.04	8637.43	8819.61	8638.12	9274.39	8749.29	8934.34	8489.91
ENSRNOG00000000895	394.151	-0.0489498	0.0893234	-0.548007	0.583687	0.646654	ENSRNOG00000000895	Rabgef1	363.482	377.311	408.524	399.326	422.926	432.738	391.766	357.132
ENSRNOG00000000897	3.78318	0.961413	0.789988	1.217	0.223605	0.2811	ENSRNOG00000000897	Rxfp2	6.64907	4.15541	4.32758	4.78235	3.33012	1.94927	4.17883	0.892829
ENSRNOG00000000900	463.987	0.24005	0.0771808	3.11023	0.00186942	0.00331884	ENSRNOG00000000900	Tpst1	487.598	496.156	510.655	516.494	388.514	436.636	448.18	427.665
ENSRNOG00000000901	506.501	0.303871	0.0721681	4.2106	2.55e-05	5.52e-05	ENSRNOG00000000901	Crcp	540.791	569.291	551.334	576.273	471.767	443.459	460.716	438.379
ENSRNOG00000000902	1766.85	-1.05102	0.0731671	-14.3647	8.62e-47	8.51e-46	ENSRNOG00000000902	Hsph1	1216.78	1217.53	1023.04	1146.57	2268.92	2382.98	2208.51	2670.45
ENSRNOG00000000903	351.08	0.470247	0.0894032	5.25985	1.44e-07	3.74e-07	ENSRNOG00000000903	Asl	407.81	386.453	404.196	435.194	276.4	281.669	294.608	322.311
ENSRNOG00000000905	7.51629	-0.0858643	0.568703	-0.150983	0.879989	0.904551	ENSRNOG00000000905	Tex26	7.75725	6.64865	5.1931	9.5647	11.1004	5.84781	10.4471	3.57132
ENSRNOG00000000906	8.16889	-0.744052	0.550974	-1.35043	0.176878	0.228376	ENSRNOG00000000906	Medag	9.9736	4.15541	3.46207	7.17352	13.3205	10.721	9.40237	7.14263
ENSRNOG00000000907	7.76293	-1.09753	0.573773	-1.91283	0.0557694	0.0801711	ENSRNOG00000000907	Alox5ap	3.32453	4.15541	9.52068	2.39117	8.88033	12.6702	10.4471	10.7139
ENSRNOG00000000909	629.084	0.395516	0.0706592	5.59752	2.17e-08	6e-08	ENSRNOG00000000909	Uspl1	702.585	698.109	769.444	687.463	533.93	518.506	573.545	549.09
ENSRNOG00000000913	94.2685	-0.100413	0.161581	-0.621441	0.53431	0.600691	ENSRNOG00000000913	Gusb	82.0052	99.7298	83.0896	99.2337	104.344	87.7171	90.8896	107.139
ENSRNOG00000000917	261.123	1.13856	0.098362	11.5752	5.5e-31	3.69e-30	ENSRNOG00000000917	Nupr2	356.833	372.325	353.996	352.698	166.506	166.662	161.93	158.031
ENSRNOG00000000918	512.264	0.259178	0.0872078	2.97195	0.0029591	0.00512583	ENSRNOG00000000918	Zbed5	515.303	599.21	531.427	585.838	502.849	502.911	416.839	443.736
ENSRNOG00000000920	6.78274	-0.752858	0.572772	-1.31441	0.188708	0.241876	ENSRNOG00000000920	Phkg1	3.32453	5.81757	6.05862	4.78235	8.88033	9.74634	9.40237	6.2498
ENSRNOG00000000921	913.001	-1.21919	0.0810656	-15.0396	4.04e-51	4.45e-50	ENSRNOG00000000921	Ubl3	506.437	570.953	559.989	554.752	1435.28	1346.94	1150.22	1179.43
ENSRNOG00000000922	92.4777	-0.264262	0.192112	-1.37556	0.168958	0.219241	ENSRNOG00000000922	Sumf2	64.2743	95.5744	73.5689	102.821	116.554	79.92	91.9343	115.175
ENSRNOG00000000923	3182.48	0.181254	0.0420158	4.31395	1.6e-05	3.54e-05	ENSRNOG00000000923	Cct6a	3371.08	3391.64	3430.04	3336.88	2870.57	2921.95	3011.89	3125.79
ENSRNOG00000000924	414.734	-0.577068	0.085625	-6.73948	1.59e-11	5.24e-11	ENSRNOG00000000924	Slc7a1	351.293	334.926	341.014	303.679	495.078	462.951	487.879	541.054
ENSRNOG00000000925	66.0806	-0.733182	0.192453	-3.80967	0.000139151	0.000279042	ENSRNOG00000000925	Psph	45.4353	50.696	50.2	52.6058	68.8225	91.6156	77.3084	91.9614
ENSRNOG00000000926	358.069	0.30427	0.0923299	3.29547	0.000982589	0.00180179	ENSRNOG00000000926	Mrps17	376.781	439.642	376.5	388.566	325.242	348.919	300.876	308.026
ENSRNOG00000000931	1591.7	0.463337	0.0628949	7.36685	1.75e-13	6.34e-13	ENSRNOG00000000931	Sfswap	1791.92	1867.44	1892.88	1829.25	1238.81	1241.68	1402	1469.6
ENSRNOG00000000934	4.02352	-0.939028	0.823972	-1.13964	0.254438	0.315799	ENSRNOG00000000934	Piwil1	3.32453	1.66216	2.59655	3.58676	2.22008	1.94927	11.4918	5.35697
ENSRNOG00000000936	200.387	0.0296924	0.153198	0.193817	0.846319	0.87653	ENSRNOG00000000936	Stx2	160.686	167.878	218.11	264.225	185.377	185.181	228.791	192.851
ENSRNOG00000000937	92.4564	-1.29274	0.165006	-7.8345	4.71e-15	1.83e-14	ENSRNOG00000000937	Slc46a3	58.7334	50.696	53.662	51.4103	130.985	127.677	144.17	122.318
ENSRNOG00000000938	2703.65	0.214459	0.0418421	5.12542	2.97e-07	7.52e-07	ENSRNOG00000000938	Ran	2823.64	2939.54	2967.86	2882.56	2528.67	2413.19	2553.27	2520.46
ENSRNOG00000000940	31.266	-4.50552	0.526022	-8.56527	1.08e-17	4.65e-17	ENSRNOG00000000940	Flt1	0	4.15541	3.46207	2.39117	43.2916	65.3005	44.9225	86.6044
ENSRNOG00000000942	777.202	0.293111	0.0645214	4.54284	5.55e-06	1.27e-05	ENSRNOG00000000942	Pan3	893.192	802.825	869.844	858.432	737.067	673.472	686.373	696.407
ENSRNOG00000000954	379.162	0.57976	0.091697	6.32256	2.57e-10	7.93e-10	ENSRNOG00000000954	Polr1d	420	462.081	450.934	485.408	278.62	344.046	290.429	301.776
ENSRNOG00000000955	137.944	-0.0299963	0.152549	-0.196633	0.844115	0.874715	ENSRNOG00000000955	Lnx2	140.739	120.507	161.852	123.145	129.875	159.84	114.918	152.674
ENSRNOG00000000956	35.449	-1.62764	0.307173	-5.29878	1.17e-07	3.05e-07	ENSRNOG00000000956	Rasl11a	18.839	9.97298	19.9069	21.5206	44.4016	70.1737	40.7436	58.0339
ENSRNOG00000000957	2949.1	0.951721	0.0518159	18.3674	2.4e-75	4.36e-74	ENSRNOG00000000957	Rpl21	3715.72	3767.29	4180.45	3889.25	2000.29	2024.32	1912.86	2102.61
ENSRNOG00000000958	24.5053	0.0741929	0.333455	0.222498	0.823926	0.859193	ENSRNOG00000000958	AABR07055943.1	19.9472	21.6081	27.6965	31.0853	26.641	18.5181	34.4754	16.0709
ENSRNOG00000000961	324.535	-1.04228	0.0992132	-10.5055	8.15e-26	4.67e-25	ENSRNOG00000000961	Glt1d1	229.393	205.277	205.993	208.032	485.088	448.332	423.107	391.059
ENSRNOG00000000962	402.263	0.354809	0.0960386	3.69444	0.000220375	0.000432877	ENSRNOG00000000962	Slc15a4	428.865	490.338	409.389	477.039	329.682	355.742	401.168	325.883
ENSRNOG00000000963	361.886	-1.04976	0.106243	-9.88081	5.04e-23	2.64e-22	ENSRNOG00000000963	Tmem132c	226.068	261.791	264.848	185.316	502.849	479.52	513.996	460.7
ENSRNOG00000000967	2667.24	0.683434	0.0621363	10.9989	3.87e-28	2.38e-27	ENSRNOG00000000967	Aacs	3293.51	3097.44	3543.43	3214.93	1902.61	2001.9	2274.33	2009.76
ENSRNOG00000000968	1208.51	-1.4728	0.057333	-25.6885	1.57e-145	9.01e-144	ENSRNOG00000000968	Rnf6	603.957	663.203	631.827	659.964	1821.58	1808.92	1782.27	1696.38
ENSRNOG00000000973	3.83628	-0.0667885	0.771589	-0.0865597	0.931021	0.946441	ENSRNOG00000000973	Tex45	3.32453	2.49324	3.46207	5.97794	2.22008	4.87317	2.08942	6.2498
ENSRNOG00000000974	1642.79	1.11119	0.0503619	22.0641	6.99e-108	2.19e-106	ENSRNOG00000000974	Zfp358	2244.06	2263.87	2285.83	2186.73	1063.42	1080.87	1036.35	981.219
ENSRNOG00000000975	1155.29	-0.0181149	0.0533368	-0.339632	0.734134	0.7815	ENSRNOG00000000975	Mcoln1	1170.24	1103.68	1186.62	1132.22	1135.57	1189.05	1173.21	1151.75
ENSRNOG00000000977	1960	-0.648241	0.0543799	-11.9206	9.24e-33	6.49e-32	ENSRNOG00000000977	Pnpla6	1604.64	1612.3	1463.59	1425.14	2327.76	2487.27	2404.92	2354.39
ENSRNOG00000000979	401.001	0.0782152	0.0848096	0.922245	0.356401	0.425221	ENSRNOG00000000979	Bri3bp	396.728	400.581	410.255	439.976	392.955	371.336	428.33	367.846
ENSRNOG00000000981	489.56	0.407709	0.0848778	4.80349	1.56e-06	3.74e-06	ENSRNOG00000000981	Scarb1	530.817	563.473	603.265	534.428	379.634	405.448	469.074	430.344
ENSRNOG00000000983	171.717	0.202703	0.131125	1.54588	0.122135	0.163784	ENSRNOG00000000983	Zfp394	166.227	214.419	182.624	169.773	182.047	163.739	143.125	151.781
ENSRNOG00000000985	217.478	0.554565	0.12191	4.54895	5.39e-06	1.24e-05	ENSRNOG00000000985	Cpsf4	233.826	289.216	241.479	270.203	159.846	159.84	206.852	178.566
ENSRNOG00000000986	3077.78	0.677712	0.055289	12.2576	1.53e-34	1.13e-33	ENSRNOG00000000986	Camsap3	3894.14	3849.57	3837.7	3567.63	2242.28	2258.23	2601.32	2371.35
ENSRNOG00000000987	302.152	0.319837	0.0928986	3.44287	0.000575582	0.00108395	ENSRNOG00000000987	Ptcd1	346.86	334.095	332.358	328.786	255.309	252.43	297.742	269.634
ENSRNOG00000000988	713.671	0.365146	0.0653339	5.58891	2.28e-08	6.29e-08	ENSRNOG00000000988	Xab2	858.838	787.865	791.948	777.132	598.312	620.842	628.914	645.515
ENSRNOG00000000989	366.058	0.436637	0.0865368	5.04568	4.52e-07	1.13e-06	ENSRNOG00000000989	Bud31	398.944	423.021	418.91	442.367	341.893	293.365	308.189	301.776
ENSRNOG00000000990	1930.5	0.798477	0.0497033	16.0649	4.5e-58	5.71e-57	ENSRNOG00000000990	Pdap1	2296.15	2551.42	2463.26	2494	1413.08	1389.83	1392.6	1443.7
ENSRNOG00000000991	89.8581	-1.75345	0.198678	-8.82556	1.09e-18	4.9e-18	ENSRNOG00000000991	Arpc1b	52.0844	37.3987	34.6207	41.8456	124.325	134.5	119.097	174.994
ENSRNOG00000000993	2.35076	-1.53221	1.0715	-1.42996	0.152727	0.200231	ENSRNOG00000000993	Pcp2	2.21636	0.831082	1.73103	0	3.33012	6.82244	2.08942	1.78566
ENSRNOG00000000994	63.4627	0.796095	0.207159	3.84292	0.000121579	0.000245233	ENSRNOG00000000994	Stxbp2	66.4907	84.7703	95.2068	75.322	37.7414	41.9093	55.3695	50.8913
ENSRNOG00000000996	2092.21	0.213674	0.0518144	4.12384	3.73e-05	7.96e-05	ENSRNOG00000000996	Arpc1a	2119.95	2410.97	2269.38	2183.14	1935.91	1986.31	1879.43	1952.62
ENSRNOG00000000999	1393.53	0.875131	0.0556431	15.7276	9.79e-56	1.19e-54	ENSRNOG00000000999	Smurf1	1803.01	1760.23	1854.8	1798.16	903.573	988.279	1044.71	995.504
ENSRNOG00000001003	1013.74	-0.257478	0.0607845	-4.23592	2.28e-05	4.95e-05	ENSRNOG00000001003	Trappc5	989.603	881.778	917.448	906.255	1102.27	1128.63	1142.91	1041.04
ENSRNOG00000001004	7848.75	0.213381	0.041904	5.09214	3.54e-07	8.93e-07	ENSRNOG00000001004	Ncor2	8556.24	8377.3	8405.03	8370.31	7709.24	7283.44	7256.54	6831.93
ENSRNOG00000001005	13.0357	0.320849	0.443872	0.72284	0.469778	0.539009	ENSRNOG00000001005	Fcer2	13.2981	21.6081	9.52068	13.1515	12.2105	9.74634	16.7153	8.03546
ENSRNOG00000001006	3350.54	-2.53787	0.0726327	-34.9412	1.76e-267	4.3e-265	ENSRNOG00000001006	Nptx2	977.413	1038.85	1070.64	842.889	5421.44	5486.22	6358.09	5608.75
ENSRNOG00000001007	48.3974	-0.35216	0.233383	-1.50893	0.131316	0.174896	ENSRNOG00000001007	Baiap2l1	45.4353	29.9189	46.7379	49.0191	51.0619	58.4781	44.9225	61.6052
ENSRNOG00000001009	780.064	0.706901	0.0697668	10.1323	3.97e-24	2.16e-23	ENSRNOG00000001009	Bri3	998.469	957.406	984.092	928.971	624.953	638.386	535.935	572.303
ENSRNOG00000001010	1621.54	-0.172009	0.0588722	-2.92173	0.00348091	0.00598325	ENSRNOG00000001010	Tecpr1	1525.96	1539.99	1485.23	1548.29	1679.49	1816.72	1817.79	1558.88
ENSRNOG00000001011	22.9265	-1.01814	0.333464	-3.05322	0.00226399	0.00397919	ENSRNOG00000001011	Rflna	22.1636	14.1284	13.8483	10.7603	24.4209	31.1883	30.2965	36.606
ENSRNOG00000001030	10335.9	0.0720955	0.0454722	1.58548	0.112857	0.152687	ENSRNOG00000001030	Tsc22d1	11447.5	10224	10413	10292.8	10303.4	10213.2	10145.2	9647.91
ENSRNOG00000001031	5.18596	-0.770855	0.658953	-1.16982	0.242074	0.302063	ENSRNOG00000001031	Ocm2	3.32453	4.15541	5.1931	2.39117	8.88033	4.87317	7.31296	5.35697
ENSRNOG00000001032	357.669	0.255831	0.0898238	2.84814	0.00439753	0.00745841	ENSRNOG00000001032	Ccz1b	400.052	385.622	376.5	395.739	354.103	299.213	301.921	348.203
ENSRNOG00000001033	510.752	0.560021	0.0871344	6.42709	1.3e-10	4.07e-10	ENSRNOG00000001033	Nufip1	544.116	565.135	664.717	661.16	420.706	393.752	404.302	432.129
ENSRNOG00000001034	3313.76	0.0132043	0.040113	0.329178	0.742021	0.78837	ENSRNOG00000001034	Evi5l	3235.88	3424.06	3352.15	3298.63	3333.45	3238.71	3387.99	3239.18
ENSRNOG00000001035	337.022	0.596419	0.0990218	6.0231	1.71e-09	5.04e-09	ENSRNOG00000001035	Gtf2h3	364.591	428.838	404.196	425.629	229.778	269.974	294.608	278.563
ENSRNOG00000001036	18.8502	0.499624	0.4057	1.23151	0.218131	0.274895	ENSRNOG00000001036	Rsph10b	24.3799	30.75	10.3862	22.7162	23.3109	11.6956	11.4918	16.0709
ENSRNOG00000001037	214.694	0.242147	0.113163	2.13981	0.0323702	0.0483599	ENSRNOG00000001037	Gpalpp1	198.364	256.804	247.538	225.966	202.027	192.978	197.45	196.422
ENSRNOG00000001039	370.014	0.316094	0.0922561	3.42627	0.000611925	0.00114993	ENSRNOG00000001039	Eif2b1	376.781	375.649	454.396	435.194	317.472	340.147	330.128	330.347
ENSRNOG00000001040	432.874	0.154317	0.079667	1.93703	0.0527421	0.0762066	ENSRNOG00000001040	Pms2	441.055	455.433	472.572	455.519	372.974	428.839	411.615	424.987
ENSRNOG00000001043	141.488	0.31136	0.135941	2.29041	0.0219977	0.0338637	ENSRNOG00000001043	Ddx55	130.765	167.047	168.776	159.013	134.315	114.032	128.499	129.46
ENSRNOG00000001044	551.525	0.332585	0.0781569	4.25535	2.09e-05	4.56e-05	ENSRNOG00000001044	Aimp2	653.825	619.156	628.365	558.339	456.227	487.317	479.521	529.448
ENSRNOG00000001047	511.412	0.467445	0.0784195	5.96083	2.51e-09	7.34e-09	ENSRNOG00000001047	Map2k7	608.39	569.291	643.944	551.166	431.806	451.256	422.062	413.38
ENSRNOG00000001048	27.5606	0.164747	0.303901	0.542106	0.587745	0.650104	ENSRNOG00000001048	Ankrd61	22.1636	34.9054	29.4276	29.8897	24.4209	17.5434	28.2071	33.9275
ENSRNOG00000001049	5325.74	1.26305	0.0573533	22.0222	1.76e-107	5.5e-106	ENSRNOG00000001049	Tpt1	7518.99	7099.1	7363.82	8098.91	3064.82	3077.9	2938.76	3443.64
ENSRNOG00000001050	820.686	0.330773	0.0584498	5.6591	1.52e-08	4.25e-08	ENSRNOG00000001050	Eif2ak1	896.516	918.345	922.641	919.407	711.536	742.671	742.788	711.585
ENSRNOG00000001052	157.287	0.858552	0.127131	6.75327	1.45e-11	4.77e-11	ENSRNOG00000001052	Slc25a30	200.58	197.797	197.338	215.206	109.894	117.931	122.231	97.3184
ENSRNOG00000001053	1804.37	0.152123	0.0455828	3.33728	0.000846028	0.0015626	ENSRNOG00000001053	Tmed2	1954.83	1871.6	1918.85	1851.96	1728.33	1659.8	1723.77	1725.84
ENSRNOG00000001055	422.525	-0.590315	0.0971734	-6.07486	1.24e-09	3.68e-09	ENSRNOG00000001055	Rilpl1	345.752	350.716	363.517	286.941	446.237	501.937	561.008	524.091
ENSRNOG00000001056	429.471	-0.195626	0.0798301	-2.45053	0.0142644	0.0225869	ENSRNOG00000001056	Snapc2	407.81	403.906	411.12	377.806	437.356	493.165	461.761	442.843
ENSRNOG00000001057	6328.71	1.22822	0.0408311	30.0806	8.68e-199	9.55e-197	ENSRNOG00000001057	Ctxn1	9345.27	8777.05	8808.36	8553.23	3730.85	3718.23	3909.3	3787.38
ENSRNOG00000001058	529.945	-0.189483	0.0769363	-2.46286	0.0137833	0.0218687	ENSRNOG00000001058	Timm44	495.356	468.73	476.034	542.797	573.891	577.958	579.813	524.983
ENSRNOG00000001059	1321.06	1.01356	0.0577751	17.5431	6.71e-69	1.08e-67	ENSRNOG00000001059	Usp42	1875.04	1761.06	1727.57	1706.1	824.76	851.831	907.851	914.257
ENSRNOG00000001060	335.466	0.0107414	0.0880942	0.121931	0.902954	0.922766	ENSRNOG00000001060	Snrnp35	322.48	350.716	317.645	356.285	335.232	350.868	329.083	321.418
ENSRNOG00000001061	146.192	-0.905338	0.134013	-6.7556	1.42e-11	4.69e-11	ENSRNOG00000001061	Rilpl2	96.4115	109.703	96.0723	105.212	165.396	204.673	191.182	200.887
ENSRNOG00000001062	471.576	0.729484	0.0868475	8.3996	4.48e-17	1.89e-16	ENSRNOG00000001062	Kmt5a	556.305	594.223	614.517	589.425	298.601	378.158	364.603	376.774
ENSRNOG00000001064	1686.76	0.256359	0.0602573	4.25441	2.1e-05	4.58e-05	ENSRNOG00000001064	Sbno1	1933.77	1633.91	1903.27	1877.07	1574.04	1514.58	1501.25	1556.2
ENSRNOG00000001065	811.202	0.0543474	0.0655067	0.829647	0.406738	0.476167	ENSRNOG00000001065	Cyth3	827.809	825.264	820.51	834.52	777.029	765.088	762.637	876.758
ENSRNOG00000001068	5050.04	-0.0886515	0.0549373	-1.61369	0.106596	0.145046	ENSRNOG00000001068	Rac1	4677.62	4644.92	5145.5	5109.94	5592.39	5186.03	5217.27	4826.63
ENSRNOG00000001069	1035.04	0.512556	0.0584421	8.77032	1.78e-18	7.95e-18	ENSRNOG00000001069	Elavl1	1199.05	1190.94	1258.46	1219.5	815.88	824.541	913.075	858.902
ENSRNOG00000001070	913.745	0.365147	0.0687103	5.31431	1.07e-07	2.81e-07	ENSRNOG00000001070	Cdk2ap1	975.197	1007.27	1056.8	1076.03	858.062	810.896	711.446	814.26
ENSRNOG00000001071	3.35447	-0.221726	0.859998	-0.257822	0.796544	0.835701	ENSRNOG00000001071	AABR07035091.1	5.54089	1.66216	1.73103	3.58676	4.44016	5.84781	3.13412	0.892829
ENSRNOG00000001072	916.394	-0.923146	0.0717821	-12.8604	7.52e-38	5.97e-37	ENSRNOG00000001072	Cers4	637.203	610.845	651.734	630.074	1327.61	1215.37	1181.56	1076.75
ENSRNOG00000001073	92.5573	-0.667755	0.161736	-4.12866	3.65e-05	7.8e-05	ENSRNOG00000001073	RGD1563482	77.5725	63.9933	79.6275	64.5617	115.444	119.88	114.918	104.461
ENSRNOG00000001074	291.326	-0.0772863	0.106177	-0.727902	0.466673	0.536107	ENSRNOG00000001074	Mphosph9	312.506	237.689	277.831	308.462	307.481	278.745	312.368	295.526
ENSRNOG00000001079	548.599	0.165604	0.0735119	2.25275	0.0242752	0.0370741	ENSRNOG00000001079	Daglb	558.522	616.663	585.089	558.339	491.748	551.643	516.086	510.698
ENSRNOG00000001080	494.197	-0.336579	0.0811058	-4.14987	3.33e-05	7.14e-05	ENSRNOG00000001080	Arl6ip4	416.675	451.277	444.876	431.607	600.532	564.313	550.561	493.734
ENSRNOG00000001081	208.933	0.236287	0.11161	2.11707	0.0342535	0.0509859	ENSRNOG00000001081	Ogfod2	207.229	213.588	251	231.944	190.927	204.673	182.824	189.28
ENSRNOG00000001082	972.636	-1.92871	0.0806145	-23.9251	1.68e-126	7.12e-125	ENSRNOG00000001082	Abcb9	452.137	429.669	388.617	345.525	1558.5	1589.63	1616.16	1400.85
ENSRNOG00000001083	1305.63	0.0555908	0.0526974	1.05491	0.291468	0.356452	ENSRNOG00000001083	Kdelr2	1313.19	1362.97	1305.2	1340.25	1339.82	1211.47	1289.17	1283
ENSRNOG00000001086	412.653	0.385673	0.0956598	4.03172	5.54e-05	0.000116031	ENSRNOG00000001086	Vps37b	478.733	514.44	446.607	430.411	331.902	393.752	319.681	385.702
ENSRNOG00000001088	222.781	0.804457	0.105685	7.61181	2.7e-14	1.02e-13	ENSRNOG00000001088	Rfc3	300.316	276.75	285.62	271.398	156.516	164.713	154.617	172.316
ENSRNOG00000001090	125.554	-1.96764	0.190743	-10.3157	5.99e-25	3.34e-24	ENSRNOG00000001090	Stard13	63.1662	44.8784	51.931	45.4323	169.836	207.597	160.885	260.706
ENSRNOG00000001091	968.1	0.117205	0.0615218	1.90509	0.0567678	0.0814584	ENSRNOG00000001091	Hip1r	1025.06	1003.12	1008.33	991.142	950.195	960.015	963.221	843.723
ENSRNOG00000001092	6.03257	-3.49102	0.893519	-3.90704	9.34e-05	0.000190801	ENSRNOG00000001092	Kl	0	1.66216	0	2.39117	9.99037	13.6449	12.5365	8.03546
ENSRNOG00000001094	620.042	1.31387	0.0757611	17.3423	2.26e-67	3.49e-66	ENSRNOG00000001094	Zfp316	963.007	864.325	887.155	823.76	335.232	368.412	360.424	358.024
ENSRNOG00000001098	3110.61	-0.632395	0.0518077	-12.2066	2.87e-34	2.1e-33	ENSRNOG00000001098	Pds5b	2552.13	2242.26	2542.89	2422.26	3951.75	3719.21	3796.47	3657.92
ENSRNOG00000001099	142.151	0.495356	0.141811	3.49308	0.000477482	0.00090697	ENSRNOG00000001099	Rbak	197.256	142.115	167.045	160.209	103.234	122.804	122.231	122.318
ENSRNOG00000001101	937.957	-0.0133897	0.0602146	-0.222366	0.824029	0.859237	ENSRNOG00000001101	Rnf216	894.3	925.825	920.91	995.924	940.205	921.03	916.209	989.255
ENSRNOG00000001104	1353.46	0.982462	0.0620044	15.8451	1.52e-56	1.87e-55	ENSRNOG00000001104	Foxk1	1907.17	1761.06	1728.44	1796.97	839.191	965.863	869.197	959.791
ENSRNOG00000001106	299.932	0.524343	0.103849	5.0491	4.44e-07	1.11e-06	ENSRNOG00000001106	Denr	331.345	340.743	328.896	416.064	249.759	226.115	253.864	252.671
ENSRNOG00000001107	77.2004	0.432692	0.187672	2.30557	0.0211344	0.0326204	ENSRNOG00000001107	AABR07035428.1	68.7071	89.7568	100.4	95.647	71.0426	70.1737	52.2354	69.6407
ENSRNOG00000001108	399.739	0.617855	0.092934	6.64832	2.96e-11	9.61e-11	ENSRNOG00000001108	N4bp2l2	507.546	438.811	492.479	499.755	309.701	286.543	305.055	358.024
ENSRNOG00000001111	145.429	-0.289584	0.143364	-2.01992	0.0433919	0.0635782	ENSRNOG00000001111	Brca2	134.09	127.987	125.5	136.297	157.626	125.728	190.137	166.066
ENSRNOG00000001113	23.1234	-4.31607	0.547925	-7.87713	3.35e-15	1.31e-14	ENSRNOG00000001113	Mmd2	3.32453	0.831082	2.59655	2.39117	48.8418	43.8586	37.6095	45.5343
ENSRNOG00000001114	739.267	-0.206521	0.0726519	-2.84261	0.00447453	0.00758253	ENSRNOG00000001114	Wipi2	618.363	698.94	714.917	711.374	810.33	843.059	787.71	729.441
ENSRNOG00000001115	4530.54	0.537571	0.0623754	8.61832	6.79e-18	2.96e-17	ENSRNOG00000001115	Slc29a4	5754.77	5465.19	5567.87	4668.77	3650.93	3878.07	3740.06	3518.64
ENSRNOG00000001117	95.8074	-0.143186	0.181758	-0.787781	0.430825	0.500443	ENSRNOG00000001117	Fbxl18	108.601	103.054	91.7448	59.7794	103.234	109.159	90.8896	99.9969
ENSRNOG00000001120	2122.49	0.560488	0.0498845	11.2357	2.72e-29	1.74e-28	ENSRNOG00000001120	Med13l	2716.14	2446.7	2440.76	2517.91	1734.99	1668.57	1722.72	1732.09
ENSRNOG00000001123	292.05	-0.0338974	0.102004	-0.332314	0.739652	0.786169	ENSRNOG00000001123	RGD1562310	323.588	283.399	302.065	245.095	278.62	299.213	294.608	309.812
ENSRNOG00000001124	2131.17	-0.669556	0.050997	-13.1293	2.24e-39	1.84e-38	ENSRNOG00000001124	Rnft2	1597.99	1749.43	1688.62	1537.53	2648.56	2561.34	2677.59	2588.31
ENSRNOG00000001126	1115.71	0.0631253	0.0551401	1.14482	0.252285	0.313495	ENSRNOG00000001126	Fbxw8	1158.05	1123.62	1161.52	1116.68	1077.85	1038.96	1148.13	1100.86
ENSRNOG00000001128	12.6476	-1.28765	0.506513	-2.54219	0.0110161	0.0177144	ENSRNOG00000001128	Tesc	9.9736	9.1419	3.46207	7.17352	8.88033	21.442	12.5365	28.5705
ENSRNOG00000001129	2524.21	0.0139049	0.0497074	0.279735	0.779681	0.820891	ENSRNOG00000001129	Fbxo21	2661.84	2585.49	2525.58	2369.65	2493.15	2448.28	2641.02	2468.67
ENSRNOG00000001130	27.9749	-0.668672	0.368889	-1.81266	0.0698838	0.0985818	ENSRNOG00000001130	Nos1	19.9472	12.4662	30.2931	23.9117	38.8514	48.7317	15.6706	33.9275
ENSRNOG00000001134	242.567	0.20173	0.116815	1.72692	0.0841827	0.117002	ENSRNOG00000001134	Rfc5	209.446	272.595	265.714	290.528	206.468	220.267	230.881	244.635
ENSRNOG00000001135	2628.56	0.0441478	0.0395681	1.11574	0.264533	0.327072	ENSRNOG00000001135	Wsb2	2738.31	2668.6	2609.53	2660.18	2595.28	2580.83	2591.92	2583.85
ENSRNOG00000001136	7388.21	-0.0944946	0.0524683	-1.80098	0.0717057	0.100891	ENSRNOG00000001136	Pebp1	6731.07	7699.97	7236.58	6910.49	7978.98	7888.69	7502.05	7157.81
ENSRNOG00000001138	1065.66	0.0594401	0.0590185	1.00714	0.313866	0.380319	ENSRNOG00000001138	Taok3	1129.23	1023.06	1110.46	1087.98	1061.2	1016.54	1095.9	1000.86
ENSRNOG00000001139	1291.01	0.0796967	0.0513982	1.55057	0.121004	0.162432	ENSRNOG00000001139	Suds3	1307.65	1284.02	1348.47	1366.56	1293.2	1233.89	1269.32	1224.96
ENSRNOG00000001141	932.986	0.56329	0.0667412	8.43991	3.18e-17	1.35e-16	ENSRNOG00000001141	Srrm4	1143.64	1090.38	1140.75	1073.64	839.191	709.534	754.279	712.478
ENSRNOG00000001142	895.177	0.880943	0.0602073	14.6318	1.76e-48	1.82e-47	ENSRNOG00000001142	Prkab1	1107.07	1185.12	1196.14	1152.55	617.183	643.259	610.11	649.98
ENSRNOG00000001143	833.193	-2.51558	0.0958997	-26.2314	1.17e-151	7.3e-150	ENSRNOG00000001143	Cit	296.992	233.534	251	210.423	1448.6	1509.71	1481.4	1233.89
ENSRNOG00000001148	6369.27	1.1341	0.0473419	23.9556	8.08e-127	3.47e-125	ENSRNOG00000001148	Rplp0	8571.76	8511.94	8985.79	8940.6	3781.91	3900.49	3944.82	4316.83
ENSRNOG00000001149	319.689	0.697984	0.10063	6.93617	4.03e-12	1.37e-11	ENSRNOG00000001149	Pxn	393.403	408.061	417.179	363.459	204.248	246.583	267.445	257.135
ENSRNOG00000001151	52.871	-0.3033	0.215509	-1.40737	0.159318	0.208045	ENSRNOG00000001151	Sirt4	39.8944	49.8649	51.0655	47.8235	56.6121	54.5795	73.1296	49.9984
ENSRNOG00000001153	3.27343	0.478381	0.90157	0.530609	0.59569	0.65788	ENSRNOG00000001153	Pla2g1b	4.43271	4.15541	0.865517	5.97794	0	3.89854	4.17883	2.67849
ENSRNOG00000001156	2847.48	0.952091	0.0530273	17.9547	4.41e-72	7.48e-71	ENSRNOG00000001156	Msi1	4045.96	3690	3717.39	3564.05	1882.63	2022.37	2004.8	1852.62
ENSRNOG00000001157	20.9577	0.449088	0.372203	1.20657	0.227598	0.285736	ENSRNOG00000001157	Umodl1	14.4063	19.1149	38.9482	23.9117	21.0908	19.4927	14.6259	16.0709
ENSRNOG00000001158	704.04	-0.974868	0.0762506	-12.7851	1.99e-37	1.56e-36	ENSRNOG00000001158	Abcg1	548.548	457.926	452.665	442.367	900.243	976.584	918.299	935.685
ENSRNOG00000001161	453.012	0.108238	0.0802155	1.34934	0.177226	0.228771	ENSRNOG00000001161	Gatc	493.139	469.561	442.279	475.844	445.126	396.676	458.627	442.843
ENSRNOG00000001163	250.07	-1.23e-05	0.122876	-9.98e-05	0.99992	0.99992	ENSRNOG00000001163	Srsf9	205.013	254.311	288.217	252.269	236.439	253.405	222.523	288.384
ENSRNOG00000001165	1.34889	-3.02659	1.52933	-1.97903	0.0478126	0.0695472	ENSRNOG00000001165	Tmprss3	1.10818	0	0	0	1.11004	0.974634	3.13412	4.46415
ENSRNOG00000001167	1.65395	-0.24826	1.24543	-0.199337	0.841999	0.873039	ENSRNOG00000001167	Ubash3a	0	2.49324	0	3.58676	2.22008	1.94927	2.08942	0.892829
ENSRNOG00000001169	148.811	0.818334	0.153666	5.32541	1.01e-07	2.65e-07	ENSRNOG00000001169	Slc37a1	226.068	149.595	202.531	181.729	105.454	105.261	124.32	95.5327
ENSRNOG00000001170	7114.42	-0.268938	0.0508976	-5.2839	1.26e-07	3.3e-07	ENSRNOG00000001170	Cox6a1	6005.22	6878.86	6719.01	6201.51	7951.22	7977.38	7790.39	7391.73
ENSRNOG00000001171	293.918	-0.374848	0.105939	-3.53832	0.00040268	0.000769685	ENSRNOG00000001171	Coq5	233.826	295.034	263.983	227.162	348.553	325.528	351.022	306.24
ENSRNOG00000001172	6043.14	0.400729	0.0379029	10.5725	4e-26	2.31e-25	ENSRNOG00000001172	Rnf10	6889.54	6963.63	6960.48	6689.31	5335.97	5008.65	5353.08	5144.48
ENSRNOG00000001173	604.612	-1.6796	0.112383	-14.9454	1.67e-50	1.82e-49	ENSRNOG00000001173	Cabp1	299.208	347.392	241.479	260.638	1039	990.229	835.767	823.188
ENSRNOG00000001174	324.147	0.445565	0.104694	4.25589	2.08e-05	4.55e-05	ENSRNOG00000001174	Pde9a	340.211	396.426	364.383	395.739	243.099	271.923	259.088	322.311
ENSRNOG00000001177	327.479	1.37551	0.106149	12.9583	2.11e-38	1.69e-37	ENSRNOG00000001177	Acads	517.519	477.041	449.203	449.541	152.076	184.206	178.645	211.6
ENSRNOG00000001178	2271.87	0.367397	0.0464944	7.90197	2.75e-15	1.08e-14	ENSRNOG00000001178	Sppl3	2538.84	2608.77	2559.33	2527.47	2120.18	1948.29	1940.02	1932.08
ENSRNOG00000001181	186.037	0.680071	0.124753	5.45133	5e-08	1.34e-07	ENSRNOG00000001181	Wdr4	220.527	234.365	214.648	248.682	124.325	145.221	132.678	167.852
ENSRNOG00000001182	941.718	-0.000107512	0.0573773	-0.00187377	0.998505	0.998862	ENSRNOG00000001182	Ndufv3	987.387	936.629	941.682	900.277	956.855	961.964	926.656	922.292
ENSRNOG00000001183	19.1358	0.903362	0.370471	2.43841	0.014752	0.0233076	ENSRNOG00000001183	Hnf1a	25.4881	27.4257	18.1758	28.6941	18.8707	14.6195	7.31296	12.4996
ENSRNOG00000001184	367.98	0.350656	0.084111	4.16897	3.06e-05	6.59e-05	ENSRNOG00000001184	Pknox1	435.514	393.102	424.103	398.131	308.591	333.325	320.725	330.347
ENSRNOG00000001185	3420.51	-0.364119	0.0513301	-7.09368	1.31e-12	4.54e-12	ENSRNOG00000001185	RGD1311899	2924.48	3049.24	3026.71	2959.08	4178.19	3838.11	3820.5	3567.74
ENSRNOG00000001187	13.4045	0.246604	0.45213	0.545427	0.58546	0.648164	ENSRNOG00000001187	Oasl	7.75725	13.2973	11.2517	26.3029	12.2105	9.74634	11.4918	15.1781
ENSRNOG00000001189	2338.43	0.472243	0.0667757	7.07208	1.53e-12	5.29e-12	ENSRNOG00000001189	Sik1	2831.4	2684.39	2703.87	2655.4	1803.82	2022.37	1787.5	2218.68
ENSRNOG00000001190	972.207	0.267372	0.0646613	4.13496	3.55e-05	7.6e-05	ENSRNOG00000001190	Git2	1041.69	1033.87	1106.13	1067.66	790.349	904.461	937.103	896.4
ENSRNOG00000001191	971.278	0.0483794	0.0590911	0.818726	0.412943	0.482361	ENSRNOG00000001191	Tchp	970.764	1019.74	997.075	958.861	1001.26	910.309	987.249	924.971
ENSRNOG00000001192	204.676	0.326228	0.115553	2.82319	0.00475484	0.00802746	ENSRNOG00000001192	Gltp	211.662	225.223	233.689	241.509	158.736	200.775	170.287	195.53
ENSRNOG00000001193	12.1423	0.555747	0.439781	1.26369	0.206341	0.261807	ENSRNOG00000001193	Hsf2bp	12.19	11.6351	13.8483	20.325	8.88033	12.6702	10.4471	7.14263
ENSRNOG00000001194	586.251	0.380011	0.0835005	4.551	5.34e-06	1.23e-05	ENSRNOG00000001194	Rrp1b	650.501	625.804	691.548	686.267	434.026	506.81	555.785	539.269
ENSRNOG00000001195	2.79807	0.0325643	0.969761	0.0335797	0.973212	0.980207	ENSRNOG00000001195	Trpv4	4.43271	0	3.46207	3.58676	1.11004	4.87317	3.13412	1.78566
ENSRNOG00000001198	454.017	0.869354	0.100079	8.68669	3.73e-18	1.64e-17	ENSRNOG00000001198	Fam222a	554.089	659.879	567.779	564.317	278.62	329.426	377.14	300.883
ENSRNOG00000001199	191.067	-1.04984	0.114476	-9.17087	4.69e-20	2.23e-19	ENSRNOG00000001199	Pop5	118.575	123	132.424	123.145	268.63	242.684	254.909	265.17
ENSRNOG00000001201	492.169	-0.768373	0.0822982	-9.33645	9.96e-21	4.85e-20	ENSRNOG00000001201	Cstb	378.997	355.703	355.727	367.045	666.025	648.132	550.561	615.159
ENSRNOG00000001203	816.377	0.174941	0.0600945	2.91111	0.00360153	0.0061832	ENSRNOG00000001203	Rrp1	905.382	872.636	832.627	853.649	778.139	764.113	745.922	778.547
ENSRNOG00000001204	1322.95	0.690929	0.0639874	10.7979	3.52e-27	2.11e-26	ENSRNOG00000001204	Ankrd13a	1752.03	1512.57	1721.51	1550.68	1004.59	1034.09	959.042	1049.07
ENSRNOG00000001205	3038.72	-1.06536	0.0519329	-20.5142	1.61e-93	3.94e-92	ENSRNOG00000001205	Agpat3	2078.94	2038.64	1892.02	1848.38	4163.76	4282.54	4110.93	3894.52
ENSRNOG00000001210	519.75	0.461461	0.0715304	6.45126	1.11e-10	3.49e-10	ENSRNOG00000001210	Pwp2	601.741	625.804	579.031	602.576	420.706	444.433	440.867	442.843
ENSRNOG00000001211	1048.08	-0.242502	0.0592703	-4.09145	4.29e-05	9.09e-05	ENSRNOG00000001211	Gatd3a	908.706	1008.1	957.261	963.643	1147.78	1179.31	1150.22	1069.61
ENSRNOG00000001214	8319.75	0.52631	0.047772	11.0171	3.16e-28	1.95e-27	ENSRNOG00000001214	Pfkl	10261.7	9445.24	10159.4	9417.64	6378.3	7007.62	7093.57	6794.43
ENSRNOG00000001215	387.478	-0.113763	0.0876845	-1.29741	0.194491	0.248284	ENSRNOG00000001215	Cfap410	378.997	385.622	353.996	369.436	418.485	436.636	395.944	360.703
ENSRNOG00000001216	360.066	-0.849105	0.114996	-7.38381	1.54e-13	5.59e-13	ENSRNOG00000001216	Trpm2	274.828	290.879	241.479	219.988	378.524	501.937	507.728	465.164
ENSRNOG00000001217	297.485	-0.0358123	0.0910676	-0.39325	0.694135	0.746508	ENSRNOG00000001217	Lrrc3	272.612	305.007	306.393	289.332	309.701	303.111	300.876	292.848
ENSRNOG00000001219	30.6894	-0.708911	0.304642	-2.32702	0.0199639	0.0309374	ENSRNOG00000001219	Tspear	28.8126	20.777	27.6965	15.5426	35.5213	50.681	39.6989	26.7849
ENSRNOG00000001222	503.338	0.0220705	0.0772697	0.285629	0.775162	0.817057	ENSRNOG00000001222	Ube2g2	525.276	481.196	540.948	481.822	467.327	519.48	497.281	513.377
ENSRNOG00000001223	555.146	-0.0378246	0.0747398	-0.506084	0.612798	0.673673	ENSRNOG00000001223	Pttg1ip	507.546	553.5	560.855	570.295	542.81	545.795	550.561	609.802
ENSRNOG00000001224	1.39662	3.09138	1.47735	2.09252	0.0363919	0.0539457	ENSRNOG00000001224	Itgb2	2.21636	3.32433	3.46207	1.19559	0	0.974634	0	0
ENSRNOG00000001225	487.602	0.0483061	0.0758604	0.636776	0.524271	0.590831	ENSRNOG00000001225	Fam207a	476.517	496.987	508.924	499.755	459.557	469.774	522.354	466.95
ENSRNOG00000001227	4123.04	-1.75509	0.070228	-24.9913	7.61e-138	3.93e-136	ENSRNOG00000001227	Adarb1	2047.91	1988.78	1774.31	1725.23	6894.46	6685.02	6185.72	5682.86
ENSRNOG00000001228	1576.16	-0.444243	0.0492956	-9.01183	2.03e-19	9.41e-19	ENSRNOG00000001228	Pofut2	1348.65	1397.05	1299.14	1294.82	1803.82	1870.32	1793.76	1801.73
ENSRNOG00000001229	840.195	-1.64762	0.200092	-8.23429	1.81e-16	7.45e-16	ENSRNOG00000001229	Col18a1	388.971	507.791	306.393	423.238	946.865	1347.92	1372.75	1427.63
ENSRNOG00000001232	323.779	0.488991	0.090212	5.42046	5.94e-08	1.59e-07	ENSRNOG00000001232	Slc19a1	373.456	398.088	385.155	355.089	248.649	283.619	274.758	271.42
ENSRNOG00000001235	3366.89	0.653421	0.0446603	14.6309	1.78e-48	1.85e-47	ENSRNOG00000001235	Gna12	4205.54	4315.81	4040.23	3901.2	2613.04	2588.63	2679.68	2590.99
ENSRNOG00000001236	320.506	-0.260884	0.0907648	-2.87428	0.0040495	0.00690661	ENSRNOG00000001236	Brat1	308.074	270.933	294.276	295.31	331.902	355.742	336.396	371.417
ENSRNOG00000001237	911.83	0.633778	0.0642839	9.85905	6.26e-23	3.28e-22	ENSRNOG00000001237	Cabin1	1132.56	1110.33	1081.9	1111.9	677.125	670.549	783.531	726.763
ENSRNOG00000001238	918.129	0.39346	0.0771656	5.0989	3.42e-07	8.62e-07	ENSRNOG00000001238	Rsrc2	974.089	1013.92	1085.36	1096.35	844.741	879.12	710.402	741.048
ENSRNOG00000001239	327.035	-1.61615	0.106311	-15.202	3.43e-52	3.86e-51	ENSRNOG00000001239	Ddt	138.522	177.851	139.348	188.903	483.978	508.759	481.61	497.306
ENSRNOG00000001241	293.963	-0.268278	0.0934837	-2.86978	0.00410753	0.00699956	ENSRNOG00000001241	Iqce	278.153	275.088	271.772	240.313	335.232	306.035	316.547	328.561
ENSRNOG00000001242	5.27278	-2.91094	0.888153	-3.27752	0.00104722	0.00191499	ENSRNOG00000001242	Gstt3	1.10818	1.66216	0	2.39117	8.88033	10.721	3.13412	14.2853
ENSRNOG00000001243	583.262	0.885478	0.0924242	9.58058	9.65e-22	4.85e-21	ENSRNOG00000001243	Zcchc8	718.1	760.44	759.058	791.479	365.204	354.767	442.956	474.092
ENSRNOG00000001245	6317.04	-0.0594851	0.045306	-1.31296	0.189196	0.242442	ENSRNOG00000001245	Pcbp3	6219.1	6361.1	6301.83	5858.38	6613.62	6590.48	6567.04	6024.81
ENSRNOG00000001247	1389.5	0.312283	0.0496259	6.29273	3.12e-10	9.57e-10	ENSRNOG00000001247	Clip1	1563.64	1557.45	1567.45	1466.99	1223.27	1233.89	1245.29	1258
ENSRNOG00000001249	565.244	-6.21929	0.376957	-16.4987	3.75e-61	5.11e-60	ENSRNOG00000001249	Col6a1	19.9472	8.31082	10.3862	22.7162	1229.93	1052.61	709.357	1468.7
ENSRNOG00000001250	28.864	1.87922	0.332551	5.65093	1.6e-08	4.45e-08	ENSRNOG00000001250	Lfng	46.5435	36.5676	38.9482	59.7794	8.88033	15.5942	15.6706	8.92829
ENSRNOG00000001252	472.694	-0.577873	0.0740238	-7.80658	5.88e-15	2.27e-14	ENSRNOG00000001252	Chst12	392.295	375.649	385.155	363.459	580.551	567.237	548.472	568.732
ENSRNOG00000001253	1649.88	0.0945552	0.0569047	1.66164	0.0965844	0.132689	ENSRNOG00000001253	Eif3b	1797.47	1587.37	1658.33	1775.45	1678.38	1539.92	1613.03	1549.06
ENSRNOG00000001254	742.522	-3.34279	0.251536	-13.2895	2.66e-40	2.26e-39	ENSRNOG00000001254	Col6a2	140.739	98.8987	171.372	121.95	1373.12	1319.66	941.282	1773.16
ENSRNOG00000001255	1026.2	0.344857	0.0616332	5.59531	2.2e-08	6.07e-08	ENSRNOG00000001255	Mlxip	1227.86	1088.72	1146.81	1129.83	963.516	866.45	901.583	884.794
ENSRNOG00000001256	4369.39	-0.133068	0.0385203	-3.4545	0.000551323	0.00104037	ENSRNOG00000001256	Atxn2	4142.37	4191.98	4256.61	4075.76	4714.34	4621.72	4538.21	4414.15
ENSRNOG00000001258	539.353	0.426616	0.0794127	5.37214	7.78e-08	2.06e-07	ENSRNOG00000001258	Snx8	615.039	629.96	652.6	576.273	427.366	438.586	466.985	508.02
ENSRNOG00000001259	2132.64	-1.11419	0.070822	-15.7322	9.09e-56	1.1e-54	ENSRNOG00000001259	Cux2	1320.95	1454.39	1308.66	1303.19	2958.26	2992.13	3196.81	2526.71
ENSRNOG00000001260	47.4519	0.155071	0.213468	0.726434	0.467573	0.536932	ENSRNOG00000001260	Nudt1	48.7598	46.5406	54.5275	50.2147	42.1816	46.7825	45.9672	44.6415
ENSRNOG00000001261	83.4809	0.489456	0.181055	2.70336	0.00686421	0.0113349	ENSRNOG00000001261	Ftcd	86.4379	109.703	111.652	81.2999	57.7221	76.0215	76.2637	68.7478
ENSRNOG00000001265	473.67	-0.253619	0.0747274	-3.39392	0.000688995	0.00128712	ENSRNOG00000001265	Mad1l1	456.569	418.034	423.238	431.607	536.15	496.089	516.086	511.591
ENSRNOG00000001269	2624.5	-0.349878	0.0437585	-7.99566	1.29e-15	5.13e-15	ENSRNOG00000001269	Ppp1cc	2244.06	2317.89	2329.97	2337.37	3041.51	3018.44	2847.87	2858.84
ENSRNOG00000001270	7.60035	1.10711	0.614078	1.80289	0.0714062	0.100503	ENSRNOG00000001270	Hvcn1	12.19	8.31082	12.9827	8.36911	1.11004	6.82244	2.08942	8.92829
ENSRNOG00000001271	112.37	-2.16339	0.241698	-8.95077	3.53e-19	1.62e-18	ENSRNOG00000001271	Card6	43.219	22.4392	57.1241	41.8456	198.697	179.333	123.276	233.028
ENSRNOG00000001272	1453.13	-0.156717	0.0489569	-3.20112	0.00136895	0.00246884	ENSRNOG00000001272	Mcm3ap	1371.92	1372.12	1333.76	1422.75	1480.79	1549.67	1544.08	1549.95
ENSRNOG00000001273	391.404	0.214996	0.10975	1.95896	0.0501171	0.072679	ENSRNOG00000001273	Psmg3	394.511	479.534	444.01	361.067	366.314	422.017	340.575	323.204
ENSRNOG00000001274	1053.67	0.00841165	0.0629737	0.133574	0.893739	0.915307	ENSRNOG00000001274	Vps29	1025.06	1076.25	1040.35	1083.2	1164.43	1022.39	1018.59	999.076
ENSRNOG00000001275	21.4258	1.75747	0.363917	4.82932	1.37e-06	3.3e-06	ENSRNOG00000001275	Tmem184a	27.7045	40.723	31.1586	32.2809	11.1004	6.82244	13.5812	8.03546
ENSRNOG00000001276	603.351	-0.115067	0.0681202	-1.68918	0.091185	0.1258	ENSRNOG00000001276	Pcnt	616.147	564.304	568.644	569.1	650.484	616.944	609.065	632.123
ENSRNOG00000001277	218.252	0.534481	0.13169	4.05863	4.94e-05	0.000103989	ENSRNOG00000001277	Mafk	251.556	259.297	256.193	266.616	197.587	171.536	131.633	211.6
ENSRNOG00000001278	201.491	-0.180556	0.126875	-1.4231	0.154706	0.202624	ENSRNOG00000001278	Gpn3	150.712	196.135	180.027	229.553	212.018	209.546	208.942	224.993
ENSRNOG00000001283	770.067	0.199073	0.0649814	3.06353	0.0021874	0.00385186	ENSRNOG00000001283	Anapc7	777.941	841.886	833.493	839.302	673.795	698.813	748.011	747.298
ENSRNOG00000001285	11847.6	-0.952266	0.0435778	-21.8521	7.43e-106	2.26e-104	ENSRNOG00000001285	Atp2a2	8647.11	7872.84	7917.75	7858.6	15851.4	15940.1	15814.8	14878.1
ENSRNOG00000001287	57.6688	-5.04236	0.456596	-11.0434	2.36e-28	1.46e-27	ENSRNOG00000001287	Gper1	3.32453	4.15541	3.46207	2.39117	124.325	95.5142	71.0402	157.138
ENSRNOG00000001288	56.9779	-1.863	0.223646	-8.33011	8.08e-17	3.38e-16	ENSRNOG00000001288	Gpr146	31.029	21.6081	23.3689	22.7162	98.7937	92.5903	83.5767	82.1403
ENSRNOG00000001289	196.744	-0.22352	0.125246	-1.78465	0.0743181	0.104344	ENSRNOG00000001289	LOC498154	185.066	190.318	164.448	187.707	204.248	214.42	178.645	249.099
ENSRNOG00000001293	1057.81	-0.283598	0.0568594	-4.98771	6.11e-07	1.51e-06	ENSRNOG00000001293	Get4	963.007	946.602	937.355	969.621	1173.31	1142.27	1228.58	1101.75
ENSRNOG00000001294	387.367	0.666066	0.0969604	6.86947	6.44e-12	2.17e-11	ENSRNOG00000001294	Ift81	443.271	498.649	482.958	477.039	288.611	293.365	263.266	351.775
ENSRNOG00000001295	13.744	-5.77471	1.06129	-5.44123	5.29e-08	1.42e-07	ENSRNOG00000001295	S100b	1.10818	0.831082	0	0	36.6314	34.1122	22.9836	14.2853
ENSRNOG00000001296	2.19147	-3.78936	1.37218	-2.76156	0.00575257	0.00959529	ENSRNOG00000001296	P2rx7	1.10818	0	0	0	1.11004	6.82244	3.13412	5.35697
ENSRNOG00000001297	1807.82	0.837022	0.0546541	15.3149	6.08e-53	7.02e-52	ENSRNOG00000001297	Prmt2	2199.73	2480.78	2320.45	2270.42	1232.15	1320.63	1290.21	1348.17
ENSRNOG00000001299	718.006	0.17013	0.0654139	2.60082	0.00930012	0.0150836	ENSRNOG00000001299	Sun1	719.208	737.169	772.906	812.999	662.695	681.27	692.642	665.158
ENSRNOG00000001300	135.339	-1.52394	0.147113	-10.359	3.81e-25	2.14e-24	ENSRNOG00000001300	P2rx4	62.058	75.6284	69.2413	71.7352	226.448	186.155	180.735	210.708
ENSRNOG00000001302	74.0797	-6.42179	0.577587	-11.1183	1.02e-28	6.38e-28	ENSRNOG00000001302	Adora2a	3.32453	0.831082	1.73103	1.19559	124.325	151.068	119.097	191.065
ENSRNOG00000001303	1401.17	0.457079	0.0574094	7.96174	1.7e-15	6.72e-15	ENSRNOG00000001303	Specc1l	1547.02	1691.25	1531.1	1716.86	1148.89	1163.71	1227.53	1183
ENSRNOG00000001304	2603.52	0.504791	0.0496602	10.1649	2.84e-24	1.55e-23	ENSRNOG00000001304	Bcr	3177.15	3114.89	3072.58	2849.08	2265.59	2154.92	2090.46	2103.51
ENSRNOG00000001309	1308.47	0.427896	0.0674828	6.34082	2.29e-10	7.06e-10	ENSRNOG00000001309	Camkk2	1588.02	1565.76	1493.88	1354.6	1087.84	1219.27	1114.7	1043.72
ENSRNOG00000001311	232.836	-0.257501	0.115686	-2.22587	0.0260228	0.0395449	ENSRNOG00000001311	Rab36	239.367	207.77	217.245	182.925	288.611	227.09	249.685	249.992
ENSRNOG00000001312	878.429	-2.01218	0.0781639	-25.7431	3.85e-146	2.23e-144	ENSRNOG00000001312	Pdgfa	342.427	364.014	334.089	355.089	1345.37	1367.41	1593.18	1325.85
ENSRNOG00000001313	3639.36	-0.232705	0.0494099	-4.70968	2.48e-06	5.86e-06	ENSRNOG00000001313	Gnaz	3355.56	3444.83	3308	3273.52	3976.17	4037.91	4117.2	3601.67
ENSRNOG00000001314	2610.79	0.603771	0.0447092	13.5044	1.47e-41	1.29e-40	ENSRNOG00000001314	Fam20c	3119.52	3212.96	3224.05	3037.99	2058.02	1984.36	2115.53	2133.86
ENSRNOG00000001315	7.93768	1.2247	0.55702	2.19866	0.027902	0.0422142	ENSRNOG00000001315	Rsph14	12.19	11.6351	12.1172	8.36911	6.66025	1.94927	5.22354	5.35697
ENSRNOG00000001316	4888.25	0.651314	0.0490862	13.2688	3.51e-40	2.97e-39	ENSRNOG00000001316	Anapc5	5862.26	5874.08	5975.53	6184.77	3787.46	3549.62	3753.64	4118.62
ENSRNOG00000001317	516.704	0.518422	0.0810385	6.39723	1.58e-10	4.93e-10	ENSRNOG00000001317	Zfp68	609.498	579.264	664.717	579.86	402.945	406.423	465.94	424.987
ENSRNOG00000001323	343.439	0.812989	0.089885	9.04477	1.5e-19	6.99e-19	ENSRNOG00000001323	Zfp157	421.108	444.629	432.758	453.128	230.889	276.796	244.462	243.742
ENSRNOG00000001324	46.7148	-0.047268	0.22058	-0.214289	0.830321	0.863757	ENSRNOG00000001324	Asmt	45.4353	52.3581	45.0069	40.65	39.9615	49.7064	53.2801	47.3199
ENSRNOG00000001325	597.54	0.336963	0.0901906	3.73612	0.000186879	0.000370007	ENSRNOG00000001325	Il3ra	628.337	675.669	672.506	693.441	432.916	522.404	563.098	591.946
ENSRNOG00000001331	538.958	0.139612	0.0748064	1.86631	0.0619986	0.0883001	ENSRNOG00000001331	Rnf34	567.387	579.264	585.955	524.863	526.159	545.795	498.326	483.913
ENSRNOG00000001335	784.277	0.208051	0.0648967	3.20588	0.00134649	0.00243109	ENSRNOG00000001335	Zkscan1	858.838	787.865	847.341	870.388	768.148	736.824	690.552	714.263
ENSRNOG00000001336	127.677	-0.306565	0.157106	-1.95133	0.0510181	0.0738652	ENSRNOG00000001336	Orai1	123.008	118.845	104.728	109.994	164.286	160.815	107.605	132.139
ENSRNOG00000001337	2154.52	0.4222	0.0536744	7.86595	3.66e-15	1.43e-14	ENSRNOG00000001337	Setd1b	2590.92	2471.64	2567.99	2236.94	1818.25	1865.45	1850.18	1834.76
ENSRNOG00000001339	441.047	-0.270089	0.0828826	-3.2587	0.00111925	0.00203823	ENSRNOG00000001339	Psmd9	387.862	387.284	414.582	408.891	539.48	469.774	454.448	466.057
ENSRNOG00000001341	52.5881	-0.18696	0.217963	-0.857759	0.391025	0.460701	ENSRNOG00000001341	Zfp113	50.9762	44.0473	51.0655	51.4103	52.1719	59.4527	42.833	68.7478
ENSRNOG00000001342	98.479	-0.878948	0.174978	-5.0232	5.08e-07	1.27e-06	ENSRNOG00000001342	Wdr66	72.0316	69.8109	64.0482	71.7352	115.444	119.88	165.064	109.818
ENSRNOG00000001344	412.967	-0.162612	0.1055	-1.54135	0.123232	0.165088	ENSRNOG00000001344	Aldh2	336.886	418.034	405.062	398.131	457.337	461.977	353.111	473.199
ENSRNOG00000001345	668.646	0.555057	0.0685628	8.0956	5.7e-16	2.3e-15	ENSRNOG00000001345	Mapkapk5	827.809	746.311	789.351	820.173	568.341	543.846	539.069	514.27
ENSRNOG00000001346	1248.63	-0.307909	0.0505864	-6.08679	1.15e-09	3.43e-09	ENSRNOG00000001346	Cops6	1111.5	1142.74	1114.79	1091.57	1411.97	1381.06	1392.6	1342.81
ENSRNOG00000001347	121.891	0.60235	0.189947	3.17115	0.00151834	0.00272768	ENSRNOG00000001347	Adam1a	180.633	125.493	127.231	156.622	65.4924	115.982	86.7108	116.961
ENSRNOG00000001348	619.217	-0.140186	0.0683937	-2.0497	0.0403941	0.0594775	ENSRNOG00000001348	Erp29	562.955	604.196	607.593	581.055	641.604	650.081	620.557	685.693
ENSRNOG00000001349	458.974	1.02529	0.0863849	11.8689	1.72e-32	1.2e-31	ENSRNOG00000001349	Mcm7	622.796	571.784	631.827	638.444	279.73	287.517	297.742	341.954
ENSRNOG00000001350	651.936	0.207623	0.0668795	3.10443	0.00190643	0.0033785	ENSRNOG00000001350	Naa25	732.506	681.487	662.986	720.939	603.862	589.654	601.752	622.302
ENSRNOG00000001351	1245	0.515326	0.0613604	8.39835	4.53e-17	1.91e-16	ENSRNOG00000001351	Trafd1	1350.87	1428.63	1497.34	1585.35	975.726	1052.61	1031.13	1038.36
ENSRNOG00000001352	14745.4	-0.136977	0.0716949	-1.91056	0.0560614	0.0805543	ENSRNOG00000001352	Hectd4	16397.7	13377.1	13179.2	13230.4	16276.5	15008.4	16393.6	14100.4
ENSRNOG00000001353	290.908	0.55819	0.112222	4.97397	6.56e-07	1.62e-06	ENSRNOG00000001353	Ap4m1	312.506	358.196	347.938	368.241	206.468	205.648	255.954	272.313
ENSRNOG00000001355	1081.03	0.152032	0.0665694	2.28382	0.0223822	0.0343988	ENSRNOG00000001355	Taf6	1031.71	1138.58	1136.42	1244.61	1053.43	985.355	1076.05	982.112
ENSRNOG00000001357	112.93	-0.10065	0.176141	-0.571419	0.567716	0.631877	ENSRNOG00000001357	Mblac1	103.061	76.4595	126.365	131.515	104.344	114.032	119.097	128.567
ENSRNOG00000001360	16.4492	-0.00721969	0.424713	-0.016999	0.986437	0.989874	ENSRNOG00000001360	Stag3	17.7309	13.2973	18.1758	16.7382	7.77029	9.74634	24.0283	24.1064
ENSRNOG00000001367	4438.8	6.35332	0.330168	19.2427	1.62e-82	3.32e-81	ENSRNOG00000001367	Gpc2	8559.57	8763.76	8772.88	8986.03	59.9422	79.92	115.963	172.316
ENSRNOG00000001368	8945.49	-0.823349	0.0620308	-13.2732	3.31e-40	2.8e-39	ENSRNOG00000001368	Rph3a	6854.08	6791.6	6276.73	5913.37	11881.9	11930.5	11744.6	10171.1
ENSRNOG00000001374	38.7894	-1.14353	0.293516	-3.89597	9.78e-05	0.000199338	ENSRNOG00000001374	Rasal1	36.5699	23.2703	14.7138	22.7162	72.1527	47.7571	44.9225	48.2128
ENSRNOG00000001375	23.5872	0.8238	0.338361	2.43467	0.0149052	0.0235262	ENSRNOG00000001375	Gal3st4	34.3535	29.9189	30.2931	26.3029	14.4305	9.74634	17.76	25.892
ENSRNOG00000001376	72.6866	-0.289105	0.196783	-1.46916	0.141789	0.187552	ENSRNOG00000001376	Mettl7a	69.8152	72.3041	59.7206	59.7794	84.3631	98.4381	58.5037	78.569
ENSRNOG00000001377	881.752	0.685824	0.0683391	10.0356	1.06e-23	5.71e-23	ENSRNOG00000001377	Ddx54	1115.94	1035.53	1087.95	1114.29	656.034	667.625	625.78	750.869
ENSRNOG00000001378	32.5385	-0.179625	0.282408	-0.63605	0.524744	0.591302	ENSRNOG00000001378	Iqcd	42.1108	24.1014	24.2345	32.2809	34.4113	29.239	41.7883	32.1418
ENSRNOG00000001379	7.51333	-1.1026	0.573931	-1.92114	0.0547142	0.0787829	ENSRNOG00000001379	Cyp3a62	5.54089	4.98649	6.05862	2.39117	8.88033	11.6956	6.26825	14.2853
ENSRNOG00000001383	37.1495	-1.16114	0.285305	-4.06981	4.71e-05	9.94e-05	ENSRNOG00000001383	Slc8b1	28.8126	20.777	28.562	13.1515	58.8322	59.4527	37.6095	49.9984
ENSRNOG00000001385	798.516	-0.633262	0.065977	-9.59822	8.13e-22	4.1e-21	ENSRNOG00000001385	Plbd2	597.308	645.75	592.013	670.724	927.994	963.913	1015.46	974.969
ENSRNOG00000001388	18.4956	-1.23381	0.370027	-3.33437	0.000854943	0.00157869	ENSRNOG00000001388	Sds	6.64907	11.6351	14.7138	10.7603	26.641	26.3151	20.8942	30.3562
ENSRNOG00000001389	5.99538	-0.8022	0.759968	-1.05557	0.291165	0.356108	ENSRNOG00000001389	Irs3	1.10818	0.831082	5.1931	10.7603	3.33012	11.6956	5.22354	9.82112
ENSRNOG00000001391	68.4918	0.735232	0.210801	3.48781	0.000486998	0.000924268	ENSRNOG00000001391	Sdsl	80.897	103.885	81.3586	76.5176	39.9615	49.7064	45.9672	69.6407
ENSRNOG00000001396	1184.37	0.40926	0.0534678	7.65433	1.94e-14	7.36e-14	ENSRNOG00000001396	Mospd3	1320.95	1390.4	1381.36	1309.17	1007.92	996.076	1059.33	1009.79
ENSRNOG00000001397	441.869	0.194294	0.0939921	2.06713	0.0387215	0.0571476	ENSRNOG00000001397	Rbm19	543.007	464.575	411.12	468.67	425.146	410.321	433.554	378.56
ENSRNOG00000001399	85.7204	0.540153	0.176081	3.06764	0.00215755	0.00380225	ENSRNOG00000001399	Tbx5	96.4115	91.419	116.845	101.625	58.8322	81.8693	76.2637	62.498
ENSRNOG00000001402	529.92	-0.194453	0.0756259	-2.57125	0.0101332	0.016366	ENSRNOG00000001402	Lrch4	531.926	457.095	482.093	508.125	570.561	572.11	580.858	536.59
ENSRNOG00000001404	260.295	-0.959084	0.124075	-7.72986	1.08e-14	4.12e-14	ENSRNOG00000001404	Agfg2	167.335	162.061	183.49	194.881	339.673	396.676	361.469	276.777
ENSRNOG00000001407	172.001	0.780099	0.126604	6.16174	7.2e-10	2.16e-09	ENSRNOG00000001407	Tfr2	205.013	206.939	218.976	239.117	113.224	137.423	141.036	114.282
ENSRNOG00000001408	2613.28	0.429051	0.0399372	10.7431	6.38e-27	3.8e-26	ENSRNOG00000001408	Actl6b	3003.16	3010.18	3050.95	2930.38	2216.75	2196.83	2234.63	2263.32
ENSRNOG00000001409	4541.51	0.389557	0.0401591	9.70035	3e-22	1.54e-21	ENSRNOG00000001409	Gnb2	5249.44	5136.08	5142.9	5076.46	3793.01	4136.35	3941.68	3856.13
ENSRNOG00000001410	2006.21	0.686273	0.0496778	13.8145	2.08e-43	1.9e-42	ENSRNOG00000001410	Gigyf1	2404.75	2573.86	2405.27	2513.12	1510.77	1495.09	1630.79	1516.02
ENSRNOG00000001414	62.2945	-5.50904	0.485392	-11.3497	7.44e-30	4.81e-29	ENSRNOG00000001414	Serpine1	1.10818	3.32433	2.59655	3.58676	124.325	150.094	79.3978	133.924
ENSRNOG00000001415	1044.41	0.309566	0.0637146	4.85864	1.18e-06	2.86e-06	ENSRNOG00000001415	Ap1s1	1268.86	1146.89	1119.11	1089.18	954.635	968.787	914.12	893.722
ENSRNOG00000001416	4737.56	-0.828967	0.0852891	-9.71949	2.49e-22	1.28e-21	ENSRNOG00000001416	Vgf	3549.49	3955.95	3347.82	2792.89	5526.89	5995.95	6649.57	6081.95
ENSRNOG00000001417	539.573	0.534977	0.0901967	5.93123	3.01e-09	8.75e-09	ENSRNOG00000001417	Plod3	567.387	658.217	688.951	639.639	379.634	438.586	457.582	486.592
ENSRNOG00000001418	590.414	0.483163	0.0805348	5.99944	1.98e-09	5.82e-09	ENSRNOG00000001418	Znhit1	713.667	737.169	632.693	670.724	461.777	547.745	471.163	488.377
ENSRNOG00000001419	23.473	-0.97218	0.314764	-3.0886	0.002011	0.00355466	ENSRNOG00000001419	Cldn15	14.4063	19.1149	12.9827	16.7382	33.3012	29.239	33.4307	28.5705
ENSRNOG00000001420	1040.37	0.200243	0.0654763	3.05826	0.00222625	0.00391635	ENSRNOG00000001420	Fis1	1202.37	1146.89	1080.16	1018.64	1005.7	1003.87	935.014	930.328
ENSRNOG00000001422	52.0282	1.66169	0.261793	6.34733	2.19e-10	6.78e-10	ENSRNOG00000001422	Col26a1	67.5989	80.6149	90.0137	78.9088	17.7607	23.3912	17.76	40.1773
ENSRNOG00000001424	3447.42	0.25218	0.0558922	4.5119	6.42e-06	1.47e-05	ENSRNOG00000001424	Cux1	4003.85	3474.75	3662	3853.38	3260.19	2997	3314.86	3013.3
ENSRNOG00000001425	965.693	1.9995	0.0780071	25.6323	6.67e-145	3.77e-143	ENSRNOG00000001425	Sh2b2	1533.72	1614.79	1621.11	1411.99	329.682	406.423	391.766	416.058
ENSRNOG00000001426	495.991	0.473418	0.0764586	6.19182	5.95e-10	1.8e-09	ENSRNOG00000001426	Prkrip1	579.577	528.568	597.206	602.576	409.605	422.991	422.062	405.344
ENSRNOG00000001427	2680.57	-0.282789	0.0774914	-3.6493	0.000262959	0.000512268	ENSRNOG00000001427	Orai2	2469.02	2324.54	2575.78	2306.29	2423.22	3215.32	3121.59	3008.83
ENSRNOG00000001428	178.839	0.584392	0.122792	4.7592	1.94e-06	4.63e-06	ENSRNOG00000001428	Alkbh4	223.852	231.041	215.514	186.512	152.076	154.967	133.723	133.032
ENSRNOG00000001429	351.136	0.267694	0.0869908	3.07727	0.00208907	0.00368689	ENSRNOG00000001429	Lrwd1	396.728	394.764	371.307	371.828	295.271	340.147	330.128	308.919
ENSRNOG00000001430	389.813	0.22124	0.096635	2.28945	0.0220535	0.0339363	ENSRNOG00000001430	Polr2j	366.807	454.602	460.455	393.348	359.653	379.133	375.05	329.454
ENSRNOG00000001431	1208.06	0.78496	0.0805114	9.74967	1.85e-22	9.56e-22	ENSRNOG00000001431	Rasa4	1506.01	1684.6	1477.44	1446.66	830.311	774.834	976.802	967.827
ENSRNOG00000001432	336.769	0.637399	0.0883385	7.21542	5.38e-13	1.91e-12	ENSRNOG00000001432	Dtx2	400.052	420.527	425.834	393.348	241.989	268.024	268.49	275.884
ENSRNOG00000001434	3.337	-0.35562	0.811779	-0.438075	0.661332	0.717422	ENSRNOG00000001434	Zp3	3.32453	1.66216	4.32758	2.39117	3.33012	5.84781	3.13412	2.67849
ENSRNOG00000001435	211.318	0.260966	0.131018	1.99183	0.0463895	0.067589	ENSRNOG00000001435	Ssc4d	214.987	288.385	213.783	203.25	174.276	197.851	189.092	208.922
ENSRNOG00000001436	38181.3	-0.0754475	0.06284	-1.20063	0.229896	0.288344	ENSRNOG00000001436	Ywhag	39488.8	31756.5	38640.1	38850.6	40387.7	39658.9	39508.8	37158.7
ENSRNOG00000001439	2651.89	0.130785	0.0435655	3.00203	0.00268189	0.00467273	ENSRNOG00000001439	Srrm3	2718.36	2785.79	2862.26	2717.57	2570.86	2423.92	2603.41	2532.96
ENSRNOG00000001440	3638.72	-0.463524	0.0491522	-9.43036	4.09e-21	2.01e-20	ENSRNOG00000001440	Mdh2	3095.14	3155.62	3106.34	2874.19	4275.88	4463.83	4149.58	3989.16
ENSRNOG00000001441	672.795	1.18609	0.0775332	15.2978	7.91e-53	9.08e-52	ENSRNOG00000001441	Tmem120a	963.007	960.73	927.834	889.517	360.763	400.575	421.017	458.914
ENSRNOG00000001442	2056.59	0.387609	0.0507637	7.63555	2.25e-14	8.49e-14	ENSRNOG00000001442	Por	2332.72	2274.67	2472.78	2241.73	1759.42	1834.26	1834.51	1702.62
ENSRNOG00000001443	1040.21	0.110106	0.0595724	1.84826	0.0645644	0.0916824	ENSRNOG00000001443	Rhbdd2	1122.58	1101.18	1060.26	1034.18	1024.57	1059.43	963.221	956.22
ENSRNOG00000001448	4168.9	1.28845	0.0769391	16.7464	6.02e-63	8.53e-62	ENSRNOG00000001448	Hip1	6612.5	5485.14	5245.9	6324.66	2159.03	2387.85	2577.3	2558.85
ENSRNOG00000001449	2780.08	0.180063	0.0495331	3.6352	0.000277761	0.000539775	ENSRNOG00000001449	Pom121	2984.32	2883.85	3096.82	2845.5	2569.75	2709.48	2697.44	2453.49
ENSRNOG00000001450	367.181	0.292814	0.0850326	3.44355	0.000574138	0.00108149	ENSRNOG00000001450	Nsun5	376.781	434.656	400.734	404.108	333.012	330.401	317.591	340.168
ENSRNOG00000001452	25.7521	-0.443437	0.32482	-1.36518	0.172197	0.222909	ENSRNOG00000001452	Fzd9	29.9208	17.4527	23.3689	16.7382	27.751	41.9093	22.9836	25.892
ENSRNOG00000001453	3525.57	0.15536	0.0523665	2.96677	0.00300943	0.00520731	ENSRNOG00000001453	Baz1b	3989.44	3654.27	3477.65	3743.38	3283.5	3161.71	3489.33	3405.25
ENSRNOG00000001454	4943.32	-0.0373247	0.0384654	-0.970343	0.331875	0.399542	ENSRNOG00000001454	Eif4h	4949.12	4876.79	4985.38	4701.05	5123.95	4909.23	5106.53	4894.49
ENSRNOG00000001455	2181.08	-0.271823	0.0724338	-3.75271	0.000174932	0.00034719	ENSRNOG00000001455	Kif13a	2182	1996.26	1917.12	1807.73	2639.68	2113.01	2420.59	2372.25
ENSRNOG00000001456	1772.38	0.213469	0.0512324	4.16669	3.09e-05	6.66e-05	ENSRNOG00000001456	Nup153	1996.94	1822.56	1888.56	1909.35	1584.03	1596.45	1657.95	1723.16
ENSRNOG00000001457	115.628	0.221772	0.154322	1.43708	0.150696	0.198076	ENSRNOG00000001457	Rfc2	125.224	121.338	110.786	142.275	103.234	114.032	86.7108	121.425
ENSRNOG00000001465	3253.65	0.701948	0.0525121	13.3674	9.38e-41	8.05e-40	ENSRNOG00000001465	Ids	4264.27	3995.84	3999.55	3858.16	2589.73	2276.75	2569.98	2474.92
ENSRNOG00000001469	437.223	-3.72615	0.12109	-30.7719	6.23e-208	7.48e-206	ENSRNOG00000001469	Eln	63.1662	59.8379	57.9896	65.7573	856.952	849.881	826.364	717.835
ENSRNOG00000001470	3205.46	-0.192622	0.0593937	-3.24314	0.0011822	0.00214768	ENSRNOG00000001470	Limk1	3020.89	3083.31	2859.67	3003.32	3478.87	3801.07	3183.23	3213.29
ENSRNOG00000001474	68.8575	0.150832	0.178748	0.843824	0.398768	0.468429	ENSRNOG00000001474	Tmem270	75.3561	68.9798	68.3758	77.7132	63.2723	61.402	67.906	67.855
ENSRNOG00000001476	2.24784	-0.0575401	1.05624	-0.0544762	0.956556	0.967553	ENSRNOG00000001476	Cldn4	2.21636	4.15541	0	2.39117	4.44016	1.94927	1.04471	1.78566
ENSRNOG00000001478	166.474	0.437651	0.139296	3.14188	0.00167865	0.00300103	ENSRNOG00000001478	Gtf2ird1	156.253	196.966	189.548	223.575	124.325	140.347	165.064	135.71
ENSRNOG00000001479	5419.81	0.094524	0.0347858	2.71731	0.00658146	0.0108987	ENSRNOG00000001479	Gtf2i	5614.03	5722	5444.97	5607.3	5333.75	5212.35	5216.23	5207.87
ENSRNOG00000001480	5.89941	-0.45057	0.614379	-0.733375	0.46333	0.532653	ENSRNOG00000001480	Ncf1	4.43271	4.15541	4.32758	7.17352	8.88033	7.79708	4.17883	6.2498
ENSRNOG00000001483	211.317	0.0448459	0.11156	0.401987	0.687694	0.741241	ENSRNOG00000001483	Rcc1l	206.121	236.027	205.127	210.423	189.817	221.242	223.568	198.208
ENSRNOG00000001484	748.107	-0.159622	0.0706074	-2.26069	0.0237782	0.0363748	ENSRNOG00000001484	Castor2	762.427	683.98	719.244	659.964	843.631	741.697	809.649	764.262
ENSRNOG00000001488	1790.46	-0.0752287	0.0493225	-1.52524	0.127199	0.169928	ENSRNOG00000001488	Psmb1	1621.26	1763.56	1782.1	1806.53	1855.99	1816.72	1848.09	1829.41
ENSRNOG00000001489	380.792	0.391521	0.100154	3.90921	9.26e-05	0.00018921	ENSRNOG00000001489	Tbp	372.348	457.926	431.893	467.475	301.931	328.452	311.323	374.988
ENSRNOG00000001490	250.539	0.158806	0.101167	1.56974	0.116475	0.157046	ENSRNOG00000001490	Pdcd2	274.828	273.426	267.445	240.313	233.109	254.38	240.283	220.529
ENSRNOG00000001492	3934.05	-1.92682	0.057558	-33.4762	1.07e-245	1.97e-243	ENSRNOG00000001492	Slc8a2	1666.7	1561.6	1821.91	1498.07	6411.6	6062.23	6342.42	6107.84
ENSRNOG00000001493	447.535	-0.308947	0.0900935	-3.42919	0.000605393	0.00113806	ENSRNOG00000001493	Kptn	414.459	364.845	438.817	380.197	550.58	457.104	474.298	499.984
ENSRNOG00000001494	2018.22	-0.148868	0.0620497	-2.39918	0.016432	0.0257947	ENSRNOG00000001494	Napa	1945.96	1946.39	2007.13	1751.54	2303.34	2137.37	2110.31	1943.69
ENSRNOG00000001499	9.33734	0.372625	0.503854	0.739549	0.459574	0.528757	ENSRNOG00000001499	Mia	8.86543	9.1419	11.2517	13.1515	3.33012	7.79708	10.4471	10.7139
ENSRNOG00000001500	933.744	-0.567667	0.0637667	-8.90225	5.47e-19	2.5e-18	ENSRNOG00000001500	Rab4b	679.313	774.568	772.041	781.914	1112.26	1170.54	1086.5	1092.82
ENSRNOG00000001501	411.08	0.410473	0.0888603	4.6193	3.85e-06	8.93e-06	ENSRNOG00000001501	Snrpa	494.248	468.73	424.103	492.582	331.902	339.173	346.843	391.059
ENSRNOG00000001506	940.357	0.121405	0.0572671	2.11998	0.0340077	0.0506485	ENSRNOG00000001506	Tmem35a	953.033	979.845	967.648	1019.84	920.224	925.903	867.108	889.258
ENSRNOG00000001514	9.70204	1.08044	0.588784	1.83503	0.066501	0.094255	ENSRNOG00000001514	Cdca7	16.6227	12.4662	12.1172	11.9559	2.22008	7.79708	1.04471	13.3924
ENSRNOG00000001515	198.943	-0.253163	0.133942	-1.89009	0.0587466	0.0840617	ENSRNOG00000001515	Map3k20	149.604	186.162	225.9	162.6	203.138	227.09	205.808	231.243
ENSRNOG00000001516	930.205	-0.749181	0.0628775	-11.9149	9.89e-33	6.95e-32	ENSRNOG00000001516	Rapgef4	695.936	740.494	696.741	638.444	1135.57	1168.59	1221.26	1144.61
ENSRNOG00000001517	661.166	1.53945	0.0721627	21.3331	5.6e-101	1.55e-99	ENSRNOG00000001517	Pdk1	947.492	963.224	1021.31	1004.29	335.232	362.564	312.368	342.846
ENSRNOG00000001518	375.571	0.940571	0.145264	6.47489	9.49e-11	2.99e-10	ENSRNOG00000001518	Itga6	493.139	446.291	531.427	506.929	200.917	234.887	226.702	364.274
ENSRNOG00000001519	32.5766	2.88499	0.340041	8.48425	2.17e-17	9.28e-17	ENSRNOG00000001519	Dlx2	64.2743	56.5135	53.662	54.997	6.66025	9.74634	9.40237	5.35697
ENSRNOG00000001520	11.1379	0.683141	0.507497	1.3461	0.178271	0.229951	ENSRNOG00000001520	Dlx1	6.64907	9.97298	22.5034	15.5426	7.77029	8.77171	12.5365	5.35697
ENSRNOG00000001524	199.26	-0.568065	0.127596	-4.45207	8.5e-06	1.92e-05	ENSRNOG00000001524	Hat1	158.469	173.696	167.91	139.884	285.281	215.394	214.165	239.278
ENSRNOG00000001525	181.697	-2.60371	0.164876	-15.7919	3.54e-56	4.34e-55	ENSRNOG00000001525	Igsf11	54.3007	39.8919	61.4517	50.2147	334.122	293.365	255.954	364.274
ENSRNOG00000001527	4.35058	-0.755136	0.737126	-1.02443	0.305631	0.371653	ENSRNOG00000001527	Cd80	3.32453	3.32433	1.73103	4.78235	2.22008	7.79708	6.26825	5.35697
ENSRNOG00000001528	19189.9	1.45742	0.0412999	35.2887	8.76e-273	2.2e-270	ENSRNOG00000001528	Gap43	27476.2	28985.6	28144	27932.5	9901.57	9788.25	10825.3	10465.7
ENSRNOG00000001531	49.9041	-0.163487	0.231885	-0.705038	0.480787	0.550324	ENSRNOG00000001531	Chac2	48.7598	44.8784	43.2758	51.4103	72.1527	39.96	47.0119	51.7841
ENSRNOG00000001544	3.07295	-4.32293	1.32394	-3.2652	0.00109387	0.001995	ENSRNOG00000001544	Cyyr1	0	0	0.865517	0	1.11004	6.82244	4.17883	11.6068
ENSRNOG00000001547	724.611	-0.256847	0.0672776	-3.81772	0.00013469	0.000270507	ENSRNOG00000001547	Agps	691.503	638.271	696.741	613.336	789.239	755.342	810.694	801.76
ENSRNOG00000001548	42.4259	-0.0654401	0.271924	-0.240656	0.809822	0.846994	ENSRNOG00000001548	Nfe2l2	38.7862	42.3852	35.4862	50.2147	28.8611	45.8078	34.4754	63.3909
ENSRNOG00000001551	1728.7	-0.135577	0.0602882	-2.24881	0.0245247	0.0374263	ENSRNOG00000001551	Atp5pf	1467.23	1717.85	1728.44	1672.63	1862.65	1871.3	1755.11	1754.41
ENSRNOG00000001554	28.8779	0.853231	0.32718	2.60784	0.00911169	0.0148023	ENSRNOG00000001554	RGD1563888	48.7598	43.2162	32.0241	25.1073	13.3205	22.4166	16.7153	29.4634
ENSRNOG00000001555	99.5957	0.802564	0.174743	4.59283	4.37e-06	1.01e-05	ENSRNOG00000001555	Btg3	119.683	117.183	126.365	144.666	65.4924	67.2498	60.5931	95.5327
ENSRNOG00000001557	2617.03	0.656381	0.0584669	11.2265	3.02e-29	1.92e-28	ENSRNOG00000001557	Cxadr	3038.62	3535.42	3245.69	2985.38	1957	2026.27	2105.09	2042.79
ENSRNOG00000001559	779.739	0.11705	0.0610503	1.91727	0.0552038	0.0794373	ENSRNOG00000001559	Mtx2	786.807	801.994	811.855	845.28	747.058	775.809	745.922	723.192
ENSRNOG00000001573	530.772	0.00767353	0.0770887	0.0995415	0.920708	0.937642	ENSRNOG00000001573	Usp25	531.926	521.919	537.486	536.819	586.102	536.049	481.61	514.27
ENSRNOG00000001575	469.726	-0.105806	0.09396	-1.12607	0.260135	0.322238	ENSRNOG00000001575	Grik1	451.029	511.115	436.22	408.891	551.69	457.104	447.135	494.627
ENSRNOG00000001582	372.169	1.61965	0.112413	14.408	4.61e-47	4.58e-46	ENSRNOG00000001582	Bach1	642.743	490.338	518.444	597.794	160.956	183.231	177.6	206.244
ENSRNOG00000001584	9.83157	-4.67975	0.960525	-4.87208	1.1e-06	2.68e-06	ENSRNOG00000001584	Map3k7cl	0	0.831082	0	2.39117	12.2105	22.4166	10.4471	30.3562
ENSRNOG00000001585	1180.04	-0.167677	0.0617765	-2.71425	0.00664254	0.0109941	ENSRNOG00000001585	Nrip1	1190.18	1036.36	1122.58	1097.55	1302.08	1247.53	1279.77	1164.25
ENSRNOG00000001592	2256.89	0.164573	0.0417128	3.94538	7.97e-05	0.000163923	ENSRNOG00000001592	Cct8	2365.96	2399.33	2341.22	2435.41	2152.37	2133.47	2147.92	2079.4
ENSRNOG00000001593	370.237	0.179856	0.0922859	1.9489	0.0513077	0.0742492	ENSRNOG00000001593	Lnpk	408.918	349.054	417.179	398.131	369.644	361.589	339.53	317.847
ENSRNOG00000001596	1885.04	-0.337155	0.0640629	-5.26287	1.42e-07	3.68e-07	ENSRNOG00000001596	Atp5mc3	1634.56	1825.06	1676.51	1520.79	2278.91	2114.96	1997.48	2032.08
ENSRNOG00000001597	1613.42	0.300064	0.0566247	5.29917	1.16e-07	3.04e-07	ENSRNOG00000001597	Atf2	1692.19	1773.53	1904.14	1747.95	1535.19	1460.98	1422.89	1370.49
ENSRNOG00000001598	350.24	0.953625	0.0974301	9.78778	1.27e-22	6.59e-22	ENSRNOG00000001598	Usp16	453.245	412.216	495.076	488.995	229.778	224.166	235.059	263.385
ENSRNOG00000001599	165.97	-0.179891	0.122005	-1.47445	0.140361	0.185787	ENSRNOG00000001599	Rwdd2b	137.414	160.399	154.927	169.773	177.607	161.789	182.824	183.03
ENSRNOG00000001602	1430.37	0.083085	0.0590183	1.40778	0.159195	0.207901	ENSRNOG00000001602	Ltn1	1603.53	1431.12	1377.9	1476.55	1420.85	1318.68	1413.49	1400.85
ENSRNOG00000001603	199.334	-0.450728	0.132877	-3.39207	0.000693657	0.00129522	ENSRNOG00000001603	N6amt1	162.902	202.784	162.717	143.47	254.199	220.267	197.45	250.885
ENSRNOG00000001607	146.708	-1.81644	0.16297	-11.1459	7.5e-29	4.7e-28	ENSRNOG00000001607	Adamts1	54.3007	65.6554	69.2413	70.5396	195.367	231.963	202.673	283.92
ENSRNOG00000001608	195.918	-0.295806	0.115937	-2.55144	0.0107279	0.0172737	ENSRNOG00000001608	Nxpe3	186.174	175.358	185.221	155.426	240.879	198.825	212.076	213.386
ENSRNOG00000001609	260.292	0.149553	0.124837	1.19798	0.230923	0.289472	ENSRNOG00000001609	Cep97	272.612	234.365	254.462	335.96	256.419	208.572	260.132	259.813
ENSRNOG00000001611	2723.52	1.142	0.0596551	19.1434	1.1e-81	2.21e-80	ENSRNOG00000001611	Rpl24	3426.49	3647.62	3990.03	3931.09	1702.8	1656.88	1617.21	1816.01
ENSRNOG00000001613	793.688	0.0413586	0.0648405	0.637851	0.523571	0.590083	ENSRNOG00000001613	Zbtb11	848.865	833.575	791.082	746.046	781.469	791.403	749.056	808.01
ENSRNOG00000001616	629.048	0.562094	0.0752385	7.47083	7.97e-14	2.94e-13	ENSRNOG00000001616	Senp7	741.371	685.642	787.62	787.892	496.188	481.469	506.683	545.519
ENSRNOG00000001618	29.3842	1.23512	0.286428	4.31216	1.62e-05	3.57e-05	ENSRNOG00000001618	Ripk4	48.7598	38.2298	39.8138	38.2588	18.8707	16.5688	16.7153	17.8566
ENSRNOG00000001620	372.794	0.547435	0.0926427	5.90911	3.44e-09	9.99e-09	ENSRNOG00000001620	Prdm15	457.678	436.318	444.876	433.998	273.07	298.238	287.295	350.882
ENSRNOG00000001621	505.279	0.184244	0.0773135	2.38308	0.0171685	0.0268684	ENSRNOG00000001621	C2cd2	544.116	547.683	532.293	527.254	451.787	462.951	450.269	525.876
ENSRNOG00000001622	92.5076	-2.80782	0.228276	-12.3001	9.05e-35	6.72e-34	ENSRNOG00000001622	Impg2	23.2717	24.1014	23.3689	21.5206	117.664	165.688	209.986	154.459
ENSRNOG00000001623	577.591	0.562736	0.0858508	6.55481	5.57e-11	1.78e-10	ENSRNOG00000001623	Zbtb21	746.912	722.21	671.641	614.532	432.916	430.788	497.281	504.448
ENSRNOG00000001627	78.1962	-0.0734855	0.16796	-0.437518	0.661736	0.717806	ENSRNOG00000001627	Abi3bp	76.4643	79.7838	70.9724	77.7132	75.4828	84.7932	83.5767	76.7833
ENSRNOG00000001628	3605.68	-4.53131	0.198072	-22.8771	7.85e-116	2.76e-114	ENSRNOG00000001628	Pcp4	226.068	374.818	361.786	229.553	7129.79	6771.76	7224.16	6527.47
ENSRNOG00000001629	1671.45	-0.00670025	0.05349	-0.125262	0.900317	0.920605	ENSRNOG00000001629	Get1	1622.37	1722.83	1687.76	1636.76	1574.04	1629.59	1726.9	1771.37
ENSRNOG00000001632	783.69	0.311601	0.0708645	4.39714	1.1e-05	2.45e-05	ENSRNOG00000001632	Brwd1	950.817	816.953	805.796	901.473	698.216	684.193	728.162	683.907
ENSRNOG00000001633	1243.12	0.187234	0.0542537	3.45109	0.00055833	0.00105321	ENSRNOG00000001633	Tfg	1244.48	1374.61	1327.7	1345.04	1181.08	1140.32	1195.15	1136.57
ENSRNOG00000001640	1236.93	-0.335558	0.058004	-5.78508	7.25e-09	2.06e-08	ENSRNOG00000001640	Tomm70	1140.32	1050.49	1040.35	1147.76	1414.19	1302.11	1408.27	1391.92
ENSRNOG00000001642	903.263	0.450995	0.0722291	6.24395	4.27e-10	1.3e-09	ENSRNOG00000001642	Tbc1d23	1048.34	1041.35	1081.9	1003.1	710.426	718.306	752.19	870.508
ENSRNOG00000001643	520.624	0.43008	0.0779854	5.51487	3.49e-08	9.48e-08	ENSRNOG00000001643	Psmg1	596.2	599.21	594.61	598.989	490.638	460.027	419.973	405.344
ENSRNOG00000001644	1.82731	-0.444591	1.19442	-0.372223	0.709727	0.759938	ENSRNOG00000001644	Tmem30c	3.32453	0.831082	0.865517	1.19559	3.33012	0	4.17883	0.892829
ENSRNOG00000001645	102.164	-1.69366	0.217764	-7.77751	7.4e-15	2.84e-14	ENSRNOG00000001645	Filip1l	60.9498	54.8514	39.8138	37.0632	207.578	137.423	111.784	167.852
ENSRNOG00000001647	376.221	-0.0192764	0.0859264	-0.224336	0.822496	0.857927	ENSRNOG00000001647	Ets2	387.862	395.595	377.365	332.373	364.093	376.209	389.676	386.595
ENSRNOG00000001652	2.86385	-3.45522	1.30311	-2.65151	0.00801322	0.0131133	ENSRNOG00000001652	Erg	0	0	1.73103	0	1.11004	4.87317	6.26825	8.92829
ENSRNOG00000001653	17.0211	-3.86208	0.567904	-6.80058	1.04e-11	3.47e-11	ENSRNOG00000001653	St3gal6	1.10818	2.49324	2.59655	2.39117	36.6314	31.1883	30.2965	29.4634
ENSRNOG00000001654	214.904	0.0297001	0.113197	0.262377	0.793031	0.832622	ENSRNOG00000001654	Cpox	199.472	196.135	231.093	242.704	202.027	227.09	216.255	204.458
ENSRNOG00000001657	1070.9	-0.117828	0.0570354	-2.06587	0.0388411	0.0573134	ENSRNOG00000001657	Cldnd1	1000.68	1081.24	1016.12	1007.88	1114.48	1067.22	1167.98	1111.57
ENSRNOG00000001658	216.107	-4.86388	0.221142	-21.9944	3.26e-107	1.01e-105	ENSRNOG00000001658	Kcnj6	14.4063	17.4527	14.7138	9.5647	450.677	468.799	403.257	349.989
ENSRNOG00000001662	1668.64	0.113092	0.0485915	2.3274	0.0199442	0.0309097	ENSRNOG00000001662	Dyrk1a	1803.01	1702.89	1710.26	1720.45	1675.05	1553.57	1578.55	1605.31
ENSRNOG00000001679	4.57907	0.191668	0.809085	0.236895	0.812739	0.849316	ENSRNOG00000001679	Gabrr3	1.10818	0.831082	10.3862	7.17352	4.44016	3.89854	5.22354	3.57132
ENSRNOG00000001680	61.525	0.146045	0.199555	0.731852	0.464259	0.533527	ENSRNOG00000001680	Riox2	58.7334	71.473	68.3758	59.7794	44.4016	65.3005	61.6378	62.498
ENSRNOG00000001681	355.209	0.487165	0.08709	5.59381	2.22e-08	6.12e-08	ENSRNOG00000001681	Vps26c	408.918	389.777	416.314	444.758	299.711	275.822	301.921	304.455
ENSRNOG00000001682	22878.8	0.0726491	0.0393967	1.84404	0.0651772	0.0924887	ENSRNOG00000001682	Ttc3	24891.9	22913.8	23621.7	22391	22321.8	22127.1	22712	22051.1
ENSRNOG00000001684	7.0194	-3.27637	0.903919	-3.62462	0.000289382	0.000561668	ENSRNOG00000001684	Ripply3	1.10818	0	0	4.78235	16.6506	4.87317	7.31296	21.4279
ENSRNOG00000001686	253.854	-1.31359	0.11012	-11.9287	8.39e-33	5.9e-32	ENSRNOG00000001686	Hlcs	140.739	152.919	141.079	147.057	368.534	385.955	380.274	314.276
ENSRNOG00000001687	106.705	1.6404	0.192108	8.53895	1.35e-17	5.83e-17	ENSRNOG00000001687	Crybg3	180.633	137.96	145.407	184.12	32.1912	52.6303	56.4142	64.2837
ENSRNOG00000001689	285.619	-0.0305175	0.0967654	-0.315376	0.752476	0.797551	ENSRNOG00000001689	Arl6	264.855	294.203	265.714	306.07	303.041	270.948	281.027	299.098
ENSRNOG00000001692	52.1315	0.562587	0.208971	2.69217	0.00709879	0.0116881	ENSRNOG00000001692	Chaf1b	65.3825	54.0203	64.9137	64.5617	46.6217	40.9346	38.6542	41.963
ENSRNOG00000001699	319.743	0.420491	0.0948658	4.43249	9.32e-06	2.1e-05	ENSRNOG00000001699	Setd4	345.752	376.48	360.92	381.392	254.199	249.506	297.742	291.955
ENSRNOG00000001700	215.967	0.249682	0.111105	2.24727	0.0246229	0.0375654	ENSRNOG00000001700	Whrn	255.989	226.885	212.917	243.9	194.257	215.394	195.36	183.03
ENSRNOG00000001701	5.75805	-1.23524	0.644332	-1.91708	0.0552276	0.0794642	ENSRNOG00000001701	Cbr3	3.32453	3.32433	3.46207	3.58676	11.1004	4.87317	8.35767	8.03546
ENSRNOG00000001704	680.399	3.06196	0.11874	25.7872	1.23e-146	7.19e-145	ENSRNOG00000001704	Runx1	1296.57	1367.96	1132.96	1064.07	117.664	186.155	148.349	129.46
ENSRNOG00000001706	2238.93	1.21225	0.0693536	17.4793	2.06e-68	3.27e-67	ENSRNOG00000001706	Kalrn	3468.6	2940.37	2825.91	3280.69	1278.77	1295.29	1415.58	1406.21
ENSRNOG00000001707	3126.54	-0.187261	0.0591544	-3.16563	0.00154746	0.00277747	ENSRNOG00000001707	Vwa5b2	3242.53	2784.12	2694.35	2980.6	3189.15	3458	3368.14	3295.43
ENSRNOG00000001708	3543.05	0.489712	0.0409925	11.9464	6.78e-33	4.78e-32	ENSRNOG00000001708	Dvl3	4212.19	4051.52	4241.03	4049.45	2956.04	3061.33	2872.95	2899.91
ENSRNOG00000001709	12858.1	0.000104376	0.0388587	0.00268603	0.997857	0.998361	ENSRNOG00000001709	Ap2m1	13079.8	13259.1	12918.7	12169.9	12930.9	12801.8	13229.1	12475.5
ENSRNOG00000001710	972.078	-0.243042	0.062173	-3.90913	9.26e-05	0.00018925	ENSRNOG00000001710	Abcf3	895.408	875.129	908.792	881.148	1042.33	1122.78	1082.32	968.72
ENSRNOG00000001711	12.381	-3.53703	0.630053	-5.61387	1.98e-08	5.47e-08	ENSRNOG00000001711	Plaat1	3.32453	2.49324	0.865517	1.19559	25.5309	20.4673	28.2071	16.9638
ENSRNOG00000001712	535.354	-0.530025	0.075047	-7.06258	1.63e-12	5.66e-12	ENSRNOG00000001712	Alg3	412.242	434.656	458.724	444.758	677.125	630.589	631.004	593.731
ENSRNOG00000001714	5.38499	-1.1215	0.699226	-1.60392	0.108731	0.147635	ENSRNOG00000001714	Atp13a4	3.32453	5.81757	0.865517	3.58676	7.77029	6.82244	4.17883	10.7139
ENSRNOG00000001715	352.936	-1.13278	0.0994204	-11.3938	4.49e-30	2.93e-29	ENSRNOG00000001715	Ece2	196.148	222.73	207.724	259.442	466.217	525.328	487.879	458.021
ENSRNOG00000001717	2041.7	-0.0960276	0.0547139	-1.75509	0.0792447	0.110673	ENSRNOG00000001717	Opa1	1994.72	1938.08	1936.16	2025.32	2307.78	2025.29	2113.44	1992.79
ENSRNOG00000001719	4051.9	-0.079168	0.0403807	-1.96054	0.0499326	0.0724181	ENSRNOG00000001719	Psmd2	4133.5	3911.07	3929.45	3788.82	4138.23	4089.57	4242.56	4182.01
ENSRNOG00000001720	112.534	-5.80732	0.413391	-14.048	7.92e-45	7.44e-44	ENSRNOG00000001720	Hes1	4.43271	1.66216	2.59655	8.36911	170.946	263.151	159.84	289.277
ENSRNOG00000001724	79.3793	-0.261992	0.165835	-1.57984	0.114144	0.154218	ENSRNOG00000001724	Atp13a3	67.5989	73.1352	73.5689	74.1264	91.0234	84.7932	87.7555	83.0331
ENSRNOG00000001726	683.324	2.22208	0.0755186	29.4242	2.69e-190	2.75e-188	ENSRNOG00000001726	Tmem44	1100.42	1190.94	1134.69	1074.83	230.889	248.532	249.685	236.6
ENSRNOG00000001727	325.622	0.347536	0.0958199	3.62698	0.000286759	0.000556782	ENSRNOG00000001727	Lsg1	364.591	347.392	376.5	370.632	298.601	246.583	287.295	313.383
ENSRNOG00000001728	2594.26	0.582871	0.049741	11.7181	1.03e-31	7.05e-31	ENSRNOG00000001728	Fam43a	3198.2	2939.54	3239.63	3069.07	1991.41	2163.69	2124.94	2027.61
ENSRNOG00000001729	441.896	0.584127	0.0919735	6.35103	2.14e-10	6.62e-10	ENSRNOG00000001729	Xxylt1	486.49	543.527	573.838	516.494	333.012	320.655	359.38	401.773
ENSRNOG00000001730	460.683	-0.85981	0.0833927	-10.3104	6.33e-25	3.52e-24	ENSRNOG00000001730	Acap2	345.752	303.345	330.627	332.373	556.131	578.933	589.215	649.087
ENSRNOG00000001733	881.567	-0.636172	0.0781508	-8.14032	3.94e-16	1.6e-15	ENSRNOG00000001733	Ppp1r2	673.772	628.298	713.186	747.242	1208.83	1063.33	989.339	1028.54
ENSRNOG00000001736	807.954	-1.13763	0.0668346	-17.0215	5.69e-65	8.45e-64	ENSRNOG00000001736	Bdh1	478.733	507.791	530.562	499.755	1116.7	1151.04	1146.04	1033
ENSRNOG00000001738	4830.31	0.145246	0.0453646	3.20175	0.00136594	0.00246395	ENSRNOG00000001738	Eif4g1	5467.75	4806.98	5006.15	5016.68	4595.57	4573.96	4530.9	4644.5
ENSRNOG00000001739	43.7956	0.103556	0.250184	0.413919	0.678934	0.733897	ENSRNOG00000001739	Meltf	44.3271	55.6825	52.7965	27.4985	42.1816	38.0107	47.0119	42.8558
ENSRNOG00000001746	4.67293	0.905736	0.716598	1.26394	0.206252	0.261716	ENSRNOG00000001746	Ncbp2	7.75725	7.47973	4.32758	4.78235	4.44016	4.87317	1.04471	2.67849
ENSRNOG00000001747	347.302	0.742394	0.0975258	7.61229	2.69e-14	1.01e-13	ENSRNOG00000001747	LOC100910732	472.084	452.108	433.624	381.392	229.778	269.974	265.356	274.099
ENSRNOG00000001750	107.945	0.994662	0.153619	6.47487	9.49e-11	2.99e-10	ENSRNOG00000001750	Chrd	161.794	141.284	142.81	129.123	77.7029	72.123	63.7272	74.9976
ENSRNOG00000001752	5.1109	-1.87886	0.749781	-2.50588	0.0122146	0.0195069	ENSRNOG00000001752	Nrros	0	2.49324	2.59655	3.58676	6.66025	9.74634	10.4471	5.35697
ENSRNOG00000001754	103.599	0.0425716	0.150553	0.282768	0.777355	0.818932	ENSRNOG00000001754	Wdr53	98.6279	110.534	113.383	96.8426	111.004	107.21	92.979	98.2112
ENSRNOG00000001757	20.0551	-2.23611	0.397134	-5.63062	1.8e-08	4.98e-08	ENSRNOG00000001757	Tm4sf19	4.43271	4.98649	11.2517	7.17352	28.8611	38.0107	34.4754	31.249
ENSRNOG00000001758	148.665	0.52541	0.129673	4.05182	5.08e-05	0.000106923	ENSRNOG00000001758	Tctex1d2	172.876	187.824	166.179	174.556	120.994	106.235	134.767	125.889
ENSRNOG00000001762	851.104	0.178609	0.0668751	2.67078	0.00756748	0.0124237	ENSRNOG00000001762	Pcyt1a	984.062	864.325	894.079	872.779	811.44	836.236	801.291	744.619
ENSRNOG00000001764	1164.7	-0.181666	0.0678521	-2.67738	0.00741996	0.0121903	ENSRNOG00000001764	Vps8	1139.21	966.548	1117.38	1145.37	1236.59	1242.66	1310.06	1159.78
ENSRNOG00000001765	4.48129	-0.664861	0.721614	-0.921353	0.356866	0.425712	ENSRNOG00000001765	Slc51a	4.43271	2.49324	3.46207	3.58676	7.77029	4.87317	2.08942	7.14263
ENSRNOG00000001766	583.726	-0.74713	0.20156	-3.70675	0.000209939	0.000413199	ENSRNOG00000001766	Tfrc	474.3	447.953	441.413	379.001	1031.23	635.462	581.902	678.55
ENSRNOG00000001767	2974.86	0.164043	0.0610046	2.68903	0.00716591	0.0117913	ENSRNOG00000001767	RGD1562339	3263.58	3284.43	3103.74	2918.43	3051.5	2821.57	2821.76	2533.85
ENSRNOG00000001769	1114.87	-0.659279	0.0718298	-9.17836	4.38e-20	2.08e-19	ENSRNOG00000001769	Tnk2	775.725	927.487	915.717	833.324	1461.92	1414.19	1323.65	1266.92
ENSRNOG00000001770	80.3639	0.969134	0.262546	3.69129	0.00022312	0.000437944	ENSRNOG00000001770	Ehhadh	101.952	172.865	74.4344	75.322	59.9422	42.8839	63.7272	51.7841
ENSRNOG00000001773	333.451	-0.348944	0.0979723	-3.56166	0.000368513	0.000707194	ENSRNOG00000001773	Senp2	264.855	300.02	287.352	320.417	390.734	391.803	386.542	325.883
ENSRNOG00000001774	498.186	0.560108	0.0793919	7.05498	1.73e-12	5.97e-12	ENSRNOG00000001774	Lrch3	661.582	562.642	570.375	582.251	387.404	409.346	407.436	404.452
ENSRNOG00000001776	7.63659	-3.88828	0.862573	-4.50777	6.55e-06	1.49e-05	ENSRNOG00000001776	Muc20	0	0.831082	1.73103	1.19559	13.3205	9.74634	14.6259	19.6422
ENSRNOG00000001777	2.75451	-0.379304	0.910643	-0.416524	0.677027	0.732036	ENSRNOG00000001777	Muc4	2.21636	3.32433	1.73103	2.39117	1.11004	2.9239	2.08942	6.2498
ENSRNOG00000001781	372.792	-0.877067	0.0911833	-9.61873	6.67e-22	3.37e-21	ENSRNOG00000001781	Lmln	260.422	246	274.369	270.203	529.49	459.053	497.281	445.522
ENSRNOG00000001782	482.825	0.5794	0.0782977	7.39996	1.36e-13	4.96e-13	ENSRNOG00000001782	Osbpl11	586.226	605.027	568.644	554.752	374.084	390.828	362.514	420.522
ENSRNOG00000001783	1778.23	0.671981	0.0586699	11.4536	2.26e-30	1.48e-29	ENSRNOG00000001783	Tra2b	2239.63	2168.29	2231.3	2101.84	1309.85	1262.15	1433.34	1479.42
ENSRNOG00000001785	174.6	-1.52785	0.144323	-10.5863	3.45e-26	2e-25	ENSRNOG00000001785	Etv5	93.087	110.534	68.3758	87.2779	283.06	265.101	234.015	255.349
ENSRNOG00000001786	1348.72	0.287186	0.0559346	5.13431	2.83e-07	7.19e-07	ENSRNOG00000001786	Snx4	1507.12	1510.91	1448.01	1464.59	1181.08	1132.53	1277.68	1267.82
ENSRNOG00000001789	1273.79	0.251307	0.0611705	4.1083	3.99e-05	8.49e-05	ENSRNOG00000001789	Zfp148	1456.15	1319.76	1397.81	1364.17	1242.14	1061.38	1165.89	1183
ENSRNOG00000001792	9.20408	0.135363	0.502763	0.269237	0.787747	0.828117	ENSRNOG00000001792	Slc12a8	6.64907	13.2973	11.2517	7.17352	5.55021	9.74634	8.35767	11.6068
ENSRNOG00000001793	277.174	-1.71653	0.120853	-14.2035	8.72e-46	8.4e-45	ENSRNOG00000001793	Heg1	144.063	130.48	128.096	114.776	419.596	400.575	377.14	502.663
ENSRNOG00000001796	147.613	-2.60095	0.158691	-16.39	2.26e-60	3.02e-59	ENSRNOG00000001796	Dgkg	43.219	36.5676	40.6793	47.8235	269.74	255.354	264.311	223.207
ENSRNOG00000001797	394.801	-0.330456	0.0816957	-4.04497	5.23e-05	0.000109982	ENSRNOG00000001797	Umps	364.591	357.365	346.207	331.178	414.045	456.129	433.554	455.343
ENSRNOG00000001803	805.432	-0.586461	0.0705733	-8.30995	9.57e-17	3.99e-16	ENSRNOG00000001803	Dnajb11	660.474	675.669	601.534	638.444	1019.02	904.461	916.209	1027.65
ENSRNOG00000001804	33.6671	-3.76027	0.431781	-8.70874	3.07e-18	1.36e-17	ENSRNOG00000001804	Itpr2	8.86543	4.15541	4.32758	1.19559	59.9422	50.681	49.1013	91.0686
ENSRNOG00000001807	37.677	-0.0207731	0.247693	-0.0838665	0.933163	0.948268	ENSRNOG00000001807	Sspn	32.1372	44.0473	33.7551	39.4544	37.7414	44.8332	35.5201	33.9275
ENSRNOG00000001808	279.899	0.171248	0.0937621	1.82641	0.0677881	0.095856	ENSRNOG00000001808	Ints13	303.641	286.723	289.083	308.462	246.429	267.05	260.132	277.67
ENSRNOG00000001811	379.513	-0.588169	0.0847494	-6.9401	3.92e-12	1.33e-11	ENSRNOG00000001811	Fgfr1op2	311.398	302.514	294.276	304.875	495.078	446.383	426.241	455.343
ENSRNOG00000001813	2570.11	-0.584842	0.0422728	-13.8349	1.57e-43	1.43e-42	ENSRNOG00000001813	Dnm1l	2051.24	2097.65	2028.77	2044.45	3212.46	3044.76	3062.04	3019.55
ENSRNOG00000001815	4255.58	-0.192943	0.0445832	-4.32772	1.51e-05	3.34e-05	ENSRNOG00000001815	Eif4a2	3840.95	3886.14	4071.39	4085.32	4789.83	4542.77	4495.38	4332.9
ENSRNOG00000001816	160.66	0.627429	0.13454	4.66352	3.11e-06	7.27e-06	ENSRNOG00000001816	Rfc4	209.446	163.723	191.279	217.597	111.004	131.576	134.767	125.889
ENSRNOG00000001817	228.673	-1.15062	0.106464	-10.8076	3.17e-27	1.9e-26	ENSRNOG00000001817	Tm7sf3	130.765	150.426	144.541	141.079	306.371	319.68	331.173	305.348
ENSRNOG00000001820	124.978	-0.115091	0.160072	-0.718995	0.472144	0.541449	ENSRNOG00000001820	Med21	96.4115	142.115	121.172	119.559	129.875	146.195	103.426	141.067
ENSRNOG00000001823	610.266	0.478937	0.0742604	6.44942	1.12e-10	3.53e-10	ENSRNOG00000001823	St6gal1	703.693	656.554	773.772	707.788	532.82	517.531	496.236	493.734
ENSRNOG00000001825	23.0619	0.200893	0.324891	0.618339	0.536352	0.602602	ENSRNOG00000001825	AABR07034767.1	25.4881	20.777	21.6379	31.0853	18.8707	25.3405	26.1177	15.1781
ENSRNOG00000001827	27.4227	-1.52367	0.393721	-3.86991	0.000108875	0.000220592	ENSRNOG00000001827	Masp1	14.4063	9.97298	23.3689	8.36911	44.4016	64.3259	25.073	29.4634
ENSRNOG00000001828	519.45	-0.420503	0.0716642	-5.86768	4.42e-09	1.28e-08	ENSRNOG00000001828	Stk38l	427.757	451.277	436.22	461.497	621.623	581.857	592.35	583.017
ENSRNOG00000001829	925.846	-0.404228	0.0716244	-5.64372	1.66e-08	4.63e-08	ENSRNOG00000001829	Ube2v2	779.049	792.021	830.03	784.305	1196.62	1041.88	969.489	1013.36
ENSRNOG00000001830	25.4042	-0.321435	0.333613	-0.963497	0.335298	0.403111	ENSRNOG00000001830	Arntl2	21.0554	24.9324	13.8483	31.0853	19.9807	24.3659	37.6095	30.3562
ENSRNOG00000001833	309.613	-0.296381	0.109894	-2.69696	0.00699747	0.0115333	ENSRNOG00000001833	Mcm4	309.182	257.635	280.427	266.616	300.821	345.995	314.457	401.773
ENSRNOG00000001834	262.667	0.447874	0.100129	4.47299	7.71e-06	1.75e-05	ENSRNOG00000001834	Mzt2b	293.667	300.852	294.276	324.004	229.778	242.684	208.942	207.136
ENSRNOG00000001837	3153.05	3.12134	0.134647	23.1817	6.97e-119	2.61e-117	ENSRNOG00000001837	Sst	4652.13	6614.58	6188.44	5169.72	561.681	717.331	663.39	657.122
ENSRNOG00000001840	2.26485	0.65242	1.02588	0.635962	0.524801	0.591302	ENSRNOG00000001840	Rep15	3.32453	2.49324	1.73103	3.58676	3.33012	0.974634	0	2.67849
ENSRNOG00000001842	448.956	-0.0417197	0.0798862	-0.52224	0.601503	0.663283	ENSRNOG00000001842	Mrps35	433.298	467.899	424.103	443.563	487.308	466.85	423.107	445.522
ENSRNOG00000001843	83.3201	-3.64771	0.271807	-13.4202	4.6e-41	3.98e-40	ENSRNOG00000001843	Bcl6	11.0818	15.7906	13.8483	7.17352	194.257	162.764	117.007	144.638
ENSRNOG00000001844	502.071	-0.437039	0.0765759	-5.70727	1.15e-08	3.23e-08	ENSRNOG00000001844	Klhl42	437.73	444.629	425.834	396.935	594.982	575.034	536.98	604.445
ENSRNOG00000001845	600.955	0.283285	0.0728758	3.88723	0.000101393	0.000206118	ENSRNOG00000001845	Top3b	630.553	669.021	652.6	687.463	536.15	594.527	508.773	528.555
ENSRNOG00000001847	761.945	-0.13073	0.0676069	-1.93367	0.0531532	0.0767235	ENSRNOG00000001847	Ccdc91	739.155	769.582	696.741	701.81	814.77	788.479	843.08	741.941
ENSRNOG00000001849	2887.56	-0.63154	0.0561342	-11.2505	2.3e-29	1.47e-28	ENSRNOG00000001849	Mapk1	2142.11	2260.54	2324.78	2331.4	3735.29	3573.98	3553.05	3179.36
ENSRNOG00000001851	1291.74	-0.991543	0.0740516	-13.3899	6.93e-41	5.96e-40	ENSRNOG00000001851	Far2	871.028	925.825	914.851	741.264	1649.52	1605.22	1814.66	1811.55
ENSRNOG00000001852	629.34	-0.257081	0.0643717	-3.99369	6.51e-05	0.000135123	ENSRNOG00000001852	Ergic2	570.712	569.291	576.434	577.469	673.795	673.472	705.178	688.371
ENSRNOG00000001854	656.839	-1.23785	0.0880081	-14.0652	6.22e-45	5.86e-44	ENSRNOG00000001854	Tmtc1	426.649	383.129	409.389	343.134	991.267	967.812	929.79	803.546
ENSRNOG00000001858	116.003	1.36734	0.151957	8.99821	2.29e-19	1.06e-18	ENSRNOG00000001858	Ypel1	186.174	164.554	154.062	164.991	57.7221	64.3259	64.7719	71.4263
ENSRNOG00000001859	50.8855	-0.625399	0.245468	-2.54778	0.010841	0.0174416	ENSRNOG00000001859	Sdf2l1	48.7598	34.0743	48.4689	28.6941	56.6121	79.92	48.0566	62.498
ENSRNOG00000001860	36.6032	1.59907	0.29834	5.35988	8.33e-08	2.2e-07	ENSRNOG00000001860	Ccdc116	74.2479	54.8514	47.6034	43.0411	24.4209	11.6956	20.8942	16.0709
ENSRNOG00000001861	550.092	0.738062	0.081872	9.01483	1.97e-19	9.16e-19	ENSRNOG00000001861	Ydjc	630.553	732.183	690.682	698.223	389.624	385.955	413.704	459.807
ENSRNOG00000001862	2253.03	-0.023039	0.0566373	-0.406782	0.684168	0.738247	ENSRNOG00000001862	Ube2l3	2357.1	2164.14	2166.39	2252.49	2435.43	2278.7	2294.18	2075.83
ENSRNOG00000001864	200.07	-0.0627092	0.113985	-0.550151	0.582216	0.645405	ENSRNOG00000001864	Tmem191c	214.987	194.473	193.876	179.338	190.927	201.749	228.791	196.422
ENSRNOG00000001865	8.17641	-0.417639	0.539636	-0.773927	0.438974	0.508417	ENSRNOG00000001865	Serpind1	8.86543	6.64865	4.32758	8.36911	6.66025	8.77171	14.6259	7.14263
ENSRNOG00000001867	1204.67	0.0179315	0.0559361	0.320571	0.748536	0.794066	ENSRNOG00000001867	Snap29	1260	1147.72	1197.01	1247	1172.2	1172.49	1258.87	1182.11
ENSRNOG00000001868	426.062	0.795046	0.0843181	9.42914	4.13e-21	2.04e-20	ENSRNOG00000001868	LOC100911248	487.598	569.291	566.913	536.819	304.151	304.086	328.038	311.597
ENSRNOG00000001869	2.08174	0.854217	1.11213	0.76809	0.442434	0.511639	ENSRNOG00000001869	Rab44	4.43271	1.66216	3.46207	1.19559	1.11004	3.89854	0	0.892829
ENSRNOG00000001870	1338.65	0.167995	0.0562385	2.98718	0.00281563	0.00489015	ENSRNOG00000001870	Lztr1	1515.99	1408.68	1373.57	1370.14	1192.18	1251.43	1295.44	1301.74
ENSRNOG00000001872	2.24439	-1.43396	1.04663	-1.37008	0.170661	0.221161	ENSRNOG00000001872	Lrrc74b	2.21636	0.831082	1.73103	0	4.44016	2.9239	3.13412	2.67849
ENSRNOG00000001873	48.5362	-2.40158	0.27815	-8.63413	5.92e-18	2.58e-17	ENSRNOG00000001873	P2rx6	22.1636	12.4662	10.3862	17.9338	96.5736	70.1737	89.8449	68.7478
ENSRNOG00000001874	521.874	-1.71446	0.0785105	-21.8373	1.03e-105	3.12e-104	ENSRNOG00000001874	Slc7a4	262.638	245.169	236.286	230.748	839.191	793.352	790.844	776.761
ENSRNOG00000001875	801.135	0.581049	0.0642207	9.04769	1.46e-19	6.82e-19	ENSRNOG00000001875	Smpd4	922.004	997.298	984.958	936.145	623.843	614.994	647.719	682.121
ENSRNOG00000001876	59.1327	1.02883	0.20543	5.00819	5.49e-07	1.37e-06	ENSRNOG00000001876	Ccdc74a	78.6807	75.6284	88.2827	75.322	31.0811	38.9854	38.6542	46.4271
ENSRNOG00000001877	1557.57	0.192071	0.0518367	3.70531	0.000211131	0.000415287	ENSRNOG00000001877	Med15	1651.19	1652.19	1714.59	1623.61	1467.47	1527.25	1457.37	1366.92
ENSRNOG00000001878	914.797	-0.14723	0.0569672	-2.58447	0.00975282	0.0157759	ENSRNOG00000001878	Klhl22	845.54	865.987	894.944	865.605	941.315	997.051	945.461	962.47
ENSRNOG00000001880	862.609	0.339334	0.0648226	5.2348	1.65e-07	4.27e-07	ENSRNOG00000001880	Dgcr6	943.06	1026.39	970.244	912.233	767.038	807.972	717.715	756.226
ENSRNOG00000001884	2065.71	0.481193	0.0498408	9.65459	4.7e-22	2.39e-21	ENSRNOG00000001884	Ranbp1	2361.53	2485.77	2462.39	2314.66	1760.53	1615.94	1762.42	1762.44
ENSRNOG00000001885	332.633	0.360468	0.0903263	3.99073	6.59e-05	0.000136676	ENSRNOG00000001885	Trmt2a	384.538	379.804	358.324	374.219	264.19	281.669	316.547	301.776
ENSRNOG00000001886	505.376	0.113268	0.0827492	1.36881	0.171059	0.221586	ENSRNOG00000001886	Dgcr8	511.978	516.933	559.989	511.711	492.858	439.56	468.029	541.947
ENSRNOG00000001888	2784.57	1.28863	0.0571171	22.5612	1.04e-112	3.56e-111	ENSRNOG00000001888	Arvcf	4007.17	3961.77	4012.54	3828.27	1444.16	1592.55	1675.71	1754.41
ENSRNOG00000001889	555.389	-0.930813	0.078418	-11.8699	1.7e-32	1.18e-31	ENSRNOG00000001889	Comt	351.293	419.696	380.827	374.219	740.397	685.168	721.893	769.619
ENSRNOG00000001890	198.465	0.191725	0.120254	1.59433	0.110861	0.150321	ENSRNOG00000001890	Txnrd2	248.232	182.007	212.052	205.641	176.497	189.079	191.182	183.03
ENSRNOG00000001891	140.969	0.493159	0.158534	3.11075	0.00186613	0.00331339	ENSRNOG00000001891	Gnb1l	142.955	145.439	212.917	157.818	104.344	111.108	120.141	133.032
ENSRNOG00000001893	4.46759	-0.231968	0.777329	-0.298416	0.765386	0.808852	ENSRNOG00000001893	LOC100362453	1.10818	1.66216	4.32758	9.5647	5.55021	6.82244	3.13412	3.57132
ENSRNOG00000001911	148.096	-0.912152	0.132346	-6.89215	5.5e-12	1.85e-11	ENSRNOG00000001911	Map6d1	117.467	104.716	102.131	86.0823	203.138	198.825	184.913	187.494
ENSRNOG00000001915	5.73352	-3.04999	0.871331	-3.50038	0.0004646	0.000883667	ENSRNOG00000001915	Chodl	2.21636	0	1.73103	1.19559	7.77029	5.84781	8.35767	18.7494
ENSRNOG00000001916	3.88698	-2.47413	0.940829	-2.62974	0.00854504	0.0139375	ENSRNOG00000001916	Tmprss15	1.10818	2.49324	0.865517	0	9.99037	2.9239	8.35767	5.35697
ENSRNOG00000001928	51.8904	-2.67695	0.288096	-9.29187	1.52e-20	7.34e-20	ENSRNOG00000001928	Il1rap	15.5145	8.31082	17.3103	15.5426	101.014	111.108	66.8613	79.4618
ENSRNOG00000001930	927.54	0.72577	0.0648437	11.1926	4.43e-29	2.81e-28	ENSRNOG00000001930	Ccdc50	1192.4	1085.39	1216.05	1129.83	722.637	648.132	718.759	707.121
ENSRNOG00000001931	1440	-1.67781	0.0700896	-23.9381	1.23e-126	5.25e-125	ENSRNOG00000001931	Fgf12	734.722	653.23	706.262	648.008	2388.81	2175.38	2244.03	1969.58
ENSRNOG00000001953	56.5715	-3.93373	0.342514	-11.4849	1.57e-30	1.04e-29	ENSRNOG00000001953	Bace2	4.43271	11.6351	6.92413	3.58676	96.5736	97.4634	90.8896	141.067
ENSRNOG00000001956	732.817	-0.262343	0.0955143	-2.74663	0.00602109	0.01002	ENSRNOG00000001956	Dzip3	711.45	552.669	779.83	621.705	765.928	767.037	851.437	812.474
ENSRNOG00000001958	378.156	-0.034927	0.0848249	-0.411754	0.68052	0.73526	ENSRNOG00000001958	Ift57	390.079	365.676	344.476	396.935	375.194	378.158	372.961	401.773
ENSRNOG00000001959	17.9993	-3.6546	0.544575	-6.71093	1.93e-11	6.34e-11	ENSRNOG00000001959	Mx1	0	4.15541	2.59655	3.58676	27.751	32.1629	28.2071	45.5343
ENSRNOG00000001963	53.7501	-2.27889	0.30722	-7.41779	1.19e-13	4.36e-13	ENSRNOG00000001963	Mx2	8.86543	20.777	25.1	17.9338	67.7125	70.1737	84.6214	134.817
ENSRNOG00000001964	1483.71	-0.140618	0.0557986	-2.5201	0.0117323	0.018784	ENSRNOG00000001964	Cd47	1388.55	1452.73	1359.73	1443.07	1668.39	1567.21	1528.41	1461.56
ENSRNOG00000001971	379.399	-0.0358559	0.088355	-0.405817	0.684877	0.738859	ENSRNOG00000001971	Bbx	388.971	343.237	391.214	376.61	394.065	403.499	344.754	392.845
ENSRNOG00000001979	619.694	-0.144008	0.0798775	-1.80286	0.0714107	0.100503	ENSRNOG00000001979	Rcan1	615.039	599.21	536.62	604.967	647.154	697.838	679.06	577.66
ENSRNOG00000001982	908.74	0.758686	0.0655359	11.5767	5.41e-31	3.63e-30	ENSRNOG00000001982	Cblb	1165.8	1071.26	1097.48	1238.63	650.484	667.625	694.731	683.907
ENSRNOG00000001989	791.402	-1.87977	0.0786764	-23.8925	3.67e-126	1.54e-124	ENSRNOG00000001989	Alcam	353.509	305.838	345.341	350.307	1382	1228.04	1174.25	1191.93
ENSRNOG00000001990	2.16182	0.439899	1.14704	0.383509	0.701342	0.752827	ENSRNOG00000001990	Ugt2b10	0	2.49324	2.59655	4.78235	4.44016	0	2.08942	0.892829
ENSRNOG00000001991	1900.69	-0.43499	0.0596944	-7.28695	3.17e-13	1.14e-12	ENSRNOG00000001991	Atp5po	1518.2	1612.3	1771.71	1557.85	2316.66	2221.19	2080.01	2127.61
ENSRNOG00000001992	4920.75	-1.03477	0.0413107	-25.0485	1.81e-138	9.42e-137	ENSRNOG00000001992	Atp6v1a	3293.51	3275.29	3233.57	3104.94	6805.66	6739.6	6610.91	6302.48
ENSRNOG00000001996	1137.11	0.631617	0.0631833	9.99658	1.58e-23	8.41e-23	ENSRNOG00000001996	Ythdc1	1282.16	1366.3	1366.65	1516	860.282	875.222	902.628	927.649
ENSRNOG00000002001	2151.59	0.242015	0.0623124	3.8839	0.000102793	0.000208722	ENSRNOG00000002001	Itsn1	2596.46	2222.31	2349.88	2156.84	2073.56	1906.39	2010.02	1897.26
ENSRNOG00000002004	440.974	-2.17446	0.118852	-18.2954	9e-75	1.61e-73	ENSRNOG00000002004	Prdm8	149.604	167.878	180.027	138.688	811.44	704.661	789.799	585.696
ENSRNOG00000002012	271.59	0.201236	0.0998995	2.01439	0.0439687	0.064352	ENSRNOG00000002012	Donson	291.451	284.23	292.545	295.31	239.769	268.024	224.612	276.777
ENSRNOG00000002013	611.124	-1.17721	0.0822012	-14.3211	1.61e-46	1.58e-45	ENSRNOG00000002013	Sidt1	423.324	355.703	397.272	321.613	823.65	858.653	877.555	831.224
ENSRNOG00000002014	1.68267	-0.201517	1.14165	-0.176513	0.859891	0.887798	ENSRNOG00000002014	Stap1	1.10818	0.831082	0.865517	3.58676	2.22008	0.974634	2.08942	1.78566
ENSRNOG00000002021	4918.54	0.288611	0.0430005	6.71181	1.92e-11	6.31e-11	ENSRNOG00000002021	Son	5700.47	5264.9	5279.65	5393.29	4521.2	4218.22	4460.9	4509.68
ENSRNOG00000002024	2910.91	0.358097	0.0513064	6.97957	2.96e-12	1.01e-11	ENSRNOG00000002024	Epha5	3461.95	3113.23	3119.32	3393.08	2472.06	2478.5	2599.23	2649.92
ENSRNOG00000002026	58.8845	-0.470816	0.207789	-2.26583	0.0234615	0.0359424	ENSRNOG00000002026	Dnajc28	56.5171	35.7365	50.2	56.1926	64.3824	74.0722	67.906	66.0693
ENSRNOG00000002028	2139.49	-1.67062	0.0560883	-29.7855	6.01e-195	6.48e-193	ENSRNOG00000002028	Tmem50b	1042.8	1104.51	985.823	952.883	3329.01	3292.32	3327.4	3081.15
ENSRNOG00000002032	1143.18	0.813713	0.0620044	13.1235	2.42e-39	1.99e-38	ENSRNOG00000002032	Ifngr2	1385.22	1544.98	1484.36	1410.79	823.65	799.2	896.36	800.868
ENSRNOG00000002035	655.961	0.18929	0.0643836	2.94004	0.00328171	0.00565312	ENSRNOG00000002035	Paqr3	689.287	698.109	695.875	712.57	598.312	630.589	631.004	591.946
ENSRNOG00000002036	444.312	1.02643	0.0859131	11.9473	6.71e-33	4.73e-32	ENSRNOG00000002036	Paxbp1	582.902	605.027	581.627	615.727	291.941	258.278	290.429	328.561
ENSRNOG00000002039	414.846	-1.09453	0.0985228	-11.1094	1.13e-28	7.03e-28	ENSRNOG00000002039	Evi5	315.831	231.872	249.269	264.225	590.542	562.364	585.037	519.627
ENSRNOG00000002040	508.089	0.0914254	0.0742803	1.23082	0.218392	0.275179	ENSRNOG00000002040	Bmp2k	502.005	529.399	512.386	554.752	476.208	488.292	478.476	523.198
ENSRNOG00000002041	107.813	-0.90692	0.148532	-6.1059	1.02e-09	3.05e-09	ENSRNOG00000002041	Boc	72.0316	67.3176	78.762	82.4955	144.305	137.423	139.991	140.174
ENSRNOG00000002042	490.981	3.38363	0.142147	23.8038	3.05e-125	1.27e-123	ENSRNOG00000002042	Gfi1	906.49	695.615	885.424	1098.74	67.7125	91.6156	86.7108	95.5327
ENSRNOG00000002044	94.5838	0.113274	0.159668	0.709431	0.478057	0.547596	ENSRNOG00000002044	Gtpbp8	99.736	95.5744	109.055	88.4735	84.3631	105.261	86.7108	87.4972
ENSRNOG00000002045	2.50025	-1.66375	1.10702	-1.50292	0.132861	0.176716	ENSRNOG00000002045	Anxa3	1.10818	1.66216	0.865517	1.19559	3.33012	0.974634	1.04471	9.82112
ENSRNOG00000002050	813.007	-2.90577	0.176007	-16.5094	3.14e-61	4.28e-60	ENSRNOG00000002050	Igfbp7	209.446	194.473	164.448	198.467	1310.96	1574.03	1090.68	1761.55
ENSRNOG00000002051	5162.59	-0.700941	0.0521483	-13.4413	3.46e-41	3e-40	ENSRNOG00000002051	Synj1	4084.75	3919.38	3875.78	3848.6	6776.8	6614.84	6385.26	5795.35
ENSRNOG00000002052	476.092	-6.72685	0.404301	-16.6382	3.68e-62	5.13e-61	ENSRNOG00000002052	Ccdc80	7.75725	14.1284	6.05862	7.17352	844.741	919.08	620.557	1389.24
ENSRNOG00000002053	3457.48	-0.249422	0.0703782	-3.54402	0.000394069	0.000753862	ENSRNOG00000002053	Fras1	3429.81	3183.04	3033.64	2988.97	3908.45	3643.18	4180.92	3291.86
ENSRNOG00000002054	529.834	0.319436	0.0832382	3.83761	0.000124238	0.000250342	ENSRNOG00000002054	Glmn	510.87	598.379	645.675	595.402	488.418	454.18	486.834	458.914
ENSRNOG00000002055	384.405	-0.1919	0.0876376	-2.1897	0.0285462	0.0430825	ENSRNOG00000002055	Noa1	369.023	367.338	361.786	335.96	390.734	398.626	460.716	391.059
ENSRNOG00000002057	8.12223	2.45777	0.65761	3.73743	0.000185911	0.000368288	ENSRNOG00000002057	Slc10a6	15.5145	12.4662	17.3103	9.5647	2.22008	0	5.22354	2.67849
ENSRNOG00000002061	257.708	-0.910078	0.171883	-5.29475	1.19e-07	3.11e-07	ENSRNOG00000002061	Ptpn13	211.662	182.007	172.238	150.644	334.122	346.97	219.389	444.629
ENSRNOG00000002069	582.756	0.130554	0.0685547	1.90437	0.0568615	0.0815706	ENSRNOG00000002069	Slc35a5	591.767	631.622	611.92	600.185	530.6	552.618	580.858	562.482
ENSRNOG00000002070	3.25487	0.254873	0.830086	0.307044	0.75881	0.803082	ENSRNOG00000002070	Mrpl1	4.43271	5.81757	2.59655	1.19559	3.33012	3.89854	2.08942	2.67849
ENSRNOG00000002072	1.25318	-0.606692	1.28536	-0.472002	0.636926	0.695707	ENSRNOG00000002072	Eva1c	1.10818	0.831082	0.865517	1.19559	2.22008	0.974634	1.04471	1.78566
ENSRNOG00000002073	56.7795	0.35139	0.219536	1.6006	0.109465	0.148593	ENSRNOG00000002073	Brdt	74.2479	64.8244	51.931	64.5617	39.9615	63.3512	41.7883	53.5697
ENSRNOG00000002074	104.453	0.466942	0.198612	2.35103	0.0187214	0.0291172	ENSRNOG00000002074	Rest	118.575	116.351	135.021	115.972	61.0523	83.8186	76.2637	128.567
ENSRNOG00000002075	608.061	0.168199	0.0780007	2.15638	0.031054	0.0465517	ENSRNOG00000002075	Cnot6l	704.801	610.845	617.979	640.835	632.723	534.1	565.187	558.018
ENSRNOG00000002079	3420.12	-0.865815	0.0532618	-16.2558	2.03e-59	2.66e-58	ENSRNOG00000002079	Mapk10	2437.99	2453.35	2441.62	2357.7	4581.14	4629.51	4477.62	3982.02
ENSRNOG00000002080	600.679	0.0842897	0.0742323	1.13549	0.256172	0.317727	ENSRNOG00000002080	Urb1	680.421	600.041	575.569	619.314	572.781	557.491	606.975	592.838
ENSRNOG00000002089	1045.32	0.917893	0.0636318	14.4251	3.6e-47	3.59e-46	ENSRNOG00000002089	Ccng2	1298.78	1301.47	1406.46	1463.4	686.005	757.291	737.564	711.585
ENSRNOG00000002091	505.134	0.0613248	0.0778503	0.787727	0.430856	0.500443	ENSRNOG00000002091	Gtf3c3	500.897	512.777	528.831	521.276	478.428	449.306	519.22	530.34
ENSRNOG00000002092	1917.61	0.251085	0.0583629	4.30213	1.69e-05	3.73e-05	ENSRNOG00000002092	Hunk	1934.88	2076.87	2175.91	2144.88	1900.39	1683.19	1761.38	1663.34
ENSRNOG00000002093	112.346	-1.49336	0.16143	-9.25087	2.23e-20	1.07e-19	ENSRNOG00000002093	Tgfbr3	47.6517	52.3581	71.8379	63.3661	154.296	175.434	171.332	162.495
ENSRNOG00000002094	590.114	-0.234972	0.0697724	-3.36769	0.000758006	0.00140856	ENSRNOG00000002094	Atg3	561.846	558.487	519.31	529.645	614.963	674.447	624.736	637.48
ENSRNOG00000002097	139.565	0.874332	0.139683	6.25941	3.86e-10	1.18e-09	ENSRNOG00000002097	Rasl11b	173.984	162.892	186.952	199.663	102.124	92.5903	86.7108	111.604
ENSRNOG00000002100	858.397	0.212925	0.0598245	3.55916	0.000372036	0.000713524	ENSRNOG00000002100	LOC108348180	897.624	958.237	921.775	907.451	768.148	777.758	832.632	803.546
ENSRNOG00000002101	201.778	-0.304074	0.117381	-2.59049	0.00958388	0.0155184	ENSRNOG00000002101	Paics	175.092	196.135	167.045	182.925	254.199	219.293	220.433	199.101
ENSRNOG00000002104	1523.76	0.255044	0.0544189	4.68669	2.78e-06	6.53e-06	ENSRNOG00000002104	Scaf4	1702.16	1601.49	1701.61	1624.8	1488.57	1339.15	1402	1330.32
ENSRNOG00000002105	231.75	0.481373	0.113181	4.25314	2.11e-05	4.6e-05	ENSRNOG00000002105	Cdc7	255.989	288.385	250.134	285.745	177.607	180.307	225.657	190.173
ENSRNOG00000002106	1209.05	-0.952018	0.0567427	-16.7778	3.55e-63	5.07e-62	ENSRNOG00000002106	Usp46	853.297	786.203	844.744	811.804	1682.82	1593.53	1560.79	1539.24
ENSRNOG00000002112	1671.51	0.132453	0.0531868	2.49033	0.0127626	0.0203267	ENSRNOG00000002112	Zfp644	1835.14	1690.42	1766.52	1701.32	1525.2	1620.82	1687.2	1545.49
ENSRNOG00000002115	2423.54	-0.647484	0.0816054	-7.93433	2.12e-15	8.35e-15	ENSRNOG00000002115	Sod1	1646.75	2204.86	1849.61	1848.38	3044.84	3174.38	2997.27	2622.24
ENSRNOG00000002117	1839.16	0.0162107	0.0846286	0.19155	0.848094	0.87815	ENSRNOG00000002117	Barhl2	2085.59	1973.82	1858.26	1477.75	1788.28	1759.22	1903.46	1866.91
ENSRNOG00000002120	11.8779	1.10846	0.446059	2.485	0.0129551	0.0206146	ENSRNOG00000002120	Spata18	15.5145	16.6216	18.1758	14.347	9.99037	4.87317	8.35767	7.14263
ENSRNOG00000002121	1427.74	0.0759864	0.0545379	1.39328	0.163536	0.213114	ENSRNOG00000002121	Lrrc8d	1438.42	1493.45	1552.74	1371.34	1428.62	1354.74	1410.36	1372.28
ENSRNOG00000002122	1119.21	-0.0635249	0.0530942	-1.19646	0.231519	0.290081	ENSRNOG00000002122	Lrrc8c	1140.32	1067.11	1094.88	1077.22	1155.55	1118.88	1134.55	1165.14
ENSRNOG00000002125	4953.08	0.730618	0.0408139	17.9012	1.15e-71	1.94e-70	ENSRNOG00000002125	Ccni	6305.53	6362.76	5946.96	6107.06	3739.73	3708.48	3856.02	3598.1
ENSRNOG00000002126	1474.17	-0.967643	0.0583459	-16.5846	9.01e-62	1.25e-60	ENSRNOG00000002126	Ncam2	1002.9	986.494	1009.19	989.946	2109.08	1802.1	1977.63	1916.01
ENSRNOG00000002128	368.256	-0.167572	0.088074	-1.90263	0.0570891	0.0818653	ENSRNOG00000002128	Ppat	366.807	314.149	347.072	362.263	387.404	374.26	377.14	416.951
ENSRNOG00000002129	1688.16	-0.491644	0.046667	-10.5352	5.95e-26	3.42e-25	ENSRNOG00000002129	Lrrc8b	1416.25	1426.97	1395.21	1373.73	1998.07	1997.03	1897.19	2000.83
ENSRNOG00000002134	1.61787	-4.15484	1.45401	-2.8575	0.00426989	0.00725514	ENSRNOG00000002134	Gbp6	0	0	0	0	4.44016	1.94927	2.08942	4.46415
ENSRNOG00000002135	1252.77	-2.05166	0.0590734	-34.7306	2.72e-264	6.24e-262	ENSRNOG00000002135	Sgcb	503.113	501.973	447.472	497.364	2032.49	1972.66	2071.66	1995.47
ENSRNOG00000002137	242.28	0.320117	0.115669	2.76752	0.00564848	0.00943758	ENSRNOG00000002137	Aasdh	300.316	269.27	229.362	279.767	189.817	224.166	208.942	236.6
ENSRNOG00000002139	5959.97	1.46099	0.0402171	36.3276	5.92e-289	1.84e-286	ENSRNOG00000002139	Cracd	9064.9	8661.53	8526.2	8720.61	3256.86	3086.67	3278.29	3084.72
ENSRNOG00000002141	3469.81	0.250541	0.0470991	5.31946	1.04e-07	2.73e-07	ENSRNOG00000002141	Cd200	3640.37	3764.8	3751.15	3927.5	3053.72	3021.37	3302.32	3297.22
ENSRNOG00000002142	444.006	-1.62408	0.0844911	-19.2219	2.43e-82	4.93e-81	ENSRNOG00000002142	Cds1	231.609	214.419	204.262	221.184	684.895	680.295	689.507	625.873
ENSRNOG00000002144	862.745	0.185568	0.0612995	3.02724	0.00246802	0.00432005	ENSRNOG00000002144	Exoc1	946.384	888.426	906.196	932.558	821.43	756.316	846.214	804.439
ENSRNOG00000002145	2.74744	0.239747	0.896986	0.267281	0.789253	0.82937	ENSRNOG00000002145	Tmprss7	3.32453	4.15541	0.865517	3.58676	3.33012	1.94927	2.08942	2.67849
ENSRNOG00000002146	417.126	0.181375	0.0909065	1.99518	0.0460231	0.0671045	ENSRNOG00000002146	Pkd2	432.19	442.135	444.876	455.519	352.993	353.792	412.66	442.843
ENSRNOG00000002152	1151.63	-0.773693	0.0644954	-11.9961	3.72e-33	2.65e-32	ENSRNOG00000002152	Dcun1d4	869.92	788.696	884.558	857.236	1518.54	1507.76	1460.5	1325.85
ENSRNOG00000002153	126.089	-0.317586	0.134838	-2.35531	0.0185071	0.0288094	ENSRNOG00000002153	Cep135	106.385	107.21	118.576	117.168	136.535	132.55	142.08	148.21
ENSRNOG00000002158	19.4901	1.56665	0.399063	3.92583	8.64e-05	0.000177207	ENSRNOG00000002158	Ibsp	29.9208	42.3852	25.1	19.1294	9.99037	7.79708	7.31296	14.2853
ENSRNOG00000002159	130.752	-0.295639	0.141495	-2.0894	0.0366715	0.0543399	ENSRNOG00000002159	Gpat3	135.198	107.21	122.038	105.212	144.305	160.815	139.991	131.246
ENSRNOG00000002163	354.587	0.92571	0.0921763	10.0428	9.88e-24	5.31e-23	ENSRNOG00000002163	Klf3	467.651	462.912	436.22	493.778	217.568	236.836	260.132	261.599
ENSRNOG00000002164	2.9924	-1.69469	0.998978	-1.69643	0.0898051	0.124086	ENSRNOG00000002164	Nmu	1.10818	0.831082	3.46207	0	7.77029	5.84781	3.13412	1.78566
ENSRNOG00000002165	54.6655	0.666972	0.204619	3.25958	0.00111576	0.00203234	ENSRNOG00000002165	Abraxas1	64.2743	66.4865	69.2413	68.1485	48.8418	37.0361	38.6542	44.6415
ENSRNOG00000002167	16.0662	-2.77842	0.511489	-5.43202	5.57e-08	1.49e-07	ENSRNOG00000002167	Dmp1	2.21636	7.47973	1.73103	4.78235	17.7607	28.2644	26.1177	40.1773
ENSRNOG00000002169	11.9311	-1.57514	0.473403	-3.32728	0.000876991	0.00161733	ENSRNOG00000002169	Pdcl2	4.43271	6.64865	7.78965	4.78235	16.6506	25.3405	14.6259	15.1781
ENSRNOG00000002171	94.5896	-0.0973861	0.190783	-0.510455	0.609733	0.67095	ENSRNOG00000002171	Phldb2	84.2215	94.7433	84.8206	102.821	94.3535	90.641	72.0849	133.032
ENSRNOG00000002175	1332.83	-1.80658	0.0690152	-26.1766	4.91e-151	3.04e-149	ENSRNOG00000002175	Clock	615.039	580.095	598.072	576.273	2253.38	2112.03	2083.15	1844.58
ENSRNOG00000002176	152.595	0.86572	0.137096	6.31471	2.71e-10	8.33e-10	ENSRNOG00000002176	Nectin3	185.066	186.993	212.917	204.445	86.5832	111.108	108.65	124.996
ENSRNOG00000002177	118.934	-0.841804	0.14404	-5.84423	5.09e-09	1.46e-08	ENSRNOG00000002177	Gnpda2	87.5461	90.5879	83.9551	77.7132	159.846	138.398	166.109	147.317
ENSRNOG00000002178	219.996	0.100738	0.107169	0.939992	0.347222	0.415585	ENSRNOG00000002178	Mrps18c	208.338	230.21	243.21	228.357	194.257	222.217	223.568	209.815
ENSRNOG00000002180	1653.07	0.110851	0.0734492	1.50922	0.131242	0.174813	ENSRNOG00000002180	Tbc1d1	1683.32	1571.58	1637.56	1978.7	1650.63	1565.26	1462.59	1674.95
ENSRNOG00000002181	229.079	0.129182	0.101643	1.27094	0.203751	0.25879	ENSRNOG00000002181	Helq	246.016	241.014	238.883	230.748	217.568	214.42	235.059	208.922
ENSRNOG00000002182	2970.91	0.266874	0.0605762	4.40558	1.05e-05	2.36e-05	ENSRNOG00000002182	Septin11	3236.99	3143.98	3360.8	3241.24	2554.2	2620.79	2552.22	3057.05
ENSRNOG00000002185	437.914	0.065189	0.0804957	0.809845	0.418029	0.487547	ENSRNOG00000002185	Pgm2	404.485	440.473	469.976	475.844	427.366	430.788	435.643	418.737
ENSRNOG00000002186	692.014	-0.342286	0.0698054	-4.90343	9.42e-07	2.3e-06	ENSRNOG00000002186	Nudt9	625.013	619.156	576.434	621.705	767.038	841.11	755.324	730.334
ENSRNOG00000002188	99.7659	-1.55249	0.170721	-9.0937	9.57e-20	4.49e-19	ENSRNOG00000002188	Hpse	41.0026	54.8514	59.7206	45.4323	159.846	135.474	159.84	141.96
ENSRNOG00000002191	8.43845	-1.17966	0.523397	-2.25386	0.0242048	0.0369703	ENSRNOG00000002191	LOC498368	5.54089	4.15541	5.1931	5.97794	9.99037	10.721	12.5365	13.3924
ENSRNOG00000002192	105.342	0.332165	0.167019	1.98878	0.0467251	0.0680467	ENSRNOG00000002192	Rell1	144.063	91.419	116.845	118.363	95.4635	82.8439	98.2026	95.5327
ENSRNOG00000002194	558.725	-0.145129	0.0840616	-1.72646	0.0842646	0.117095	ENSRNOG00000002194	Coq2	551.873	540.203	473.438	558.339	566.121	610.121	639.361	530.34
ENSRNOG00000002196	105.312	-0.481636	0.172959	-2.78468	0.00535798	0.00898063	ENSRNOG00000002196	Ociad2	64.2743	108.872	96.0723	80.1043	138.755	114.032	124.32	116.068
ENSRNOG00000002199	472.313	-0.0976408	0.0794371	-1.22916	0.219012	0.275829	ENSRNOG00000002199	Tmem165	434.406	443.798	507.193	437.585	491.748	489.267	500.415	474.092
ENSRNOG00000002202	19.9218	-2.31911	0.391693	-5.92072	3.21e-09	9.32e-09	ENSRNOG00000002202	Sowahb	8.86543	5.81757	5.1931	7.17352	32.1912	36.0615	29.2518	34.8203
ENSRNOG00000002203	375.62	0.115123	0.0860923	1.3372	0.181158	0.233218	ENSRNOG00000002203	Lin54	429.973	369.831	391.214	371.828	367.424	376.209	352.067	346.418
ENSRNOG00000002204	39.1305	-0.546767	0.244289	-2.2382	0.025208	0.0383942	ENSRNOG00000002204	Ccdc158	37.6781	32.4122	28.562	28.6941	51.0619	49.7064	37.6095	47.3199
ENSRNOG00000002205	1825.45	-0.380771	0.0486106	-7.83307	4.76e-15	1.85e-14	ENSRNOG00000002205	Ociad1	1645.64	1599.83	1535.43	1562.63	2154.59	2088.64	2007.93	2008.87
ENSRNOG00000002207	336.548	0.00501701	0.0864241	0.058051	0.953708	0.965104	ENSRNOG00000002207	Guf1	322.48	319.966	351.4	355.089	343.003	336.249	331.173	333.025
ENSRNOG00000002208	77.7942	-0.915274	0.179794	-5.09067	3.57e-07	8.99e-07	ENSRNOG00000002208	Shroom3	62.058	53.1892	53.662	46.6279	91.0234	106.235	114.918	94.6399
ENSRNOG00000002210	322.006	0.74526	0.104536	7.12923	1.01e-12	3.53e-12	ENSRNOG00000002210	Hsd17b11	376.781	359.027	418.91	460.301	243.099	261.202	218.344	238.385
ENSRNOG00000002212	2.96811	-1.54778	0.985842	-1.57001	0.116412	0.156987	ENSRNOG00000002212	Hsd17b13	3.32453	0	1.73103	1.19559	3.33012	1.94927	4.17883	8.03546
ENSRNOG00000002214	973.943	-0.499495	0.0638978	-7.8171	5.41e-15	2.09e-14	ENSRNOG00000002214	Klhl8	787.915	810.305	825.703	801.043	1228.82	1153.97	1141.87	1041.93
ENSRNOG00000002215	279.308	-4.55172	0.206902	-21.9994	2.92e-107	9.06e-106	ENSRNOG00000002215	Mylk	21.0554	24.1014	24.2345	21.5206	490.638	547.745	404.302	700.871
ENSRNOG00000002216	166.122	-0.764125	0.126322	-6.04905	1.46e-09	4.31e-09	ENSRNOG00000002216	Srd5a3	116.359	113.027	117.71	147.057	222.008	198.825	206.852	207.136
ENSRNOG00000002218	38.6893	-0.891147	0.27418	-3.25023	0.00115314	0.00209759	ENSRNOG00000002218	Stbd1	29.9208	22.4392	36.3517	19.1294	64.3824	45.8078	39.6989	51.7841
ENSRNOG00000002225	3017.49	0.555708	0.0435194	12.7692	2.44e-37	1.91e-36	ENSRNOG00000002225	Scarb2	3600.47	3471.43	3760.67	3532.96	2496.48	2420.02	2376.71	2481.17
ENSRNOG00000002227	452.835	0.776061	0.0854864	9.07818	1.1e-19	5.18e-19	ENSRNOG00000002227	Kit	625.013	537.71	568.644	555.948	366.314	337.224	305.055	326.775
ENSRNOG00000002229	2637.04	-0.118141	0.0537277	-2.19889	0.027886	0.042194	ENSRNOG00000002229	Adcy5	2637.46	2522.33	2538.56	2415.09	2816.17	2836.19	2833.25	2497.24
ENSRNOG00000002232	468.223	-0.598642	0.0826715	-7.24121	4.45e-13	1.58e-12	ENSRNOG00000002232	Aff1	386.754	364.014	344.476	396.935	602.752	576.009	515.041	559.804
ENSRNOG00000002238	203.024	-2.47722	0.158126	-15.6661	2.58e-55	3.1e-54	ENSRNOG00000002238	Sema5b	52.0844	49.0338	87.4172	57.3882	359.653	369.386	301.921	347.31
ENSRNOG00000002240	2008.56	0.263343	0.0449033	5.86468	4.5e-09	1.3e-08	ENSRNOG00000002240	Slc49a4	2254.03	2151.67	2201.01	2159.23	1789.39	1875.2	1858.54	1779.41
ENSRNOG00000002241	161.563	0.347311	0.131824	2.63466	0.00842214	0.0137512	ENSRNOG00000002241	Hspbap1	176.2	153.75	205.993	187.707	155.406	143.271	132.678	137.496
ENSRNOG00000002244	155.275	1.25695	0.148999	8.436	3.28e-17	1.4e-16	ENSRNOG00000002244	Pdgfra	218.311	245.169	173.103	240.313	83.2531	91.6156	87.7555	102.675
ENSRNOG00000002246	1794.58	0.392827	0.0518269	7.57961	3.47e-14	1.3e-13	ENSRNOG00000002246	Slc30a9	2015.78	1947.22	2053.01	2134.12	1569.6	1535.05	1628.7	1473.17
ENSRNOG00000002247	299.086	0.441464	0.0938667	4.7031	2.56e-06	6.04e-06	ENSRNOG00000002247	Nup54	355.725	320.798	332.358	370.632	260.86	262.177	245.506	244.635
ENSRNOG00000002248	1143.07	0.032294	0.0660364	0.489033	0.624818	0.684607	ENSRNOG00000002248	Fryl	1287.7	1119.47	1060.26	1158.52	1178.86	1119.86	1126.2	1093.72
ENSRNOG00000002251	2468.52	0.20398	0.0435227	4.68674	2.78e-06	6.53e-06	ENSRNOG00000002251	Sec31a	2664.06	2630.37	2748.02	2526.28	2256.71	2299.16	2300.45	2323.14
ENSRNOG00000002253	49.0841	0.819942	0.240519	3.40905	0.000651906	0.00122115	ENSRNOG00000002253	Wdr5b	64.2743	53.1892	69.2413	64.5617	21.0908	43.8586	40.7436	35.7132
ENSRNOG00000002254	1322.8	-0.445209	0.050915	-8.74415	2.25e-18	9.98e-18	ENSRNOG00000002254	Tmem33	1155.83	1067.94	1145.08	1114.29	1528.53	1518.48	1508.56	1543.7
ENSRNOG00000002255	436.566	0.169559	0.077353	2.19202	0.0283782	0.042861	ENSRNOG00000002255	Fam162a	439.947	471.223	468.245	468.67	418.485	430.788	390.721	404.452
ENSRNOG00000002256	26.4468	-3.54025	0.452761	-7.81925	5.31e-15	2.06e-14	ENSRNOG00000002256	Art3	4.43271	1.66216	5.1931	5.97794	49.9518	48.7317	31.3412	64.2837
ENSRNOG00000002258	2133.92	-1.46012	0.0603755	-24.184	3.28e-129	1.47e-127	ENSRNOG00000002258	Tmem150c	1226.75	1143.57	1143.35	1034.18	3158.07	3178.28	3290.83	2896.34
ENSRNOG00000002262	771.403	-0.829561	0.0647997	-12.8019	1.6e-37	1.26e-36	ENSRNOG00000002262	Enoph1	517.519	565.967	582.493	553.557	1005.7	943.446	988.294	1014.25
ENSRNOG00000002265	3.03728	2.34663	1.02051	2.29947	0.0214781	0.0331154	ENSRNOG00000002265	Casr	5.54089	2.49324	8.65517	3.58676	1.11004	0.974634	1.04471	0.892829
ENSRNOG00000002267	174.398	0.575652	0.118133	4.87291	1.1e-06	2.67e-06	ENSRNOG00000002267	Chic2	221.636	198.629	218.976	196.076	129.875	143.271	142.08	144.638
ENSRNOG00000002270	2339.38	0.91769	0.0498828	18.3969	1.39e-75	2.54e-74	ENSRNOG00000002270	Hnrnpdl	3077.41	2962.81	3031.04	3167.11	1710.57	1519.46	1586.91	1659.77
ENSRNOG00000002271	1597.2	0.856578	0.0584374	14.658	1.2e-48	1.24e-47	ENSRNOG00000002271	Slain2	2150.97	1905.67	2134.36	2042.06	1145.56	1061.38	1155.45	1182.11
ENSRNOG00000002272	713.022	-1.09924	0.0671839	-16.3616	3.6e-60	4.8e-59	ENSRNOG00000002272	Lnx1	454.353	430.5	442.279	491.386	992.377	957.091	992.473	943.72
ENSRNOG00000002273	55.1653	-0.719398	0.229469	-3.13505	0.00171824	0.00306939	ENSRNOG00000002273	Naaa	34.3535	39.8919	58.8551	32.2809	73.2627	59.4527	76.2637	66.9622
ENSRNOG00000002275	1000.45	0.45995	0.0627279	7.33246	2.26e-13	8.16e-13	ENSRNOG00000002275	Fip1l1	1124.8	1196.76	1224.71	1085.59	808.11	814.794	876.51	872.294
ENSRNOG00000002276	177.692	0.923455	0.122353	7.54749	4.44e-14	1.65e-13	ENSRNOG00000002276	LOC103690175	206.121	231.872	241.479	251.073	133.205	120.855	112.828	124.103
ENSRNOG00000002278	21.6944	0.0162148	0.357141	0.0454018	0.963787	0.973079	ENSRNOG00000002278	Tec	23.2717	10.8041	25.9655	27.4985	25.5309	19.4927	24.0283	16.9638
ENSRNOG00000002280	597.433	0.553623	0.0732474	7.55827	4.08e-14	1.52e-13	ENSRNOG00000002280	Sh3bgrl	666.015	718.886	681.162	778.327	473.988	497.064	477.432	486.592
ENSRNOG00000002289	10.8682	-2.80857	0.606453	-4.63114	3.64e-06	8.45e-06	ENSRNOG00000002289	Ildr1	0	1.66216	3.46207	5.97794	14.4305	25.3405	20.8942	15.1781
ENSRNOG00000002291	348.771	0.133734	0.0915118	1.46138	0.14391	0.190072	ENSRNOG00000002291	Brwd3	375.672	340.743	386.886	356.285	359.653	304.086	318.636	348.203
ENSRNOG00000002292	2466.28	0.538218	0.0526002	10.2322	1.42e-24	7.83e-24	ENSRNOG00000002292	Hnrnpd	2792.61	2926.24	2899.48	3064.29	2157.92	1881.04	2025.69	1982.97
ENSRNOG00000002294	661.427	0.252217	0.0726505	3.47165	0.000517272	0.000978317	ENSRNOG00000002294	Snx29	749.129	782.879	670.775	671.92	614.963	601.349	604.886	595.517
ENSRNOG00000002301	1577.19	-0.243843	0.0600149	-4.06305	4.84e-05	0.000102176	ENSRNOG00000002301	Uso1	1586.91	1335.55	1398.67	1459.81	1749.42	1631.54	1740.48	1715.12
ENSRNOG00000002302	1.36634	-0.308028	1.46468	-0.210303	0.833431	0.865911	ENSRNOG00000002302	Corin	0	2.49324	0	2.39117	0	0.974634	4.17883	0.892829
ENSRNOG00000002303	295.243	-1.61215	0.112718	-14.3025	2.11e-46	2.06e-45	ENSRNOG00000002303	Kcnj12	173.984	147.933	146.272	112.385	468.437	445.408	452.359	415.166
ENSRNOG00000002309	29.0114	-8.32473	1.06402	-7.82386	5.12e-15	1.98e-14	ENSRNOG00000002309	Hlx	0	0	0	0	39.9615	64.3259	43.8777	83.9259
ENSRNOG00000002312	127.822	1.02372	0.159064	6.43591	1.23e-10	3.84e-10	ENSRNOG00000002312	Atp10d	182.849	146.27	168.776	188.903	89.9133	88.6917	61.6378	95.5327
ENSRNOG00000002318	1171.05	-0.399278	0.0621345	-6.42602	1.31e-10	4.1e-10	ENSRNOG00000002318	Limch1	996.252	1083.73	1006.6	949.296	1307.63	1275.8	1437.52	1311.57
ENSRNOG00000002319	1144.04	0.397366	0.0562163	7.06853	1.57e-12	5.42e-12	ENSRNOG00000002319	Tsn	1323.16	1261.58	1349.34	1267.32	1039	986.33	938.148	987.469
ENSRNOG00000002320	431.083	0.917045	0.0801862	11.4365	2.75e-30	1.8e-29	ENSRNOG00000002320	Commd8	574.036	567.629	545.275	569.1	298.601	306.035	273.714	314.276
ENSRNOG00000002322	9.58076	-2.00599	0.586286	-3.42151	0.000622739	0.00116956	ENSRNOG00000002322	RGD1310587	2.21636	4.98649	4.32758	3.58676	5.55021	15.5942	19.8495	20.5351
ENSRNOG00000002323	202.401	-0.414897	0.115598	-3.58912	0.000331792	0.000640138	ENSRNOG00000002323	RGD1566265	183.958	182.007	167.91	160.209	222.008	255.354	205.808	241.957
ENSRNOG00000002327	141.783	-1.97435	0.143448	-13.7635	4.23e-43	3.82e-42	ENSRNOG00000002327	Gabrb1	57.6253	56.5135	55.3931	60.9749	227.558	224.166	241.328	210.708
ENSRNOG00000002332	19.5361	0.0122474	0.361237	0.0339041	0.972954	0.980071	ENSRNOG00000002332	Mospd1	23.2717	13.2973	16.4448	26.3029	17.7607	22.4166	13.5812	23.2136
ENSRNOG00000002336	260.068	-2.75365	0.119951	-22.9564	1.27e-116	4.51e-115	ENSRNOG00000002336	Gabra4	66.4907	68.9798	64.0482	69.3441	460.667	428.839	465.94	456.236
ENSRNOG00000002338	1006.74	-0.541851	0.0625839	-8.65799	4.8e-18	2.1e-17	ENSRNOG00000002338	Dgke	786.807	786.203	851.668	854.845	1207.72	1119.86	1268.28	1178.53
ENSRNOG00000002339	2493.89	0.246506	0.045868	5.37425	7.69e-08	2.04e-07	ENSRNOG00000002339	Mark1	2864.64	2661.12	2580.11	2723.55	2287.79	2245.56	2297.31	2291
ENSRNOG00000002341	7.16357	-0.389011	0.576897	-0.674316	0.500111	0.569029	ENSRNOG00000002341	Trim25	2.21636	6.64865	8.65517	7.17352	8.88033	7.79708	5.22354	10.7139
ENSRNOG00000002342	1220.62	-0.451459	0.0567462	-7.95575	1.78e-15	7.05e-15	ENSRNOG00000002342	Aldh3a2	984.062	1087.05	1056.8	991.142	1455.26	1369.36	1449.01	1372.28
ENSRNOG00000002343	24552.3	0.213341	0.0424267	5.02846	4.94e-07	1.23e-06	ENSRNOG00000002343	Uchl1	25925.8	26479.9	26854.4	26192.9	23188.8	23975	22674.3	21127
ENSRNOG00000002345	1034.22	0.758601	0.0608853	12.4595	1.24e-35	9.4e-35	ENSRNOG00000002345	Rasgef1b	1319.84	1374.61	1267.12	1236.24	788.129	721.23	789.799	776.761
ENSRNOG00000002347	295.351	-1.81722	0.106728	-17.0267	5.21e-65	7.74e-64	ENSRNOG00000002347	Rgl1	131.873	113.858	140.214	137.493	463.997	496.089	453.403	425.879
ENSRNOG00000002349	2138.2	-1.45431	0.0514299	-28.2776	6.52e-176	5.32e-174	ENSRNOG00000002349	Gabra2	1122.58	1180.97	1183.16	1079.62	3287.94	3150.02	3099.65	3001.69
ENSRNOG00000002350	2.65983	1.28204	1.02065	1.2561	0.20908	0.264795	ENSRNOG00000002350	Eaf2	2.21636	2.49324	4.32758	5.97794	1.11004	0.974634	4.17883	0
ENSRNOG00000002352	156.52	-0.125915	0.129014	-0.975975	0.329077	0.396445	ENSRNOG00000002352	Tsen15	148.496	145.439	142.81	163.795	139.865	162.764	165.064	183.923
ENSRNOG00000002353	1183.23	-0.346869	0.056658	-6.12215	9.23e-10	2.76e-09	ENSRNOG00000002353	Rab3gap2	1083.8	991.48	1013.52	1080.81	1383.11	1333.3	1304.84	1274.96
ENSRNOG00000002358	94.9822	-1.187	0.184354	-6.43869	1.21e-10	3.78e-10	ENSRNOG00000002358	Scpep1	43.219	71.473	55.3931	60.9749	122.105	160.815	119.097	126.782
ENSRNOG00000002360	154.855	-4.8056	0.254831	-18.858	2.53e-79	4.89e-78	ENSRNOG00000002360	Gabrg1	5.54089	13.2973	12.1172	10.7603	351.883	308.959	249.685	286.598
ENSRNOG00000002361	13.6793	-0.849249	0.439249	-1.93341	0.0531858	0.0767635	ENSRNOG00000002361	Prkg2	14.4063	6.64865	8.65517	9.5647	26.641	12.6702	15.6706	15.1781
ENSRNOG00000002364	997.507	-0.769163	0.0778182	-9.88411	4.88e-23	2.56e-22	ENSRNOG00000002364	Rnf112	701.477	753.791	731.362	762.785	1275.44	1331.35	1356.03	1067.82
ENSRNOG00000002365	273.093	-3.16849	0.189385	-16.7304	7.86e-63	1.11e-61	ENSRNOG00000002365	Itm2a	48.7598	47.3717	63.1827	59.7794	432.916	471.723	364.603	696.407
ENSRNOG00000002368	963.904	-0.0633801	0.0693298	-0.914183	0.360621	0.429577	ENSRNOG00000002368	Iars2	991.82	946.602	924.372	907.451	1045.66	1066.25	900.538	928.542
ENSRNOG00000002369	1941.88	-1.42115	0.0913891	-15.5505	1.58e-54	1.87e-53	ENSRNOG00000002369	Rgs8	1081.58	1214.21	1110.46	810.608	2936.06	2906.36	2843.7	2632.06
ENSRNOG00000002372	24.2382	-0.304473	0.343059	-0.887525	0.374797	0.443859	ENSRNOG00000002372	Sgcd	24.3799	16.6216	24.2345	21.5206	25.5309	37.0361	30.2965	14.2853
ENSRNOG00000002373	972.284	0.69649	0.0772157	9.02007	1.88e-19	8.74e-19	ENSRNOG00000002373	Akap1	1252.24	1052.98	1276.64	1231.45	667.135	736.824	769.95	791.047
ENSRNOG00000002376	4678.01	0.335691	0.0364349	9.21345	3.16e-20	1.51e-19	ENSRNOG00000002376	Clasp1	5177.41	5174.31	5181.85	5345.47	4222.6	4054.48	4209.13	4058.8
ENSRNOG00000002378	979.679	-0.343795	0.0622027	-5.52702	3.26e-08	8.87e-08	ENSRNOG00000002378	Bpnt1	820.052	916.683	894.079	817.782	1122.25	1124.73	1099.03	1042.82
ENSRNOG00000002381	8.3247	-2.94397	0.687762	-4.2805	1.86e-05	4.09e-05	ENSRNOG00000002381	Bmp3	0	3.32433	1.73103	2.39117	14.4305	16.5688	9.40237	18.7494
ENSRNOG00000002385	14.9553	-0.475472	0.417363	-1.13923	0.254608	0.315961	ENSRNOG00000002385	Prg4	11.0818	14.1284	9.52068	15.5426	18.8707	23.3912	8.35767	18.7494
ENSRNOG00000002387	301.56	-1.07007	0.100273	-10.6715	1.38e-26	8.16e-26	ENSRNOG00000002387	Tceal1	183.958	173.696	212.052	209.228	429.586	423.966	390.721	389.273
ENSRNOG00000002388	832.055	0.41807	0.0626187	6.67644	2.45e-11	7.98e-11	ENSRNOG00000002388	Trim41	946.384	1004.78	934.758	920.602	668.245	731.95	729.206	720.513
ENSRNOG00000002389	5380.2	0.302553	0.0374599	8.07673	6.65e-16	2.68e-15	ENSRNOG00000002389	Morf4l2	5754.77	5894.03	6083.72	6035.32	4951.89	4751.34	4712.68	4857.88
ENSRNOG00000002391	9.17359	-2.86446	0.641944	-4.46217	8.11e-06	1.84e-05	ENSRNOG00000002391	Glra4	4.43271	0.831082	2.59655	1.19559	13.3205	20.4673	13.5812	16.9638
ENSRNOG00000002393	2799.84	0.0775173	0.0445784	1.7389	0.0820527	0.114272	ENSRNOG00000002393	Eprs	2872.4	2829.83	2909	2889.73	2706.28	2566.21	2815.49	2809.73
ENSRNOG00000002394	2908.81	0.414986	0.0475378	8.7296	2.56e-18	1.13e-17	ENSRNOG00000002394	Tpr	3509.6	3187.2	3339.16	3262.76	2527.56	2360.56	2535.51	2548.13
ENSRNOG00000002397	937.953	0.930146	0.0713489	13.0366	7.58e-39	6.16e-38	ENSRNOG00000002397	Slc30a10	1136.99	1214.21	1242.88	1329.49	633.833	663.726	586.081	696.407
ENSRNOG00000002403	11.6143	-2.11111	0.560482	-3.7666	0.000165484	0.000328974	ENSRNOG00000002403	Niban1	7.75725	2.49324	0.865517	7.17352	22.2008	21.442	10.4471	20.5351
ENSRNOG00000002407	199.217	-0.381718	0.1125	-3.39304	0.000691217	0.00129112	ENSRNOG00000002407	Pdxdc1	188.39	169.541	154.062	181.729	219.788	217.343	236.104	226.779
ENSRNOG00000002408	2.14399	-0.467177	1.1695	-0.399467	0.689549	0.742736	ENSRNOG00000002408	Rbm47	1.10818	4.15541	1.73103	0	2.22008	5.84781	2.08942	0
ENSRNOG00000002412	1.29342	-1.98656	1.55717	-1.27575	0.202045	0.256933	ENSRNOG00000002412	Mapk7	2.21636	0	0	0	1.11004	1.94927	4.17883	0.892829
ENSRNOG00000002413	41.9015	-2.01832	0.294751	-6.84755	7.51e-12	2.51e-11	ENSRNOG00000002413	Gpc4	15.5145	13.2973	14.7138	23.9117	68.8225	71.1483	43.8777	83.9259
ENSRNOG00000002414	23.3061	-0.172517	0.315544	-0.54673	0.584564	0.647458	ENSRNOG00000002414	Tfcp2l1	18.839	24.1014	25.1	19.1294	24.4209	18.5181	31.3412	24.9992
ENSRNOG00000002418	425.281	-1.0101	0.215604	-4.68495	2.8e-06	6.58e-06	ENSRNOG00000002418	Tgfb2	336.886	192.811	231.958	369.436	576.111	523.379	597.573	574.089
ENSRNOG00000002419	84.5539	0.564612	0.180557	3.12705	0.0017657	0.00314564	ENSRNOG00000002419	Plp1	93.087	110.534	81.3586	119.559	59.9422	69.199	66.8613	75.8905
ENSRNOG00000002420	588.361	0.793244	0.0916912	8.65125	5.09e-18	2.23e-17	ENSRNOG00000002420	Zc3h7a	760.21	664.865	757.327	805.826	372.974	410.321	446.09	489.27
ENSRNOG00000002423	297.302	0.703368	0.103443	6.79959	1.05e-11	3.49e-11	ENSRNOG00000002423	AABR07029651.1	392.295	353.21	394.676	333.569	217.568	203.699	229.836	253.563
ENSRNOG00000002425	14.1558	-0.264313	0.417691	-0.632794	0.526868	0.593294	ENSRNOG00000002425	Pctp	19.9472	13.2973	12.1172	5.97794	14.4305	13.6449	17.76	16.0709
ENSRNOG00000002428	22.9841	0.0709428	0.327412	0.216678	0.82846	0.862613	ENSRNOG00000002428	Lpar4	27.7045	18.2838	22.5034	26.3029	19.9807	30.2137	15.6706	23.2136
ENSRNOG00000002433	1807.88	0.142273	0.0464151	3.06522	0.00217508	0.00383185	ENSRNOG00000002433	G3bp2	1949.29	1830.04	1948.28	1860.33	1705.02	1726.08	1746.75	1697.27
ENSRNOG00000002434	2.611	-1.68646	1.02379	-1.64727	0.0995028	0.13625	ENSRNOG00000002434	Tmem100	3.32453	0.831082	0.865517	0	4.44016	4.87317	2.08942	4.46415
ENSRNOG00000002436	3895.89	0.206299	0.040596	5.08175	3.74e-07	9.41e-07	ENSRNOG00000002436	Mmd	4217.73	4098.89	4211.6	4166.62	3765.26	3444.36	3632.45	3630.24
ENSRNOG00000002440	461.897	-0.330958	0.0826679	-4.00346	6.24e-05	0.000129948	ENSRNOG00000002440	Ralb	413.35	432.994	393.81	394.544	558.351	537.024	491.013	474.092
ENSRNOG00000002443	542.993	0.614442	0.0804992	7.6329	2.3e-14	8.66e-14	ENSRNOG00000002443	Mfap3	666.015	653.23	660.389	650.399	367.424	443.459	432.509	470.521
ENSRNOG00000002449	2895.66	-0.255425	0.0530368	-4.81599	1.46e-06	3.52e-06	ENSRNOG00000002449	Maged2	2569.87	2643.67	2652.81	2696.05	3037.07	2988.23	3114.28	3463.28
ENSRNOG00000002450	268.431	0.689453	0.0969327	7.11269	1.14e-12	3.97e-12	ENSRNOG00000002450	Rrp15	318.047	334.926	355.727	315.635	208.688	207.597	200.584	206.244
ENSRNOG00000002451	2.50062	-1.64212	1.09892	-1.4943	0.135096	0.179418	ENSRNOG00000002451	Fndc3c1	0	0.831082	1.73103	2.39117	1.11004	2.9239	2.08942	8.92829
ENSRNOG00000002452	465.538	-0.000741125	0.0781205	-0.00948696	0.992431	0.994503	ENSRNOG00000002452	Txndc11	478.733	437.98	475.169	469.866	471.767	451.256	499.371	440.165
ENSRNOG00000002454	1313.03	1.15254	0.0553819	20.8107	3.46e-96	8.88e-95	ENSRNOG00000002454	Rnf2	1737.62	1758.57	1864.32	1885.44	813.66	781.657	826.364	836.581
ENSRNOG00000002456	390.378	-3.61972	0.16705	-21.6685	4.07e-104	1.21e-102	ENSRNOG00000002456	Hlf	50.9762	75.6284	53.662	52.6058	818.1	869.374	669.658	533.019
ENSRNOG00000002459	1.52061	-4.0603	1.51165	-2.68601	0.00723102	0.0118923	ENSRNOG00000002459	Fbxo40	0	0	0	0	2.22008	4.87317	4.17883	0.892829
ENSRNOG00000002461	2203.38	-4.54726	0.232198	-19.5836	2.13e-85	4.54e-84	ENSRNOG00000002461	Nid1	199.472	197.797	172.238	153.035	3971.73	4205.55	2823.85	5903.39
ENSRNOG00000002468	1223.15	-4.61582	0.103989	-44.3877	0	0	ENSRNOG00000002468	Tnr	113.034	108.041	81.3586	80.1043	2512.02	2356.67	2451.93	2082.08
ENSRNOG00000002469	93.1447	-0.250952	0.165433	-1.51694	0.129282	0.172536	ENSRNOG00000002469	Trim7	90.8706	82.2771	96.0723	70.5396	86.5832	103.311	112.828	102.675
ENSRNOG00000002470	4.74989	-4.93574	1.22888	-4.01645	5.91e-05	0.000123352	ENSRNOG00000002470	Ifi47	1.10818	0	0	0	17.7607	9.74634	3.13412	6.2498
ENSRNOG00000002471	54.8713	0.210864	0.329145	0.640642	0.521756	0.588499	ENSRNOG00000002471	Polq	37.6781	33.2433	98.6689	65.7573	65.4924	52.6303	29.2518	56.2482
ENSRNOG00000002473	177.295	-0.396007	0.125952	-3.14411	0.00166595	0.00297968	ENSRNOG00000002473	Odr4	150.712	147.933	156.659	157.818	204.248	226.115	165.064	209.815
ENSRNOG00000002474	98.4297	0.684245	0.176978	3.86627	0.000110514	0.000223712	ENSRNOG00000002474	Tom1l1	134.09	111.365	141.945	96.8426	89.9133	63.3512	79.3978	70.5335
ENSRNOG00000002478	357.872	-0.583472	0.0883995	-6.60041	4.1e-11	1.32e-10	ENSRNOG00000002478	Insig2	257.097	300.852	308.124	277.376	429.586	440.535	413.704	435.701
ENSRNOG00000002480	213.828	0.734956	0.109927	6.68584	2.3e-11	7.5e-11	ENSRNOG00000002480	Gpr137b	283.694	276.75	241.479	266.616	166.506	162.764	161.93	150.888
ENSRNOG00000002484	2.28664	1.06283	1.07077	0.992585	0.320912	0.387788	ENSRNOG00000002484	Chrna9	5.54089	0.831082	2.59655	3.58676	1.11004	1.94927	0	2.67849
ENSRNOG00000002487	1.93978	-2.13743	1.24799	-1.71269	0.0867688	0.120227	ENSRNOG00000002487	Mbnl3	0	1.66216	0	1.19559	2.22008	1.94927	3.13412	5.35697
ENSRNOG00000002488	128.971	-2.81077	0.197926	-14.2011	9.02e-46	8.69e-45	ENSRNOG00000002488	Galnt10	35.4617	43.2162	26.831	21.5206	254.199	189.079	256.998	204.458
ENSRNOG00000002496	587.354	-0.664402	0.0887313	-7.48779	7e-14	2.59e-13	ENSRNOG00000002496	Stxbp5l	520.844	466.237	418.91	411.282	754.828	760.215	721.893	644.623
ENSRNOG00000002501	2.03826	1.25148	1.1869	1.05441	0.291694	0.356673	ENSRNOG00000002501	Ddx3y	1.10818	2.49324	7.78965	0	1.11004	0.974634	1.04471	1.78566
ENSRNOG00000002504	4.98577	1.23727	0.68739	1.79996	0.0718672	0.101092	ENSRNOG00000002504	Spata17	4.43271	8.31082	6.92413	8.36911	2.22008	2.9239	3.13412	3.57132
ENSRNOG00000002506	684.329	-2.0542	0.0753946	-27.2459	1.86e-163	1.31e-161	ENSRNOG00000002506	Cdkl2	250.448	289.216	248.403	273.789	1047.88	1107.18	1128.28	1129.43
ENSRNOG00000002509	4343.85	-0.16183	0.0478215	-3.38405	0.000714261	0.00133118	ENSRNOG00000002509	Gnl3l	4338.52	4058.17	3983.11	4021.96	4870.86	4342	4611.34	4524.86
ENSRNOG00000002511	61.9742	-4.47162	0.354891	-12.6	2.11e-36	1.62e-35	ENSRNOG00000002511	Flt4	0	8.31082	4.32758	8.36911	105.454	126.702	127.454	115.175
ENSRNOG00000002512	178.578	0.0938681	0.128005	0.733315	0.463366	0.532656	ENSRNOG00000002512	Gpatch2	200.58	191.98	148.869	197.272	180.937	157.891	173.422	177.673
ENSRNOG00000002514	247.549	-0.0539994	0.102099	-0.528892	0.596881	0.659012	ENSRNOG00000002514	Ccdc93	232.717	236.858	265.714	235.531	236.439	248.532	273.714	250.885
ENSRNOG00000002516	571.759	-0.723837	0.069359	-10.4361	1.7e-25	9.63e-25	ENSRNOG00000002516	Mtm1	422.216	436.318	442.279	423.238	687.115	697.838	736.519	728.548
ENSRNOG00000002517	57.4059	-4.7371	0.392016	-12.0839	1.28e-33	9.28e-33	ENSRNOG00000002517	Pdc	2.21636	3.32433	5.1931	5.97794	94.3535	115.982	123.276	108.925
ENSRNOG00000002520	137.473	0.461876	0.16526	2.79485	0.00519244	0.00871608	ENSRNOG00000002520	Litaf	150.712	143.777	162.717	181.729	104.344	118.905	86.7108	150.888
ENSRNOG00000002524	1874.36	1.31552	0.0733098	17.9447	5.28e-72	8.96e-71	ENSRNOG00000002524	Gpr37	2532.19	2650.32	2885.63	2630.29	1001.26	961.964	1107.39	1225.85
ENSRNOG00000002525	12.8244	-2.45716	0.516158	-4.76048	1.93e-06	4.61e-06	ENSRNOG00000002525	Ptgs2	5.54089	3.32433	2.59655	4.78235	18.8707	23.3912	14.6259	29.4634
ENSRNOG00000002529	592.663	1.39554	0.0758603	18.3962	1.41e-75	2.57e-74	ENSRNOG00000002529	Rap2c	912.031	816.122	877.634	828.542	344.113	311.883	338.485	312.49
ENSRNOG00000002536	219.224	-0.766819	0.115604	-6.63314	3.29e-11	1.06e-10	ENSRNOG00000002536	C1galt1c1	150.712	159.568	163.583	175.751	257.53	315.782	279.982	250.885
ENSRNOG00000002537	765.433	1.21014	0.0824379	14.6794	8.73e-49	9.13e-48	ENSRNOG00000002537	Wnk3	1168.02	996.467	1049.87	1060.49	517.279	490.241	424.152	416.951
ENSRNOG00000002538	237.509	0.291773	0.106414	2.74186	0.00610928	0.0101571	ENSRNOG00000002538	Epb41l5	285.91	265.115	245.807	248.682	216.458	195.902	235.059	207.136
ENSRNOG00000002541	935.26	0.374867	0.0678128	5.52797	3.24e-08	8.82e-08	ENSRNOG00000002541	Pds5a	1037.25	1047.99	1126.04	1011.47	783.689	750.469	885.913	839.259
ENSRNOG00000002542	610.513	1.14968	0.0778702	14.764	2.5e-49	2.66e-48	ENSRNOG00000002542	Heatr6	820.052	833.575	814.451	901.473	350.773	356.716	386.542	420.522
ENSRNOG00000002544	5824.41	-0.0980346	0.0410833	-2.38624	0.0170217	0.0266518	ENSRNOG00000002544	Kifap3	5837.88	5595.67	5602.49	5467.42	6311.69	5871.2	6082.29	5826.6
ENSRNOG00000002545	1319.81	0.0897375	0.0575604	1.55901	0.118993	0.160072	ENSRNOG00000002545	RGD1309748	1283.27	1424.47	1405.6	1324.71	1337.6	1300.16	1275.59	1207.1
ENSRNOG00000002546	356.28	0.262505	0.0879396	2.98507	0.00283518	0.00492193	ENSRNOG00000002546	Rchy1	381.213	415.541	371.307	384.979	338.563	342.097	316.547	299.991
ENSRNOG00000002548	28.7423	-3.4261	0.42507	-8.06006	7.63e-16	3.06e-15	ENSRNOG00000002548	Tnn	4.43271	2.49324	7.78965	4.78235	52.1719	53.6049	68.9507	35.7132
ENSRNOG00000002549	108.678	-3.56274	0.246169	-14.4727	1.8e-47	1.81e-46	ENSRNOG00000002549	Htr5b	5.54089	18.2838	29.4276	11.9559	220.898	215.394	178.645	189.28
ENSRNOG00000002553	867.116	0.17815	0.0637599	2.79407	0.00520493	0.00873519	ENSRNOG00000002553	Smim14	883.218	922.501	978.034	895.495	862.502	829.414	772.039	793.725
ENSRNOG00000002556	168.203	-0.0632644	0.128235	-0.493346	0.621768	0.681595	ENSRNOG00000002556	Tsr2	147.388	161.23	161.852	187.707	169.836	167.637	196.405	153.567
ENSRNOG00000002563	233.449	0.328335	0.124665	2.63374	0.00844493	0.0137839	ENSRNOG00000002563	Mcts1	219.419	260.129	285.62	272.594	240.879	176.409	221.478	191.065
ENSRNOG00000002566	5.26196	-0.0228185	0.661108	-0.0345156	0.972466	0.979829	ENSRNOG00000002566	Tnp2	8.86543	4.15541	4.32758	3.58676	4.44016	3.89854	8.35767	4.46415
ENSRNOG00000002568	125.682	0.0307035	0.170574	0.180001	0.857152	0.885559	ENSRNOG00000002568	Socs1	130.765	142.115	128.962	106.407	86.5832	138.398	122.231	149.995
ENSRNOG00000002569	334.152	-0.387596	0.0923798	-4.19568	2.72e-05	5.88e-05	ENSRNOG00000002569	Mrps14	274.828	295.034	299.469	288.137	364.093	425.915	361.469	364.274
ENSRNOG00000002571	1.19889	1.9659	1.49315	1.31661	0.18797	0.241048	ENSRNOG00000002571	Tekt5	1.10818	2.49324	1.73103	2.39117	0	0.974634	0	0.892829
ENSRNOG00000002572	943.54	0.26757	0.0680421	3.93242	8.41e-05	0.000172613	ENSRNOG00000002572	Cacybp	943.06	1021.4	1026.5	1134.61	844.741	841.11	825.319	911.578
ENSRNOG00000002574	510.613	-0.161325	0.0769086	-2.09762	0.0359386	0.0533237	ENSRNOG00000002574	Nubp1	517.519	492	463.917	454.323	551.69	570.161	525.488	509.805
ENSRNOG00000002575	258.742	-0.254699	0.0957545	-2.65992	0.00781602	0.0128065	ENSRNOG00000002575	Sap30l	233.826	229.379	232.824	248.682	276.4	273.872	294.608	280.348
ENSRNOG00000002579	409.322	-0.907201	0.113249	-8.0107	1.14e-15	4.55e-15	ENSRNOG00000002579	Parm1	313.614	289.216	213.783	325.2	551.69	530.201	558.919	491.949
ENSRNOG00000002580	366.092	0.308847	0.102465	3.01417	0.00257684	0.00450058	ENSRNOG00000002580	Trmt1l	376.781	450.446	392.945	399.326	295.271	380.107	337.441	296.419
ENSRNOG00000002585	724.8	-0.240416	0.0633981	-3.79217	0.000149336	0.000298268	ENSRNOG00000002585	Cul4b	671.556	659.879	678.565	646.813	811.44	739.748	800.246	790.154
ENSRNOG00000002592	395.752	1.87092	0.0990942	18.8803	1.66e-79	3.22e-78	ENSRNOG00000002592	Rps6ka6	644.96	609.183	575.569	657.573	176.497	141.322	173.422	187.494
ENSRNOG00000002593	796.508	-0.473884	0.0978334	-4.84378	1.27e-06	3.08e-06	ENSRNOG00000002593	Esrrg	631.662	760.44	740.017	529.645	941.315	968.787	947.55	852.652
ENSRNOG00000002595	968.575	-0.703306	0.0593652	-11.8471	2.23e-32	1.55e-31	ENSRNOG00000002595	Dpp10	779.049	708.913	741.748	719.744	1165.54	1239.74	1229.62	1164.25
ENSRNOG00000002599	2.44287	-3.17286	1.26772	-2.5028	0.0123216	0.019658	ENSRNOG00000002599	Grap	1.10818	0.831082	0	0	2.22008	5.84781	4.17883	5.35697
ENSRNOG00000002607	8.03865	0.839489	0.532543	1.57638	0.114939	0.155225	ENSRNOG00000002607	Sox9	8.86543	11.6351	12.1172	8.36911	6.66025	6.82244	6.26825	3.57132
ENSRNOG00000002609	250.038	-0.394103	0.102128	-3.85889	0.000113903	0.000230131	ENSRNOG00000002609	Ero1b	223.852	207.77	194.741	240.313	288.611	287.517	278.937	278.563
ENSRNOG00000002610	1285.32	3.69171	0.179145	20.6074	2.35e-94	5.83e-93	ENSRNOG00000002610	Carhsp1	2295.04	2375.23	2492.69	2382.81	136.535	161.789	184.913	253.563
ENSRNOG00000002612	204.572	0.217094	0.108252	2.00545	0.0449145	0.0656211	ENSRNOG00000002612	Ddx52	211.662	215.25	227.631	225.966	173.166	195.902	187.003	199.994
ENSRNOG00000002615	397.93	-0.0198408	0.0921091	-0.215405	0.829451	0.863258	ENSRNOG00000002615	Pmm2	447.704	408.892	358.324	367.045	394.065	403.499	377.14	426.772
ENSRNOG00000002616	1.21317	-2.03981	1.53862	-1.32574	0.184925	0.237527	ENSRNOG00000002616	Slc5a10	0	0	1.73103	0	2.22008	2.9239	1.04471	1.78566
ENSRNOG00000002618	2993.87	0.454937	0.0434771	10.4638	1.27e-25	7.23e-25	ENSRNOG00000002618	Ivns1abp	3426.49	3383.33	3427.45	3615.46	2487.6	2448.28	2536.55	2625.81
ENSRNOG00000002624	11.5518	2.5639	0.583109	4.39695	1.1e-05	2.45e-05	ENSRNOG00000002624	Edaradd	19.9472	23.2703	13.8483	21.5206	7.77029	2.9239	3.13412	0
ENSRNOG00000002625	1441.44	-0.820067	0.0858516	-9.55215	1.27e-21	6.37e-21	ENSRNOG00000002625	Ptpn4	1114.83	957.406	966.782	1133.42	2029.16	1882.02	1908.68	1539.24
ENSRNOG00000002626	1803.33	-0.33142	0.0471354	-7.03122	2.05e-12	7.05e-12	ENSRNOG00000002626	Car10	1565.86	1588.2	1585.63	1649.91	1962.55	2049.66	2075.84	1949.05
ENSRNOG00000002627	2463.94	-0.390821	0.0516231	-7.57066	3.71e-14	1.39e-13	ENSRNOG00000002627	Kctd3	2106.65	2271.35	2163.79	1979.89	2839.49	2715.33	2901.15	2733.84
ENSRNOG00000002630	766.62	0.00327876	0.0747681	0.0438525	0.965022	0.974064	ENSRNOG00000002630	Cnot8	763.535	815.291	765.982	720.939	858.062	753.392	758.458	697.299
ENSRNOG00000002632	1999.15	0.600478	0.0475514	12.628	1.48e-36	1.14e-35	ENSRNOG00000002632	Naca	2388.12	2339.49	2464.13	2447.37	1587.36	1652.98	1507.51	1606.2
ENSRNOG00000002635	259.591	-0.166273	0.107077	-1.55284	0.120462	0.161801	ENSRNOG00000002635	Dexi	255.989	249.324	257.058	214.01	306.371	284.593	261.177	248.206
ENSRNOG00000002636	1865.39	-1.2028	0.0824725	-14.5843	3.54e-48	3.62e-47	ENSRNOG00000002636	Abat	1175.78	1153.54	1187.49	998.315	2982.68	2561.34	2633.71	2230.29
ENSRNOG00000002642	2063.08	0.212772	0.0430669	4.9405	7.79e-07	1.91e-06	ENSRNOG00000002642	Ptges3	2169.81	2233.95	2237.36	2217.81	1940.35	1901.51	1857.49	1946.37
ENSRNOG00000002643	403.737	0.728549	0.0887416	8.20977	2.22e-16	9.11e-16	ENSRNOG00000002643	Ugdh	485.382	520.257	460.455	549.97	278.62	304.086	318.636	312.49
ENSRNOG00000002644	318.233	-0.0946397	0.0955154	-0.990831	0.321768	0.388674	ENSRNOG00000002644	Utp18	310.29	302.514	325.434	291.723	366.314	300.187	309.234	340.168
ENSRNOG00000002645	811.945	0.28046	0.0639858	4.38316	1.17e-05	2.61e-05	ENSRNOG00000002645	Gemin5	914.247	910.865	891.482	844.085	710.426	718.306	791.889	714.263
ENSRNOG00000002652	1487.24	0.128585	0.0697673	1.84305	0.0653212	0.0926716	ENSRNOG00000002652	Rap1gap2	1656.73	1509.24	1504.27	1543.5	1503	1553.57	1375.88	1251.75
ENSRNOG00000002653	349.026	1.43352	0.0891537	16.0791	3.57e-58	4.55e-57	ENSRNOG00000002653	Kcnk2	516.411	493.662	507.193	521.276	179.827	183.231	199.539	191.065
ENSRNOG00000002657	3.71935	-3.18749	1.13017	-2.82037	0.0047969	0.00809244	ENSRNOG00000002657	Pla2g4a	2.21636	0.831082	0	0	2.22008	9.74634	3.13412	11.6068
ENSRNOG00000002659	6.82455	-2.24434	0.664016	-3.37995	0.000724983	0.00135005	ENSRNOG00000002659	Ciita	1.10818	3.32433	3.46207	1.19559	13.3205	10.721	12.5365	8.92829
ENSRNOG00000002660	3990.58	-0.806404	0.0568305	-14.1896	1.06e-45	1.02e-44	ENSRNOG00000002660	Magee1	3054.14	3059.21	2888.23	2606.38	5352.62	5109.03	5048.03	4806.99
ENSRNOG00000002662	226.809	0.0881672	0.10439	0.844598	0.398336	0.468007	ENSRNOG00000002662	Pbdc1	230.501	245.169	232.824	224.77	234.219	211.496	231.925	203.565
ENSRNOG00000002664	4.20794	-1.86064	0.868609	-2.1421	0.0321858	0.0481161	ENSRNOG00000002664	Emp2	0	0.831082	0.865517	5.97794	6.66025	4.87317	7.31296	7.14263
ENSRNOG00000002667	22.5558	-1.02062	0.32867	-3.1053	0.00190086	0.00337051	ENSRNOG00000002667	Lamc2	15.5145	13.2973	16.4448	14.347	23.3109	33.1376	37.6095	26.7849
ENSRNOG00000002669	1488.06	-0.549877	0.0593562	-9.26403	1.97e-20	9.49e-20	ENSRNOG00000002669	Cluh	1293.24	1187.62	1185.76	1164.5	1769.41	1769.94	1893.01	1641.02
ENSRNOG00000002671	2143.87	0.127321	0.0530942	2.39802	0.0164841	0.0258688	ENSRNOG00000002671	Nme2	2138.78	2407.64	2264.19	2138.91	2070.23	2020.42	1978.68	2132.08
ENSRNOG00000002680	1249.1	-1.7102	0.087082	-19.6389	7.19e-86	1.54e-84	ENSRNOG00000002680	Lamc1	599.524	617.494	599.803	520.08	1894.84	1817.69	1693.47	2249.93
ENSRNOG00000002682	336.618	-0.0921644	0.103751	-0.888325	0.374366	0.443451	ENSRNOG00000002682	Zfp692	299.208	298.358	341.014	367.045	298.601	345.995	367.737	374.988
ENSRNOG00000002691	6.242	-0.858109	0.613486	-1.39874	0.16189	0.211195	ENSRNOG00000002691	Shcbp1l	6.64907	4.98649	2.59655	3.58676	6.66025	6.82244	11.4918	7.14263
ENSRNOG00000002693	1602.32	0.903024	0.0476473	18.9522	4.23e-80	8.27e-79	ENSRNOG00000002693	Nme1	2101.11	2139.2	2078.11	2032.5	1102.27	1096.46	1143.96	1124.96
ENSRNOG00000002695	94.2683	-0.368088	0.160697	-2.29057	0.0219882	0.0338523	ENSRNOG00000002695	Tfb2m	87.5461	68.1487	91.7448	82.4955	102.124	107.21	102.381	112.496
ENSRNOG00000002697	693.086	0.79897	0.0659356	12.1174	8.54e-34	6.21e-33	ENSRNOG00000002697	Mtmr1	866.595	902.555	851.668	899.082	523.939	519.48	504.594	476.771
ENSRNOG00000002701	3.91303	-0.287617	0.769876	-0.373589	0.70871	0.759184	ENSRNOG00000002701	Hgd	4.43271	4.15541	0.865517	4.78235	3.33012	3.89854	6.26825	3.57132
ENSRNOG00000002705	468.632	-0.588167	0.0870557	-6.75621	1.42e-11	4.68e-11	ENSRNOG00000002705	Vps4b	416.675	344.899	370.441	367.045	571.671	614.994	546.382	516.948
ENSRNOG00000002708	795.967	-0.238549	0.060246	-3.95959	7.51e-05	0.000154974	ENSRNOG00000002708	Phf8	731.398	727.196	758.193	703.005	858.062	889.841	842.035	858.009
ENSRNOG00000002710	783.534	-0.928264	0.074363	-12.4829	9.26e-36	7.04e-35	ENSRNOG00000002710	Cnst	551.873	562.642	540.948	500.951	1043.44	1120.83	1021.72	925.864
ENSRNOG00000002711	39.3396	0.111276	0.286165	0.388853	0.697385	0.749341	ENSRNOG00000002711	Nuf2	37.6781	45.7095	43.2758	37.0632	31.0811	36.0615	24.0283	59.8195
ENSRNOG00000002713	271.741	-0.449495	0.104279	-4.31049	1.63e-05	3.6e-05	ENSRNOG00000002713	Zfp672	219.419	236.858	218.976	243.9	289.721	332.35	347.888	284.812
ENSRNOG00000002714	399.864	-0.289695	0.086676	-3.34227	0.000830961	0.00153638	ENSRNOG00000002714	Mettl22	357.942	385.622	373.038	320.417	446.237	423.966	422.062	469.628
ENSRNOG00000002721	1246.52	-0.238474	0.0649324	-3.67265	0.000240052	0.000469664	ENSRNOG00000002721	Ndufb4	1049.44	1170.99	1261.92	1087.98	1373.12	1383.01	1284.99	1360.67
ENSRNOG00000002722	3237.71	0.323096	0.0500621	6.45391	1.09e-10	3.43e-10	ENSRNOG00000002722	Sec14l1	3621.53	3620.19	3697.49	3450.46	3110.34	2721.18	2888.62	2791.88
ENSRNOG00000002723	4.91233	-0.951342	0.690794	-1.37717	0.168459	0.218702	ENSRNOG00000002723	Sele	4.43271	4.98649	2.59655	1.19559	5.55021	6.82244	8.35767	5.35697
ENSRNOG00000002724	502.134	0.580405	0.0721359	8.04599	8.56e-16	3.42e-15	ENSRNOG00000002724	Prpsap2	598.416	615.831	590.282	602.576	415.155	396.676	386.542	411.594
ENSRNOG00000002728	33.919	0.551102	0.275093	2.00333	0.045142	0.0659169	ENSRNOG00000002728	Btc	28.8126	36.5676	52.7965	43.0411	24.4209	29.239	26.1177	30.3562
ENSRNOG00000002730	1918.19	-7.32117	0.401487	-18.2351	2.72e-74	4.81e-73	ENSRNOG00000002730	Rgs5	24.3799	13.2973	17.3103	41.8456	3438.91	4136.35	2490.58	5182.87
ENSRNOG00000002734	192.656	-0.126662	0.112465	-1.12623	0.260067	0.32218	ENSRNOG00000002734	AABR07042077.1	185.066	185.331	175.7	191.294	209.798	181.282	198.495	214.279
ENSRNOG00000002735	2876.2	0.56276	0.0492365	11.4297	2.97e-30	1.95e-29	ENSRNOG00000002735	Dhx9	3372.19	3410.76	3341.76	3599.91	2318.88	2206.57	2277.46	2482.06
ENSRNOG00000002736	381.09	0.223835	0.0874774	2.55878	0.0105041	0.0169271	ENSRNOG00000002736	Rabgap1l	395.62	416.372	380.827	451.932	328.572	363.539	345.798	366.06
ENSRNOG00000002746	1869.82	-0.960419	0.0794749	-12.0846	1.27e-33	9.21e-33	ENSRNOG00000002746	Fstl1	1230.08	1436.11	1194.41	1215.91	2304.45	2345.95	2368.35	2863.3
ENSRNOG00000002748	326.989	1.02784	0.097433	10.5492	5.12e-26	2.95e-25	ENSRNOG00000002748	Ccdc43	432.19	459.588	424.969	439.976	185.377	237.811	204.763	231.243
ENSRNOG00000002749	4802.72	0.42488	0.0391463	10.8536	1.92e-27	1.16e-26	ENSRNOG00000002749	Spag9	5594.08	5277.37	5468.33	5683.82	4056.09	4142.2	4176.74	4023.09
ENSRNOG00000002751	155.721	-0.161332	0.124065	-1.30038	0.193471	0.247181	ENSRNOG00000002751	Zdhhc15	161.794	152.919	135.886	137.493	166.506	154.967	169.243	166.959
ENSRNOG00000002753	5438.77	0.200821	0.0386402	5.19722	2.02e-07	5.19e-07	ENSRNOG00000002753	Adam11	5790.23	5839.18	5636.24	6005.43	4909.71	4981.36	5202.65	5145.37
ENSRNOG00000002754	4.03966	-2.85085	1.01422	-2.81087	0.00494078	0.00831833	ENSRNOG00000002754	Areg	1.10818	0	1.73103	1.19559	1.11004	7.79708	10.4471	8.92829
ENSRNOG00000002755	13108.4	-0.238371	0.0413809	-5.76041	8.39e-09	2.38e-08	ENSRNOG00000002755	Pafah1b1	12305.2	11867	12084.3	11851.9	14877.9	14264.8	14350.1	13265.7
ENSRNOG00000002757	282.122	0.470366	0.101599	4.62963	3.66e-06	8.51e-06	ENSRNOG00000002757	Tada2a	364.591	299.189	335.82	312.048	248.649	236.836	215.21	244.635
ENSRNOG00000002759	174.265	-0.569118	0.121954	-4.66666	3.06e-06	7.16e-06	ENSRNOG00000002759	Lias	147.388	150.426	131.559	131.515	225.338	192.003	195.36	220.529
ENSRNOG00000002763	3197.26	0.623254	0.044244	14.0868	4.58e-45	4.34e-44	ENSRNOG00000002763	Ulk2	3993.87	3696.65	3981.38	3836.64	2613.04	2458.03	2520.88	2477.6
ENSRNOG00000002764	217.214	0.56117	0.115088	4.87601	1.08e-06	2.63e-06	ENSRNOG00000002764	Mettl16	261.53	270.102	244.941	260.638	160.956	169.586	161.93	208.029
ENSRNOG00000002767	2017.66	-0.646985	0.0527991	-12.2537	1.6e-34	1.18e-33	ENSRNOG00000002767	Dlg3	1623.48	1628.09	1522.44	1514.81	2399.91	2465.83	2630.58	2356.18
ENSRNOG00000002768	28.6348	-6.8559	1.01585	-6.7489	1.49e-11	4.91e-11	ENSRNOG00000002768	Tmem114	0	0.831082	0.865517	0	71.0426	54.5795	42.833	58.9267
ENSRNOG00000002773	3223.06	-0.557629	0.0638182	-8.73777	2.38e-18	1.05e-17	ENSRNOG00000002773	Rgs4	2493.4	2386.87	2743.69	2810.83	3736.4	3549.62	3928.1	4135.58
ENSRNOG00000002775	44.6213	-1.15207	0.242401	-4.75275	2.01e-06	4.78e-06	ENSRNOG00000002775	Npl	24.3799	29.9189	32.0241	23.9117	56.6121	72.123	50.146	67.855
ENSRNOG00000002778	260.961	0.82942	0.116518	7.1184	1.09e-12	3.81e-12	ENSRNOG00000002778	Aatf	330.237	294.203	353.996	359.872	165.396	198.825	168.198	216.957
ENSRNOG00000002781	146.649	-0.444782	0.141519	-3.14293	0.00167268	0.0029907	ENSRNOG00000002781	Kdsr	142.955	103.885	121.172	130.319	163.176	190.054	173.422	148.21
ENSRNOG00000002783	110.991	0.930659	0.157413	5.91221	3.38e-09	9.8e-09	ENSRNOG00000002783	Serpinc1	152.929	137.128	141.945	150.644	66.6025	69.199	97.1579	72.3192
ENSRNOG00000002784	3.20861	1.4496	0.87428	1.65805	0.0973074	0.133594	ENSRNOG00000002784	Pou3f4	4.43271	4.98649	6.92413	2.39117	1.11004	1.94927	2.08942	1.78566
ENSRNOG00000002790	217.835	-0.452202	0.110171	-4.10453	4.05e-05	8.62e-05	ENSRNOG00000002790	Abcb7	169.551	177.02	186.086	203.25	268.63	252.43	258.043	227.671
ENSRNOG00000002791	74.186	0.158269	0.173253	0.913513	0.360973	0.429931	ENSRNOG00000002791	Bcl2	78.6807	72.3041	77.8965	84.8867	65.4924	75.0469	66.8613	72.3192
ENSRNOG00000002792	1.17045	-2.84527	1.67799	-1.69564	0.0899548	0.124255	ENSRNOG00000002792	Cxcl2	0	0	0.865517	0	1.11004	2.9239	0	4.46415
ENSRNOG00000002793	13.7672	-0.181193	0.422511	-0.428848	0.668034	0.723498	ENSRNOG00000002793	Sstr2	19.9472	7.47973	10.3862	14.347	13.3205	15.5942	15.6706	13.3924
ENSRNOG00000002794	1.4923	-0.476115	1.23229	-0.386368	0.699224	0.750951	ENSRNOG00000002794	Selp	2.21636	1.66216	0	1.19559	1.11004	2.9239	1.04471	1.78566
ENSRNOG00000002795	1031.4	-0.0914329	0.0538704	-1.69728	0.0896444	0.123897	ENSRNOG00000002795	Cog1	980.738	994.805	1036.89	980.382	1061.2	1062.35	1081.27	1053.54
ENSRNOG00000002797	144.674	1.40795	0.142881	9.85397	6.59e-23	3.45e-22	ENSRNOG00000002797	Gpr156	199.472	223.561	209.455	206.837	93.2434	62.3766	85.6661	76.7833
ENSRNOG00000002802	47.1474	-6.00925	0.857613	-7.00695	2.44e-12	8.35e-12	ENSRNOG00000002802	Cxcl1	1.10818	3.32433	0	1.19559	68.8225	121.829	34.4754	146.424
ENSRNOG00000002807	567.95	0.614892	0.0801775	7.66914	1.73e-14	6.57e-14	ENSRNOG00000002807	Septin9	715.883	695.615	682.893	655.182	452.897	480.495	386.542	474.092
ENSRNOG00000002810	119.039	1.25243	0.159094	7.87227	3.48e-15	1.36e-14	ENSRNOG00000002810	Gfpt2	177.309	152.919	186.086	155.426	61.0523	67.2498	64.7719	87.4972
ENSRNOG00000002811	114.013	-2.69719	0.189397	-14.2409	5.11e-46	4.94e-45	ENSRNOG00000002811	Brinp3	32.1372	30.75	38.0827	19.1294	192.037	227.09	194.316	178.566
ENSRNOG00000002813	106.996	0.0917662	0.158449	0.579153	0.562486	0.626761	ENSRNOG00000002813	Dars2	103.061	106.378	128.962	102.821	101.014	119.88	86.7108	107.139
ENSRNOG00000002814	77.4061	-4.4363	0.344607	-12.8735	6.35e-38	5.05e-37	ENSRNOG00000002814	Higd1b	5.54089	4.98649	8.65517	8.36911	149.856	154.967	94.0237	192.851
ENSRNOG00000002818	1357.93	0.311139	0.0486321	6.39781	1.58e-10	4.91e-10	ENSRNOG00000002818	Eftud2	1473.88	1522.54	1518.12	1499.27	1216.6	1242.66	1193.06	1197.28
ENSRNOG00000002821	1193.67	0.0395028	0.0632042	0.625002	0.53197	0.598315	ENSRNOG00000002821	Phlpp1	1214.56	1202.58	1302.6	1115.48	1228.82	1145.2	1228.58	1111.57
ENSRNOG00000002823	4484.96	-0.608029	0.0441674	-13.7665	4.06e-43	3.67e-42	ENSRNOG00000002823	Mapk9	3713.51	3456.47	3521.79	3523.4	5529.11	5334.17	5648.74	5152.52
ENSRNOG00000002824	74.0256	0.172728	0.195376	0.884081	0.376653	0.445823	ENSRNOG00000002824	Rlim	59.8416	70.6419	96.0723	87.2779	65.4924	62.3766	71.0402	79.4618
ENSRNOG00000002826	322.948	1.07008	0.103627	10.3263	5.36e-25	2.99e-24	ENSRNOG00000002826	Hsd17b7	479.841	415.541	422.372	431.607	230.889	177.383	227.746	198.208
ENSRNOG00000002827	8461.32	-0.424812	0.051787	-8.20307	2.34e-16	9.62e-16	ENSRNOG00000002827	Rbfox1	7298.46	6912.11	7724.74	6958.32	10274.5	9595.28	9918.46	9008.65
ENSRNOG00000002828	510.75	0.220949	0.075868	2.91228	0.00358797	0.00616258	ENSRNOG00000002828	Tob1	558.522	549.345	545.275	547.579	434.026	513.632	455.493	482.128
ENSRNOG00000002831	16.7797	-2.01018	0.43324	-4.63989	3.49e-06	8.11e-06	ENSRNOG00000002831	Wfikkn2	9.9736	2.49324	8.65517	5.97794	22.2008	23.3912	30.2965	31.249
ENSRNOG00000002832	323.443	1.59736	0.103524	15.4298	1.03e-53	1.21e-52	ENSRNOG00000002832	Slc16a2	530.817	467.899	469.11	479.43	143.195	156.916	153.572	186.601
ENSRNOG00000002833	4808.52	0.241439	0.0477166	5.05986	4.2e-07	1.05e-06	ENSRNOG00000002833	Gsk3b	5525.38	5069.6	5097.89	5147	4703.24	4200.67	4376.28	4348.08
ENSRNOG00000002835	1590.43	0.32883	0.0648124	5.07357	3.9e-07	9.81e-07	ENSRNOG00000002835	Luc7l3	1594.67	1753.58	1793.35	1942.83	1430.84	1310.88	1437.52	1459.78
ENSRNOG00000002838	253.875	-0.352983	0.115694	-3.05099	0.00228086	0.00400718	ENSRNOG00000002838	Pdzd11	233.826	199.46	244.941	212.815	338.563	269.974	265.356	266.063
ENSRNOG00000002839	181.33	0.146985	0.123355	1.19156	0.233435	0.29232	ENSRNOG00000002839	Slc19a2	198.364	163.723	193.876	208.032	177.607	160.815	159.84	188.387
ENSRNOG00000002840	11227.6	-0.556325	0.0304567	-18.2661	1.54e-74	2.74e-73	ENSRNOG00000002840	Atp5f1b	8971.81	9164.34	9140.72	9078.09	13411.5	13616.6	13108	13329.9
ENSRNOG00000002841	3444.24	-0.535925	0.0547035	-9.7969	1.16e-22	6.03e-22	ENSRNOG00000002841	Cdc42bpa	3072.98	2683.56	2700.41	2792.89	4188.18	4025.24	4255.1	3835.59
ENSRNOG00000002843	7.96503	3.56915	0.79161	4.50872	6.52e-06	1.49e-05	ENSRNOG00000002843	Cxcl6	11.0818	15.7906	19.9069	11.9559	1.11004	0	2.08942	1.78566
ENSRNOG00000002844	231.536	0.808086	0.108177	7.47003	8.02e-14	2.96e-13	ENSRNOG00000002844	Usp27x	318.047	275.919	283.889	301.288	176.497	155.942	181.779	158.924
ENSRNOG00000002848	1421.11	-0.247996	0.0600443	-4.13022	3.62e-05	7.75e-05	ENSRNOG00000002848	Maoa	1219	1389.57	1369.25	1213.52	1547.4	1597.43	1497.07	1535.67
ENSRNOG00000002851	547.764	0.258473	0.0686088	3.76735	0.00016499	0.000328032	ENSRNOG00000002851	Fam104a	605.065	600.872	599.803	579.86	516.169	486.343	499.371	494.627
ENSRNOG00000002852	381.54	0.994166	0.0945348	10.5164	7.26e-26	4.17e-25	ENSRNOG00000002852	Myo19	555.197	506.96	467.379	504.538	220.898	276.796	264.311	256.242
ENSRNOG00000002855	736.809	0.0208005	0.0654977	0.317576	0.750806	0.796101	ENSRNOG00000002855	Rfc1	738.047	713.068	737.42	781.914	702.656	766.063	755.324	699.978
ENSRNOG00000002860	268.141	0.294278	0.0971545	3.02897	0.00245388	0.00429722	ENSRNOG00000002860	Ccdc181	294.775	299.189	307.258	278.572	263.08	226.115	241.328	234.814
ENSRNOG00000002862	1267.99	-0.679106	0.0690525	-9.83463	7.99e-23	4.17e-22	ENSRNOG00000002862	Clcn5	1026.17	1009.76	965.051	895.495	1616.22	1638.36	1609.9	1382.99
ENSRNOG00000002863	1408.48	-0.230886	0.0561532	-4.11172	3.93e-05	8.37e-05	ENSRNOG00000002863	Cacna1e	1309.87	1298.15	1239.42	1337.86	1487.46	1507.76	1639.15	1448.17
ENSRNOG00000002864	3346.99	0.120571	0.0535839	2.25013	0.0244406	0.037316	ENSRNOG00000002864	Nacc1	3660.31	3394.97	3522.65	3367.97	3307.92	3437.54	3106.96	2977.58
ENSRNOG00000002866	46.6695	1.36259	0.241425	5.64393	1.66e-08	4.63e-08	ENSRNOG00000002866	Rassf6	69.8152	65.6554	73.5689	59.7794	17.7607	29.239	33.4307	24.1064
ENSRNOG00000002871	849.491	0.368887	0.0655197	5.63017	1.8e-08	4.99e-08	ENSRNOG00000002871	Rbm25l1	931.978	949.926	987.554	958.861	812.55	693.94	709.357	751.762
ENSRNOG00000002873	18.7227	0.397976	0.360092	1.1052	0.269071	0.332035	ENSRNOG00000002873	Fam183a	22.1636	19.946	14.7138	28.6941	19.9807	16.5688	12.5365	15.1781
ENSRNOG00000002874	272.852	0.423963	0.109727	3.86379	0.00011164	0.000225933	ENSRNOG00000002874	AABR07065078.1	296.992	314.149	314.183	325.2	265.3	198.825	211.031	257.135
ENSRNOG00000002875	705.462	-0.248894	0.0660897	-3.766	0.000165883	0.000329725	ENSRNOG00000002875	Klhl20	600.633	636.609	673.372	668.333	735.957	761.19	790.844	776.761
ENSRNOG00000002876	2.95392	-2.88486	1.11196	-2.5944	0.00947563	0.0153573	ENSRNOG00000002876	Eef2kmt	0	0.831082	1.73103	0	6.66025	4.87317	4.17883	5.35697
ENSRNOG00000002878	5.80614	-0.415332	0.704647	-0.589419	0.55558	0.620638	ENSRNOG00000002878	Afm	8.86543	8.31082	2.59655	0	5.55021	6.82244	6.26825	8.03546
ENSRNOG00000002879	800.715	-1.09865	0.0751924	-14.6111	2.38e-48	2.46e-47	ENSRNOG00000002879	Psen2	483.166	546.021	539.217	466.279	997.927	1140.32	1153.36	1079.43
ENSRNOG00000002881	76.3111	-3.80617	0.318311	-11.9574	5.94e-33	4.19e-32	ENSRNOG00000002881	Ddr2	11.0818	12.4662	8.65517	8.36911	107.674	129.626	113.873	218.743
ENSRNOG00000002882	497.752	-0.297682	0.0760809	-3.9127	9.13e-05	0.000186595	ENSRNOG00000002882	Zcchc2	412.242	470.392	439.682	462.692	543.92	552.618	574.59	525.876
ENSRNOG00000002883	196.956	-0.231887	0.129748	-1.7872	0.0739047	0.103801	ENSRNOG00000002883	Alg1	179.525	191.149	148.869	206.837	187.597	243.659	209.986	208.029
ENSRNOG00000002884	112.436	-0.443241	0.144118	-3.07554	0.0021012	0.00370666	ENSRNOG00000002884	Blzf1	86.4379	108.041	92.6103	93.2558	126.545	132.55	130.589	129.46
ENSRNOG00000002886	8988.04	0.402401	0.0454425	8.85516	8.36e-19	3.78e-18	ENSRNOG00000002886	Myh10	10926.6	9681.27	10472.8	9852.83	7916.81	7650.88	7842.62	7560.48
ENSRNOG00000002890	1.13545	-0.662938	1.5494	-0.427867	0.668748	0.724222	ENSRNOG00000002890	AC127084.1	0	0.831082	2.59655	0	1.11004	0.974634	0	3.57132
ENSRNOG00000002894	2984.16	0.322929	0.0532468	6.06476	1.32e-09	3.92e-09	ENSRNOG00000002894	Mnt	3422.05	3444.83	3156.54	3241.24	2739.58	2780.63	2648.34	2440.1
ENSRNOG00000002895	93.5115	-0.229873	0.188918	-1.21679	0.223683	0.281176	ENSRNOG00000002895	Nagpa	75.3561	105.547	83.9551	78.9088	87.6932	131.576	81.4872	103.568
ENSRNOG00000002896	926.533	0.796649	0.0619844	12.8524	8.34e-38	6.6e-37	ENSRNOG00000002896	Prdx6	1181.32	1093.7	1238.55	1192	676.015	674.447	663.39	692.835
ENSRNOG00000002898	122.778	-0.243181	0.139809	-1.73938	0.0819673	0.114163	ENSRNOG00000002898	Nme7	103.061	108.041	128.962	108.798	135.425	126.702	139.991	131.246
ENSRNOG00000002899	561.43	-0.349011	0.0820852	-4.25182	2.12e-05	4.63e-05	ENSRNOG00000002899	Akap10	509.762	460.419	487.286	518.885	679.345	665.675	611.154	558.911
ENSRNOG00000002903	501.687	0.652652	0.0919582	7.09726	1.27e-12	4.43e-12	ENSRNOG00000002903	Specc1	600.633	575.94	638.751	639.639	401.835	387.905	325.949	442.843
ENSRNOG00000002904	17.9626	-0.298322	0.381114	-0.782765	0.433765	0.503342	ENSRNOG00000002904	Arr3	16.6227	16.6216	12.1172	19.1294	18.8707	17.5434	30.2965	12.4996
ENSRNOG00000002905	1.45581	-1.69461	1.35005	-1.25522	0.209399	0.265157	ENSRNOG00000002905	Ccdc103	0	0.831082	1.73103	0	3.33012	2.9239	1.04471	1.78566
ENSRNOG00000002906	4.31368	-0.154663	0.82676	-0.187071	0.851605	0.880978	ENSRNOG00000002906	Nr1i2	1.10818	4.98649	0.865517	9.5647	3.33012	7.79708	4.17883	2.67849
ENSRNOG00000002908	850.407	0.234625	0.06629	3.53937	0.000401086	0.000766815	ENSRNOG00000002908	Slc35a4	972.981	896.737	942.548	866.801	737.067	815.769	749.056	822.296
ENSRNOG00000002912	387.776	0.41266	0.087017	4.74229	2.11e-06	5.02e-06	ENSRNOG00000002912	Parn	426.649	442.135	468.245	435.194	303.041	342.097	319.681	365.167
ENSRNOG00000002914	1011.61	0.456373	0.0633349	7.2057	5.77e-13	2.04e-12	ENSRNOG00000002914	Trmt1	1115.94	1227.51	1198.74	1137	789.239	875.222	909.941	839.259
ENSRNOG00000002915	370.376	-0.000414741	0.0892332	-0.00464783	0.996292	0.997119	ENSRNOG00000002915	Trim11	349.076	388.115	369.576	373.023	398.505	396.676	341.62	346.418
ENSRNOG00000002916	1.59676	-3.31889	1.44876	-2.29084	0.0219727	0.0338318	ENSRNOG00000002916	Ca4	0	0.831082	0	0	2.22008	5.84781	2.08942	1.78566
ENSRNOG00000002917	1.82513	0.963394	1.25195	0.769514	0.441588	0.510922	ENSRNOG00000002917	Sec14l5	3.32453	0	1.73103	4.78235	1.11004	0.974634	0	2.67849
ENSRNOG00000002919	1.28925	0.630289	1.40039	0.45008	0.652653	0.709801	ENSRNOG00000002919	Gfap	1.10818	1.66216	0	3.58676	0	0.974634	2.08942	0.892829
ENSRNOG00000002922	13.972	-1.51326	0.446405	-3.38988	0.000699235	0.00130471	ENSRNOG00000002922	Adora2b	7.75725	9.1419	6.05862	5.97794	21.0908	24.3659	11.4918	25.892
ENSRNOG00000002925	2.04809	-2.3079	1.23326	-1.87138	0.0612927	0.0874206	ENSRNOG00000002925	Tsx	0	1.66216	0.865517	0	2.22008	1.94927	5.22354	4.46415
ENSRNOG00000002926	362.422	0.107308	0.083956	1.27814	0.2012	0.256043	ENSRNOG00000002926	Uap1	363.482	361.52	389.482	389.761	337.452	336.249	362.514	358.917
ENSRNOG00000002928	1064.39	0.145179	0.0532734	2.72517	0.00642677	0.0106537	ENSRNOG00000002928	Guk1	1104.85	1130.27	1102.67	1134.61	1002.37	981.457	1019.64	1039.25
ENSRNOG00000002930	6.53803	0.0490074	0.594618	0.0824183	0.934314	0.949179	ENSRNOG00000002930	Ppl	4.43271	4.15541	8.65517	9.5647	4.44016	7.79708	5.22354	8.03546
ENSRNOG00000002932	673.262	-0.450146	0.0644575	-6.98362	2.88e-12	9.83e-12	ENSRNOG00000002932	Wdr19	556.305	574.277	591.148	552.361	792.569	796.276	755.324	767.833
ENSRNOG00000002934	12218.8	-3.06682	0.118747	-25.8265	4.47e-147	2.64e-145	ENSRNOG00000002934	Atp1b1	2687.33	3052.56	2533.37	2144.88	23616.1	22604.7	21587.9	19523.5
ENSRNOG00000002935	1081.07	-0.457694	0.0608244	-7.52484	5.28e-14	1.96e-13	ENSRNOG00000002935	Ankrd40	925.329	866.818	937.355	914.624	1295.42	1321.6	1216.04	1171.39
ENSRNOG00000002937	9.05243	-0.541055	0.514491	-1.05163	0.292968	0.358092	ENSRNOG00000002937	Ren	5.54089	6.64865	12.1172	4.78235	14.4305	10.721	8.35767	9.82112
ENSRNOG00000002940	5705.96	0.187267	0.0468874	3.99397	6.5e-05	0.000134997	ENSRNOG00000002940	Ankrd17	6518.3	5633.07	6079.39	6075.97	5405.9	5340.02	5347.86	5247.16
ENSRNOG00000002941	610.428	-1.28192	0.0945322	-13.5607	6.85e-42	6.05e-41	ENSRNOG00000002941	Uhmk1	400.052	337.419	345.341	340.742	952.415	930.776	840.99	735.691
ENSRNOG00000002943	306.172	0.114826	0.102966	1.11519	0.264771	0.327271	ENSRNOG00000002943	Mrpl55	280.369	364.845	335.82	289.332	298.601	301.162	287.295	291.955
ENSRNOG00000002944	242.457	0.115402	0.105683	1.09196	0.274849	0.338348	ENSRNOG00000002944	RGD1304587	233.826	265.946	268.31	237.922	247.539	235.862	241.328	208.922
ENSRNOG00000002946	60.5826	2.03073	0.219088	9.26904	1.88e-20	9.07e-20	ENSRNOG00000002946	Socs3	100.844	94.7433	90.8792	102.821	28.8611	20.4673	21.9389	24.1064
ENSRNOG00000002948	133.798	-0.702532	0.140635	-4.99543	5.87e-07	1.46e-06	ENSRNOG00000002948	Abcc3	103.061	108.041	90.8792	106.407	140.975	179.333	164.019	177.673
ENSRNOG00000002949	707.02	0.0729148	0.0692137	1.05347	0.292124	0.357144	ENSRNOG00000002949	Pgs1	673.772	756.284	719.244	748.438	684.895	709.534	722.938	641.051
ENSRNOG00000002950	6.35254	0.889138	0.610358	1.45675	0.145186	0.191549	ENSRNOG00000002950	Lyl1	6.64907	10.8041	6.05862	9.5647	2.22008	3.89854	6.26825	5.35697
ENSRNOG00000002953	10.0136	1.14248	0.483	2.36537	0.0180118	0.0281048	ENSRNOG00000002953	P2ry4	13.2981	13.2973	16.4448	11.9559	5.55021	5.84781	8.35767	5.35697
ENSRNOG00000002956	1011.73	-0.484471	0.0592132	-8.1818	2.8e-16	1.15e-15	ENSRNOG00000002956	Stim2	873.244	804.487	875.037	820.173	1233.26	1194.9	1160.67	1132.11
ENSRNOG00000002959	56.4104	1.31752	0.255205	5.16259	2.44e-07	6.22e-07	ENSRNOG00000002959	Shroom4	88.6543	65.6554	94.3413	74.1264	32.1912	26.3151	20.8942	49.1056
ENSRNOG00000002960	32.1016	1.80242	0.312401	5.76956	7.95e-09	2.26e-08	ENSRNOG00000002960	Ndp	49.868	45.7095	43.2758	60.9749	12.2105	22.4166	12.5365	9.82112
ENSRNOG00000002963	171.172	-6.73769	0.429468	-15.6885	1.81e-55	2.19e-54	ENSRNOG00000002963	C1ql1	0	1.66216	5.1931	5.97794	409.605	389.854	288.339	268.742
ENSRNOG00000002969	533.891	0.350177	0.0889363	3.93739	8.24e-05	0.000169255	ENSRNOG00000002969	Itpkb	603.957	557.656	678.565	553.557	447.347	470.748	438.777	520.519
ENSRNOG00000002970	13.8719	-0.585172	0.397554	-1.47193	0.141039	0.186607	ENSRNOG00000002970	Zswim7	8.86543	13.2973	11.2517	10.7603	17.7607	14.6195	15.6706	18.7494
ENSRNOG00000002972	8.7681	0.438174	0.576217	0.760431	0.446997	0.516237	ENSRNOG00000002972	Spata46	8.86543	3.32433	12.9827	15.5426	4.44016	4.87317	9.40237	10.7139
ENSRNOG00000002976	17.0576	-0.503773	0.390931	-1.28865	0.19752	0.251701	ENSRNOG00000002976	Maats1	13.2981	11.6351	12.9827	19.1294	9.99037	21.442	22.9836	24.9992
ENSRNOG00000002977	536.556	-0.833277	0.076521	-10.8895	1.29e-27	7.84e-27	ENSRNOG00000002977	Ttc19	372.348	405.568	378.231	384.979	751.498	655.929	670.703	673.193
ENSRNOG00000002978	13.0974	1.12273	0.420886	2.66753	0.00764104	0.0125353	ENSRNOG00000002978	Faslg	14.4063	19.1149	19.0414	19.1294	7.77029	8.77171	9.40237	7.14263
ENSRNOG00000002979	14.2849	-0.690395	0.404238	-1.70789	0.0876564	0.12134	ENSRNOG00000002979	Tbx19	9.9736	9.1419	14.7138	9.5647	22.2008	15.5942	18.8047	14.2853
ENSRNOG00000002980	535.922	0.0601761	0.0764801	0.78682	0.431387	0.500949	ENSRNOG00000002980	Tsr1	545.224	566.798	532.293	543.992	512.839	474.647	558.919	552.661
ENSRNOG00000002983	30.178	-7.65149	1.05483	-7.25374	4.05e-13	1.45e-12	ENSRNOG00000002983	Nfix	0	0	0	1.19559	39.9615	59.4527	65.8166	74.9976
ENSRNOG00000002986	109.129	-0.181988	0.146473	-1.24247	0.214063	0.270283	ENSRNOG00000002986	Efhc2	108.601	106.378	93.4758	100.429	125.435	104.286	120.141	114.282
ENSRNOG00000002989	1031.32	-0.201537	0.0566346	-3.55856	0.000372894	0.000715081	ENSRNOG00000002989	Nmt1	945.276	972.365	1003.13	913.429	1133.35	1114.01	1064.56	1104.43
ENSRNOG00000002991	234.623	0.100473	0.103075	0.974755	0.329682	0.397053	ENSRNOG00000002991	Srr	226.068	255.142	230.227	259.442	234.219	230.014	226.702	215.172
ENSRNOG00000002997	479.465	-1.07107	0.0779206	-13.7457	5.41e-43	4.88e-42	ENSRNOG00000002997	Slc9a3r2	293.667	314.149	325.434	301.288	649.374	676.396	660.256	615.159
ENSRNOG00000002999	230.58	-0.454225	0.103174	-4.40253	1.07e-05	2.39e-05	ENSRNOG00000002999	Timmdc1	193.931	203.615	181.758	199.663	248.649	266.075	276.848	274.099
ENSRNOG00000003003	695.817	-0.245167	0.0630351	-3.88938	0.000100502	0.000204465	ENSRNOG00000003003	Tbc1d19	633.878	645.75	635.289	631.27	761.488	724.153	785.621	749.084
ENSRNOG00000003005	167.691	1.48949	0.131129	11.359	6.69e-30	4.34e-29	ENSRNOG00000003005	Rasgef1c	260.422	246.831	239.748	242.704	76.5928	78.9454	103.426	92.8542
ENSRNOG00000003011	589.827	-0.164523	0.0743372	-2.2132	0.026884	0.0407714	ENSRNOG00000003011	Gadd45gip1	565.171	588.406	540.082	528.45	681.565	609.147	617.423	588.374
ENSRNOG00000003013	199.978	0.708623	0.121108	5.85118	4.88e-09	1.4e-08	ENSRNOG00000003013	Rpgr	244.907	217.743	239.748	291.723	152.076	144.246	156.706	152.674
ENSRNOG00000003014	251.607	0.0622409	0.105877	0.58786	0.556626	0.621675	ENSRNOG00000003014	Poglut1	226.068	260.129	265.714	276.181	234.219	226.115	266.401	258.028
ENSRNOG00000003018	248.586	-1.63851	0.186215	-8.799	1.38e-18	6.18e-18	ENSRNOG00000003018	Olfml2b	124.116	97.2365	115.114	149.448	309.701	399.6	268.49	524.983
ENSRNOG00000003019	916.016	0.271487	0.0835412	3.24974	0.00115511	0.00210063	ENSRNOG00000003019	Ubn1	1154.72	992.311	856.861	1006.68	830.311	884.968	789.799	812.474
ENSRNOG00000003020	6.56871	-0.39047	0.631182	-0.618633	0.536158	0.602555	ENSRNOG00000003020	Slc25a47	6.64907	3.32433	2.59655	10.7603	4.44016	7.79708	6.26825	10.7139
ENSRNOG00000003026	728.054	-0.525452	0.0876346	-5.99594	2.02e-09	5.94e-09	ENSRNOG00000003026	Rad23a	634.986	557.656	601.534	593.011	983.496	884.968	835.767	733.013
ENSRNOG00000003028	49.5864	0.335403	0.22861	1.46714	0.142338	0.188184	ENSRNOG00000003028	Dnah17	66.4907	61.5	54.5275	38.2588	48.8418	42.8839	38.6542	45.5343
ENSRNOG00000003029	4646.04	-0.585965	0.0664465	-8.8186	1.16e-18	5.21e-18	ENSRNOG00000003029	Calr	3773.35	3866.19	3509.67	3714.69	5251.6	5492.07	5136.83	6423.9
ENSRNOG00000003030	2.56479	-1.3728	0.968559	-1.41737	0.156376	0.204591	ENSRNOG00000003030	Awat2	2.21636	1.66216	1.73103	0	3.33012	4.87317	3.13412	3.57132
ENSRNOG00000003031	1965.88	-0.79198	0.0672286	-11.7804	4.93e-32	3.39e-31	ENSRNOG00000003031	Atp2b4	1416.25	1507.58	1576.11	1250.58	2639.68	2474.6	2388.2	2474.03
ENSRNOG00000003033	147.392	-1.20313	0.136537	-8.81181	1.23e-18	5.53e-18	ENSRNOG00000003033	Plcd3	87.5461	91.419	91.7448	86.0823	177.607	200.775	228.791	215.172
ENSRNOG00000003038	101.15	0.294737	0.153257	1.92315	0.0544613	0.0784402	ENSRNOG00000003038	Sft2d2	129.657	107.21	109.921	99.2337	91.0234	92.5903	86.7108	92.8542
ENSRNOG00000003041	518.115	0.385138	0.104503	3.68542	0.000228325	0.000447604	ENSRNOG00000003041	Smg6	625.013	587.575	574.703	561.926	445.126	414.22	379.229	557.125
ENSRNOG00000003048	490.938	0.0928754	0.0825446	1.12516	0.260523	0.322619	ENSRNOG00000003048	Tiprl	494.248	492	482.958	558.339	523.939	455.154	475.342	445.522
ENSRNOG00000003049	24.1113	0.34131	0.303715	1.12378	0.261105	0.323188	ENSRNOG00000003049	Hsd17b10	26.5963	27.4257	27.6965	26.3029	18.8707	23.3912	16.7153	25.892
ENSRNOG00000003050	3162.64	-0.403777	0.0445668	-9.06006	1.3e-19	6.1e-19	ENSRNOG00000003050	Tbc1d9b	2824.75	2696.03	2704.74	2664.96	3768.59	3660.73	3539.47	3441.86
ENSRNOG00000003052	151.023	0.279033	0.129396	2.15644	0.0310496	0.0465495	ENSRNOG00000003052	Cox18	151.82	166.216	160.121	185.316	129.875	144.246	123.276	147.317
ENSRNOG00000003059	18.8712	1.16169	0.369451	3.14436	0.0016645	0.00297741	ENSRNOG00000003059	Optc	33.2453	19.1149	23.3689	28.6941	14.4305	11.6956	11.4918	8.92829
ENSRNOG00000003063	292.741	-0.573785	0.104885	-5.47059	4.49e-08	1.21e-07	ENSRNOG00000003063	Phka1	243.799	260.96	214.648	219.988	388.514	353.792	346.843	313.383
ENSRNOG00000003064	14.216	-0.75541	0.43016	-1.75612	0.0790686	0.110466	ENSRNOG00000003064	Bst1	13.2981	11.6351	12.1172	4.78235	22.2008	22.4166	15.6706	11.6068
ENSRNOG00000003065	3622.55	0.096028	0.0591778	1.6227	0.104653	0.142635	ENSRNOG00000003065	Glyr1	3914.09	3814.66	3269.92	3977.72	3508.84	3452.16	3564.54	3478.46
ENSRNOG00000003066	3.93158	-5.42925	1.23288	-4.40371	1.06e-05	2.38e-05	ENSRNOG00000003066	Wnt9a	0	0	0	0	13.3205	4.87317	5.22354	8.03546
ENSRNOG00000003068	325.303	0.39143	0.0915216	4.27692	1.89e-05	4.16e-05	ENSRNOG00000003068	Mrnip	347.968	377.311	376.5	375.414	273.07	297.264	254.909	299.991
ENSRNOG00000003069	16.8046	-5.48142	0.937566	-5.84644	5.02e-09	1.44e-08	ENSRNOG00000003069	Cd38	2.21636	0	0.865517	0	38.8514	27.2898	12.5365	52.6769
ENSRNOG00000003070	86.9004	0.0705159	0.164155	0.429568	0.66751	0.723079	ENSRNOG00000003070	Pigl	80.897	85.6014	90.8792	99.2337	86.5832	77.9708	79.3978	94.6399
ENSRNOG00000003071	525.938	-0.472365	0.0910308	-5.18906	2.11e-07	5.42e-07	ENSRNOG00000003071	Vamp4	422.216	446.291	400.734	493.778	698.216	585.755	600.707	559.804
ENSRNOG00000003073	634.415	1.97617	0.0896783	22.0363	1.29e-107	4.04e-106	ENSRNOG00000003073	Gpr161	1022.85	966.548	1055.93	1004.29	205.358	252.43	276.848	291.062
ENSRNOG00000003075	150.265	0.58538	0.153817	3.80569	0.000141411	0.000283251	ENSRNOG00000003075	Tmem39a	187.282	183.669	160.986	191.294	84.3631	123.779	124.32	146.424
ENSRNOG00000003076	192.017	-1.16188	0.11974	-9.70336	2.92e-22	1.5e-21	ENSRNOG00000003076	Rbms2	110.818	127.987	120.307	113.581	297.491	261.202	253.864	250.885
ENSRNOG00000003078	1073.07	-0.244671	0.0564018	-4.338	1.44e-05	3.19e-05	ENSRNOG00000003078	Dcaf6	1011.77	959.899	1001.4	955.274	1144.45	1165.66	1226.49	1119.61
ENSRNOG00000003081	54.6211	0.626554	0.216805	2.88994	0.00385315	0.00659445	ENSRNOG00000003081	Ribc1	54.3007	68.1487	77.8965	64.5617	42.1816	51.6556	34.4754	43.7486
ENSRNOG00000003084	1744.57	-0.0462943	0.045766	-1.01155	0.311755	0.378079	ENSRNOG00000003084	Parp1	1656.73	1740.28	1758.73	1707.3	1777.18	1791.38	1787.5	1737.45
ENSRNOG00000003086	269.74	1.27295	0.102008	12.4789	9.73e-36	7.38e-35	ENSRNOG00000003086	Cenpv	351.293	370.662	400.734	404.108	153.186	162.764	153.572	161.602
ENSRNOG00000003088	53.2724	-2.06971	0.28177	-7.34539	2.05e-13	7.42e-13	ENSRNOG00000003088	Arhgap31	21.0554	18.2838	26.831	15.5426	65.4924	98.4381	62.6825	117.853
ENSRNOG00000003098	48.7396	0.223734	0.230737	0.969651	0.33222	0.399927	ENSRNOG00000003098	Prom1	37.6781	59.0068	57.1241	56.1926	35.5213	48.7317	43.8777	51.7841
ENSRNOG00000003099	6256.34	-0.104771	0.0387276	-2.70532	0.00682376	0.0112752	ENSRNOG00000003099	Ubqln2	6032.92	6074.38	6190.18	5812.95	6685.78	6549.54	6473.01	6231.95
ENSRNOG00000003100	227.996	0.589631	0.102399	5.75819	8.5e-09	2.41e-08	ENSRNOG00000003100	Dusp12	264.855	285.061	264.848	280.963	183.157	174.46	184.913	185.708
ENSRNOG00000003104	1276.91	-0.189661	0.057106	-3.32122	0.000896252	0.00164997	ENSRNOG00000003104	Trpv2	1140.32	1236.65	1221.24	1171.68	1305.41	1305.04	1444.83	1390.13
ENSRNOG00000003105	58.2214	-1.65671	0.247333	-6.69829	2.11e-11	6.9e-11	ENSRNOG00000003105	Kif19	24.3799	30.75	34.6207	21.5206	57.7221	96.4888	100.292	99.9969
ENSRNOG00000003108	239.78	-1.96612	0.130934	-15.0162	5.75e-51	6.31e-50	ENSRNOG00000003108	Acbd4	106.385	99.7298	82.2241	104.016	414.045	427.865	325.949	358.024
ENSRNOG00000003109	102.823	0.880621	0.16619	5.29887	1.17e-07	3.05e-07	ENSRNOG00000003109	Btbd17	159.578	132.973	115.979	124.341	75.4828	69.199	82.5319	62.498
ENSRNOG00000003114	131.525	-0.057854	0.409129	-0.141408	0.887548	0.910193	ENSRNOG00000003114	B4galt4	131.873	214.419	74.4344	94.4514	96.5736	149.119	192.226	99.104
ENSRNOG00000003116	516.472	0.0595268	0.0793889	0.749813	0.453368	0.52287	ENSRNOG00000003116	Dph1	565.171	512.777	482.093	549.97	527.269	487.317	528.622	478.556
ENSRNOG00000003117	693.939	-0.3606	0.068201	-5.28731	1.24e-07	3.24e-07	ENSRNOG00000003117	Psmd12	586.226	591.73	607.593	646.813	814.77	775.809	725.028	803.546
ENSRNOG00000003119	1.51455	-3.22202	1.5073	-2.13762	0.0325479	0.048607	ENSRNOG00000003119	Gc	0	0	0.865517	0	4.44016	4.87317	1.04471	0.892829
ENSRNOG00000003120	17.1062	-6.10171	1.0404	-5.8648	4.5e-09	1.3e-08	ENSRNOG00000003120	Prelp	1.10818	0	0.865517	0	39.9615	27.2898	22.9836	44.6415
ENSRNOG00000003121	4126.23	0.288571	0.0397339	7.26258	3.8e-13	1.36e-12	ENSRNOG00000003121	Rtn4rl1	4533.56	4522.75	4614.93	4475.08	3730.85	3760.14	3835.12	3537.39
ENSRNOG00000003122	82.5767	-0.0202788	0.175493	-0.115553	0.908007	0.927092	ENSRNOG00000003122	Hdac8	74.2479	88.9257	77.8965	87.2779	82.143	89.6664	65.8166	94.6399
ENSRNOG00000003123	472.903	-1.1927	0.0959253	-12.4336	1.72e-35	1.3e-34	ENSRNOG00000003123	Rpa1	293.667	343.237	269.176	241.509	662.695	680.295	649.809	642.837
ENSRNOG00000003125	2014.19	-0.935868	0.0678352	-13.7962	2.69e-43	2.44e-42	ENSRNOG00000003125	Rogdi	1379.68	1483.48	1256.73	1410.79	2819.5	2784.53	2606.55	2372.25
ENSRNOG00000003127	162.88	-0.133628	0.119126	-1.12174	0.261975	0.324188	ENSRNOG00000003127	Spryd4	148.496	152.919	169.641	149.448	174.276	172.51	166.109	169.638
ENSRNOG00000003129	423.662	0.558431	0.0821176	6.80039	1.04e-11	3.47e-11	ENSRNOG00000003129	Zfp496	493.139	514.44	544.41	465.083	334.122	343.071	340.575	354.453
ENSRNOG00000003131	1736.54	0.780708	0.047921	16.2916	1.13e-59	1.49e-58	ENSRNOG00000003131	Traf7	2185.33	2233.95	2166.39	2197.49	1216.6	1266.05	1294.39	1332.1
ENSRNOG00000003134	15.1948	-1.5836	0.424329	-3.732	0.000189963	0.000375797	ENSRNOG00000003134	Slc4a4	6.64907	9.97298	9.52068	3.58676	26.641	24.3659	16.7153	24.1064
ENSRNOG00000003135	8.08149	0.18902	0.55574	0.340123	0.733764	0.781317	ENSRNOG00000003135	Fcrlb	5.54089	13.2973	6.92413	8.36911	8.88033	3.89854	11.4918	6.2498
ENSRNOG00000003139	2817.08	0.0365585	0.0439539	0.831745	0.405553	0.47492	ENSRNOG00000003139	Smc1a	2864.64	2767.5	2853.61	2926.8	2914.97	2675.37	2739.22	2794.55
ENSRNOG00000003143	11.7882	0.898169	0.468591	1.91675	0.0552703	0.0795113	ENSRNOG00000003143	RGD1310166	14.4063	17.4527	17.3103	11.9559	13.3205	7.79708	3.13412	8.92829
ENSRNOG00000003144	108.712	-1.23541	0.212465	-5.81468	6.07e-09	1.74e-08	ENSRNOG00000003144	Gprc5c	68.7071	58.1757	75.2999	57.3882	129.875	151.068	108.65	220.529
ENSRNOG00000003147	5922.54	-1.12617	0.0638303	-17.6431	1.15e-69	1.88e-68	ENSRNOG00000003147	Sqstm1	3652.56	3864.53	3822.12	3542.53	8903.64	8686.92	7378.77	7529.23
ENSRNOG00000003148	4084.81	-1.26352	0.0489739	-25.7998	8.91e-147	5.22e-145	ENSRNOG00000003148	Timp2	2435.78	2421.77	2426.91	2320.63	6057.49	5956.97	5726.05	5332.87
ENSRNOG00000003149	596.206	0.15646	0.0677879	2.30808	0.0209946	0.0324267	ENSRNOG00000003149	Farsa	652.717	629.129	639.617	591.816	558.351	579.908	554.74	563.375
ENSRNOG00000003150	721.904	-0.258864	0.0763936	-3.38856	0.00070261	0.00131054	ENSRNOG00000003150	Mpc2	629.445	698.109	613.651	687.463	832.531	845.983	738.609	729.441
ENSRNOG00000003151	506.168	-0.136619	0.0783375	-1.74398	0.0811632	0.113143	ENSRNOG00000003151	Bfar	475.408	444.629	527.965	480.626	533.93	555.542	516.086	515.162
ENSRNOG00000003158	1.26822	-0.0125078	1.50356	-0.00831882	0.993363	0.995185	ENSRNOG00000003158	AABR07037343.1	2.21636	1.66216	0	1.19559	0	0	4.17883	0.892829
ENSRNOG00000003163	1365.51	0.0128854	0.0548847	0.234772	0.814386	0.850644	ENSRNOG00000003163	Sdhc	1364.17	1426.14	1332.9	1361.77	1409.75	1422.97	1284.99	1321.39
ENSRNOG00000003172	5.51745	0.364644	0.690629	0.527989	0.597507	0.659519	ENSRNOG00000003172	Serpinf1	3.32453	9.1419	8.65517	3.58676	3.33012	1.94927	5.22354	8.92829
ENSRNOG00000003174	495.105	-0.00304971	0.0783517	-0.0389233	0.968952	0.977283	ENSRNOG00000003174	Tapt1	534.142	451.277	493.344	500.951	516.169	487.317	503.549	474.092
ENSRNOG00000003177	506.175	-0.726765	0.0809033	-8.98313	2.63e-19	1.22e-18	ENSRNOG00000003177	Mat2b	364.591	375.649	372.172	413.673	673.795	663.726	596.528	589.267
ENSRNOG00000003178	890.177	0.421515	0.0634064	6.64783	2.97e-11	9.64e-11	ENSRNOG00000003178	Mageh1	1002.9	1037.19	1042.08	994.729	738.177	706.61	784.576	815.153
ENSRNOG00000003183	40.5762	-3.46288	0.358065	-9.6711	4e-22	2.04e-21	ENSRNOG00000003183	Fmod	7.75725	9.97298	6.05862	2.39117	57.7221	84.7932	89.8449	66.0693
ENSRNOG00000003185	924.892	0.468068	0.0568269	8.23674	1.77e-16	7.3e-16	ENSRNOG00000003185	Acbd3	1084.91	1057.14	1084.49	1067.66	781.469	741.697	802.336	779.44
ENSRNOG00000003186	486.332	-0.00180989	0.0968794	-0.0186819	0.985095	0.989092	ENSRNOG00000003186	Anks3	555.197	513.608	418.91	457.91	451.787	459.053	505.639	528.555
ENSRNOG00000003187	83.3776	0.155399	0.189692	0.819219	0.412661	0.482103	ENSRNOG00000003187	Armcx5	90.8706	104.716	69.2413	86.0823	95.4635	62.3766	81.4872	76.7833
ENSRNOG00000003189	68.8783	-1.20325	0.223879	-5.37455	7.68e-08	2.04e-07	ENSRNOG00000003189	Cited1	50.9762	45.7095	22.5034	49.0191	92.1334	87.7171	100.292	102.675
ENSRNOG00000003191	749.278	0.18851	0.0627355	3.00484	0.00265724	0.00463335	ENSRNOG00000003191	Bhlhb9	842.215	768.75	797.141	786.696	680.455	696.864	698.91	723.192
ENSRNOG00000003195	7334.68	-0.47037	0.0398448	-11.805	3.68e-32	2.54e-31	ENSRNOG00000003195	Caskin1	6152.61	6358.61	6235.18	5844.03	8521.79	8728.83	8618.84	8217.6
ENSRNOG00000003198	5644.86	-0.0300063	0.0483059	-0.621172	0.534486	0.600846	ENSRNOG00000003198	Bmerb1	5331.45	5787.65	5813.68	5404.05	5974.24	5759.12	5746.94	5341.8
ENSRNOG00000003201	2159.98	0.976199	0.0665729	14.6636	1.1e-48	1.15e-47	ENSRNOG00000003201	Rps4x	2696.2	2792.43	2921.12	3049.94	1415.3	1357.67	1393.64	1653.52
ENSRNOG00000003203	512.11	-0.25385	0.0812284	-3.12514	0.00177722	0.0031651	ENSRNOG00000003203	Hexim1	436.622	487.845	450.069	493.778	542.81	603.299	573.545	508.913
ENSRNOG00000003205	213	0.254704	0.137083	1.85803	0.0631647	0.0898317	ENSRNOG00000003205	Ldb2	250.448	274.257	209.455	192.49	169.836	176.409	207.897	223.207
ENSRNOG00000003206	3317.95	0.340529	0.044032	7.73366	1.04e-14	4e-14	ENSRNOG00000003206	Actr3	3639.26	3715.77	3687.97	3787.62	3039.29	2748.47	2926.23	2999.01
ENSRNOG00000003207	990.554	-1.08595	0.063441	-17.1175	1.1e-65	1.65e-64	ENSRNOG00000003207	Fmnl1	647.176	667.359	628.365	590.62	1401.98	1344.02	1384.24	1260.67
ENSRNOG00000003208	11.9859	-0.00668076	0.453416	-0.0147343	0.988244	0.991157	ENSRNOG00000003208	Ercc6l	13.2981	11.6351	11.2517	11.9559	7.77029	7.79708	12.5365	19.6422
ENSRNOG00000003209	80.1348	-0.914514	0.184335	-4.96114	7.01e-07	1.73e-06	ENSRNOG00000003209	Pcp4l1	56.5171	62.3311	40.6793	63.3661	114.334	97.4634	99.2473	107.139
ENSRNOG00000003211	212.331	-0.70844	0.113014	-6.26858	3.64e-10	1.11e-09	ENSRNOG00000003211	Srp9	136.306	170.372	170.507	166.187	278.62	271.923	247.596	257.135
ENSRNOG00000003213	1053.38	-0.109707	0.0596688	-1.83861	0.0659732	0.0935654	ENSRNOG00000003213	Helz	1074.93	1001.45	1031.7	943.318	1143.34	1051.63	1095.9	1084.79
ENSRNOG00000003214	145.459	-1.16963	0.13784	-8.48544	2.15e-17	9.2e-17	ENSRNOG00000003214	AABR07029742.1	101.952	92.2501	86.5517	76.5176	224.228	192.003	202.673	187.494
ENSRNOG00000003215	251.111	0.132082	0.0983843	1.34251	0.179432	0.231304	ENSRNOG00000003215	Zfp287	265.963	265.115	272.638	246.291	222.008	246.583	246.551	243.742
ENSRNOG00000003217	170.034	-3.44061	0.186415	-18.4567	4.61e-76	8.46e-75	ENSRNOG00000003217	Lgals3bp	31.029	34.0743	25.1	23.9117	320.802	338.198	243.417	343.739
ENSRNOG00000003218	267.979	0.754281	0.101773	7.41142	1.25e-13	4.56e-13	ENSRNOG00000003218	Zfp286a	344.643	329.939	318.51	355.089	187.597	208.572	180.735	218.743
ENSRNOG00000003219	851.469	1.33372	0.079485	16.7795	3.45e-63	4.93e-62	ENSRNOG00000003219	Trim16	1312.08	1144.4	1274.91	1147.76	466.217	458.078	456.537	551.768
ENSRNOG00000003220	4707.68	1.29298	0.0550259	23.4976	4.31e-122	1.71e-120	ENSRNOG00000003220	H3f3b	6572.61	6681.07	7178.6	6311.51	2852.81	2524.3	2669.23	2871.34
ENSRNOG00000003223	1570.81	-0.841568	0.0608895	-13.8212	1.9e-43	1.73e-42	ENSRNOG00000003223	Degs1	1093.77	1201.74	1149.41	1050.92	2051.36	2152.97	1881.52	1984.76
ENSRNOG00000003224	27.3571	0.139159	0.342903	0.405826	0.68487	0.738859	ENSRNOG00000003224	Nudt16l1	12.19	40.723	26.831	34.672	21.0908	31.1883	27.1624	24.9992
ENSRNOG00000003226	8348.61	0.0335383	0.0374065	0.896591	0.369937	0.438958	ENSRNOG00000003226	Mprip	8540.73	8223.55	8429.27	8589.1	8617.25	8169.39	8257.37	7962.25
ENSRNOG00000003228	1701.29	0.102829	0.0577343	1.78107	0.0749017	0.105099	ENSRNOG00000003228	Mid1ip1	1678.89	1806.77	1777.77	1781.43	1693.92	1764.09	1593.18	1514.24
ENSRNOG00000003229	9045.27	-1.20638	0.0430107	-28.0483	4.19e-173	3.32e-171	ENSRNOG00000003229	Tspan7	5530.92	5619.77	5420.73	5302.43	12823.2	13342.7	12300.4	12021.9
ENSRNOG00000003232	78.7819	-4.81798	0.360417	-13.3678	9.33e-41	8.01e-40	ENSRNOG00000003232	Slc9a3r1	5.54089	3.32433	6.05862	7.17352	183.157	134.5	112.828	177.673
ENSRNOG00000003233	21.839	1.10766	0.381317	2.90484	0.00367445	0.00630224	ENSRNOG00000003233	Serpinf2	32.1372	29.9189	34.6207	22.7162	4.44016	20.4673	18.8047	11.6068
ENSRNOG00000003234	4833.16	0.0328313	0.0561086	0.585139	0.558454	0.623089	ENSRNOG00000003234	Mgrn1	5087.65	5202.57	4341.43	4922.23	4747.65	4927.75	4806.7	4629.32
ENSRNOG00000003235	2419.88	0.284296	0.0488074	5.82485	5.72e-09	1.64e-08	ENSRNOG00000003235	Mgat4b	2700.63	2670.27	2658.87	2601.6	2073.56	2086.69	2276.42	2291
ENSRNOG00000003237	563.416	1.51402	0.0777291	19.4781	1.68e-84	3.55e-83	ENSRNOG00000003237	Tp53bp2	872.136	804.487	880.23	781.914	288.611	290.441	284.161	305.348
ENSRNOG00000003239	571.523	-0.122328	0.0771726	-1.58512	0.112938	0.152784	ENSRNOG00000003239	Cant1	521.952	598.379	569.51	496.169	575.001	604.273	588.171	618.731
ENSRNOG00000003241	1525.05	-0.691029	0.0555942	-12.4299	1.8e-35	1.36e-34	ENSRNOG00000003241	Gabrg2	1150.29	1173.49	1252.4	1085.59	1908.16	1822.57	1860.63	1947.26
ENSRNOG00000003242	6.85174	-2.6652	0.757001	-3.52074	0.00043035	0.000820593	ENSRNOG00000003242	Gulp1	0	4.15541	1.73103	1.19559	11.1004	10.721	6.26825	19.6422
ENSRNOG00000003243	728.943	0.166766	0.0669438	2.49113	0.0127338	0.0202828	ENSRNOG00000003243	Wdr81	795.672	731.352	806.662	752.024	664.915	700.762	656.077	724.084
ENSRNOG00000003244	4.02394	-1.03007	0.875547	-1.17648	0.239402	0.299011	ENSRNOG00000003244	Ltc4s	0	2.49324	4.32758	3.58676	8.88033	0.974634	8.35767	3.57132
ENSRNOG00000003245	4.88197	0.17228	0.67537	0.25509	0.798654	0.83747	ENSRNOG00000003245	Cacng1	4.43271	4.98649	5.1931	5.97794	5.55021	2.9239	7.31296	2.67849
ENSRNOG00000003247	438.938	0.441004	0.0762838	5.78109	7.42e-09	2.11e-08	ENSRNOG00000003247	Sde2	516.411	493.662	507.193	505.733	371.864	357.691	368.782	390.166
ENSRNOG00000003248	1464.69	1.16521	0.0756199	15.4088	1.43e-53	1.67e-52	ENSRNOG00000003248	Mpzl1	2105.54	1970.49	2026.17	2005	804.78	815.769	949.64	1040.15
ENSRNOG00000003251	734.046	-0.957249	0.0663693	-14.4231	3.71e-47	3.69e-46	ENSRNOG00000003251	B3galt2	519.736	489.507	491.613	496.169	1029.01	976.584	916.209	953.541
ENSRNOG00000003253	1827.47	1.40788	0.0665677	21.1496	2.78e-99	7.49e-98	ENSRNOG00000003253	Qdpr	2425.8	2532.31	2750.61	2908.86	1034.56	1050.66	983.07	933.899
ENSRNOG00000003254	11.1848	0.0721514	0.504114	0.143125	0.886191	0.909001	ENSRNOG00000003254	Il23a	6.64907	10.8041	12.9827	15.5426	3.33012	11.6956	17.76	10.7139
ENSRNOG00000003256	2183.53	0.478416	0.0455466	10.5039	8.29e-26	4.75e-25	ENSRNOG00000003256	Ccng1	2561	2460.83	2578.37	2569.32	1857.1	1734.85	1871.07	1835.66
ENSRNOG00000003258	191.835	0.0788843	0.115245	0.684493	0.493664	0.562705	ENSRNOG00000003258	Cdc73	205.013	177.851	205.993	200.859	177.607	179.333	181.779	206.244
ENSRNOG00000003259	255.41	-3.15838	0.13572	-23.2713	8.66e-120	3.3e-118	ENSRNOG00000003259	C1qtnf1	50.9762	56.5135	48.4689	49.0191	497.298	482.444	439.822	418.737
ENSRNOG00000003260	235.731	-0.442726	0.103713	-4.26876	1.97e-05	4.3e-05	ENSRNOG00000003260	Nr1i3	208.338	212.757	180.027	198.467	271.96	258.278	281.027	274.991
ENSRNOG00000003261	7742.11	-0.273327	0.053907	-5.07035	3.97e-07	9.97e-07	ENSRNOG00000003261	Usp9x	7751.71	6578.84	6912.02	6802.89	8780.42	8266.85	8721.22	8122.96
ENSRNOG00000003262	9173.4	0.843827	0.0379181	22.2539	1.03e-109	3.37e-108	ENSRNOG00000003262	Cacng4	12073.6	11735.7	11930.3	11389.2	6363.87	6423.82	6809.41	6661.4
ENSRNOG00000003264	196.422	-0.178833	0.115351	-1.55034	0.121061	0.162482	ENSRNOG00000003264	Nat9	190.607	182.838	172.238	191.294	226.448	211.496	215.21	181.244
ENSRNOG00000003266	111.631	-0.232875	0.146587	-1.58864	0.112141	0.151887	ENSRNOG00000003266	LOC100361655	114.142	106.378	101.265	88.4735	109.894	124.753	128.499	119.639
ENSRNOG00000003267	293.343	-0.0585147	0.0927867	-0.630637	0.528278	0.59467	ENSRNOG00000003267	Pycr2	268.179	302.514	284.755	292.919	304.151	310.908	302.965	280.348
ENSRNOG00000003268	453.998	0.740697	0.0838012	8.83873	9.68e-19	4.36e-18	ENSRNOG00000003268	Maml1	595.092	564.304	580.762	533.232	327.462	337.224	314.457	379.452
ENSRNOG00000003269	210.957	0.363	0.110084	3.29747	0.000975601	0.00178981	ENSRNOG00000003269	Atp6v0e1	230.501	226.885	244.941	247.487	199.807	174.46	167.153	196.422
ENSRNOG00000003273	130.895	0.0291272	0.134779	0.21611	0.828902	0.86296	ENSRNOG00000003273	Spata20	120.791	142.946	133.29	131.515	118.774	124.753	135.812	139.281
ENSRNOG00000003275	47.6885	0.84823	0.228019	3.72	0.000199219	0.000393175	ENSRNOG00000003275	Spata32	72.0316	63.9933	57.9896	51.4103	32.1912	29.239	34.4754	40.1773
ENSRNOG00000003276	225.541	0.388741	0.120868	3.21625	0.00129876	0.0023492	ENSRNOG00000003276	Myo1d	264.855	241.014	247.538	271.398	193.147	164.713	185.958	235.707
ENSRNOG00000003278	207.042	0.806769	0.13349	6.04366	1.51e-09	4.45e-09	ENSRNOG00000003278	Map3k14	283.694	235.196	276.1	260.638	111.004	173.485	154.617	161.602
ENSRNOG00000003279	32.9763	0.0775326	0.27221	0.284827	0.775777	0.817542	ENSRNOG00000003279	Syce2	22.1636	34.9054	35.4862	43.0411	29.9711	31.1883	31.3412	35.7132
ENSRNOG00000003280	120.726	-3.92718	0.24074	-16.3129	7.99e-60	1.05e-58	ENSRNOG00000003280	Grin2c	9.9736	14.9595	16.4448	17.9338	266.41	248.532	218.344	173.209
ENSRNOG00000003281	223.156	0.0187335	0.106252	0.176311	0.860049	0.887858	ENSRNOG00000003281	Mcm9	231.609	206.939	221.572	239.117	237.549	226.115	215.21	207.136
ENSRNOG00000003283	60.1531	-2.75012	0.317012	-8.67512	4.13e-18	1.81e-17	ENSRNOG00000003283	Rcsd1	15.5145	8.31082	19.0414	20.325	87.6932	111.108	64.7719	154.459
ENSRNOG00000003284	46.081	-4.49819	0.418388	-10.7512	5.85e-27	3.48e-26	ENSRNOG00000003284	Epn3	5.54089	5.81757	1.73103	2.39117	97.6836	103.311	82.5319	69.6407
ENSRNOG00000003285	44.6173	-2.5287	0.295622	-8.55386	1.19e-17	5.13e-17	ENSRNOG00000003285	Mpv17l	16.6227	14.1284	5.1931	17.9338	89.9133	69.199	68.9507	74.9976
ENSRNOG00000003287	14.47	-0.584961	0.428915	-1.36382	0.172626	0.223414	ENSRNOG00000003287	Fbxw10	7.75725	16.6216	8.65517	13.1515	19.9807	21.442	9.40237	18.7494
ENSRNOG00000003288	4862.1	-0.354102	0.0484364	-7.31064	2.66e-13	9.57e-13	ENSRNOG00000003288	Cacng5	4546.86	4406.39	4109.47	4008.8	5509.13	5264.98	5623.66	5427.51
ENSRNOG00000003289	347.313	0.655574	0.0884048	7.41559	1.21e-13	4.43e-13	ENSRNOG00000003289	Lap3	423.324	423.852	399.003	454.323	260.86	267.05	289.384	260.706
ENSRNOG00000003291	229.923	-2.35954	0.128742	-18.3276	4.98e-75	8.97e-74	ENSRNOG00000003291	Creg1	84.2215	61.5	69.2413	88.4735	366.314	408.372	396.989	364.274
ENSRNOG00000003296	335.891	0.453559	0.10214	4.44054	8.97e-06	2.02e-05	ENSRNOG00000003296	Dck	383.43	443.798	360.055	363.459	290.831	276.796	313.412	255.349
ENSRNOG00000003298	2.06735	0.765325	1.08725	0.703909	0.48149	0.551049	ENSRNOG00000003298	Cd247	1.10818	0.831082	2.59655	5.97794	2.22008	0.974634	1.04471	1.78566
ENSRNOG00000003300	417.957	0.25818	0.129814	1.98884	0.0467191	0.0680442	ENSRNOG00000003300	Btg2	449.92	467.068	438.817	467.475	308.591	397.651	312.368	501.77
ENSRNOG00000003302	591.096	-0.264397	0.077502	-3.41148	0.000646108	0.00121072	ENSRNOG00000003302	Flcn	485.382	533.554	562.586	566.708	622.733	706.61	622.646	628.552
ENSRNOG00000003304	12.6307	-1.76293	0.498312	-3.5378	0.00040347	0.000771101	ENSRNOG00000003304	Chad	3.32453	9.97298	3.46207	5.97794	23.3109	16.5688	12.5365	25.892
ENSRNOG00000003307	465.258	-0.35619	0.0870646	-4.0911	4.29e-05	9.11e-05	ENSRNOG00000003307	Gcdh	411.134	437.149	409.389	373.023	471.767	509.734	583.992	525.876
ENSRNOG00000003310	3.09846	-5.09399	1.26856	-4.01556	5.93e-05	0.000123719	ENSRNOG00000003310	Tmem63a	0	0	0	0	7.77029	5.84781	3.13412	8.03546
ENSRNOG00000003313	627.881	-0.830266	0.0752308	-11.0363	2.55e-28	1.58e-27	ENSRNOG00000003313	Glra2	490.923	469.561	413.717	433.998	858.062	797.251	778.308	781.225
ENSRNOG00000003326	486.388	0.429504	0.0829682	5.17673	2.26e-07	5.78e-07	ENSRNOG00000003326	Rrn3	584.01	523.581	540.082	588.229	381.854	388.879	446.09	438.379
ENSRNOG00000003328	1950.63	-0.587281	0.0746272	-7.86952	3.56e-15	1.39e-14	ENSRNOG00000003328	Cdip1	1560.31	1534.18	1583.03	1556.65	2649.67	2497.01	2200.16	2024.04
ENSRNOG00000003329	442.448	0.503189	0.0776671	6.47879	9.25e-11	2.92e-10	ENSRNOG00000003329	Ppm1d	507.546	524.412	545.275	496.169	376.304	348.919	374.006	366.953
ENSRNOG00000003330	288.105	-0.985528	0.127722	-7.71619	1.2e-14	4.58e-14	ENSRNOG00000003330	Acsf2	161.794	191.149	232.824	186.512	350.773	372.31	347.888	461.593
ENSRNOG00000003332	289.996	-0.849313	0.112062	-7.57899	3.48e-14	1.3e-13	ENSRNOG00000003332	Nt5m	232.717	201.122	183.49	211.619	415.155	369.386	388.631	317.847
ENSRNOG00000003334	175.625	-0.917958	0.120371	-7.6261	2.42e-14	9.12e-14	ENSRNOG00000003334	Klhl21	116.359	128.818	119.441	120.754	225.338	231.963	250.73	211.6
ENSRNOG00000003336	681.66	-5.78721	0.263855	-21.9333	1.25e-106	3.83e-105	ENSRNOG00000003336	Mybph	15.5145	36.5676	25.9655	16.7382	1439.72	1587.68	1184.7	1146.39
ENSRNOG00000003338	70.6653	-3.78561	0.290905	-13.0132	1.03e-38	8.35e-38	ENSRNOG00000003338	Pmp22	6.64907	3.32433	15.5793	13.1515	125.435	148.144	125.365	127.675
ENSRNOG00000003343	7747.34	-0.461739	0.0462843	-9.97614	1.94e-23	1.03e-22	ENSRNOG00000003343	Canx	6676.77	6326.19	6265.47	6810.06	9307.69	8680.09	8558.25	9354.17
ENSRNOG00000003346	24.4359	0.186356	0.363174	0.513132	0.607859	0.66922	ENSRNOG00000003346	Fancb	36.5699	15.7906	25.1	27.4985	12.2105	28.2644	18.8047	31.249
ENSRNOG00000003348	102.441	-1.67952	0.218584	-7.68366	1.55e-14	5.87e-14	ENSRNOG00000003348	Rasd1	42.1108	41.5541	50.2	62.1705	160.956	185.181	96.1132	181.244
ENSRNOG00000003349	21.5039	-3.78543	0.555027	-6.82026	9.09e-12	3.03e-11	ENSRNOG00000003349	LOC103693323	4.43271	1.66216	5.1931	0	48.8418	53.6049	38.6542	19.6422
ENSRNOG00000003350	149.626	-0.417499	0.151733	-2.75153	0.00593174	0.00987646	ENSRNOG00000003350	Mospd2	108.601	125.493	150.6	126.732	146.525	174.46	211.031	153.567
ENSRNOG00000003354	22.0657	0.146592	0.334058	0.438821	0.660791	0.716978	ENSRNOG00000003354	Pabpc5	23.2717	18.2838	27.6965	23.9117	17.7607	20.4673	15.6706	29.4634
ENSRNOG00000003357	1123.38	-7.11673	0.327519	-21.7292	1.09e-104	3.27e-103	ENSRNOG00000003357	Col3a1	24.3799	14.1284	12.1172	14.347	2131.28	2166.61	1530.5	3093.65
ENSRNOG00000003359	2309.63	0.128662	0.0452603	2.84272	0.00447306	0.00758105	ENSRNOG00000003359	Ogt	2351.55	2438.39	2350.74	2510.73	2254.49	2121.78	2207.47	2241.89
ENSRNOG00000003365	14504.7	-0.704484	0.053636	-13.1345	2.09e-39	1.73e-38	ENSRNOG00000003365	Cadm3	11183.7	11506.3	11656.8	9772.73	18591	17956.7	17651.4	17719.1
ENSRNOG00000003367	3.02572	1.3758	0.938364	1.46617	0.142602	0.188502	ENSRNOG00000003367	Tmem220	3.32453	8.31082	3.46207	2.39117	0	1.94927	2.08942	2.67849
ENSRNOG00000003370	5.13037	-0.774037	0.831643	-0.930732	0.351992	0.420532	ENSRNOG00000003370	Otc	11.0818	2.49324	1.73103	0	5.55021	11.6956	3.13412	5.35697
ENSRNOG00000003374	972.385	0.320369	0.0585123	5.47524	4.37e-08	1.18e-07	ENSRNOG00000003374	Ccdc85a	1070.5	1112.82	1055.93	1078.42	904.683	891.791	846.214	818.724
ENSRNOG00000003384	436.315	0.46878	0.0785223	5.97003	2.37e-09	6.94e-09	ENSRNOG00000003384	Hs3st3b1	499.788	527.737	512.386	485.408	344.113	367.437	387.587	366.06
ENSRNOG00000003385	380.865	-0.189512	0.0944826	-2.00579	0.0448791	0.0655754	ENSRNOG00000003385	Glrx2	349.076	378.142	371.307	322.809	406.275	461.977	376.095	381.238
ENSRNOG00000003386	2012.87	-0.0824466	0.0612431	-1.34622	0.178232	0.229937	ENSRNOG00000003386	Rbfox3	2135.46	1894.03	1902.41	1889.03	2243.39	2067.2	2058.08	1913.33
ENSRNOG00000003388	58.476	-0.72822	0.332286	-2.19155	0.0284123	0.0429042	ENSRNOG00000003388	Cenpf	56.5171	52.3581	39.8138	27.4985	56.6121	42.8839	56.4142	135.71
ENSRNOG00000003392	1376.24	-0.324073	0.0688982	-4.70364	2.56e-06	6.03e-06	ENSRNOG00000003392	Grsf1	1156.94	1225.85	1253.27	1250.58	1728.33	1552.59	1440.65	1401.74
ENSRNOG00000003395	50.9785	0.27751	0.231254	1.20002	0.230131	0.288594	ENSRNOG00000003395	Cby3	52.0844	58.1757	61.4517	51.4103	38.8514	64.3259	44.9225	36.606
ENSRNOG00000003397	168.248	-0.0493	0.128995	-0.382186	0.702324	0.753523	ENSRNOG00000003397	Adprm	164.01	178.683	166.179	151.84	174.276	198.825	145.214	166.959
ENSRNOG00000003398	412.537	-0.378644	0.0785108	-4.82283	1.42e-06	3.41e-06	ENSRNOG00000003398	Tomm40l	381.213	345.73	359.189	349.111	471.767	467.825	470.119	455.343
ENSRNOG00000003399	3818.54	1.31337	0.0688529	19.075	4.07e-81	8.11e-80	ENSRNOG00000003399	Hnrnph1	5023.37	5558.27	5320.33	5883.48	2101.31	1950.24	2277.46	2433.85
ENSRNOG00000003400	6.53919	1.35219	0.620684	2.17855	0.0293651	0.0442334	ENSRNOG00000003400	Fmo4	7.75725	9.1419	11.2517	9.5647	2.22008	1.94927	4.17883	6.2498
ENSRNOG00000003401	1.81364	-0.129946	1.19907	-0.108372	0.9137	0.931584	ENSRNOG00000003401	AABR07029195.1	0	4.15541	2.59655	0	1.11004	2.9239	1.04471	2.67849
ENSRNOG00000003402	1348.53	0.345097	0.0489847	7.04499	1.85e-12	6.4e-12	ENSRNOG00000003402	Stx6	1506.01	1514.23	1513.79	1500.46	1202.17	1208.55	1199.33	1143.71
ENSRNOG00000003403	425.824	-0.453922	0.0800628	-5.66958	1.43e-08	4e-08	ENSRNOG00000003403	Slc35f5	354.617	371.493	338.417	374.219	463.997	516.556	496.236	491.056
ENSRNOG00000003407	52.8746	-1.52592	0.249429	-6.11763	9.5e-10	2.84e-09	ENSRNOG00000003407	Ptpn14	25.4881	32.4122	17.3103	34.672	62.1623	76.0215	79.3978	95.5327
ENSRNOG00000003409	3.7073	0.56872	0.887269	0.640978	0.521537	0.588378	ENSRNOG00000003409	NEWGENE_1565644	5.54089	0.831082	7.78965	3.58676	4.44016	3.89854	0	3.57132
ENSRNOG00000003424	478.711	0.122457	0.0790729	1.54866	0.121463	0.162986	ENSRNOG00000003424	Elac2	461.002	524.412	494.21	516.494	448.457	434.687	457.582	492.842
ENSRNOG00000003428	2584.87	0.652086	0.0441529	14.7688	2.33e-49	2.48e-48	ENSRNOG00000003428	Rufy3	3235.88	3188.86	3095.09	3114.5	2096.87	1978.51	2037.18	1932.08
ENSRNOG00000003434	1971.35	0.705454	0.0517333	13.6363	2.43e-42	2.17e-41	ENSRNOG00000003434	Ro60	2520	2305.42	2397.48	2554.97	1541.85	1444.41	1538.86	1467.81
ENSRNOG00000003435	55.0203	-2.03711	0.253075	-8.04942	8.32e-16	3.33e-15	ENSRNOG00000003435	Mcf2	29.9208	27.4257	17.3103	10.7603	94.3535	88.6917	94.0237	77.6761
ENSRNOG00000003439	7.28518	-4.25778	0.982126	-4.33526	1.46e-05	3.23e-05	ENSRNOG00000003439	Il15	0	1.66216	0	1.19559	11.1004	13.6449	8.35767	22.3207
ENSRNOG00000003442	2688.96	-5.77786	0.167884	-34.4157	1.47e-259	3.06e-257	ENSRNOG00000003442	Adora1	103.061	93.9122	113.383	72.9308	5283.8	6471.57	4778.5	4594.5
ENSRNOG00000003443	19.1562	-0.794857	0.356127	-2.23195	0.0256182	0.0389787	ENSRNOG00000003443	Klf1	17.7309	9.97298	15.5793	13.1515	17.7607	24.3659	26.1177	28.5705
ENSRNOG00000003453	260.464	-1.38995	0.120985	-11.4886	1.51e-30	9.96e-30	ENSRNOG00000003453	Lypd1	140.739	132.973	126.365	178.143	412.935	389.854	368.782	333.918
ENSRNOG00000003455	509.365	0.618027	0.0779045	7.93313	2.14e-15	8.43e-15	ENSRNOG00000003455	Zfp13	562.955	625.804	659.524	616.923	399.615	396.676	424.152	389.273
ENSRNOG00000003457	6.50533	0.179014	0.626409	0.285778	0.775048	0.816992	ENSRNOG00000003457	Bicdl2	6.64907	5.81757	10.3862	4.78235	1.11004	7.79708	8.35767	7.14263
ENSRNOG00000003461	694.444	-0.0775604	0.0665908	-1.16473	0.244128	0.304429	ENSRNOG00000003461	Zfp330	657.15	697.277	669.91	676.702	772.589	702.711	686.373	692.835
ENSRNOG00000003463	485.672	0.302704	0.0875976	3.45563	0.000549018	0.00103626	ENSRNOG00000003463	Srebf1	587.334	501.142	527.965	529.645	438.466	393.752	491.013	416.058
ENSRNOG00000003464	2080.92	-0.180246	0.0585219	-3.07998	0.00207016	0.00365515	ENSRNOG00000003464	Hid1	2087.81	1993.76	1885.96	1836.42	2096.87	2346.92	2295.22	2104.4
ENSRNOG00000003468	14.0596	-4.17457	0.697917	-5.98147	2.21e-09	6.48e-09	ENSRNOG00000003468	Capn8	2.21636	0.831082	1.73103	1.19559	27.751	18.5181	39.6989	20.5351
ENSRNOG00000003469	10302	0.230763	0.0327635	7.04329	1.88e-12	6.47e-12	ENSRNOG00000003469	MAST1	10953.2	11450.6	11087.3	11000.6	9490.85	9636.21	9522.52	9274.71
ENSRNOG00000003470	186.921	-0.513346	0.114927	-4.46669	7.94e-06	1.8e-05	ENSRNOG00000003470	Fundc1	156.253	165.385	141.079	153.035	233.109	226.115	207.897	212.493
ENSRNOG00000003472	297.844	1.02415	0.102255	10.0156	1.3e-23	6.96e-23	ENSRNOG00000003472	Atp11c	432.19	368.169	403.331	394.544	189.817	172.51	214.165	208.029
ENSRNOG00000003476	307.537	0.348552	0.369403	0.943555	0.345397	0.413808	ENSRNOG00000003476	Slc6a4	264.855	200.291	540.082	373.023	205.358	227.09	273.714	375.881
ENSRNOG00000003479	702.235	0.578021	0.0739876	7.8124	5.61e-15	2.17e-14	ENSRNOG00000003479	Rnf150	915.355	766.257	825.703	858.432	587.212	580.882	553.695	530.34
ENSRNOG00000003480	5.27208	-1.74434	0.75328	-2.31566	0.0205766	0.0318277	ENSRNOG00000003480	Aim2	1.10818	4.15541	0.865517	3.58676	6.66025	3.89854	9.40237	12.4996
ENSRNOG00000003491	1034.42	-1.19008	0.065823	-18.0799	4.59e-73	7.92e-72	ENSRNOG00000003491	Prkca	656.042	610.845	678.565	572.686	1490.79	1436.61	1470.95	1358.89
ENSRNOG00000003494	2948.71	-0.789339	0.0518744	-15.2164	2.75e-52	3.12e-51	ENSRNOG00000003494	Ppfia4	2109.97	2202.37	2188.03	2142.49	3731.96	3943.37	3852.88	3418.64
ENSRNOG00000003495	6656.77	0.317456	0.0478828	6.62987	3.36e-11	1.09e-10	ENSRNOG00000003495	Prpf8	7943.42	7080.82	7359.49	7161.57	6266.18	5785.43	5763.66	5893.56
ENSRNOG00000003496	4348.92	0.584741	0.040667	14.3788	7.03e-47	6.96e-46	ENSRNOG00000003496	Tbc1d9	5135.3	5125.28	5390.44	5218.74	3542.14	3439.49	3599.02	3340.97
ENSRNOG00000003497	88.7607	-0.170622	0.179187	-0.9522	0.340996	0.408906	ENSRNOG00000003497	Thoc6	77.5725	101.392	76.1655	77.7132	117.664	82.8439	85.6661	91.0686
ENSRNOG00000003500	1.68275	-2.43382	1.54681	-1.57345	0.115615	0.156032	ENSRNOG00000003500	Apoa2	0	0	0	2.39117	5.55021	1.94927	0	3.57132
ENSRNOG00000003501	2.24983	0.313069	1.10999	0.282048	0.777907	0.819459	ENSRNOG00000003501	Lyzl6	6.64907	2.49324	0.865517	0	1.11004	3.89854	2.08942	0.892829
ENSRNOG00000003504	598.316	0.140878	0.0708549	1.98827	0.0467822	0.0681235	ENSRNOG00000003504	Rnaseh2a	622.796	659.048	633.558	591.816	576.111	600.375	566.232	536.59
ENSRNOG00000003506	907.888	0.0668304	0.0567344	1.17795	0.238815	0.298373	ENSRNOG00000003506	Gosr2	903.165	915.021	930.43	968.426	880.263	872.298	895.315	898.186
ENSRNOG00000003508	1162.2	0.762463	0.0587137	12.9861	1.47e-38	1.18e-37	ENSRNOG00000003508	Ergic1	1525.96	1391.23	1511.19	1421.55	858.062	813.82	890.091	885.686
ENSRNOG00000003512	620.025	-4.45327	0.14122	-31.5342	2.95e-218	4.06e-216	ENSRNOG00000003512	Gabra1	58.7334	52.3581	50.2	56.1926	1438.61	1219.27	1087.54	997.29
ENSRNOG00000003515	94.5997	-1.82044	0.171268	-10.6292	2.18e-26	1.28e-25	ENSRNOG00000003515	Ephx1	45.4353	39.0608	38.0827	45.4323	143.195	156.916	149.393	139.281
ENSRNOG00000003517	1311.07	0.209063	0.0852668	2.45186	0.0142119	0.0225172	ENSRNOG00000003517	Tbx2	1555.88	1421.15	1378.77	1269.71	1132.24	1230.96	1080.23	1419.6
ENSRNOG00000003520	6082.67	0.541236	0.0374859	14.4384	2.97e-47	2.97e-46	ENSRNOG00000003520	Prdx2	6959.36	7474.75	7279.86	7123.31	4998.51	5044.71	4869.38	4911.45
ENSRNOG00000003522	2.38476	-4.71206	1.3265	-3.55226	0.000381943	0.000731814	ENSRNOG00000003522	Mr1	0	0	0	0	5.55021	6.82244	3.13412	3.57132
ENSRNOG00000003524	2236.98	0.304476	0.0470607	6.46985	9.81e-11	3.09e-10	ENSRNOG00000003524	Lrrc59	2513.35	2450.03	2524.71	2399.54	2022.49	1882.99	2034.05	2068.68
ENSRNOG00000003526	1.34619	-1.05709	1.48258	-0.713011	0.475839	0.545173	ENSRNOG00000003526	Sytl4	0	1.66216	1.73103	0	0	0.974634	1.04471	5.35697
ENSRNOG00000003533	2495.92	-0.251507	0.0399938	-6.28867	3.2e-10	9.82e-10	ENSRNOG00000003533	Clcn4	2275.09	2279.66	2287.56	2272.81	2669.65	2757.24	2754.9	2670.45
ENSRNOG00000003536	361.461	-0.186756	0.0967678	-1.92994	0.0536145	0.0773525	ENSRNOG00000003536	Rufy1	295.884	324.953	371.307	359.872	401.835	405.448	345.798	386.595
ENSRNOG00000003537	35.5143	-1.63144	0.281035	-5.80513	6.43e-09	1.84e-08	ENSRNOG00000003537	Spta1	19.9472	15.7906	19.0414	14.347	66.6025	55.5542	42.833	49.9984
ENSRNOG00000003538	760.022	1.02179	0.101541	10.0628	8.07e-24	4.35e-23	ENSRNOG00000003538	Adamts4	1059.42	1146.06	1002.27	866.801	457.337	498.038	450.269	599.981
ENSRNOG00000003541	279.302	0.331071	0.0978495	3.38347	0.000715757	0.00133381	ENSRNOG00000003541	Pggt1b	334.67	302.514	284.755	325.2	237.549	258.278	236.104	255.349
ENSRNOG00000003542	2827.7	-0.406436	0.0688446	-5.90367	3.56e-09	1.03e-08	ENSRNOG00000003542	Hcfc1r1	2106.65	2606.27	2611.26	2398.35	3285.72	3436.56	3164.42	3012.41
ENSRNOG00000003543	17.6092	-2.01274	0.408692	-4.92483	8.44e-07	2.07e-06	ENSRNOG00000003543	Gpr143	3.32453	9.97298	6.05862	8.36911	27.751	27.2898	25.073	33.0347
ENSRNOG00000003544	2.94041	-1.35756	0.931293	-1.45772	0.144918	0.191244	ENSRNOG00000003544	Tbx4	2.21636	3.32433	0.865517	0	5.55021	2.9239	4.17883	4.46415
ENSRNOG00000003545	368.364	0.135649	0.0858582	1.57992	0.114126	0.154206	ENSRNOG00000003545	Uchl5	392.295	366.507	404.196	379.001	382.964	333.325	339.53	349.096
ENSRNOG00000003546	72.2005	-1.56729	0.206597	-7.58621	3.29e-14	1.23e-13	ENSRNOG00000003546	Tnfrsf12a	33.2453	39.0608	31.1586	43.0411	98.7937	115.982	87.7555	128.567
ENSRNOG00000003549	362.09	0.171402	0.0919696	1.86368	0.0623671	0.088777	ENSRNOG00000003549	Cnpy2	345.752	387.284	429.296	369.436	354.103	353.792	331.173	325.883
ENSRNOG00000003550	656.958	-0.10131	0.0706852	-1.43326	0.151784	0.199258	ENSRNOG00000003550	Acbd6	599.524	665.696	610.189	658.769	694.886	690.041	706.223	630.337
ENSRNOG00000003551	911.25	0.821822	0.0597541	13.7534	4.86e-43	4.39e-42	ENSRNOG00000003551	B4galt3	1151.4	1174.32	1212.59	1116.68	628.283	661.777	678.016	666.943
ENSRNOG00000003553	4.09472	1.63838	0.811337	2.01936	0.0434499	0.0636514	ENSRNOG00000003553	Efemp1	6.64907	5.81757	8.65517	3.58676	1.11004	0.974634	4.17883	1.78566
ENSRNOG00000003554	67.5901	0.310048	0.186446	1.66294	0.0963246	0.132378	ENSRNOG00000003554	Piga	70.9234	85.6014	68.3758	74.1264	55.5021	56.5288	68.9507	60.7124
ENSRNOG00000003559	293.348	0.472287	0.109576	4.31013	1.63e-05	3.6e-05	ENSRNOG00000003559	Ccdc112	331.345	339.912	321.972	370.632	229.778	232.938	298.787	221.422
ENSRNOG00000003562	1235.09	-1.18404	0.0802269	-14.7587	2.7e-49	2.87e-48	ENSRNOG00000003562	Susd4	786.807	696.446	857.727	675.507	1818.25	1733.87	1772.87	1539.24
ENSRNOG00000003563	818.524	0.120339	0.0619968	1.94105	0.052252	0.0755398	ENSRNOG00000003563	Blmh	869.92	823.602	866.382	852.454	759.268	748.519	801.291	826.76
ENSRNOG00000003567	304.27	0.337108	0.0931733	3.61807	0.000296808	0.000575728	ENSRNOG00000003567	Ppox	336.886	348.223	353.131	319.222	276.4	289.466	246.551	264.277
ENSRNOG00000003575	7.72827	1.5568	0.59557	2.61396	0.00894996	0.014553	ENSRNOG00000003575	Mospd4	8.86543	13.2973	15.5793	8.36911	4.44016	4.87317	1.04471	5.35697
ENSRNOG00000003576	301.749	0.430696	0.0929598	4.63314	3.6e-06	8.38e-06	ENSRNOG00000003576	Ints2	365.699	349.054	341.014	328.786	276.4	252.43	262.222	238.385
ENSRNOG00000003578	858.945	0.505646	0.0638312	7.92161	2.34e-15	9.23e-15	ENSRNOG00000003578	Fem1c	949.709	1033.03	1004.86	1042.55	731.517	744.621	700.999	664.265
ENSRNOG00000003581	401.232	0.851863	0.0856806	9.94231	2.72e-23	1.44e-22	ENSRNOG00000003581	Pou2f1	519.736	492	520.176	533.232	290.831	264.126	316.547	273.206
ENSRNOG00000003583	993.026	-0.0555134	0.0585393	-0.94831	0.342972	0.411088	ENSRNOG00000003583	Smyd2	927.545	1017.24	967.648	980.382	1029.01	1031.16	1033.22	958.006
ENSRNOG00000003585	66.082	-2.53542	0.296267	-8.55789	1.15e-17	4.96e-17	ENSRNOG00000003585	Sytl5	23.2717	20.777	19.9069	13.1515	182.047	90.641	100.292	78.569
ENSRNOG00000003590	2439.62	-0.472051	0.0435945	-10.8282	2.53e-27	1.52e-26	ENSRNOG00000003590	Tom1l2	2076.73	2019.53	2046.08	2033.69	2911.64	2921.95	2747.58	2759.73
ENSRNOG00000003592	515.702	0.777689	0.0751639	10.3466	4.34e-25	2.43e-24	ENSRNOG00000003592	Med28	601.741	659.879	669.91	674.311	376.304	384.981	365.648	392.845
ENSRNOG00000003594	1077.68	0.836405	0.0572959	14.598	2.89e-48	2.98e-47	ENSRNOG00000003594	Tmem183a	1404.06	1373.78	1408.2	1337.86	778.139	775.809	815.917	727.656
ENSRNOG00000003595	10.2263	1.05005	0.506713	2.07228	0.0382395	0.0565047	ENSRNOG00000003595	Lhx4	18.839	9.97298	14.7138	11.9559	2.22008	6.82244	8.35767	8.92829
ENSRNOG00000003596	10.3488	0.876057	0.510507	1.71605	0.0861524	0.119488	ENSRNOG00000003596	Itgb1bp2	15.5145	17.4527	11.2517	9.5647	2.22008	6.82244	8.35767	11.6068
ENSRNOG00000003597	2568.44	-5.24853	0.162085	-32.3813	5.03e-230	7.89e-228	ENSRNOG00000003597	Tuba4a	99.736	155.412	153.196	114.776	5263.81	5273.75	5137.88	4348.97
ENSRNOG00000003599	447.697	0.181701	0.0784982	2.31471	0.0206288	0.0319022	ENSRNOG00000003599	Utp3	449.92	506.96	459.589	486.604	415.155	403.499	424.152	435.701
ENSRNOG00000003600	284.368	-0.0641725	0.103909	-0.617582	0.536851	0.602939	ENSRNOG00000003600	Pnpt1	274.828	261.791	300.334	276.181	263.08	270.948	295.652	332.132
ENSRNOG00000003601	3.87117	-3.24576	1.10745	-2.93085	0.00338039	0.00581488	ENSRNOG00000003601	RGD1564463	0	0	1.73103	1.19559	11.1004	2.9239	10.4471	3.57132
ENSRNOG00000003603	1658.43	-2.46784	0.0860931	-28.6648	1.05e-180	9.06e-179	ENSRNOG00000003603	Arhgap44	531.926	526.906	527.1	441.172	3095.9	2985.31	2790.42	2368.68
ENSRNOG00000003611	186.988	-1.40359	0.130286	-10.7731	4.61e-27	2.76e-26	ENSRNOG00000003611	Dynlt3	101.952	107.21	97.8034	102.821	314.142	283.619	245.506	242.849
ENSRNOG00000003613	418.954	-1.65448	0.0977552	-16.9248	2.95e-64	4.32e-63	ENSRNOG00000003613	Mid1	212.77	221.068	215.514	154.231	622.733	652.03	645.63	627.659
ENSRNOG00000003614	1244.43	-0.387811	0.0753504	-5.14677	2.65e-07	6.74e-07	ENSRNOG00000003614	Mgat5	1197.94	1012.26	1118.25	982.773	1477.46	1347.92	1524.23	1294.6
ENSRNOG00000003616	805.758	-1.4538	0.0833255	-17.4472	3.61e-68	5.68e-67	ENSRNOG00000003616	Grem2	434.406	484.521	417.179	383.784	1177.75	1299.19	1180.52	1068.72
ENSRNOG00000003625	2190.63	0.168581	0.0429814	3.92219	8.77e-05	0.00017981	ENSRNOG00000003625	Ubxn4	2328.28	2279.66	2396.62	2268.03	2064.68	2025.29	2076.88	2085.65
ENSRNOG00000003626	2055.32	-0.0471384	0.0468586	-1.00597	0.314429	0.380972	ENSRNOG00000003626	Atp5pd	1978.1	2071.89	1967.32	2068.37	2186.78	2095.46	2043.45	2031.19
ENSRNOG00000003629	205.885	0.570853	0.121107	4.71361	2.43e-06	5.75e-06	ENSRNOG00000003629	Nvl	212.77	249.324	252.731	269.007	160.956	150.094	193.271	158.924
ENSRNOG00000003633	102.226	-0.850247	0.192956	-4.40644	1.05e-05	2.35e-05	ENSRNOG00000003633	Rcvrn	85.3297	59.0068	86.5517	60.9749	101.014	160.815	146.259	117.853
ENSRNOG00000003634	103.599	0.203487	0.158277	1.28564	0.198568	0.252918	ENSRNOG00000003634	Zfp354a	108.601	105.547	103.862	126.732	84.3631	84.7932	108.65	106.247
ENSRNOG00000003635	449.073	0.777334	0.075584	10.2844	8.29e-25	4.59e-24	ENSRNOG00000003635	Disp1	584.01	559.318	565.182	560.73	324.132	326.503	340.575	332.132
ENSRNOG00000003643	451.928	0.660099	0.0777206	8.49324	2.01e-17	8.6e-17	ENSRNOG00000003643	Tab3	592.875	539.372	548.738	534.428	337.452	357.691	346.843	358.024
ENSRNOG00000003648	8.03583	0.460556	0.555485	0.829107	0.407044	0.476404	ENSRNOG00000003648	Cldn6	11.0818	9.97298	7.78965	8.36911	11.1004	5.84781	2.08942	8.03546
ENSRNOG00000003649	487.314	-0.258823	0.076591	-3.37929	0.000726741	0.00135301	ENSRNOG00000003649	Qsox1	444.379	447.953	452.665	428.02	526.159	541.897	567.277	490.163
ENSRNOG00000003650	66.0608	-1.52565	0.228303	-6.68259	2.35e-11	7.66e-11	ENSRNOG00000003650	Nt5c	31.029	38.2298	42.4103	22.7162	118.774	105.261	95.0684	74.9976
ENSRNOG00000003653	655.277	-0.605764	0.0655955	-9.23485	2.59e-20	1.24e-19	ENSRNOG00000003653	Fh	521.952	514.44	534.889	505.733	813.66	768.987	813.828	768.726
ENSRNOG00000003657	57.2408	0.374006	0.229852	1.62716	0.103704	0.141444	ENSRNOG00000003657	Pkmyt1	86.4379	72.3041	51.0655	49.0191	43.2916	51.6556	47.0119	57.1411
ENSRNOG00000003661	2832.41	2.08384	0.0697987	29.855	7.56e-196	8.2e-194	ENSRNOG00000003661	Jpt1	4244.32	4566.79	5002.69	4520.52	1058.98	947.345	1148.13	1170.5
ENSRNOG00000003666	4.93502	-0.693023	0.80758	-0.858147	0.390811	0.460517	ENSRNOG00000003666	Jchain	3.32453	2.49324	7.78965	1.19559	13.3205	5.84781	1.04471	4.46415
ENSRNOG00000003669	42.1333	-2.69894	0.311431	-8.66625	4.47e-18	1.96e-17	ENSRNOG00000003669	Myocd	15.5145	13.2973	6.92413	9.5647	73.2627	75.0469	53.2801	90.1757
ENSRNOG00000003670	1178.52	0.451592	0.0630089	7.16711	7.66e-13	2.7e-12	ENSRNOG00000003670	Sumo2	1269.97	1344.69	1428.1	1400.03	1055.65	1001.92	1014.41	913.364
ENSRNOG00000003673	339.457	0.283262	0.100992	2.80479	0.00503489	0.00846507	ENSRNOG00000003673	Nup85	381.213	361.52	339.283	411.282	298.601	268.999	309.234	345.525
ENSRNOG00000003674	36.0756	-2.94822	0.377756	-7.80457	5.97e-15	2.31e-14	ENSRNOG00000003674	Pir	12.19	10.8041	5.1931	4.78235	84.3631	64.3259	35.5201	71.4263
ENSRNOG00000003675	505.056	-0.73928	0.0774806	-9.54149	1.41e-21	7.04e-21	ENSRNOG00000003675	Ptchd1	380.105	389.777	374.769	367.045	682.675	643.259	615.333	587.482
ENSRNOG00000003679	1774.48	0.215772	0.0580172	3.71911	0.000199928	0.000394525	ENSRNOG00000003679	Med13	2107.76	1843.34	1834.03	1843.6	1719.45	1595.48	1643.33	1608.88
ENSRNOG00000003680	790.496	-2.34712	0.0943299	-24.882	1.16e-136	5.93e-135	ENSRNOG00000003680	Gabrb2	288.126	275.919	241.479	231.944	1507.44	1361.56	1220.22	1197.28
ENSRNOG00000003681	8.15095	-2.94383	0.727057	-4.04897	5.14e-05	0.000108188	ENSRNOG00000003681	Lct	0	4.98649	0.865517	1.19559	15.5406	14.6195	8.35767	19.6422
ENSRNOG00000003682	394.082	0.461429	0.107654	4.28623	1.82e-05	4e-05	ENSRNOG00000003682	Hook2	383.43	551.007	461.32	428.02	344.113	325.528	315.502	343.739
ENSRNOG00000003683	5.62812	0.301445	0.666876	0.452026	0.65125	0.7088	ENSRNOG00000003683	Glp2r	3.32453	8.31082	9.52068	3.58676	2.22008	5.84781	4.17883	8.03546
ENSRNOG00000003686	1518.04	-0.100264	0.0586883	-1.70842	0.0875589	0.121215	ENSRNOG00000003686	Tbl1x	1479.42	1418.66	1490.42	1471.77	1712.79	1609.12	1471.99	1490.13
ENSRNOG00000003687	173.591	0.305485	0.133932	2.28089	0.0225548	0.0346538	ENSRNOG00000003687	Rgs2	177.309	187.824	204.262	197.272	176.497	178.358	136.857	130.353
ENSRNOG00000003689	4442.63	1.05655	0.0428865	24.6359	5.22e-134	2.56e-132	ENSRNOG00000003689	Nono	5908.81	6021.19	6036.98	6038.91	2732.92	2876.15	2858.32	3067.76
ENSRNOG00000003691	1005.86	-0.181412	0.0545412	-3.32615	0.000880544	0.0016237	ENSRNOG00000003691	Tmed7	948.601	949.095	939.951	932.558	1105.6	1045.78	1040.53	1084.79
ENSRNOG00000003694	70.7262	1.18572	0.18894	6.27561	3.48e-10	1.07e-09	ENSRNOG00000003694	Prox1	95.3033	105.547	104.728	87.2779	42.1816	38.9854	41.7883	49.9984
ENSRNOG00000003695	1.57796	0.0860625	1.27819	0.0673316	0.946318	0.958913	ENSRNOG00000003695	Mgat4d	2.21636	0	0.865517	3.58676	2.22008	1.94927	0	1.78566
ENSRNOG00000003699	200.193	0.029023	0.11041	0.262866	0.792654	0.83233	ENSRNOG00000003699	Endov	198.364	210.264	209.455	188.903	216.458	196.876	196.405	184.816
ENSRNOG00000003703	349.646	0.957925	0.12009	7.97673	1.5e-15	5.97e-15	ENSRNOG00000003703	Mcm6	515.303	456.264	406.793	471.061	178.717	261.202	238.193	269.634
ENSRNOG00000003704	406.899	0.313686	0.103819	3.02147	0.00251548	0.00439827	ENSRNOG00000003704	Fam184b	453.245	373.156	481.227	498.56	327.462	345.995	396.989	378.56
ENSRNOG00000003706	567.551	-0.284651	0.0692723	-4.10917	3.97e-05	8.46e-05	ENSRNOG00000003706	Ufc1	508.654	520.257	517.579	498.56	641.604	644.233	618.467	591.053
ENSRNOG00000003707	2847.5	0.367475	0.0407526	9.01721	1.93e-19	8.97e-19	ENSRNOG00000003707	Zmym3	3214.83	3251.19	3171.25	3195.8	2457.63	2399.55	2547	2542.78
ENSRNOG00000003712	934.59	0.169573	0.0590927	2.86961	0.00410974	0.00700256	ENSRNOG00000003712	Ppp4r3b	1002.9	939.953	1014.39	1000.71	921.334	888.867	857.705	850.866
ENSRNOG00000003714	266.675	0.783637	0.108889	7.19669	6.17e-13	2.18e-12	ENSRNOG00000003714	Clk4	314.723	334.095	341.014	361.067	170.946	178.358	209.986	223.207
ENSRNOG00000003716	1.37806	0.239466	1.26563	0.189207	0.84993	0.879706	ENSRNOG00000003716	Batf3	2.21636	0.831082	1.73103	1.19559	2.22008	0	1.04471	1.78566
ENSRNOG00000003717	262.683	0.28136	0.103579	2.71638	0.00660005	0.0109272	ENSRNOG00000003717	Cnih4	289.235	284.23	283.889	295.31	251.979	199.8	255.954	241.064
ENSRNOG00000003719	231.054	-0.0268148	0.107907	-0.248499	0.803748	0.841695	ENSRNOG00000003719	Atpaf2	219.419	241.014	203.396	252.269	247.539	222.217	234.015	228.564
ENSRNOG00000003720	43.7908	-5.86175	0.65923	-8.89182	6.01e-19	2.73e-18	ENSRNOG00000003720	Prrx1	3.32453	0.831082	0	2.39117	64.3824	89.6664	52.2354	137.496
ENSRNOG00000003721	468.405	-0.130994	0.0840791	-1.55798	0.119237	0.16036	ENSRNOG00000003721	Paqr4	420	488.676	447.472	429.216	495.078	508.759	516.086	441.95
ENSRNOG00000003722	11.6477	-3.67226	0.676187	-5.43083	5.61e-08	1.5e-07	ENSRNOG00000003722	Dusp27	2.21636	0.831082	3.46207	0	28.8611	23.3912	15.6706	18.7494
ENSRNOG00000003723	1992.06	0.605589	0.0536912	11.2791	1.66e-29	1.07e-28	ENSRNOG00000003723	Wdr26	2528.86	2243.09	2441.62	2406.72	1579.59	1547.72	1521.1	1667.8
ENSRNOG00000003724	367.241	0.0682864	0.0887643	0.769301	0.441715	0.510994	ENSRNOG00000003724	Mrpl27	370.132	391.439	359.189	383.784	360.763	381.082	316.547	374.988
ENSRNOG00000003726	53.33	1.4159	0.25666	5.51664	3.46e-08	9.39e-08	ENSRNOG00000003726	Scml2	60.9498	82.2771	77.031	90.8646	16.6506	24.3659	33.4307	41.0701
ENSRNOG00000003728	647.192	-0.380171	0.0748447	-5.07947	3.78e-07	9.52e-07	ENSRNOG00000003728	Xylt2	562.955	572.615	604.131	505.733	783.689	688.092	740.698	719.62
ENSRNOG00000003732	1884.8	-0.334644	0.0702541	-4.76334	1.9e-06	4.54e-06	ENSRNOG00000003732	Flrt2	1718.78	1427.8	1854.8	1669.04	2050.25	2174.41	2103	2080.29
ENSRNOG00000003734	52.6921	0.4065	0.221433	1.83577	0.0663917	0.0941083	ENSRNOG00000003734	AABR07041600.1	76.4643	59.0068	47.6034	57.3882	48.8418	41.9093	50.146	40.1773
ENSRNOG00000003736	435.765	-2.56213	0.242656	-10.5587	4.63e-26	2.68e-25	ENSRNOG00000003736	Col5a2	95.3033	149.595	132.424	126.732	707.096	721.23	529.667	1024.07
ENSRNOG00000003738	109.071	-1.9081	0.195857	-9.74233	1.99e-22	1.03e-21	ENSRNOG00000003738	Ush2a	36.5699	46.5406	51.0655	49.0191	125.435	187.13	215.21	161.602
ENSRNOG00000003741	4484.46	-1.0605	0.06498	-16.3204	7.06e-60	9.34e-59	ENSRNOG00000003741	Nptx1	3224.8	2914.6	2663.19	2825.17	6573.66	5886.79	6217.06	5570.36
ENSRNOG00000003742	272.945	-1.19417	0.112392	-10.625	2.28e-26	1.33e-25	ENSRNOG00000003742	Cdkl5	170.659	183.669	173.103	133.906	392.955	345.021	370.871	413.38
ENSRNOG00000003743	871.781	0.162829	0.0630063	2.58433	0.00975673	0.0157806	ENSRNOG00000003743	Dars	874.353	919.176	939.951	951.687	803.67	809.921	789.799	885.686
ENSRNOG00000003745	95.1746	-3.75079	0.311171	-12.0538	1.85e-33	1.33e-32	ENSRNOG00000003745	Atf3	11.0818	16.6216	15.5793	8.36911	124.325	191.028	121.186	273.206
ENSRNOG00000003746	6.09797	-0.478526	0.659572	-0.72551	0.468139	0.537401	ENSRNOG00000003746	Gjb1	1.10818	4.15541	7.78965	7.17352	12.2105	4.87317	5.22354	6.2498
ENSRNOG00000003747	1527.78	-0.205035	0.0484735	-4.22984	2.34e-05	5.09e-05	ENSRNOG00000003747	Get3	1345.33	1457.72	1429.83	1443.07	1622.88	1647.13	1637.06	1639.23
ENSRNOG00000003749	203.95	0.6568	0.115747	5.67445	1.39e-08	3.89e-08	ENSRNOG00000003749	Xk	238.258	250.156	236.286	274.985	158.736	145.221	149.393	178.566
ENSRNOG00000003755	344.816	-0.0135704	0.09667	-0.140379	0.888361	0.91085	ENSRNOG00000003755	Clgn	336.886	397.257	315.914	321.613	330.792	345.995	345.798	364.274
ENSRNOG00000003756	44.3409	-0.108351	0.223347	-0.485125	0.627588	0.686928	ENSRNOG00000003756	Lancl3	47.6517	39.0608	46.7379	37.0632	48.8418	45.8078	44.9225	44.6415
ENSRNOG00000003759	45.2115	-0.247172	0.246122	-1.00426	0.315251	0.381851	ENSRNOG00000003759	Galc	36.5699	37.3987	34.6207	57.3882	51.0619	47.7571	58.5037	38.3916
ENSRNOG00000003762	578.91	0.492321	0.078937	6.23689	4.46e-10	1.36e-09	ENSRNOG00000003762	Smarca1	677.097	680.656	668.179	681.485	508.399	422.017	464.895	528.555
ENSRNOG00000003763	177.246	0.784329	0.129444	6.05923	1.37e-09	4.05e-09	ENSRNOG00000003763	Prdx4	228.285	204.446	212.052	254.66	111.004	127.677	131.633	148.21
ENSRNOG00000003765	11.0449	-1.92936	0.513603	-3.75651	0.000172296	0.000342087	ENSRNOG00000003765	Nr0b1	3.32453	4.15541	6.05862	4.78235	11.1004	24.3659	16.7153	17.8566
ENSRNOG00000003767	824.577	0.469192	0.0597309	7.85509	3.99e-15	1.55e-14	ENSRNOG00000003767	Rps6kc1	963.007	979.845	946.01	940.927	697.106	663.726	686.373	719.62
ENSRNOG00000003769	3788.53	-2.17812	0.0538319	-40.4615	0	0	ENSRNOG00000003769	Tmem163	1319.84	1520.88	1338.95	1297.21	6419.37	6123.63	6033.19	6255.16
ENSRNOG00000003772	323.013	2.43442	0.109076	22.3186	2.44e-110	8.02e-109	ENSRNOG00000003772	Csrp2	545.224	549.345	560.855	527.254	82.143	102.337	98.2026	118.746
ENSRNOG00000003773	1123.5	-0.687307	0.0555193	-12.3796	3.37e-35	2.52e-34	ENSRNOG00000003773	Hmox2	841.107	878.453	875.037	845.28	1436.39	1417.12	1375.88	1318.71
ENSRNOG00000003777	9.57729	0.620846	0.508289	1.22144	0.221919	0.279221	ENSRNOG00000003777	Chrne	8.86543	17.4527	11.2517	8.36911	9.99037	6.82244	9.40237	4.46415
ENSRNOG00000003778	215.474	-0.694577	0.135378	-5.13067	2.89e-07	7.32e-07	ENSRNOG00000003778	Opn3	155.145	174.527	197.338	127.928	284.171	277.771	281.027	225.886
ENSRNOG00000003779	424.462	0.400042	0.0824689	4.85082	1.23e-06	2.98e-06	ENSRNOG00000003779	Dedd	464.327	508.622	467.379	490.191	359.653	360.615	401.168	343.739
ENSRNOG00000003781	2.24492	0.560683	1.06096	0.528469	0.597174	0.659243	ENSRNOG00000003781	Atp10b	5.54089	0.831082	0.865517	3.58676	3.33012	0.974634	1.04471	1.78566
ENSRNOG00000003782	469.283	-0.391384	0.0762069	-5.13581	2.81e-07	7.14e-07	ENSRNOG00000003782	Acot9	408.918	382.298	413.717	419.651	555.021	525.328	542.204	507.127
ENSRNOG00000003784	7.67081	-1.06637	0.613824	-1.73726	0.0823407	0.114643	ENSRNOG00000003784	Rilp	6.64907	3.32433	9.52068	0	9.99037	10.721	10.4471	10.7139
ENSRNOG00000003785	48.4131	-3.12489	0.304398	-10.2658	1e-24	5.55e-24	ENSRNOG00000003785	Usp43	7.75725	9.97298	12.1172	9.5647	89.9133	63.3512	98.2026	96.4255
ENSRNOG00000003786	519.496	0.806483	0.0922069	8.74645	2.2e-18	9.78e-18	ENSRNOG00000003786	Tspan6	631.662	580.095	662.986	772.349	369.644	375.234	366.693	397.309
ENSRNOG00000003787	165.512	0.907025	0.120405	7.5331	4.95e-14	1.84e-13	ENSRNOG00000003787	Lcorl	226.068	214.419	209.455	214.01	113.224	108.184	119.097	119.639
ENSRNOG00000003790	9.73778	-0.563275	0.513275	-1.09741	0.27246	0.335904	ENSRNOG00000003790	Mael	11.0818	3.32433	11.2517	5.97794	9.99037	11.6956	9.40237	15.1781
ENSRNOG00000003792	1473.05	-0.24538	0.0547717	-4.48005	7.46e-06	1.69e-05	ENSRNOG00000003792	Med14	1308.76	1320.59	1409.93	1349.82	1673.94	1577.93	1644.37	1499.06
ENSRNOG00000003794	154.279	0.58032	0.129519	4.48059	7.44e-06	1.69e-05	ENSRNOG00000003794	Nmral1	185.066	197.797	165.314	191.294	124.325	111.108	137.901	121.425
ENSRNOG00000003795	436.541	0.327008	0.0811824	4.02807	5.62e-05	0.000117707	ENSRNOG00000003795	Angel2	508.654	452.939	495.076	486.604	415.155	394.727	374.006	365.167
ENSRNOG00000003797	264.542	-0.532168	0.101569	-5.23945	1.61e-07	4.16e-07	ENSRNOG00000003797	Mrps7	209.446	225.223	219.841	210.423	303.041	336.249	279.982	332.132
ENSRNOG00000003800	470.145	-0.786889	0.0804597	-9.77991	1.37e-22	7.11e-22	ENSRNOG00000003800	Rgs9	332.453	348.223	368.71	327.591	638.274	605.248	580.858	559.804
ENSRNOG00000003802	15.4542	-2.44804	0.492692	-4.9687	6.74e-07	1.66e-06	ENSRNOG00000003802	Pttg1	2.21636	5.81757	6.05862	4.78235	25.5309	21.442	16.7153	41.0701
ENSRNOG00000003803	858.722	-0.128636	0.0586713	-2.19249	0.0283442	0.042826	ENSRNOG00000003803	Zdhhc17	785.698	819.446	853.399	821.368	918.004	875.222	898.449	898.186
ENSRNOG00000003805	24.8378	-0.787869	0.325628	-2.41954	0.0155402	0.0244723	ENSRNOG00000003805	Rnft1	13.2981	17.4527	16.4448	26.3029	26.641	37.0361	24.0283	37.4988
ENSRNOG00000003807	96.7106	-2.01844	0.186774	-10.8069	3.19e-27	1.92e-26	ENSRNOG00000003807	Wnt9b	46.5435	43.2162	37.2172	25.1073	140.975	167.637	169.243	143.745
ENSRNOG00000003809	325.114	0.301773	0.112308	2.687	0.00720972	0.0118609	ENSRNOG00000003809	Sat1	300.316	349.885	350.534	436.389	307.481	300.187	263.266	292.848
ENSRNOG00000003812	7536.73	-0.577068	0.0504296	-11.443	2.55e-30	1.67e-29	ENSRNOG00000003812	Nlgn3	6317.72	6329.52	5961.68	5582.2	9234.43	9046.56	9334.47	8487.23
ENSRNOG00000003813	679.81	0.852965	0.07592	11.2351	2.74e-29	1.75e-28	ENSRNOG00000003813	Kcnk10	895.408	822.771	917.448	864.41	461.777	463.926	548.472	464.271
ENSRNOG00000003815	1185.8	-0.433065	0.0585267	-7.39944	1.37e-13	4.98e-13	ENSRNOG00000003815	Slc25a11	1022.85	994.805	1055.06	961.252	1385.33	1443.43	1336.18	1287.46
ENSRNOG00000003816	319.608	0.60501	0.0928687	6.51468	7.28e-11	2.32e-10	ENSRNOG00000003816	Tada1	405.593	379.804	394.676	363.459	245.319	256.329	234.015	277.67
ENSRNOG00000003821	1963.34	-0.481803	0.0499212	-9.65128	4.85e-22	2.47e-21	ENSRNOG00000003821	Rptor	1594.67	1704.55	1598.61	1653.5	2371.05	2347.89	2272.24	2164.22
ENSRNOG00000003822	615.642	0.157485	0.0782867	2.01165	0.0442573	0.0647385	ENSRNOG00000003822	Slu7	688.179	567.629	665.582	679.094	553.91	596.476	572.5	601.767
ENSRNOG00000003825	368.222	0.400531	0.0886735	4.51691	6.27e-06	1.43e-05	ENSRNOG00000003825	Wdr75	393.403	435.487	442.279	404.108	314.142	301.162	306.1	349.096
ENSRNOG00000003827	104.269	-1.05501	0.152413	-6.92202	4.45e-12	1.51e-11	ENSRNOG00000003827	Wipi1	72.0316	61.5	70.1068	68.1485	133.205	144.246	135.812	149.102
ENSRNOG00000003829	911.619	-0.137546	0.0599992	-2.29247	0.0218788	0.033697	ENSRNOG00000003829	Ap3s1	835.566	842.717	857.727	939.732	950.195	941.497	955.908	969.612
ENSRNOG00000003831	110.288	0.0275881	0.156344	0.176457	0.859935	0.887798	ENSRNOG00000003831	Tdp1	117.467	103.054	123.769	101.625	94.3535	119.88	97.1579	124.996
ENSRNOG00000003832	2367.86	2.39375	0.0749175	31.9519	5.09e-224	7.53e-222	ENSRNOG00000003832	Vash2	4050.39	3876.16	4039.37	3947.83	701.546	673.472	913.075	741.048
ENSRNOG00000003833	658.715	-0.372886	0.0713891	-5.22329	1.76e-07	4.53e-07	ENSRNOG00000003833	Nenf	520.844	570.953	605.862	596.598	777.029	712.458	763.682	722.299
ENSRNOG00000003834	485.756	-0.710252	0.074438	-9.54152	1.41e-21	7.04e-21	ENSRNOG00000003834	Map2k4	361.266	368.169	368.71	375.414	619.403	613.045	612.199	567.839
ENSRNOG00000003835	2398.72	-1.27557	0.0565911	-22.5402	1.68e-112	5.71e-111	ENSRNOG00000003835	Slc43a2	1490.5	1375.44	1364.05	1380.9	3474.43	3615.89	3368.14	3120.44
ENSRNOG00000003837	78.5753	-0.228027	0.202895	-1.12386	0.261071	0.32317	ENSRNOG00000003837	Mif4gd	56.5171	94.7433	69.2413	68.1485	87.6932	97.4634	63.7272	91.0686
ENSRNOG00000003840	1807.24	-0.892177	0.05716	-15.6084	6.38e-55	7.65e-54	ENSRNOG00000003840	Slit2	1390.76	1210.05	1221.24	1243.41	2406.57	2228.01	2425.81	2332.07
ENSRNOG00000003841	615.737	-0.524862	0.0823814	-6.37112	1.88e-10	5.83e-10	ENSRNOG00000003841	Kcnh1	548.548	518.595	471.707	480.626	759.268	795.302	694.731	657.122
ENSRNOG00000003844	992.841	0.546498	0.0597664	9.14391	6.02e-20	2.85e-19	ENSRNOG00000003844	Dhx15	1200.16	1114.48	1209.13	1193.2	768.148	785.555	839.945	832.117
ENSRNOG00000003845	62.5335	-0.174442	0.225839	-0.772418	0.439867	0.509228	ENSRNOG00000003845	Wnt3	46.5435	73.1352	56.2586	58.5838	65.4924	44.8332	74.1743	81.2474
ENSRNOG00000003846	3051.58	-0.306224	0.0484551	-6.31975	2.62e-10	8.07e-10	ENSRNOG00000003846	Pitpna	2730.55	2754.2	2677.91	2751.05	3558.79	3466.77	3349.33	3124.01
ENSRNOG00000003847	733.272	-0.259353	0.0745682	-3.47807	0.000505041	0.000956449	ENSRNOG00000003847	Gid4	689.287	611.676	675.103	695.832	844.741	855.729	743.832	749.976
ENSRNOG00000003848	1104.42	0.52577	0.0610756	8.60851	7.4e-18	3.22e-17	ENSRNOG00000003848	Med12	1267.76	1306.46	1260.19	1383.29	870.272	918.106	858.75	970.505
ENSRNOG00000003849	329.787	-0.150196	0.101658	-1.47746	0.139551	0.184777	ENSRNOG00000003849	Stx8	293.667	305.838	322.838	327.591	400.725	356.716	298.787	332.132
ENSRNOG00000003853	1543.6	-1.14608	0.0500907	-22.8801	7.33e-116	2.58e-114	ENSRNOG00000003853	Scoc	939.735	988.987	936.489	976.795	2176.79	2090.59	2169.86	2069.58
ENSRNOG00000003855	909.483	-0.381165	0.0617273	-6.17498	6.62e-10	1.99e-09	ENSRNOG00000003855	Dnaja3	795.672	744.649	830.03	791.479	982.386	1075.02	1010.23	1046.4
ENSRNOG00000003858	1741.83	-1.0747	0.0627326	-17.1314	8.65e-66	1.3e-64	ENSRNOG00000003858	Atp6ap2	1058.31	1166.01	1083.63	1176.46	2571.97	2336.2	2372.53	2169.57
ENSRNOG00000003861	168.054	-0.0431837	0.144407	-0.299041	0.764909	0.808456	ENSRNOG00000003861	Gorab	182.849	132.973	172.238	175.751	168.726	139.373	173.422	199.101
ENSRNOG00000003863	719.715	0.258553	0.062693	4.12412	3.72e-05	7.95e-05	ENSRNOG00000003863	Trir	804.537	760.44	762.52	810.608	666.025	637.411	658.166	658.015
ENSRNOG00000003864	1276.74	-0.490643	0.0594096	-8.25866	1.47e-16	6.1e-16	ENSRNOG00000003864	Gipc1	1021.74	1154.37	1043.81	1022.23	1479.68	1526.28	1546.17	1419.6
ENSRNOG00000003866	314.726	4.51926	0.339446	13.3136	1.93e-40	1.64e-39	ENSRNOG00000003866	Cxcr4	599.524	531.061	566.913	716.157	17.7607	25.3405	14.6259	46.4271
ENSRNOG00000003869	31.2577	-8.42849	1.04916	-8.03359	9.47e-16	3.79e-15	ENSRNOG00000003869	Sod3	0	0	0	0	61.0523	73.0976	48.0566	67.855
ENSRNOG00000003870	174.595	1.07389	0.135804	7.90761	2.62e-15	1.03e-14	ENSRNOG00000003870	C1qtnf2	259.314	255.142	214.648	218.792	105.454	102.337	104.471	136.603
ENSRNOG00000003872	12.1677	-0.872966	0.471369	-1.85198	0.0640285	0.0909785	ENSRNOG00000003872	NEWGENE_620180	6.64907	8.31082	7.78965	11.9559	15.5406	16.5688	7.31296	23.2136
ENSRNOG00000003873	896.164	-0.196842	0.062804	-3.13422	0.00172312	0.00307755	ENSRNOG00000003873	Cpd	827.809	828.588	875.037	807.021	1004.59	890.816	944.416	991.04
ENSRNOG00000003875	914.158	-0.283582	0.0667691	-4.24721	2.16e-05	4.72e-05	ENSRNOG00000003875	Ocrl	895.408	798.669	854.265	748.438	1017.91	1030.19	1011.28	957.113
ENSRNOG00000003878	788.201	-0.277129	0.0689329	-4.02028	5.81e-05	0.000121493	ENSRNOG00000003878	Thsd7b	744.696	730.521	650.003	726.917	853.622	835.262	929.79	834.795
ENSRNOG00000003879	945.081	-0.303584	0.0592234	-5.12607	2.96e-07	7.5e-07	ENSRNOG00000003879	Rnf167	853.297	863.494	830.896	835.715	1093.39	1065.28	975.757	1042.82
ENSRNOG00000003880	33.1526	-0.129595	0.2927	-0.442756	0.657943	0.714425	ENSRNOG00000003880	Tph2	21.0554	41.5541	38.9482	23.9117	34.4113	30.2137	43.8777	31.249
ENSRNOG00000003881	581.605	-0.771931	0.0747483	-10.3271	5.32e-25	2.97e-24	ENSRNOG00000003881	Nit1	416.675	466.237	440.548	390.957	707.096	742.671	763.682	724.977
ENSRNOG00000003882	1335.16	0.108913	0.0621895	1.75131	0.0798922	0.111508	ENSRNOG00000003882	Cep350	1480.53	1407.02	1317.32	1335.47	1378.67	1248.51	1317.38	1196.39
ENSRNOG00000003887	2006.22	-0.190987	0.0680646	-2.80597	0.00501655	0.00843603	ENSRNOG00000003887	Lgi2	1845.12	2018.7	1895.48	1732.41	2091.32	1913.21	2211.65	2341.89
ENSRNOG00000003888	2.87136	-2.78175	1.13859	-2.44316	0.0145595	0.0230218	ENSRNOG00000003888	Rgs13	0	0.831082	0.865517	1.19559	2.22008	6.82244	8.35767	2.67849
ENSRNOG00000003889	272.069	-0.209033	0.0955075	-2.18866	0.0286216	0.0431833	ENSRNOG00000003889	Tbc1d15	250.448	247.662	251.865	260.638	278.62	274.847	300.876	311.597
ENSRNOG00000003890	2938.25	-0.124591	0.0569428	-2.188	0.0286695	0.0432431	ENSRNOG00000003890	Nap1l1	2643.01	2727.61	3021.52	2852.67	3065.93	2824.49	3141.44	3229.36
ENSRNOG00000003893	233.595	2.69484	0.138552	19.45	2.91e-84	6.1e-83	ENSRNOG00000003893	Ccnjl	449.92	354.872	423.238	392.153	51.0619	60.4273	64.7719	72.3192
ENSRNOG00000003897	473.737	-5.19611	0.271666	-19.1268	1.51e-81	3.03e-80	ENSRNOG00000003897	Col1a1	32.1372	13.2973	32.0241	23.9117	939.095	899.588	723.983	1125.86
ENSRNOG00000003901	1382.15	-0.734263	0.0567613	-12.936	2.82e-38	2.26e-37	ENSRNOG00000003901	Cfap36	1053.88	1027.22	1010.06	1060.49	1863.76	1720.23	1690.34	1631.2
ENSRNOG00000003905	13114.6	-2.76895	0.0824188	-33.5961	1.91e-247	3.56e-245	ENSRNOG00000003905	Nsf	3666.96	2651.98	3590.16	3519.81	24840.5	22672.9	21931.6	22043.1
ENSRNOG00000003915	364.439	0.511427	0.0839148	6.09459	1.1e-09	3.26e-09	ENSRNOG00000003915	Pacc1	436.622	423.852	430.162	423.238	278.62	304.086	320.725	298.205
ENSRNOG00000003917	1331.48	0.750695	0.0602366	12.4624	1.2e-35	9.07e-35	ENSRNOG00000003917	Uck2	1665.59	1741.12	1696.41	1578.18	903.573	995.102	1022.77	1049.07
ENSRNOG00000003918	179.438	-0.125496	0.118022	-1.06333	0.287632	0.352304	ENSRNOG00000003918	Slc25a19	171.768	181.176	161.852	170.969	210.908	187.13	177.6	174.102
ENSRNOG00000003919	523.325	0.243078	0.0742185	3.27516	0.00105601	0.00192994	ENSRNOG00000003919	Rps6kb1	534.142	571.784	596.341	564.317	510.619	467.825	482.655	458.914
ENSRNOG00000003923	919.367	-0.236224	0.0598298	-3.94826	7.87e-05	0.000162095	ENSRNOG00000003923	Rab21	803.429	877.622	866.382	826.151	1020.13	1028.24	964.266	968.72
ENSRNOG00000003924	43.9552	0.875503	0.280514	3.12106	0.00180199	0.00320561	ENSRNOG00000003924	Pi4k2b	59.8416	46.5406	48.4689	74.1264	21.0908	32.1629	22.9836	46.4271
ENSRNOG00000003925	28.9416	0.148466	0.296604	0.500554	0.616685	0.677101	ENSRNOG00000003925	Hhat	37.6781	33.2433	19.9069	31.0853	27.751	31.1883	29.2518	21.4279
ENSRNOG00000003927	176.748	0.958421	0.158877	6.03246	1.61e-09	4.77e-09	ENSRNOG00000003927	Cd55	212.77	202.784	257.924	261.834	85.4732	115.007	126.41	151.781
ENSRNOG00000003928	210.564	-0.478897	0.124752	-3.83879	0.000123644	0.000249208	ENSRNOG00000003928	Tmco1	171.768	162.892	157.524	214.01	254.199	213.445	245.506	265.17
ENSRNOG00000003929	1848.24	-0.821023	0.0785145	-10.457	1.36e-25	7.76e-25	ENSRNOG00000003929	Pcdh19	1599.1	1281.53	1285.29	1178.85	2484.27	2352.77	2356.86	2247.25
ENSRNOG00000003931	273.157	-0.965406	0.101387	-9.52198	1.7e-21	8.47e-21	ENSRNOG00000003931	Arsg	191.715	176.189	205.993	164.991	348.553	380.107	361.469	356.239
ENSRNOG00000003936	769.218	0.608879	0.0686711	8.86659	7.54e-19	3.41e-18	ENSRNOG00000003936	Pwwp2a	918.68	900.061	978.899	919.407	556.131	602.324	661.3	616.945
ENSRNOG00000003942	494.443	0.213655	0.0782094	2.73183	0.00629835	0.0104572	ENSRNOG00000003942	Asnsd1	518.627	541.034	552.2	510.516	492.858	435.662	425.196	479.449
ENSRNOG00000003946	257.909	-0.338244	0.101574	-3.33003	0.000868359	0.00160253	ENSRNOG00000003946	Tor1aip1	203.905	230.21	225.9	251.073	299.711	296.289	288.339	267.849
ENSRNOG00000003947	12.1251	-1.02817	0.469619	-2.18936	0.0285704	0.0431142	ENSRNOG00000003947	Ntn1	4.43271	6.64865	6.92413	14.347	13.3205	22.4166	14.6259	14.2853
ENSRNOG00000003948	821.548	1.26462	0.0757354	16.6979	1.36e-62	1.91e-61	ENSRNOG00000003948	Llgl1	1211.24	1114.48	1135.56	1182.44	415.155	472.698	532.801	508.02
ENSRNOG00000003949	16.147	-0.597067	0.389817	-1.53166	0.125606	0.167984	ENSRNOG00000003949	AABR07037995.1	12.19	16.6216	13.8483	8.36911	19.9807	22.4166	12.5365	23.2136
ENSRNOG00000003950	24.8955	2.1356	0.342845	6.22904	4.69e-10	1.43e-09	ENSRNOG00000003950	Lvrn	34.3535	42.3852	42.4103	43.0411	7.77029	10.721	10.4471	8.03546
ENSRNOG00000003951	1624.97	-0.406913	0.046156	-8.81603	1.19e-18	5.33e-18	ENSRNOG00000003951	Psmc1	1365.28	1426.14	1396.94	1398.84	1894.84	1860.58	1818.84	1838.33
ENSRNOG00000003952	4.0442	-0.643836	0.744831	-0.864406	0.387365	0.457032	ENSRNOG00000003952	AABR07020879.1	1.10818	3.32433	3.46207	4.78235	3.33012	4.87317	5.22354	6.2498
ENSRNOG00000003953	709.764	-0.805459	0.0715726	-11.2537	2.22e-29	1.42e-28	ENSRNOG00000003953	Rab3gap1	551.873	509.453	536.62	466.279	919.114	940.522	907.851	846.402
ENSRNOG00000003954	15.1538	-3.4727	0.665141	-5.22101	1.78e-07	4.59e-07	ENSRNOG00000003954	Il2rg	0	1.66216	1.73103	7.17352	14.4305	38.0107	13.5812	44.6415
ENSRNOG00000003955	258.029	0.30564	0.118124	2.58745	0.00966905	0.0156468	ENSRNOG00000003955	Spata7	250.448	260.129	320.241	310.853	235.329	207.597	216.255	263.385
ENSRNOG00000003956	18.2647	-3.63169	0.563863	-6.44074	1.19e-10	3.73e-10	ENSRNOG00000003956	Arhgap6	5.54089	0.831082	2.59655	2.39117	37.7414	41.9093	16.7153	38.3916
ENSRNOG00000003958	378.95	0.29489	0.0955952	3.08478	0.00203706	0.00359791	ENSRNOG00000003958	Commd10	439.947	378.973	377.365	477.039	338.563	327.477	352.067	340.168
ENSRNOG00000003960	153.02	1.41572	0.151781	9.32741	1.08e-20	5.28e-20	ENSRNOG00000003960	Cltrn	187.282	200.291	232.824	270.203	94.3535	77.9708	77.3084	83.9259
ENSRNOG00000003964	321.889	0.22627	0.0895766	2.52599	0.0115372	0.0184941	ENSRNOG00000003964	Nsmce2	349.076	348.223	349.669	341.938	270.85	287.517	314.457	313.383
ENSRNOG00000003967	989.661	-0.556317	0.0574891	-9.67691	3.78e-22	1.93e-21	ENSRNOG00000003967	Vmp1	849.973	761.271	801.468	793.87	1195.51	1161.76	1190.97	1162.46
ENSRNOG00000003969	7.21713	-3.142	0.808851	-3.88452	0.000102533	0.000208247	ENSRNOG00000003969	Fam20a	1.10818	0.831082	1.73103	2.39117	4.44016	14.6195	9.40237	23.2136
ENSRNOG00000003970	6079.12	0.384618	0.0350048	10.9876	4.38e-28	2.69e-27	ENSRNOG00000003970	Tnpo2	6856.3	6981.09	7019.34	6677.35	5223.85	5256.2	5388.6	5230.19
ENSRNOG00000003971	689.239	-0.687951	0.0668445	-10.2918	7.67e-25	4.26e-24	ENSRNOG00000003971	Gosr1	527.493	531.892	521.041	530.841	908.014	862.552	804.425	827.653
ENSRNOG00000003972	192.022	1.60936	0.133108	12.0906	1.18e-33	8.57e-33	ENSRNOG00000003972	Tshr	284.802	284.23	318.51	270.203	76.5928	85.7678	104.471	111.604
ENSRNOG00000003973	292.961	-0.661558	0.0936864	-7.06141	1.65e-12	5.7e-12	ENSRNOG00000003973	Cyb5r1	223.852	236.027	224.169	222.379	368.534	366.463	371.916	330.347
ENSRNOG00000003975	3456.52	0.196462	0.0471417	4.16749	3.08e-05	6.63e-05	ENSRNOG00000003975	Pfn1	3697.99	3913.56	3610.94	3542.53	3152.52	3231.89	3121.59	3381.14
ENSRNOG00000003977	1528	0.782819	0.173814	4.50377	6.68e-06	1.52e-05	ENSRNOG00000003977	Dusp1	1885.01	2023.68	1825.37	1997.83	1048.99	1129.6	836.811	1476.74
ENSRNOG00000003979	101.021	-0.196417	0.169026	-1.16205	0.245216	0.305647	ENSRNOG00000003979	Zranb3	93.087	108.872	84.8206	89.669	113.224	121.829	81.4872	115.175
ENSRNOG00000003980	557.005	-0.301982	0.0709406	-4.25683	2.07e-05	4.53e-05	ENSRNOG00000003980	Ttc1	516.411	515.271	472.572	491.386	638.274	624.741	590.26	607.124
ENSRNOG00000003981	191.531	0.429133	0.123612	3.47162	0.000517329	0.000978317	ENSRNOG00000003981	Zfp18	198.364	212.757	213.783	255.856	155.406	148.144	164.019	183.923
ENSRNOG00000003983	1487.35	0.366223	0.0600289	6.10078	1.06e-09	3.14e-09	ENSRNOG00000003983	Pfdn2	1606.86	1705.38	1724.11	1659.48	1407.53	1319.66	1295.44	1180.32
ENSRNOG00000003984	6.48838	-2.75544	0.740971	-3.71868	0.000200266	0.000395142	ENSRNOG00000003984	Apln	2.21636	1.66216	2.59655	0	9.99037	8.77171	11.4918	15.1781
ENSRNOG00000003985	115.554	-0.305632	0.148844	-2.05337	0.0400368	0.0589899	ENSRNOG00000003985	Tmem19	101.952	101.392	105.593	104.016	125.435	135.474	145.214	105.354
ENSRNOG00000003988	1392.57	-1.72035	0.074243	-23.1719	8.74e-119	3.27e-117	ENSRNOG00000003988	Dnajc27	680.421	612.507	701.934	596.598	2305.56	2255.3	2057.03	1931.19
ENSRNOG00000003990	1179.54	0.421154	0.0580361	7.25677	3.96e-13	1.42e-12	ENSRNOG00000003990	Grb2	1312.08	1377.93	1325.11	1384.49	1056.76	1025.32	1026.95	927.649
ENSRNOG00000003991	3.40548	-0.983856	1.02549	-0.959399	0.337358	0.405188	ENSRNOG00000003991	Ankar	2.21636	2.49324	0.865517	3.58676	6.66025	0.974634	10.4471	0
ENSRNOG00000003992	2.66246	-4.06567	1.30883	-3.10633	0.00189422	0.00336025	ENSRNOG00000003992	Pik3r6	0	0	0	1.19559	4.44016	1.94927	8.35767	5.35697
ENSRNOG00000003993	56.3749	1.10613	0.225388	4.90766	9.22e-07	2.25e-06	ENSRNOG00000003993	Thap2	63.1662	85.6014	70.1068	88.4735	41.0715	29.239	43.8777	29.4634
ENSRNOG00000003997	185.202	-1.2415	0.139792	-8.88106	6.62e-19	3.01e-18	ENSRNOG00000003997	Pld5	117.467	119.676	89.1482	114.776	234.219	267.05	307.144	232.136
ENSRNOG00000003998	7.90708	-3.5639	0.800092	-4.45436	8.41e-06	1.9e-05	ENSRNOG00000003998	Sgca	2.21636	0	1.73103	1.19559	9.99037	10.721	17.76	19.6422
ENSRNOG00000003999	1042.42	-1.03602	0.0646488	-16.0254	8.5e-58	1.07e-56	ENSRNOG00000003999	Adcy3	652.717	747.973	681.162	646.813	1411.97	1478.52	1380.06	1340.14
ENSRNOG00000004000	66.6944	0.16422	0.188598	0.87074	0.383896	0.453516	ENSRNOG00000004000	Tefm	60.9498	69.8109	77.8965	72.9308	63.2723	52.6303	69.9955	66.0693
ENSRNOG00000004001	149.047	-0.110466	0.141353	-0.78149	0.434514	0.5041	ENSRNOG00000004001	Osgepl1	137.414	160.399	121.172	154.231	150.966	166.662	170.287	131.246
ENSRNOG00000004003	290.553	0.342355	0.120064	2.85144	0.0043522	0.0073855	ENSRNOG00000004003	Dusp10	345.752	345.73	329.762	276.181	291.941	289.466	227.746	217.85
ENSRNOG00000004004	183.885	0.125835	0.119092	1.05662	0.290683	0.355546	ENSRNOG00000004004	Nrde2	209.446	180.345	179.162	200.859	158.736	176.409	172.377	193.744
ENSRNOG00000004006	339.467	-0.483867	0.0859613	-5.62889	1.81e-08	5.03e-08	ENSRNOG00000004006	Dnajb9	290.343	272.595	282.158	288.137	411.825	398.626	372.961	399.095
ENSRNOG00000004011	61.1059	0.210761	0.196425	1.07299	0.283277	0.347615	ENSRNOG00000004011	Nedd1	69.8152	61.5	59.7206	71.7352	61.0523	45.8078	58.5037	60.7124
ENSRNOG00000004013	3530.05	-0.0652932	0.0409071	-1.59614	0.110458	0.149826	ENSRNOG00000004013	Grip1	3623.74	3360.06	3426.58	3393.08	3552.13	3573.01	3687.82	3623.99
ENSRNOG00000004014	667.634	0.297544	0.0695375	4.2789	1.88e-05	4.12e-05	ENSRNOG00000004014	Chmp6	755.778	772.075	696.741	719.744	576.111	603.299	641.451	575.875
ENSRNOG00000004016	357.63	0.0483273	0.0889774	0.543141	0.587032	0.649542	ENSRNOG00000004016	Msl3	341.319	369.831	386.886	356.285	325.242	363.539	338.485	379.452
ENSRNOG00000004018	9.45788	0.442743	0.512437	0.863995	0.387591	0.457232	ENSRNOG00000004018	Tdrd5	13.2981	13.2973	5.1931	11.9559	6.66025	11.6956	7.31296	6.2498
ENSRNOG00000004019	665.204	0.171913	0.0769148	2.23512	0.0254098	0.0386875	ENSRNOG00000004019	Phlda1	715.883	670.683	665.582	771.154	618.293	657.878	564.142	658.015
ENSRNOG00000004022	38.3084	-0.356512	0.256647	-1.38911	0.164799	0.2146	ENSRNOG00000004022	Klhdc9	22.1636	31.5811	35.4862	45.4323	41.0715	41.9093	45.9672	42.8558
ENSRNOG00000004026	4176.79	-0.39283	0.0390514	-10.0593	8.36e-24	4.51e-23	ENSRNOG00000004026	Atp2b1	3583.85	3611.05	3643.83	3604.7	4795.38	4667.52	4933.11	4574.86
ENSRNOG00000004027	375.263	0.30184	0.101633	2.96991	0.00297884	0.00515776	ENSRNOG00000004027	Aldh9a1	437.73	412.216	403.331	406.5	303.041	362.564	288.339	388.381
ENSRNOG00000004029	3.12528	-0.178083	0.897678	-0.198382	0.842746	0.87364	ENSRNOG00000004029	Nectin4	3.32453	3.32433	2.59655	2.39117	6.66025	0	3.13412	3.57132
ENSRNOG00000004032	1314.57	-0.568605	0.0587653	-9.67587	3.82e-22	1.95e-21	ENSRNOG00000004032	Tmem94	1130.34	989.818	1106.13	1010.27	1528.53	1627.64	1546.17	1577.63
ENSRNOG00000004033	8468.87	0.501033	0.0413828	12.1073	9.67e-34	7.02e-33	ENSRNOG00000004033	Sema6a	10308.3	9779.34	9974.21	9638.82	6987.71	6651.88	7090.43	7320.31
ENSRNOG00000004035	288.951	0.655691	0.098825	6.63488	3.25e-11	1.05e-10	ENSRNOG00000004035	Krr1	354.617	378.142	320.241	362.263	209.798	222.217	221.478	242.849
ENSRNOG00000004036	1140.2	0.516675	0.0610881	8.45787	2.72e-17	1.16e-16	ENSRNOG00000004036	Snx12	1402.95	1340.53	1245.48	1380.9	991.267	957.091	907.851	895.508
ENSRNOG00000004040	104.758	0.500967	0.155974	3.21186	0.00131877	0.00238347	ENSRNOG00000004040	Abca8	125.224	119.676	115.979	131.515	67.7125	90.641	90.8896	96.4255
ENSRNOG00000004048	204.35	-2.32996	0.129527	-17.9882	2.41e-72	4.12e-71	ENSRNOG00000004048	Lrrk2	70.9234	66.4865	70.9724	62.1705	351.883	366.463	334.307	311.597
ENSRNOG00000004049	91.0621	-2.71071	0.231065	-11.7314	8.8e-32	6.04e-31	ENSRNOG00000004049	Baiap2	22.1636	15.7906	27.6965	32.2809	125.435	173.485	137.901	193.744
ENSRNOG00000004050	1201.99	-0.407222	0.0563811	-7.22266	5.1e-13	1.81e-12	ENSRNOG00000004050	Snrk	1082.69	1010.6	1068.91	969.621	1424.18	1379.11	1336.18	1344.6
ENSRNOG00000004057	2944.56	0.0752246	0.0589809	1.27541	0.202165	0.257024	ENSRNOG00000004057	Ccdc88a	3187.12	2885.52	2960.07	3054.73	2829.49	2598.38	3127.86	2913.3
ENSRNOG00000004059	158.582	0.023518	0.140154	0.167801	0.86674	0.8936	ENSRNOG00000004059	Ptrhd1	140.739	176.189	173.969	147.057	135.425	158.865	189.092	147.317
ENSRNOG00000004060	16832.5	-0.65575	0.042563	-15.4066	1.48e-53	1.73e-52	ENSRNOG00000004060	Calm1	13392.3	13235	12738.7	12918.3	21675.8	21104.7	20251.7	19343.1
ENSRNOG00000004061	1164.44	0.551738	0.0716398	7.70156	1.34e-14	5.12e-14	ENSRNOG00000004061	Pnn	1323.16	1322.25	1383.1	1513.61	863.612	923.953	928.746	1057.11
ENSRNOG00000004062	1.7137	0.885282	1.20462	0.734904	0.462398	0.531659	ENSRNOG00000004062	C4bpa	1.10818	2.49324	5.1931	0	1.11004	0.974634	1.04471	1.78566
ENSRNOG00000004063	1180.42	1.36529	0.0916902	14.8902	3.82e-50	4.13e-49	ENSRNOG00000004063	Sh3pxd2b	1790.82	1694.58	1713.72	1606.87	535.04	628.639	679.06	794.618
ENSRNOG00000004066	22.2804	2.24512	0.37691	5.95664	2.57e-09	7.52e-09	ENSRNOG00000004066	LOC100912365	29.9208	33.2433	36.3517	47.8235	7.77029	5.84781	8.35767	8.92829
ENSRNOG00000004067	5345.85	0.118855	0.0397272	2.99179	0.0027735	0.00482173	ENSRNOG00000004067	Nrcam	5621.79	5605.65	5425.92	5608.5	5364.83	5113.91	5126.38	4899.85
ENSRNOG00000004068	2588.53	0.130216	0.0540158	2.4107	0.0159221	0.0250316	ENSRNOG00000004068	Ncoa1	2908.97	2559.73	2677.04	2675.72	2614.15	2405.4	2520.88	2346.35
ENSRNOG00000004072	993.443	-0.354238	0.067473	-5.25007	1.52e-07	3.94e-07	ENSRNOG00000004072	Myo1c	843.324	896.737	903.599	844.085	1047.88	1202.7	1034.26	1174.96
ENSRNOG00000004076	116.828	0.0612455	0.147556	0.415067	0.678093	0.733088	ENSRNOG00000004076	Pms1	105.277	129.649	116.845	125.537	114.334	104.286	106.56	132.139
ENSRNOG00000004077	1145.91	-1.68469	0.0905262	-18.61	2.67e-77	4.98e-76	ENSRNOG00000004077	Kcnc2	581.794	560.149	549.603	480.626	1981.42	1833.29	1720.63	1459.78
ENSRNOG00000004078	91.13	0.616664	0.161399	3.82074	0.000133054	0.000267424	ENSRNOG00000004078	Eno3	106.385	105.547	106.459	123.145	74.3728	63.3512	78.3531	71.4263
ENSRNOG00000004083	1143.29	0.258344	0.0641267	4.02864	5.61e-05	0.000117466	ENSRNOG00000004083	Zc3h14	1197.94	1233.33	1327.7	1219.5	1082.29	942.472	1101.12	1041.93
ENSRNOG00000004084	762.75	1.73983	0.0731244	23.7928	3.97e-125	1.64e-123	ENSRNOG00000004084	Lratd1	1240.05	1124.45	1207.4	1125.05	336.342	325.528	370.871	372.31
ENSRNOG00000004085	148.828	-0.868429	0.128544	-6.75589	1.42e-11	4.69e-11	ENSRNOG00000004085	Tcaim	115.251	97.2365	102.131	107.603	195.367	194.927	199.539	178.566
ENSRNOG00000004089	5.44553	-2.96971	0.830174	-3.57721	0.000347282	0.000668071	ENSRNOG00000004089	Enpp2	2.21636	0.831082	0.865517	1.19559	7.77029	10.721	8.35767	11.6068
ENSRNOG00000004090	12.3243	-0.0939423	0.515574	-0.182209	0.855418	0.884115	ENSRNOG00000004090	LOC100361025	13.2981	7.47973	14.7138	11.9559	26.641	9.74634	9.40237	5.35697
ENSRNOG00000004091	246.567	0.20346	0.100805	2.01834	0.0435561	0.0637953	ENSRNOG00000004091	Cwc25	260.422	259.297	263.983	272.594	207.578	232.938	250.73	224.993
ENSRNOG00000004093	791.087	-0.21909	0.077519	-2.82627	0.00470932	0.00795486	ENSRNOG00000004093	Rhot1	750.237	778.723	771.175	620.51	807	883.019	885.913	832.117
ENSRNOG00000004094	288.657	1.28945	0.114932	11.2192	3.28e-29	2.09e-28	ENSRNOG00000004094	Ptger1	475.408	421.358	363.517	379.001	153.186	159.84	189.092	167.852
ENSRNOG00000004099	2715.53	-0.200116	0.0418769	-4.77867	1.76e-06	4.22e-06	ENSRNOG00000004099	R3hdm1	2595.35	2425.1	2574.91	2516.71	2868.35	2949.24	2924.14	2870.45
ENSRNOG00000004100	239.435	1.02931	0.109243	9.42218	4.42e-21	2.17e-20	ENSRNOG00000004100	Trib1	356.833	310.825	325.434	291.723	167.616	160.815	156.706	145.531
ENSRNOG00000004101	1.38161	-1.46474	1.3724	-1.06728	0.285843	0.350357	ENSRNOG00000004101	2020-03-01	0	0	1.73103	1.19559	2.22008	2.9239	2.08942	0.892829
ENSRNOG00000004103	550.743	0.155479	0.0862122	1.80345	0.0713182	0.100391	ENSRNOG00000004103	Trappc6b	546.332	601.703	619.71	549.97	583.882	539.948	504.594	459.807
ENSRNOG00000004104	104.365	0.536735	0.166509	3.22346	0.00126651	0.00229321	ENSRNOG00000004104	Zkscan7	136.306	117.183	107.324	133.906	94.3535	64.3259	94.0237	87.4972
ENSRNOG00000004107	1398.1	0.819228	0.0619872	13.2161	7.08e-40	5.95e-39	ENSRNOG00000004107	Rpl23	1641.21	1831.7	1862.59	1802.95	992.377	1085.74	942.327	1025.86
ENSRNOG00000004109	264.801	-0.125305	0.120764	-1.03761	0.299452	0.365116	ENSRNOG00000004109	Zfpm2	254.881	201.953	259.655	298.897	305.261	266.075	254.909	276.777
ENSRNOG00000004110	1316.48	0.0621955	0.0496971	1.25149	0.210756	0.266618	ENSRNOG00000004110	Trib2	1330.92	1367.96	1370.98	1306.78	1307.63	1308.93	1260.96	1277.64
ENSRNOG00000004111	110.639	-0.205947	0.158798	-1.29691	0.194663	0.248463	ENSRNOG00000004111	Soat1	116.359	109.703	105.593	78.9088	105.454	131.576	110.739	126.782
ENSRNOG00000004112	71.1649	0.849038	0.191323	4.43772	9.09e-06	2.05e-05	ENSRNOG00000004112	RGD1308775	88.6543	92.2501	109.055	75.322	47.7318	55.5542	54.3248	46.4271
ENSRNOG00000004117	62.7488	-1.37812	0.203931	-6.75777	1.4e-11	4.63e-11	ENSRNOG00000004117	Kcnv1	32.1372	39.8919	34.6207	32.2809	89.9133	99.4127	77.3084	96.4255
ENSRNOG00000004118	114.374	-1.43006	0.158928	-8.99816	2.3e-19	1.06e-18	ENSRNOG00000004118	Frmpd4	58.7334	59.0068	52.7965	78.9088	175.386	152.043	164.019	174.102
ENSRNOG00000004120	26.9921	1.00059	0.319639	3.13037	0.00174587	0.00311383	ENSRNOG00000004120	RGD1565844	23.2717	44.8784	43.2758	32.2809	14.4305	21.442	16.7153	19.6422
ENSRNOG00000004122	6.11284	-0.467084	0.637167	-0.733064	0.463519	0.532793	ENSRNOG00000004122	Kremen2	5.54089	6.64865	3.46207	4.78235	5.55021	4.87317	13.5812	4.46415
ENSRNOG00000004124	2.54353	-2.08457	1.12831	-1.84752	0.0646711	0.0918092	ENSRNOG00000004124	Grpr	2.21636	0.831082	0.865517	0	1.11004	8.77171	2.08942	4.46415
ENSRNOG00000004125	2.52062	-1.64071	1.05431	-1.5562	0.119662	0.160863	ENSRNOG00000004125	C4bpb	1.10818	0.831082	1.73103	1.19559	2.22008	4.87317	7.31296	0.892829
ENSRNOG00000004127	2785.88	0.919594	0.0518859	17.7234	2.77e-70	4.56e-69	ENSRNOG00000004127	Cep170	3909.65	3466.44	3515.73	3690.78	1974.76	1834.26	1915.99	1979.4
ENSRNOG00000004130	816.285	0.282767	0.0732451	3.86056	0.000113127	0.00022868	ENSRNOG00000004130	Anapc4	915.355	823.602	933.892	914.624	698.216	720.255	702.044	822.296
ENSRNOG00000004131	1134.82	0.940888	0.068971	13.6418	2.26e-42	2.02e-41	ENSRNOG00000004131	Pkn1	1529.29	1477.66	1455.8	1510.03	662.695	797.251	819.051	826.76
ENSRNOG00000004132	5184.75	0.491369	0.0436231	11.2639	1.98e-29	1.27e-28	ENSRNOG00000004132	Lasp1	5985.27	6146.68	6049.1	6059.24	4169.31	4401.45	4092.12	4574.86
ENSRNOG00000004133	46.8229	-1.39114	0.249154	-5.58347	2.36e-08	6.48e-08	ENSRNOG00000004133	Slc7a3	21.0554	20.777	28.562	33.4764	61.0523	76.9961	77.3084	55.3554
ENSRNOG00000004135	130.757	0.113686	0.133905	0.849003	0.39588	0.465554	ENSRNOG00000004135	RGD1311745	126.332	134.635	148.003	133.906	122.105	120.855	137.901	122.318
ENSRNOG00000004137	733.245	1.53856	0.066829	23.0224	2.78e-117	1.01e-115	ENSRNOG00000004137	Ubtd2	1103.75	1091.21	1100.94	1068.86	372.974	393.752	347.888	386.595
ENSRNOG00000004139	2097.1	-0.656361	0.0546725	-12.0053	3.33e-33	2.37e-32	ENSRNOG00000004139	Ndel1	1637.89	1574.07	1756.13	1539.92	2712.94	2519.43	2560.58	2475.81
ENSRNOG00000004140	124.031	0.25145	0.142405	1.76574	0.07744	0.10842	ENSRNOG00000004140	Pacrgl	118.575	127.987	135.886	157.818	104.344	116.956	112.828	117.853
ENSRNOG00000004141	394.173	-0.626806	0.129639	-4.835	1.33e-06	3.21e-06	ENSRNOG00000004141	Vasn	269.287	394.764	281.293	292.919	407.385	533.125	433.554	541.054
ENSRNOG00000004143	1758.29	-0.125142	0.0552748	-2.264	0.0235744	0.0360874	ENSRNOG00000004143	Adipor1	1603.53	1697.9	1800.27	1622.41	1768.3	1900.54	1905.55	1767.8
ENSRNOG00000004144	11.9008	0.370131	0.439217	0.842705	0.399393	0.468955	ENSRNOG00000004144	AABR07001435.1	13.2981	11.6351	19.0414	9.5647	8.88033	12.6702	9.40237	10.7139
ENSRNOG00000004145	31.8685	-0.514605	0.313985	-1.63895	0.101224	0.138415	ENSRNOG00000004145	Prorsd1	16.6227	33.2433	28.562	26.3029	21.0908	37.0361	43.8777	48.2128
ENSRNOG00000004146	937.226	-0.344072	0.0792569	-4.34123	1.42e-05	3.14e-05	ENSRNOG00000004146	Coro7	918.68	695.615	841.282	852.454	1073.41	1022.39	1009.19	1084.79
ENSRNOG00000004147	3.78247	-1.49393	0.88442	-1.68916	0.0911881	0.1258	ENSRNOG00000004147	Abca8a	2.21636	2.49324	0.865517	2.39117	11.1004	3.89854	1.04471	6.2498
ENSRNOG00000004148	1353.57	0.330516	0.0536689	6.15844	7.35e-10	2.21e-09	ENSRNOG00000004148	Cdk17	1465.01	1491.79	1584.76	1487.31	1251.02	1140.32	1206.64	1201.75
ENSRNOG00000004149	240.676	1.49402	0.105753	14.1274	2.57e-45	2.46e-44	ENSRNOG00000004149	Mgat4c	357.942	348.223	346.207	369.436	122.105	120.855	128.499	132.139
ENSRNOG00000004150	1240.01	-0.825503	0.0661107	-12.4867	8.83e-36	6.71e-35	ENSRNOG00000004150	Slc9a7	892.084	915.021	914.851	852.454	1642.86	1558.44	1718.55	1425.85
ENSRNOG00000004152	1628.73	0.252681	0.0502043	5.03305	4.83e-07	1.2e-06	ENSRNOG00000004152	Lrp12	1861.74	1714.52	1795.08	1712.08	1508.55	1450.26	1524.23	1463.35
ENSRNOG00000004155	5564.71	0.451064	0.0449677	10.0308	1.12e-23	5.98e-23	ENSRNOG00000004155	Samd14	6719.99	6684.39	6284.52	6018.59	4770.96	4778.63	4613.43	4647.18
ENSRNOG00000004158	1177.64	0.0528277	0.0584536	0.903755	0.366125	0.435224	ENSRNOG00000004158	Hdac9	1252.24	1111.99	1171.04	1266.13	1174.42	1164.69	1126.2	1154.43
ENSRNOG00000004159	3440.96	-0.0884537	0.0417953	-2.11635	0.0343147	0.0510721	ENSRNOG00000004159	Flii	3210.39	3282.77	3458.6	3390.69	3527.71	3535	3466.34	3656.13
ENSRNOG00000004160	92.1336	-0.902265	0.166921	-5.40533	6.47e-08	1.72e-07	ENSRNOG00000004160	Prps2	60.9498	70.6419	62.3172	62.1705	119.884	129.626	130.589	100.89
ENSRNOG00000004161	191.694	-0.0825111	0.128894	-0.640145	0.522078	0.588779	ENSRNOG00000004161	Mtif2	166.227	174.527	189.548	215.206	226.448	178.358	173.422	209.815
ENSRNOG00000004162	718.366	0.557612	0.0630268	8.84723	8.97e-19	4.05e-18	ENSRNOG00000004162	Pfkfb2	857.73	847.703	887.155	828.542	568.341	570.161	600.707	586.589
ENSRNOG00000004165	99.7987	0.552561	0.155855	3.54535	0.000392086	0.000750431	ENSRNOG00000004165	Prkd1	121.9	121.338	109.921	121.95	72.1527	74.0722	94.0237	83.0331
ENSRNOG00000004168	466.477	-0.381712	0.11257	-3.3909	0.00069664	0.00130033	ENSRNOG00000004168	Slc35e4	398.944	463.744	341.014	417.26	446.237	497.064	618.467	549.09
ENSRNOG00000004169	1492.02	0.225924	0.0486859	4.64045	3.48e-06	8.09e-06	ENSRNOG00000004169	Fzr1	1604.64	1677.95	1589.95	1559.05	1370.9	1382.03	1393.64	1357.99
ENSRNOG00000004171	225.591	-0.60224	0.111184	-5.41661	6.07e-08	1.62e-07	ENSRNOG00000004171	Dnah9	181.741	172.034	183.49	180.534	247.539	252.43	278.937	308.026
ENSRNOG00000004172	549.338	-1.70561	0.110715	-15.4054	1.51e-53	1.76e-52	ENSRNOG00000004172	Pdk2	260.422	284.23	262.252	221.184	925.774	965.863	767.861	707.121
ENSRNOG00000004177	23.8593	-3.30407	0.440901	-7.4939	6.69e-14	2.48e-13	ENSRNOG00000004177	Myo1a	3.32453	4.15541	5.1931	4.78235	38.8514	57.5034	44.9225	32.1418
ENSRNOG00000004179	34.8102	-1.22668	0.305439	-4.01611	5.92e-05	0.00012348	ENSRNOG00000004179	Nts	26.5963	15.7906	18.1758	23.9117	28.8611	56.5288	47.0119	61.6052
ENSRNOG00000004180	530.712	0.434348	0.0838904	5.17757	2.25e-07	5.76e-07	ENSRNOG00000004180	Tafa2	644.96	653.23	545.275	595.402	489.528	429.814	460.716	426.772
ENSRNOG00000004181	354.909	-0.115935	0.0907044	-1.27816	0.201192	0.256043	ENSRNOG00000004181	Sdccag8	362.374	344.899	332.358	321.613	388.514	374.26	387.587	327.668
ENSRNOG00000004183	71.8392	-0.0451585	0.189349	-0.238493	0.811499	0.848468	ENSRNOG00000004183	Ccdc59	63.1662	64.8244	86.5517	68.1485	61.0523	70.1737	80.4425	80.3546
ENSRNOG00000004185	941.297	-0.0653286	0.0591035	-1.10533	0.269018	0.331996	ENSRNOG00000004185	Mon2	960.791	874.298	922.641	922.993	1000.15	964.888	963.221	921.4
ENSRNOG00000004186	501.596	-0.802537	0.0735959	-10.9046	1.1e-27	6.65e-27	ENSRNOG00000004186	Snx13	381.213	351.548	376.5	352.698	654.924	640.335	634.138	621.409
ENSRNOG00000004188	2.8806	-4.20573	1.26156	-3.33376	0.000856821	0.00158198	ENSRNOG00000004188	LOC298795	0	0	0.865517	0	7.77029	4.87317	4.17883	5.35697
ENSRNOG00000004189	326.917	0.203744	0.087646	2.32463	0.020092	0.0311266	ENSRNOG00000004189	Helb	347.968	352.379	345.341	355.089	278.62	302.137	318.636	315.169
ENSRNOG00000004192	1.27711	0.579344	1.43076	0.404922	0.685535	0.739418	ENSRNOG00000004192	Arhgap30	4.43271	0.831082	0.865517	0	2.22008	0.974634	0	0.892829
ENSRNOG00000004193	408.492	-0.45484	0.0844449	-5.38623	7.19e-08	1.91e-07	ENSRNOG00000004193	Klhl12	335.778	379.804	327.165	334.764	442.906	493.165	478.476	475.878
ENSRNOG00000004195	11.7077	-2.90364	0.642067	-4.52233	6.12e-06	1.4e-05	ENSRNOG00000004195	Dtl	0	4.15541	6.05862	0	22.2008	16.5688	12.5365	32.1418
ENSRNOG00000004196	4845.1	1.25918	0.061004	20.6409	1.18e-94	2.95e-93	ENSRNOG00000004196	LOC108352650	6050.65	7015.99	7151.76	7122.11	2719.6	2954.12	2722.51	3024.01
ENSRNOG00000004198	52.015	-1.09642	0.222828	-4.9205	8.63e-07	2.11e-06	ENSRNOG00000004198	Stxbp6	33.2453	31.5811	36.3517	31.0853	86.5832	70.1737	57.459	69.6407
ENSRNOG00000004200	1646.27	-0.65093	0.055203	-11.7916	4.31e-32	2.98e-31	ENSRNOG00000004200	Sybu	1234.51	1201.74	1348.47	1340.25	2046.92	2057.45	2019.42	1921.37
ENSRNOG00000004201	1912.21	0.106351	0.0491661	2.1631	0.0305334	0.0458406	ENSRNOG00000004201	Rims2	2031.29	2005.4	1955.2	1935.66	1921.48	1842.06	1876.3	1730.3
ENSRNOG00000004205	331.624	-0.0138718	0.11025	-0.125822	0.899873	0.920211	ENSRNOG00000004205	Pkdcc	353.509	311.656	382.558	271.398	300.821	355.742	335.351	341.954
ENSRNOG00000004206	668.46	-0.212057	0.0869483	-2.43888	0.0147328	0.0232796	ENSRNOG00000004206	Glrx5	622.796	610.014	649.137	593.011	851.401	702.711	674.882	643.73
ENSRNOG00000004207	407.802	-0.733123	0.0808942	-9.06273	1.27e-19	5.95e-19	ENSRNOG00000004207	Eml5	315.831	292.541	308.124	309.657	503.959	504.861	539.069	488.377
ENSRNOG00000004208	993.784	0.986811	0.057101	17.2819	6.44e-67	9.89e-66	ENSRNOG00000004208	Crim1	1358.63	1292.33	1295.68	1339.06	659.364	695.889	653.987	655.337
ENSRNOG00000004212	646.542	0.500214	0.0830235	6.02496	1.69e-09	4.99e-09	ENSRNOG00000004212	Fbxw9	835.566	722.21	760.789	712.57	486.198	501.937	598.618	554.447
ENSRNOG00000004214	635.581	1.20258	0.0748024	16.0767	3.71e-58	4.72e-57	ENSRNOG00000004214	Rpl26	834.458	843.548	939.951	927.776	381.854	392.778	362.514	401.773
ENSRNOG00000004216	2.74618	-0.75809	0.971217	-0.780557	0.435063	0.504589	ENSRNOG00000004216	Lrr1	2.21636	0	2.59655	3.58676	1.11004	2.9239	4.17883	5.35697
ENSRNOG00000004217	124.385	0.870769	0.144125	6.04174	1.52e-09	4.51e-09	ENSRNOG00000004217	Stk10	180.633	159.568	149.734	154.231	86.5832	82.8439	81.4872	99.9969
ENSRNOG00000004218	309.259	0.668486	0.0944909	7.07461	1.5e-12	5.2e-12	ENSRNOG00000004218	Klhl28	395.62	373.156	379.962	369.436	254.199	208.572	247.596	245.528
ENSRNOG00000004219	901.278	0.184053	0.0579301	3.17715	0.00148729	0.00267311	ENSRNOG00000004219	Dhps	966.331	965.717	943.413	958.861	890.253	822.592	814.872	848.188
ENSRNOG00000004220	289.293	-0.282891	0.0962753	-2.93835	0.00329964	0.0056834	ENSRNOG00000004220	Ebag9	250.448	269.27	281.293	241.509	310.811	339.173	297.742	324.097
ENSRNOG00000004221	59.1105	-0.1638	0.195815	-0.836501	0.402873	0.472375	ENSRNOG00000004221	Lgr5	58.7334	52.3581	57.1241	54.997	54.392	67.2498	69.9955	58.0339
ENSRNOG00000004222	3.41092	1.27887	0.859869	1.48728	0.136941	0.181639	ENSRNOG00000004222	S100g	2.21636	3.32433	7.78965	5.97794	1.11004	1.94927	3.13412	1.78566
ENSRNOG00000004225	17.2375	0.250759	0.386426	0.64892	0.51639	0.583652	ENSRNOG00000004225	Odf4	22.1636	21.6081	14.7138	16.7382	8.88033	12.6702	18.8047	22.3207
ENSRNOG00000004226	108.079	-0.1377	0.1626	-0.846864	0.397071	0.466851	ENSRNOG00000004226	Irak3	123.008	88.0947	91.7448	109.994	111.004	109.159	131.633	99.9969
ENSRNOG00000004229	9.56798	-4.22961	0.830466	-5.09306	3.52e-07	8.88e-07	ENSRNOG00000004229	Tac3	0	1.66216	0.865517	1.19559	21.0908	16.5688	14.6259	20.5351
ENSRNOG00000004232	148.687	1.07736	0.147182	7.31993	2.48e-13	8.94e-13	ENSRNOG00000004232	G2e3	176.2	205.277	222.438	203.25	94.3535	76.9961	94.0237	116.961
ENSRNOG00000004234	580.798	-0.0528271	0.0774955	-0.681679	0.495442	0.564488	ENSRNOG00000004234	Mgat2	564.063	521.088	628.365	567.904	556.131	618.893	588.171	601.767
ENSRNOG00000004239	4.16239	0.614194	0.809371	0.758854	0.44794	0.517175	ENSRNOG00000004239	LOC100362999	2.21636	4.98649	3.46207	9.5647	2.22008	6.82244	3.13412	0.892829
ENSRNOG00000004242	12.7074	-1.45553	0.459623	-3.16679	0.00154131	0.00276675	ENSRNOG00000004242	Pole2	7.75725	7.47973	6.05862	5.97794	11.1004	17.5434	19.8495	25.892
ENSRNOG00000004245	2672.31	-0.445734	0.0677864	-6.57557	4.85e-11	1.56e-10	ENSRNOG00000004245	Mgst3	1994.72	2543.11	2346.42	2160.43	3003.77	3186.08	3178	2965.98
ENSRNOG00000004246	553.37	0.170074	0.0727976	2.33626	0.0194779	0.0302345	ENSRNOG00000004246	Spag7	557.414	590.899	565.182	632.466	499.518	522.404	517.131	541.947
ENSRNOG00000004252	876.871	0.670668	0.0645855	10.3842	2.93e-25	1.65e-24	ENSRNOG00000004252	LOC108348062	1047.23	1062.95	1121.71	1074.83	731.517	627.665	657.121	691.943
ENSRNOG00000004255	1561.68	0.489896	0.0535826	9.14282	6.08e-20	2.88e-19	ENSRNOG00000004255	Usf1	1697.73	1869.93	1873.84	1851.96	1357.58	1268.97	1310.06	1263.35
ENSRNOG00000004257	1502.1	0.482652	0.0505994	9.5387	1.45e-21	7.23e-21	ENSRNOG00000004257	Ctps2	1728.76	1771.87	1730.17	1773.06	1255.46	1179.31	1305.89	1272.28
ENSRNOG00000004258	10.8294	-2.31402	0.545409	-4.24273	2.21e-05	4.81e-05	ENSRNOG00000004258	Chst7	1.10818	3.32433	5.1931	4.78235	17.7607	13.6449	16.7153	24.1064
ENSRNOG00000004259	1166.03	-0.321602	0.063006	-5.10431	3.32e-07	8.39e-07	ENSRNOG00000004259	Dohh	1025.06	1096.2	1052.47	967.23	1354.25	1319.66	1326.78	1186.57
ENSRNOG00000004263	756.806	0.117102	0.0623064	1.87945	0.0601835	0.0859857	ENSRNOG00000004263	Ints7	787.915	797.838	759.058	807.021	698.216	762.164	714.58	727.656
ENSRNOG00000004268	384.343	0.102493	0.0824709	1.24278	0.213949	0.270161	ENSRNOG00000004268	Zfp386	396.728	391.439	396.407	407.695	397.395	352.818	351.022	381.238
ENSRNOG00000004269	6714.32	0.157346	0.0409773	3.83984	0.000123117	0.000248177	ENSRNOG00000004269	Myt1l	7335.03	7033.44	7044.44	6904.52	6618.06	6408.22	6348.69	6022.13
ENSRNOG00000004273	31.7888	-6.00219	0.764389	-7.85227	4.09e-15	1.59e-14	ENSRNOG00000004273	Ifitm1	1.10818	0.831082	0.865517	1.19559	71.0426	54.5795	47.0119	77.6761
ENSRNOG00000004275	47.8208	2.23169	0.251688	8.86689	7.52e-19	3.41e-18	ENSRNOG00000004275	Egfl6	83.1134	73.1352	74.4344	84.8867	15.5406	18.5181	17.76	15.1781
ENSRNOG00000004276	2103.33	0.0982167	0.0447406	2.19525	0.028146	0.0425427	ENSRNOG00000004276	Itga3	2203.06	2199.04	2220.92	2074.34	1983.64	2021.39	2065.39	2058.86
ENSRNOG00000004279	393.011	1.37473	0.106908	12.859	7.65e-38	6.08e-37	ENSRNOG00000004279	Adgra3	574.036	577.602	567.779	549.97	227.558	167.637	221.478	258.028
ENSRNOG00000004280	398.595	1.21316	0.1232	9.84707	7.06e-23	3.69e-22	ENSRNOG00000004280	Tcn2	515.303	565.135	543.544	606.163	177.607	222.217	263.266	295.526
ENSRNOG00000004281	936.525	0.583773	0.065228	8.94972	3.56e-19	1.64e-18	ENSRNOG00000004281	Cobl	1151.4	1082.9	1139.02	1123.85	669.355	764.113	761.592	799.975
ENSRNOG00000004282	182.193	1.18711	0.122527	9.68855	3.37e-22	1.73e-21	ENSRNOG00000004282	Arl4a	248.232	234.365	265.714	264.225	112.114	100.387	125.365	107.139
ENSRNOG00000004283	2023.37	-1.34757	0.0574215	-23.4681	8.64e-122	3.41e-120	ENSRNOG00000004283	Camta2	1160.26	1185.95	1141.62	1073.64	3061.49	2954.12	2949.21	2660.63
ENSRNOG00000004284	1440.5	0.353837	0.0574435	6.15974	7.29e-10	2.19e-09	ENSRNOG00000004284	Btg1	1537.04	1639.72	1538.89	1752.73	1237.7	1263.13	1243.2	1311.57
ENSRNOG00000004287	237.26	0.364095	0.11033	3.30006	0.00096665	0.0017738	ENSRNOG00000004287	Wdr83	250.448	300.02	240.614	276.181	209.798	205.648	222.523	192.851
ENSRNOG00000004288	399.896	0.802999	0.0870223	9.22751	2.77e-20	1.33e-19	ENSRNOG00000004288	Ptrh2	469.868	546.852	507.193	508.125	297.491	266.075	307.144	296.419
ENSRNOG00000004290	1478.53	-1.52726	0.0637101	-23.972	5.45e-127	2.36e-125	ENSRNOG00000004290	Grb10	798.997	818.615	733.958	691.049	2348.85	2131.53	2124.94	2180.29
ENSRNOG00000004291	17504.6	-0.601129	0.0405698	-14.8172	1.13e-49	1.22e-48	ENSRNOG00000004291	Cltc	14613.5	13781.8	13683	13559.2	22019.9	20753.9	21389.4	20236
ENSRNOG00000004292	474.174	1.09262	0.080549	13.5646	6.49e-42	5.73e-41	ENSRNOG00000004292	Sptssa	602.849	683.98	630.096	664.747	293.051	310.908	317.591	290.169
ENSRNOG00000004294	130.57	-0.70754	0.159079	-4.44774	8.68e-06	1.96e-05	ENSRNOG00000004294	Ascl1	79.7888	87.2636	122.038	107.603	149.856	146.195	166.109	185.708
ENSRNOG00000004296	8.02379	1.98365	0.632922	3.13411	0.00172374	0.00307781	ENSRNOG00000004296	Nt5c1b	17.7309	4.98649	15.5793	13.1515	2.22008	2.9239	3.13412	4.46415
ENSRNOG00000004298	2.68312	-1.19426	0.952941	-1.25324	0.210118	0.265875	ENSRNOG00000004298	Dpys	0	2.49324	2.59655	1.19559	5.55021	2.9239	3.13412	3.57132
ENSRNOG00000004300	869.874	0.321686	0.0684148	4.702	2.58e-06	6.07e-06	ENSRNOG00000004300	Gtf2a1	909.814	969.041	1008.33	977.99	724.857	851.831	781.442	735.691
ENSRNOG00000004301	286.659	0.24401	0.0917508	2.65949	0.00782602	0.0128215	ENSRNOG00000004301	Dcaf13	308.074	309.993	309.855	315.635	275.29	252.43	249.685	272.313
ENSRNOG00000004302	7.27723	-3.49679	0.831006	-4.2079	2.58e-05	5.58e-05	ENSRNOG00000004302	Pah	0	1.66216	2.59655	0	21.0908	13.6449	9.40237	9.82112
ENSRNOG00000004303	278.588	-3.51702	0.146625	-23.9865	3.84e-127	1.67e-125	ENSRNOG00000004303	Timp3	47.6517	47.3717	37.2172	47.8235	536.15	543.846	429.375	539.269
ENSRNOG00000004304	395.508	0.00602112	0.0912702	0.0659703	0.947401	0.959765	ENSRNOG00000004304	Syap1	370.132	413.048	386.886	413.673	417.375	364.513	437.733	360.703
ENSRNOG00000004305	799.708	0.188764	0.0752375	2.50891	0.0121105	0.0193543	ENSRNOG00000004305	Abl2	933.086	820.278	794.544	860.823	760.378	718.306	820.096	690.157
ENSRNOG00000004306	741.313	1.35699	0.0842467	16.1074	2.26e-58	2.89e-57	ENSRNOG00000004306	Zbtb39	1232.29	979.845	1008.33	1047.33	387.404	441.509	416.839	416.951
ENSRNOG00000004307	56.1186	-0.089862	0.317025	-0.283454	0.776829	0.818542	ENSRNOG00000004307	Tor3a	15.5145	62.3311	74.4344	64.5617	56.6121	62.3766	59.5484	53.5697
ENSRNOG00000004310	86.5806	-1.46557	0.214672	-6.82702	8.67e-12	2.89e-11	ENSRNOG00000004310	Caskin2	49.868	48.2027	47.6034	38.2588	128.765	141.322	81.4872	157.138
ENSRNOG00000004311	61.8812	1.37786	0.205752	6.69668	2.13e-11	6.98e-11	ENSRNOG00000004311	Gpr182	85.3297	88.9257	80.493	102.821	33.3012	36.0615	38.6542	29.4634
ENSRNOG00000004312	456.859	-0.48622	0.0873194	-5.5683	2.57e-08	7.06e-08	ENSRNOG00000004312	Tmbim4	355.725	403.906	400.734	359.872	487.308	593.552	535.935	517.841
ENSRNOG00000004314	1363.44	-0.187798	0.0553562	-3.39254	0.00069249	0.00129325	ENSRNOG00000004314	Ppm1h	1363.06	1200.08	1297.41	1239.82	1499.67	1444.41	1429.16	1433.88
ENSRNOG00000004317	1161.28	-0.724311	0.0715805	-10.1188	4.56e-24	2.48e-23	ENSRNOG00000004317	Vipr2	830.026	826.926	909.658	936.145	1519.65	1460	1528.41	1279.42
ENSRNOG00000004320	8.95535	0.414084	0.553837	0.747663	0.454663	0.524136	ENSRNOG00000004320	Tgm4	11.0818	11.6351	11.2517	7.17352	2.22008	8.77171	5.22354	14.2853
ENSRNOG00000004322	2746.55	0.0322518	0.0539739	0.597543	0.550145	0.615608	ENSRNOG00000004322	Sh3kbp1	2989.86	2736.75	2709.07	2672.14	2924.96	2618.84	2704.75	2615.99
ENSRNOG00000004327	7.2825	-0.345727	0.583962	-0.592036	0.553826	0.619072	ENSRNOG00000004327	Ddc	4.43271	4.98649	11.2517	4.78235	7.77029	12.6702	5.22354	7.14263
ENSRNOG00000004328	143.615	-1.50872	0.137756	-10.9521	6.49e-28	3.96e-27	ENSRNOG00000004328	Deptor	69.8152	84.7703	69.2413	74.1264	222.008	221.242	200.584	207.136
ENSRNOG00000004330	22.7947	1.24564	0.365024	3.41249	0.000643721	0.00120653	ENSRNOG00000004330	Chrdl1	32.1372	44.8784	30.2931	20.325	15.5406	8.77171	18.8047	11.6068
ENSRNOG00000004332	20.4831	-1.91292	0.38859	-4.92272	8.53e-07	2.09e-06	ENSRNOG00000004332	Egfr	4.43271	4.98649	12.1172	13.1515	29.9711	30.2137	32.386	36.606
ENSRNOG00000004333	2304.19	-0.0806417	0.0566835	-1.42267	0.154833	0.202773	ENSRNOG00000004333	Flywch1	2288.39	2201.54	2259.86	2209.45	2432.1	2587.65	2181.35	2273.14
ENSRNOG00000004337	2185.22	-0.0225484	0.0836341	-0.269608	0.787462	0.827872	ENSRNOG00000004337	Fam20b	2466.8	1730.31	2252.94	2226.18	2228.96	2176.36	2176.13	2224.04
ENSRNOG00000004339	1175.87	0.314423	0.0551318	5.70312	1.18e-08	3.31e-08	ENSRNOG00000004339	Yy1	1285.49	1369.62	1319.91	1236.24	1034.56	1026.29	1057.24	1077.64
ENSRNOG00000004341	1.79295	1.01544	1.23533	0.822	0.411077	0.480565	ENSRNOG00000004341	LOC498222	1.10818	4.15541	0.865517	3.58676	0	1.94927	0	2.67849
ENSRNOG00000004342	930.678	-0.199598	0.0846336	-2.35838	0.0183551	0.0285981	ENSRNOG00000004342	Ahr	918.68	864.325	843.013	838.107	1082.29	1081.84	996.652	820.51
ENSRNOG00000004344	1266.93	-0.236196	0.0549081	-4.30165	1.7e-05	3.74e-05	ENSRNOG00000004344	Zdhhc3	1170.24	1196.76	1120.84	1164.5	1437.5	1399.58	1348.72	1297.28
ENSRNOG00000004345	2246.17	1.17752	0.05957	19.767	5.73e-87	1.26e-85	ENSRNOG00000004345	Daam1	3322.32	3055.06	2967.86	3118.09	1395.32	1260.2	1354.99	1495.49
ENSRNOG00000004346	1464.64	-6.38337	0.253875	-25.1437	1.65e-139	8.67e-138	ENSRNOG00000004346	Notch3	39.8944	32.4122	31.1586	35.8676	2570.86	3313.76	1993.3	3699.88
ENSRNOG00000004351	82.7246	-0.127635	0.164416	-0.776294	0.437576	0.50702	ENSRNOG00000004351	Slc25a29	74.2479	81.446	76.1655	84.8867	78.8129	87.7171	85.6661	92.8542
ENSRNOG00000004353	1282.99	0.326817	0.0524943	6.22576	4.79e-10	1.45e-09	ENSRNOG00000004353	Ppfia2	1401.85	1411.18	1447.14	1450.25	1122.25	1095.49	1204.55	1131.21
ENSRNOG00000004359	2320.35	-0.401777	0.0433223	-9.27412	1.79e-20	8.65e-20	ENSRNOG00000004359	Wars1	1965.91	1977.97	2083.3	1967.94	2578.63	2673.42	2681.77	2633.85
ENSRNOG00000004360	71.8131	0.06126	0.195548	0.313273	0.754073	0.798976	ENSRNOG00000004360	Gemin2	76.4643	64.8244	84.8206	66.9529	58.8322	73.0976	88.8002	60.7124
ENSRNOG00000004361	21.8923	-0.857799	0.338679	-2.53278	0.0113162	0.0181656	ENSRNOG00000004361	Parp10	21.0554	14.1284	12.9827	14.347	27.751	35.0868	29.2518	20.5351
ENSRNOG00000004362	409.006	-0.468135	0.0812293	-5.76313	8.26e-09	2.34e-08	ENSRNOG00000004362	Rps6ka5	337.994	319.135	352.265	364.654	491.748	457.104	479.521	469.628
ENSRNOG00000004364	446	-0.749828	0.0800109	-9.37158	7.15e-21	3.5e-20	ENSRNOG00000004364	Babam2	353.509	322.46	327.165	327.591	596.092	560.415	555.785	524.983
ENSRNOG00000004367	55.9892	-2.91898	0.282363	-10.3377	4.76e-25	2.66e-24	ENSRNOG00000004367	Elk3	14.4063	9.97298	11.2517	17.9338	88.8033	91.6156	83.5767	130.353
ENSRNOG00000004372	129.629	-3.67148	0.209807	-17.4993	1.45e-68	2.31e-67	ENSRNOG00000004372	Cbln4	24.3799	14.1284	20.7724	16.7382	267.52	259.253	211.031	223.207
ENSRNOG00000004373	311.593	1.01085	0.0999012	10.1186	4.57e-24	2.48e-23	ENSRNOG00000004373	Ddx39a	426.649	411.385	405.062	423.238	208.688	171.536	225.657	220.529
ENSRNOG00000004377	510.038	0.174618	0.0778696	2.24244	0.0249328	0.0380116	ENSRNOG00000004377	Lpin1	582.902	496.156	526.234	560.73	467.327	491.216	494.147	461.593
ENSRNOG00000004378	436.783	-0.424878	0.0910757	-4.6651	3.08e-06	7.21e-06	ENSRNOG00000004378	Abca5	420	368.169	355.727	347.916	482.868	521.429	546.382	451.771
ENSRNOG00000004382	2349.36	-0.897006	0.0489058	-18.3415	3.86e-75	6.99e-74	ENSRNOG00000004382	Arel1	1673.35	1639.72	1631.5	1620.02	3255.75	3019.42	3064.13	2890.98
ENSRNOG00000004387	78.8092	0.679793	0.184786	3.67882	0.000234318	0.000458843	ENSRNOG00000004387	Utp23	76.4643	106.378	98.6689	106.407	52.1719	58.4781	72.0849	59.8195
ENSRNOG00000004390	2.74522	1.85989	1.08693	1.71115	0.0870535	0.120579	ENSRNOG00000004390	Alx1	2.21636	7.47973	5.1931	2.39117	1.11004	0	0	3.57132
ENSRNOG00000004392	4336.64	-0.349481	0.0599596	-5.8286	5.59e-09	1.6e-08	ENSRNOG00000004392	Aatk	4002.74	3839.6	3835.1	3574.81	5062.9	5138.27	4942.51	4297.19
ENSRNOG00000004393	1.35728	-2.16076	1.52219	-1.41951	0.15575	0.203856	ENSRNOG00000004393	Fcamr	0	0	0.865517	1.19559	2.22008	3.89854	0	2.67849
ENSRNOG00000004395	1606.06	0.375315	0.0602549	6.22879	4.7e-10	1.43e-09	ENSRNOG00000004395	Fbxw11	2001.37	1764.39	1679.1	1812.51	1448.6	1370.34	1406.18	1366.03
ENSRNOG00000004398	1.5621	-0.23214	1.247	-0.186159	0.85232	0.881545	ENSRNOG00000004398	Pkhd1l1	0	1.66216	1.73103	2.39117	1.11004	2.9239	0	2.67849
ENSRNOG00000004400	15.8773	-2.78641	0.528038	-5.27691	1.31e-07	3.42e-07	ENSRNOG00000004400	Avpr1a	3.32453	7.47973	3.46207	1.19559	29.9711	15.5942	24.0283	41.963
ENSRNOG00000004401	137.685	-0.687966	0.15279	-4.50269	6.71e-06	1.53e-05	ENSRNOG00000004401	Mrpl13	93.087	127.987	109.921	88.4735	197.587	154.967	153.572	175.887
ENSRNOG00000004402	1289.04	-0.437466	0.0652126	-6.70831	1.97e-11	6.46e-11	ENSRNOG00000004402	Lpgat1	1199.05	1051.32	1069.78	1060.49	1626.21	1452.21	1447.97	1405.31
ENSRNOG00000004403	85.6356	-0.885113	0.174924	-5.05997	4.19e-07	1.05e-06	ENSRNOG00000004403	Slc25a32	65.3825	59.0068	70.9724	44.2367	104.344	114.032	112.828	114.282
ENSRNOG00000004404	1.43354	-2.34948	1.51272	-1.55316	0.120386	0.16174	ENSRNOG00000004404	Tac4	0	0.831082	0.865517	0	2.22008	4.87317	0	2.67849
ENSRNOG00000004409	1.3316	-3.88424	1.54385	-2.51595	0.0118714	0.0189913	ENSRNOG00000004409	Sash3	0	0	0	0	2.22008	2.9239	1.04471	4.46415
ENSRNOG00000004410	6060.87	0.501301	0.0340309	14.7308	4.09e-49	4.32e-48	ENSRNOG00000004410	Pax6	6961.58	7081.65	7211.48	7159.18	4944.12	4944.32	5091.91	5092.7
ENSRNOG00000004411	122.001	1.30947	0.154929	8.45206	2.86e-17	1.22e-16	ENSRNOG00000004411	Tspan8	157.361	201.122	154.927	181.729	72.1527	62.3766	73.1296	73.212
ENSRNOG00000004412	32.0176	0.0820321	0.259419	0.316215	0.751839	0.796983	ENSRNOG00000004412	Mtbp	32.1372	37.3987	32.0241	29.8897	32.1912	30.2137	29.2518	33.0347
ENSRNOG00000004414	5.49325	-1.6596	0.686503	-2.41747	0.0156287	0.0245971	ENSRNOG00000004414	F11r	3.32453	2.49324	3.46207	1.19559	6.66025	10.721	6.26825	9.82112
ENSRNOG00000004415	810.042	0.0482042	0.0860603	0.560122	0.575397	0.639078	ENSRNOG00000004415	Togaram1	926.437	679.825	848.206	842.889	768.148	822.592	819.051	773.19
ENSRNOG00000004417	46.8285	-1.62388	0.245608	-6.61166	3.8e-11	1.23e-10	ENSRNOG00000004417	Fam117a	24.3799	21.6081	25.1	20.325	73.2627	75.0469	80.4425	54.4626
ENSRNOG00000004420	2312.46	0.591883	0.0515118	11.4902	1.48e-30	9.78e-30	ENSRNOG00000004420	Rad21	2763.8	2774.98	2888.23	2691.27	1969.21	1742.65	1774.96	1894.58
ENSRNOG00000004421	411.244	-0.100559	0.0886157	-1.13478	0.256468	0.318044	ENSRNOG00000004421	Rxylt1	429.973	413.879	358.324	384.979	457.337	425.915	429.375	390.166
ENSRNOG00000004423	533.822	0.118239	0.0825743	1.43192	0.152168	0.19968	ENSRNOG00000004423	Zbtb18	572.928	558.487	607.593	480.626	533.93	526.303	495.192	495.52
ENSRNOG00000004424	296.557	-0.172044	0.107866	-1.59498	0.110717	0.150151	ENSRNOG00000004424	RGD1563962	287.018	291.71	226.765	312.048	327.462	320.655	292.518	314.276
ENSRNOG00000004425	143.345	-0.541225	0.136696	-3.95934	7.52e-05	0.000155075	ENSRNOG00000004425	Klhdc1	107.493	137.96	116.845	102.821	165.396	184.206	171.332	160.709
ENSRNOG00000004426	2928.71	1.05518	0.0721522	14.6243	1.96e-48	2.03e-47	ENSRNOG00000004426	Rps27a	3419.84	3832.95	4191.7	4372.26	2053.58	1886.89	1801.08	1871.37
ENSRNOG00000004430	1925.27	0.486625	0.0568669	8.55726	1.16e-17	4.99e-17	ENSRNOG00000004430	Cep131	2252.93	2314.56	2220.92	2198.68	1476.35	1598.4	1764.51	1575.84
ENSRNOG00000004437	340.205	0.503342	0.0928422	5.42148	5.91e-08	1.58e-07	ENSRNOG00000004437	Map2k6	431.081	411.385	380.827	373.023	258.64	307.984	281.027	277.67
ENSRNOG00000004438	8089.34	-1.6563	0.0485936	-34.0848	1.24e-254	2.52e-252	ENSRNOG00000004438	Cntn1	3994.98	4055.68	4007.34	3519.81	12010.6	12051.4	12588.7	12486.2
ENSRNOG00000004440	19.6158	0.790856	0.346957	2.2794	0.0226431	0.0347794	ENSRNOG00000004440	Fignl1	22.1636	24.1014	25.9655	27.4985	9.99037	19.4927	12.5365	15.1781
ENSRNOG00000004441	22.0273	-0.636889	0.358908	-1.77452	0.0759777	0.106505	ENSRNOG00000004441	Fcmr	12.19	17.4527	23.3689	15.5426	16.6506	26.3151	39.6989	24.9992
ENSRNOG00000004442	77.571	-2.94242	0.228905	-12.8543	8.13e-38	6.45e-37	ENSRNOG00000004442	Dglucy	24.3799	19.1149	13.8483	14.347	137.645	119.88	149.393	141.96
ENSRNOG00000004443	3.11469	-2.46802	1.03601	-2.38224	0.0172074	0.0269266	ENSRNOG00000004443	Sptlc3	1.10818	1.66216	0.865517	0	8.88033	5.84781	2.08942	4.46415
ENSRNOG00000004448	19.5746	0.505334	0.365864	1.38121	0.167215	0.217379	ENSRNOG00000004448	Acss3	22.1636	28.2568	19.0414	22.7162	13.3205	12.6702	12.5365	25.892
ENSRNOG00000004449	263.494	0.938365	0.118745	7.90238	2.74e-15	1.08e-14	ENSRNOG00000004449	E2f6	401.161	320.798	340.148	324.004	149.856	191.028	206.852	174.102
[truncated: 13,838 more rows]
