# Supplementary material for: Genome-wide chromatin accessibility analyses provide a map for enhancing optic nerve regeneration
Source: Sci Rep. 2021 Jul 21;11:14924. doi: 10.1038/s41598-021-94341-y (PMC8295311; doi:10.1038/s41598-021-94341-y)
Supplement: Supplementary file 3 — Supplementary Dataset 2. [file 41598_2021_94341_MOESM3_ESM.xlsx]

## Sheet: Genes_GOBP
Cluster	ID	Description	GeneRatio	BgRatio	pvalue	p.adjust	qvalue	geneID	Count
E21_Up	GO:0007411	axon guidance	42/909	220/17690	1.16e-13	3.39e-10	3.06e-10	Cxcr4/Sema3b/Draxin/Plxnb1/Gfra3/Wnt7b/Efna4/Ngfr/Sema3a/Vangl2/Robo1/Foxg1/Bmp7/Foxd1/Tubb2b/Rnf165/Sema3f/Zswim4/Vegfa/Sema6c/Plxna3/Isl1/Dcc/Gap43/Sema4c/Crmp1/Enah/Apbb2/Zic2/Efnb3/Plxnb2/Sema3d/Zswim6/Zswim5/Ptpro/Fzd3/Sema4b/Rpl24/Klf7/Pou4f3/Tubb3/Ephb3	42
E21_Up	GO:0097485	neuron projection guidance	42/909	221/17690	1.37e-13	3.39e-10	3.06e-10	Cxcr4/Sema3b/Draxin/Plxnb1/Gfra3/Wnt7b/Efna4/Ngfr/Sema3a/Vangl2/Robo1/Foxg1/Bmp7/Foxd1/Tubb2b/Rnf165/Sema3f/Zswim4/Vegfa/Sema6c/Plxna3/Isl1/Dcc/Gap43/Sema4c/Crmp1/Enah/Apbb2/Zic2/Efnb3/Plxnb2/Sema3d/Zswim6/Zswim5/Ptpro/Fzd3/Sema4b/Rpl24/Klf7/Pou4f3/Tubb3/Ephb3	42
E21_Up	GO:0007409	axonogenesis	61/909	449/17690	3.19e-12	3.96e-09	3.57e-09	Cxcr4/Lpar3/Crabp2/Dcx/Sema3b/Draxin/Plxnb1/Tsku/Gfra3/Wnt7b/Efna4/Ngfr/Sema3a/Vangl2/Robo1/Ptprz1/Foxg1/Islr2/Bmp7/Foxd1/Tubb2b/Stmn1/Abl1/Rnf165/Sema3f/Zswim4/Vegfa/Sema6c/Fstl4/Plxna3/Isl1/Dcc/Gap43/Sema4c/Crmp1/Enah/Apbb2/Zic2/Efnb3/Plxnb2/Cdh2/Sema3d/Zswim6/Map2/Llgl1/Bcl11a/Zswim5/Igf1r/Kalrn/Ptpro/Fzd3/Dock7/Sema4b/Rpl24/Klf7/Pou4f3/Dbn1/Mapt/Tubb3/Ephb3/Spast	61
E21_Up	GO:0045666	positive regulation of neuron differentiation	53/909	461/17690	3.35e-08	3.32e-05	2.99e-05	Neurog3/Cd24/Cxcr4/Lpar3/Crabp2/Cxcl6/Sox11/Dcx/Bmp6/Plxnb1/Sox2/Dlx2/Ngfr/Robo1/Ezh2/Cnr1/Ptprz1/Arhgef2/Foxg1/Islr2/Foxo6/Irx3/Bmp7/Dpysl3/Bnip2/Tubb2b/Sh3glb1/Abl1/Cdon/Gdpd5/Eef2k/Ptpn5/Vegfa/Plxna3/Dcc/Plxnb2/Smad1/Mapk6/Bcl11a/Trim67/Elavl4/Igf1r/Alkal2/Kalrn/Prox1/Dynlt1/Nedd4l/Dbn1/Mapt/Csnk1e/Marcks/Ss18l1/Eef1a1	53
P11_Up	GO:0001525	angiogenesis	158/2145	486/17690	3.03e-33	1.82e-29	1.24e-29	Tgfb2/Sema5a/Pik3cb/Sh2b3/Erap1/Sema3e/Chrna7/Prkca/Plcd3/Tcf4/Tgfbi/Itgav/Thbs1/Parva/Adgrb2/Mmp14/Mmrn2/Lgals3/Minar1/Ptprb/Col4a2/Adora2b/Hey1/Hpse/Tnfrsf12a/Lef1/Col18a1/Adam15/Thy1/Grem1/Ppp1r16b/Zc3h12a/Cx3cl1/Wnt5a/Rhoj/Myh9l1/Sphk1/Efna1/Cdh13/Stard13/Dysf/Pdgfa/Fgf10/Fn1/Notch2/Hspb6/Itgb3/Hmox1/Dll4/Syk/Ceacam1/Rgcc/Adgra2/Kdr/Nrarp/Anxa2/Rras/Arhgap24/C3/Ptgs2/Nr4a1/Sulf1/Plxnd1/F3/Sta…	158
P11_Up	GO:0042391	regulation of membrane potential	129/2145	450/17690	1.02e-21	1.23e-18	8.39e-19	Gabrr1/Slc8a3/Rangrf/Scn4a/Igsf9b/Cux2/Cacna1a/Gria1/Gclm/Hebp2/Nalcn/Cacnb2/Slc8b1/Kcnh5/Chrna7/Abat/Kcnb1/Trpc5/Atp1a1/Chrnb3/Tmem108/Oprd1/Gjd2/Fkbp1b/Grm5/Cacnb4/Piezo2/Kcnc1/Scn2a/Rims4/Grik3/Insyn1/Pid1/Got1/Gabra2/Fxyd1/Bco2/Chrna6/Kcnip1/P2rx4/Myh14/Hcn1/Dmd/Grin2d/Fgf12/Bscl2/Kcnc2/Scn8a/Grin2b/Oprm1/Sod2/Gria3/Kcnj2/Cacna1g/Tacr1/Atxn1/Cx3cl1/Gpr88/Adrb1/Atp1b2/Kcna5/Mef2c/Gabrb1/Ryr2/G…	129
P11_Up	GO:0034765	regulation of ion transmembrane transport	128/2145	461/17690	3.01e-20	2.4e-17	1.64e-17	Cacna2d2/Tgfb2/Kcns2/Rangrf/Scn4a/Slc9a3r2/Kcna4/Cacna1a/Kcnq4/Pla2g6/Nalcn/Cacnb2/Atp4a/Kcnh5/Hrc/Kcnab1/Prkca/Kcnb1/Neto2/Thbs1/Ptafr/Fkbp1b/Kcnab2/Grm5/Cacnb4/Acsl6/Kcnk15/Cacng3/Cemip/Kcnab3/Kcnc1/Kcnv1/Scn2a/Fxyd1/Kcnip1/Ppargc1a/Hcn1/Dmd/Kcnj12/Cacna2d3/Fgf12/Cabp1/Kcnc2/Scn8a/Thy1/Kcnj9/Oprm1/Kcnj2/Cacna1g/Stac2/Cx3cl1/Adrb1/Atp1b2/Kcns1/Kcna5/Shisa6/Mef2c/Cnksr3/Fxyd5/Dysf/Kcng2/Ryr2/Kcna…	128
P11_Up	GO:0006836	neurotransmitter transport	101/2145	324/17690	4.27e-20	2.45e-17	1.67e-17	Myo6/Syngr3/Scn4a/Prrt2/Stxbp5/Sv2a/Cacna1a/Lin7b/Slc1a1/Cplx1/Syt6/Slc6a15/Cacnb2/Chrna7/Prkca/Napb/Abat/Grin3a/Mctp2/Chrnb3/Prepl/Cacnb4/Syt17/Syt1/Slc6a1/Cadps2/Trpc4/Rims4/Lgals3/Pnkd/Slc44a1/Flot1/Gabra2/Ptprn2/Adora2b/Chrna6/Slc6a17/Slc17a6/Cplx3/Slc44a4/Syp/Htr1b/Syn2/Nrn1/Slc6a11/Prkcg/Camk2a/Nat8l/Sphk1/Baiap3/Mef2c/Slc7a11/Kcnc3/Unc13c/Syk/Drd2/Snap25/Syde1/Lrrk2/Htr2a/Maob/Chrm2/Kcnc4/…	101
P11_Up	GO:0007409	axonogenesis	76/2145	449/17690	0.00155542	0.0103973	0.0071059	Tgfb2/Cntn2/Sema5a/Nptx1/Cacna1a/Sptbn4/Sema3e/Nptn/Slitrk6/Prkca/Cdkl5/Bhlhe22/Chn1/Trpc5/Pou3f2/Chl1/Vcl/Flot1/Rnf6/Nefm/Tbr1/Unc5b/Metrn/Tnfrsf12a/Map2k1/Thy1/Adarb1/Col25a1/Wnt5a/Efna1/Alcam/Map1a/Nefl/Gas1/Vim/Grin1/Fn1/Mag/Prdm8/Lrrc4c/Sema3c/Drd2/Snap25/Etv1/Myo5b/Nog/Erbb2/Sema5b/Gli3/Plxnd1/Egr2/Plppr4/Spp1/Cacna1f/Mgll/B3gnt2/Lamb2/Tnn/Apoe/Pmp22/Lama2/Gbx2/Slit3/Cxcl12/Lgi1/Ntng2/Notch…	76
P11_Up	GO:0045666	positive regulation of neuron differentiation	80/2145	461/17690	0.000562398	0.00455646	0.00311407	Negr1/Sema5a/Vwc2/Cux2/Rasal1/Nptn/Cdkl5/Tcf4/Trpc5/Timp2/Arsb/Cflar/Fkbp1b/Impact/Syt17/Acsl6/Camk2b/Syt1/Fzd4/Brinp2/Metrn/Cpne5/Ndrg4/Etv5/Tnfrsf12a/Dmd/Map2k1/Tle6/Serpine2/Cntn1/Adamts1/Cx3cl1/Wnt5a/Sphk1/Nefl/Plppr5/Mef2c/Tgif2/Fn1/Gprc5b/Ect2/Grip2/Hap1/Hmg20b/Akap5/Myo5b/Bend6/Tgif1/Plxnd1/Vwc2l/Il1rap/Scarf1/Brinp3/Baiap2/Cpeb1/Nbl1/Syt2/Trpc6/Ptk2b/Fes/Pacsin1/Cpne6/Apoe/Itpr1/Bcl6/Nr3c…	80
P11_Up	GO:0031589	cell-substrate adhesion	101/2145	336/17690	7.7279e-19	3.57623e-16	2.44414e-16	Cntn2/Tesk2/Pik3cb/Unc13d/Vwc2/Adam9/Sirpa/Ppard/Sema3e/Gcnt2/Rsu1/Itgav/Thbs1/Parva/Strc/Mmp14/Mmrn2/Fzd4/Dusp22/Col16a1/Tacstd2/Sorbs3/Csf1/Fndc3b/Hpse/Tnfrsf12a/Dmd/Ttyh1/Adam15/Tecta/Lamc1/Thy1/Grem1/Myadm/Myh9l1/Efna1/Cdh13/Itga2/Dusp3/Ninj1/Sdc4/Dock1/Ptprk/Wnt4/Fn1/Itgb3/Itgal/Lgals1/Gas6/Epdr1/Kif14/Kdr/Col13a1/Lypd5/Bcam/Lamb1/Dock5/Vcam1/Col5a3/Dmp1/Apod/Postn/Pcsk5/Enpp2/Adamts12/Angpt…	101

## Sheet: Genes_GOMF
Cluster	ID	Description	GeneRatio	BgRatio	pvalue	p.adjust	qvalue	geneID	Count
E21_Up	GO:0001228	DNA-binding transcription activator activity	50/863	459/16788	4.29894e-07	6.8783e-05	6.50724e-05	St18/Hoxb5/Neurog3/Pou2f2/Sox11/Runx1/Sox2/Dlx2/Onecut2/Onecut1/Lmo2/Arnt2/Cebpa/Sox12/Myt1/Foxd1/Zic3/Ikzf3/Smad3/Bach1/Nhlh2/Mycn/Isl1/Ybx1/Patz1/Smad2/Zic2/Meis3/Smad1/E2f7/Myc/Rbpj/Dux4/Npas4/Jund/Arid3b/Plagl2/Zfp292/Zfp358/Klf7/Pou4f3/Nfya/Ebf3/Zbtb17/Ssbp3/Arntl/Rorb/E2f5/Arid3a/Klf6	50
E21_Up	GO:0003735	structural constituent of ribosome	51/863	304/16788	5.78631e-14	4.62905e-11	4.37932e-11	Rps12/LOC100363469/Rpl27a/Rps27/Rps7/Rpl34/Rpl35/Rps27a/Rpl15/Rps23/Rps16/Rpl36a/Rps8/LOC103693375/Rps18/Rps17/Rpl32/Rpl13a/LOC100360057/Rps15a/RGD1359290/Rpl37/Rpl37a/LOC100911847/Rpl26/Rpl10/Rps28/Rpl17/Rps5/Rpl7/Rps13/Rpl24/Rpl5/Rplp0/Rpl18a/Rps2/Rpl13/Rps15/Rps20/Rpl29/Rpl11/LOC100365839/Rpl6/Rpsa/Rpl36/Rps21/Rps3a/Rps25/Rpl41/Rps11/Rps4x	51
E21_Up	GO:0038191	neuropilin binding	9/863	20/16788	2.41864e-07	4.83728e-05	4.57632e-05	Sema3b/Sema3a/Abl1/Sema3f/Vegfa/Sema6c/Sema4c/Sema3d/Sema4b	9
E21_Up	GO:0019838	growth factor binding	20/863	146/16788	5.84745e-05	0.00584745	0.00553199	Igfbpl1/Igfbp2/Ngfr/Igfbp4/Ptprz1/Tgfbr1/Col2a1/Vegfa/Fstl4/Trim16/Pdgfra/Nkd2/Igf1r/Rpl37/Rps2/Acvr2a/Insr/Hyal2/Fgfbp3/Sdcbp	20
E21_Up	GO:0030215	semaphorin receptor binding	7/863	22/16788	7.99726e-05	0.00710868	0.00672518	Sema3b/Sema3a/Sema3f/Sema6c/Sema4c/Sema3d/Sema4b	7
E21_Up	GO:0055106	ubiquitin-protein transferase regulator activity	6/863	19/16788	0.000276137	0.0184092	0.017416	Trib3/Rps7/Rpl5/Rpl11/Trib1/Bmi1	6
E21_Up	GO:0045499	chemorepellent activity	7/863	28/16788	0.000423712	0.0260746	0.0246679	Sema3b/Sema3a/Sema3f/Sema6c/Sema4c/Sema3d/Sema4b	7
P11_Up	GO:0001228	DNA-binding transcription activator activity	83/2038	459/16788	0.000116617	0.00147905	0.00108982	Mef2d/Tcf4/Rel/Ebf2/Fosb/Mkx/Camta2/Pou3f2/Meis2/Irf2/Mitf/Stat5a/Etv5/Hey1/Akna/Csrnp1/Zbtb7b/Cys1/Lef1/Nr1h3/Tef/Clock/Irf4/Maf/Mef2c/Satb2/Etv1/Cebpb/Mybl2/Nfic/Fosl2/Plscr1/Nr4a1/Junb/Pgr/Rbpjl/Egr2/Tead4/Creb3l1/Myocd/Runx2/Elk3/Mafa/Dbp/Grhl1/Tbx20/Rreb1/Tcf7l2/Nfia/Cebpd/Klf15/Elf4/Hlf/Osr2/Irf1/E2f8/Gbx2/Hey2/Nfkb2/Nr3c1/Sox17/Notch1/Nrl/Nfatc1/Heyl/Meox2/Klf9/Stat6/Neurod2/Creb3l2/Fli1/B…	83
P11_Up	GO:0019838	growth factor binding	50/2038	146/16788	2.5612e-12	1.2684e-10	9.34612e-11	Ltbp4/Pdxp/Igfbp3/Itgav/Thbs1/Il10ra/Il6st/Tgfbr3/Col5a1/Pcsk6/Fgfrl1/Egfr/Acvr1c/Wfikkn2/Pdgfa/Tgfb3/Itgb3/Hap1/Amhr2/Kdr/Erbb2/Il1rap/Osmr/Igfbp7/Htra1/Il6r/Kazald1/Col4a1/Il2rg/Kl/Il2rb/Ltbp2/Lrrc32/Il1r1/Flt4/Flt1/Cxcl13/Igfbp6/Rhbdf1/Fgfr2/Htra3/Col1a1/Acvrl1/Eng/Ntf3/Tgfbr2/Col6a1/Axl/Col3a1/Pdgfrb	50
P11_Up	GO:0005216	ion channel activity	142/2038	412/16788	5.16252e-33	5.36902e-30	3.95612e-30	Cacna2d2/Asic4/Gabrr1/Kcns2/Scn4a/Kcnn3/Trpc3/Best3/Trpc7/Kcna4/Cacna1a/Gria1/Kcnq4/Nalcn/Cacnb2/Kcnh5/Kcnab1/Chrna7/Tmem38a/Kcnb1/Trpc5/Grin3a/Slc24a3/Chrnb3/Kcnq5/Itgav/Kcnab2/Trpm8/Cacnb4/Kcnk15/Cacng3/Kcnab3/Tmem175/Piezo2/Kcnc1/Kcnv1/Trpc4/Scn2a/Grik3/Gabra2/Fxyd1/Itpr3/Chrna6/Kcnip1/P2rx4/Hcn1/Ttyh1/Kcnj12/Cacna2d3/Grin2d/Kcnc2/Scn8a/Grin2b/Kcnj9/Oprm1/Gria3/Htr1b/Kcnj2/Cacna1g/Cachd1/Kcns1…	142
P11_Up	GO:0022832	voltage-gated channel activity	77/2038	196/16788	2.23458e-22	2.32396e-20	1.71239e-20	Cacna2d2/Kcns2/Scn4a/Kcna4/Cacna1a/Kcnq4/Nalcn/Cacnb2/Kcnh5/Kcnab1/Kcnb1/Grin3a/Kcnq5/Itgav/Kcnab2/Cacnb4/Kcnk15/Cacng3/Kcnab3/Kcnc1/Kcnv1/Scn2a/Kcnip1/Hcn1/Kcnj12/Cacna2d3/Grin2d/Kcnc2/Scn8a/Grin2b/Kcnj9/Oprm1/Htr1b/Kcnj2/Cacna1g/Cachd1/Kcns1/Kcna5/Kcng2/Kcna7/Grin1/Kcna1/Kcnc3/Kcnk1/Snap25/Gas6/Anxa2/Kcnc4/Cacna2d4/Kcns3/Lrrc26/Scn1a/Kcna2/Kcnj3/Kcnt1/Kcng1/Scn2b/Ptk2b/Cacna1f/Ano1/Kcnk9/Kcnip4…	77
P11_Up	GO:0015276	ligand-gated ion channel activity	54/2038	131/16788	3.46093e-17	2.39958e-15	1.76811e-15	Gabrr1/Gria1/Chrna7/Grin3a/Chrnb3/Grik3/Gabra2/Itpr3/Chrna6/P2rx4/Hcn1/Kcnj12/Grin2d/Grin2b/Kcnj9/Gria3/Kcnj2/Gabrb1/Ryr2/Gabrp/Grin1/Kcnk1/Gabrb2/Grid2/P2rx6/Pex5l/Anxa6/Kcnj3/Gabra4/Glra4/Asic2/Glra1/Glra3/Glrb/Ptk2b/Jph2/Itpr1/Itpr2/P2rx7/Kcnj4/Grin2c/Grin2a/Kcnj5/Gabra1/Gabre/Gabrd/Gabrg1/Kcnj6/Aqp1/Cngb1/Kcnj8/Cnga1/Slc17a7/Chrna2	54

## Sheet: Genes_GOCC
Cluster	ID	Description	GeneRatio	BgRatio	pvalue	p.adjust	qvalue	geneID	Count
E21_Up	GO:0005840	ribosome	53/922	394/18468	4.54609e-11	4.81886e-09	4.36425e-09	Rps12/LOC100363469/Rpl27a/Rps27/Rps7/Rpl34/Rpl35/Rps27a/Rpl15/Rps23/Rps16/LOC108352650/Rpl36a/Rps8/Rps18/Rps17/Rpl32/Rpl13a/LOC100360057/Elavl4/Rps15a/RGD1359290/Rpl37/Rpl37a/LOC100911847/Rpl26/Rpl10/Rps28/Rpl17/Rps5/Rpl7/Rps13/Rpl24/Rack1/Rpl5/Rplp0/Rpl18a/Rps2/Rpl13/Rps15/Rps20/Rpl29/Rpl11/LOC100365839/Rpl6/Rpsa/Rpl36/Rps21/Rps3a/Rps25/Rpl41/Rps11/Rps4x	53
E21_Up	GO:0031012	extracellular matrix	32/922	361/18468	0.00123676	0.0312135	0.0282688	Gpc2/Thbs4/Runx1/Vcan/Tsku/LOC103694874/Emilin3/Lum/Egfl6/Col9a3/Ptprz1/Vwa2/Frem2/Ndp/Bmp7/Col26a1/Smoc1/Col2a1/Ibsp/Vegfa/Sfrp2/Mmp2/Lama1/Ntn4/Pxdn/Gfod2/Vwa1/Optc/Mfap2/Mmp24/LRRTM1/Rpsa	32
P11_Up	GO:0031012	extracellular matrix	134/2216	361/18468	1.68307e-35	1.08222e-32	7.67128e-33	Tgfb2/Lamc2/Ltbp4/Col22a1/Vwc2/Mmp19/Col11a1/Adamtsl4/Tgfbi/Gp1ba/Fbn1/Timp2/Thbs1/Col4a5/Mmp14/Mmrn2/Lgals3/Col16a1/Scara3/Tgfbr3/Col4a2/Hpse/Col5a1/Pcsk6/Olfml2b/Serpine2/Col18a1/Tecta/Lamc1/Nyx/Spock3/Chad/Col25a1/Adamts1/Wnt5a/Crispld2/Ush2a/Gpc6/Wnt2/Wnt5b/Lrig1/Col6a5/Gpc4/Fgf10/Bcan/Spon1/Wnt4/Fn1/Adamtsl2/Hapln4/Tgfb3/Fcgbp/Adamts2/Lrrc66/Col13a1/Hapln1/Anxa2/Lingo4/Cilp/Tnfrsf11b/Plscr1/…	134
P11_Up	GO:1902495	transmembrane transporter complex	119/2216	310/18468	3.04689e-33	9.79576e-31	6.94371e-31	Cacna2d2/Abhd12/Cntn2/Gabrr1/Kcns2/Scn4a/Trpc3/Best3/Stxbp5/Trpc7/Kcna4/Vwc2/Abhd6/Cacna1a/Gria1/Kcnq4/Cacnb2/Kcnab1/Chrna7/Kcnb1/Trpc5/Grin3a/Atp1a1/Chrnb3/Kcnq5/Dlg2/Fkbp1b/Kcnab2/Cacnb4/Cacng3/Kcnc1/Kcnv1/Trpc4/Scn2a/Grik3/Gabra2/Fxyd1/Chrna6/Kcnip1/Hcn1/Ttyh1/Cacna2d3/Grin2d/Kcnc2/Scn8a/Grin2b/Gria3/Kcnj2/Cacna1g/Nrn1/Olfm3/Cachd1/Abcb9/Atp1b2/Kcns1/Kcna5/Shisa6/Gabrb1/Catsperz/Kcng2/Ryr2/Kcn…	119
P11_Up	GO:0034702	ion channel complex	112/2216	290/18468	1.26586e-31	2.03488e-29	1.44242e-29	Cacna2d2/Abhd12/Cntn2/Gabrr1/Kcns2/Scn4a/Trpc3/Best3/Stxbp5/Trpc7/Kcna4/Vwc2/Abhd6/Cacna1a/Gria1/Kcnq4/Cacnb2/Kcnab1/Chrna7/Kcnb1/Trpc5/Grin3a/Chrnb3/Kcnq5/Dlg2/Fkbp1b/Kcnab2/Cacnb4/Cacng3/Kcnc1/Kcnv1/Trpc4/Scn2a/Grik3/Gabra2/Chrna6/Kcnip1/Hcn1/Ttyh1/Cacna2d3/Grin2d/Kcnc2/Scn8a/Grin2b/Gria3/Kcnj2/Cacna1g/Nrn1/Olfm3/Cachd1/Kcns1/Kcna5/Shisa6/Gabrb1/Catsperz/Kcng2/Ryr2/Kcna7/Gabrp/Grin1/Kcna1/Kcnc3…	112
P11_Up	GO:0062023	collagen-containing extracellular matrix	79/2216	183/18468	2.08064e-26	1.91122e-24	1.35476e-24	Tgfb2/Lamc2/Vwc2/Col11a1/Adamtsl4/Tgfbi/Fbn1/Timp2/Col4a5/Mmrn2/Tgfbr3/Col4a2/Col5a1/Pcsk6/Serpine2/Col18a1/Tecta/Lamc1/Adamts1/Ush2a/Gpc6/Gpc4/Bcan/Spon1/Fn1/Tgfb3/Adamts2/Anxa2/Cilp/P3h2/Col5a2/F3/Lamb1/Col5a3/Thbs2/Impg2/Loxl2/Tgfb1/Adamts12/Timp1/Htra1/Kazald1/Col4a1/Lamb2/Fmod/Sparcl1/Timp3/Col4a4/Eln/Pmp22/Vwf/Col12a1/Lama2/Col14a1/Col4a3/Frem3/Col28a1/Loxl1/Nid1/Tnr/Lamc3/Col7a1/Col27a1/Ni…	79
P11_Up	GO:0097060	synaptic membrane	149/2216	493/18468	5.17197e-28	5.54262e-26	3.92888e-26	Baalc/Cntn2/Gabrr1/Slc8a3/Prrt2/Tanc1/Gabbr2/Stxbp5/Igsf9b/Psen2/Kcna4/Abhd6/Cacna1a/Gria1/Lin7b/Syt6/Nptn/Chrna7/Kcnb1/Cdh10/Grin3a/Chrnb3/Iqsec3/Oprd1/Dlg2/Grm5/Snph/Synpo/Cacng3/Chrm3/Lrfn2/Cntnap4/Syt1/Slc6a1/Cadps2/Kcnc1/Dagla/Scn2a/Flot2/Rims4/Grik3/Insyn1/Gabra2/Dnm1/Chrna6/Cplx3/Dlgap2/Dmd/Atp2b2/Htr5a/Cntn1/Grin2d/Kcnc2/Scn8a/Grin2b/Kcnj9/Adcy8/Oprm1/Adam22/Syp/Gria3/Htr1b/Chrm5/Slc6a11/…	149

## Sheet: Genes_KEGG
Cluster	ID	Description	GeneRatio	BgRatio	pvalue	p.adjust	qvalue	geneID	Count
E21_Up	rno03010	Ribosome	60/438	256/9373	1.67618e-26	4.54244e-24	4.19927e-24	81768/100360117/100911847/29284/102555453/103692831/103694404/103694169/103693375/103690821/25347/103692785/108352650/25348/81764/362631/81765/317646/245981/291434/290641/64307/287417/293418/29283/28298/362041/296709/58927/292964/100360781/124440/81763/117042/297755/64205/81774/65139/684988/161477/29285/117053/140655/29286/294282/83789/122772/81775/124323/122799/94266/100912032/691531/29288/10036…	60
E21_Up	rno04360	Axon guidance	29/438	185/9373	7.60503e-09	1.03048e-06	9.5263e-07	85272/60628/25311/310643/360546/360891/287989/312275/266715/25643/29524/299737/311450/307237/116551/366508/25738/309280/316009/315217/58946/81762/29751/363142/246262/315996/293042/301346/29744	29
E21_Up	rno04550	Signaling pathways regulating pluripotency of stem cells	20/438	148/9373	1.69831e-05	0.00153414	0.00141824	29263/307151/266715/317674/25718/29200/64444/24577/25231/287662/366508/25671/29357/25631/59328/312398/499593/315196/307829/367944	20
P11_Up	rno04020	Calcium signaling pathway	72/1105	203/9373	5.01081e-19	7.69159e-17	4.61522e-17	81636/64508/54223/29241/302950/25369/29316/29412/29413/24925/24176/24180/25391/24215/25107/25398/114493/29717/25400/24245/25050/25706/25668/25229/81645/24260/53949/25302/170926/24316/25195/24326/24329/24337/309242/24408/24409/24411/24412/24418/292905/29595/25187/25689/79247/64354/25262/81678/25679/252859/288057/29659/25041/29665/81529/24629/24654/287745/140693/114633/24680/24681/58949/24929/25652…	72
P11_Up	rno04080	Neuroactive ligand-receptor interaction	102/1105	365/9373	8.09832e-18	8.28728e-16	4.97265e-16	29290/25369/29316/29412/29413/24174/24925/24176/24180/58812/83518/25107/24232/171519/25029/25298/25706/25229/81645/24260/53949/170945/81721/25302/171131/81648/170926/24316/24318/25432/25195/366270/24326/116498/83633/29705/289606/140675/25450/25451/29689/65191/140674/81658/29694/25024/25674/114516/25456/50592/29628/79220/298521/24408/24409/24410/24411/24412/191573/24418/25593/85268/25075/25323/604…	102
P11_Up	rno04510	Focal adhesion	62/1105	207/9373	1.07115e-12	4.69777e-11	2.81882e-11	25404/363425/58919/64033/29195/29393/290905/306628/363265/363457/294337/361821/501047/309081/24329/24337/362332/54251/114110/25661/24446/25118/310683/315744/170921/315346/81008/364786/296456/29302/25589/309368/298941/25473/117036/192362/311862/170851/501203/296313/288057/57341/25266/24629/94203/85243/309419/24680/24681/192213/114858/25353/445442/292406/313494/315776/116640/304913/25567/305679/291…	62
P11_Up	rno04727	GABAergic synapse	37/1105	92/9373	2.76835e-12	1.06235e-10	6.37449e-11	81632/81636/64508/54223/29241/302950/25398/114493/83633/29705/289606/140675/25450/25451/29689/65191/140674/81658/29694/24379/24380/114120/114118/58979/245986/680149/29430/25743/60355/24680/24681/171373/83612/252919/192208/79212/79213	37
P11_Up	rno04725	Cholinergic synapse	41/1105	117/9373	3.4961e-11	1.19256e-09	7.15576e-10	81636/64508/54223/29241/302950/25398/114493/25400/24245/25050/25229/81645/24260/53949/81721/25302/362165/362339/114120/114118/58979/245986/680149/25262/81678/25679/117052/29712/50599/116649/25743/298496/259273/170851/85243/298947/497931/497932/24654/24680/24681	41
P11_Up	rno04024	cAMP signaling pathway	61/1105	218/9373	3.99878e-11	1.22763e-09	7.36617e-10	50681/81636/64508/54223/29241/302950/29290/25369/24925/24176/361314/24211/24212/24213/25650/24214/25391/24215/114493/25400/24245/25050/25229/81645/85259/83686/362165/362339/24316/24318/25195/366270/24326/58971/83633/25024/140588/50592/29628/24408/24409/24410/24411/24412/191573/25075/25323/60448/64354/170851/296313/100361818/29358/50678/25638/85243/114633/25096/24929/361568/689560	61
P11_Up	rno04022	cGMP-PKG signaling pathway	52/1105	176/9373	1.30054e-10	3.62968e-09	2.17793e-09	81636/64508/54223/29241/302950/29290/29412/29413/24174/24925/24176/24180/24211/24212/24213/25650/24214/25391/24215/114493/85259/83686/362165/362339/24326/66012/25202/25262/81678/25679/25472/29747/170851/499497/81518/308899/296313/288057/100361818/311658/305897/24613/50678/171115/298947/497931/497932/24654/25176/140447/140448/89823	52
