# Supplementary material for: Genome-wide chromatin accessibility analyses provide a map for enhancing optic nerve regeneration
Source: Sci Rep. 2021 Jul 21;11:14924. doi: 10.1038/s41598-021-94341-y (PMC8295311; doi:10.1038/s41598-021-94341-y)
Supplement: Supplementary file 4 — Supplementary Dataset 3. [file 41598_2021_94341_MOESM4_ESM.xls]

## Sheet: E21 unique
	name	NumRefGene	PctRefGene	NumRandomGene	PctRandomGene	ORI_ave	ORI_SD	id	Name	BF	BF_ac	width	consensusseq	p_ttest	padj
M00036	M00036	16	1.01	2.14	0.1354	118.702	133.666	V$VJUN_01	v-Jun	BF T00893; v-Jun; Species: Avian sarcoma virus (strain 17).	T00893	15	Y G A T G A C G T C A T N C Y	5.46e-14	6.22073e-14
M00358	M00358	3	0.19	0.31	0.019	2.2987	3.6844	P$BZIP911_01	bZIP911	BF T02790; bZIP911; Species: garden snapdragon, Antirrhinum majus.	T02790	12	G R T G A C G T G G C C	0.000682492	0.000723531
M00200	M00200	23.13	1.4616	15.11	0.9544	3.0526	3.35626	V$CAAT_C	CCAAT			25	A C C A A T C A N C N N G C Y Y S N C N C W N N T	2.21e-08	2.44987e-08
M00016	M00016	813.78	51.4107	760.96	48.0707	1.3414	0.152099	I$E74A_01	E74A	BF T00208; E74A; Species: fruit fly, Drosophila melanogaster.	T00208	14	A A Y C C G G A A G T N N K	1.93e-40	2.5677e-40
M00981	M00981	863	54.52	737.62	46.596	1.5256	0.0844905	V$CREBATF_Q6	CREBATF	BF T01379; 120-kDa CRE-binding protein; Species: human, Homo sapiens.BF T00442; 47-kDa CRE bind. prot.; Species: rat, Rattus norvegicus.BF T00051; ATF; Species: human, Homo sapiens.BF T00968; ATF-1; Species: human, Homo sapiens.BF T01304; ATF-1; Species: mouse, Mus musculus.BF T00167; ATF-2; Species: human, Homo sapiens.BF T01303; ATF-4; Species: human, Homo sapiens.BF T00052; ATF-a; Species: hum…	T01379T00442T00051T00968T01304T00167T01303T00052T00053T00054T01158T01802T01095T01313T04850T04854T02052T04877T04742T02056T01017T01382T00989T00164T00163T02361T01314T01803T01315T01316T01309T01919T02108T02109T01602T00166T00165	8	T G A C G T N A	5.88e-81	1.11603e-80
M00309	M00309	20.19	1.272	19.4	1.2257	1.2632	0.66702	V$ACAAT_B	ACAAT			9	S A T T G G T G G	0.000159655	0.000171043

## Sheet: P11 unique
	name	NumRefGene	PctRefGene	NumRandomGene	PctRandomGene	ORI_ave	ORI_SD	id	Name	BF	BF_ac	width	consensusseq	p_ttest	padj
M00045	M00045	36	4.83	31.16	4.1825	1.4388	0.573301	V$E4BP4_01	E4BP4	BF T01428; E4BP4; Species: human, Homo sapiens.	T01428	10	R T T A Y G T A A Y	1.58339e-11	1.74712e-11
M00156	M00156	256	34.36	159.36	21.3905	2.8118	0.425223	V$RORA1_01	RORalpha1	BF T01527; RORalpha1; Species: human, Homo sapiens.	T01527	11	W A W N N A G G T C A	2.76641e-65	4.53245e-65
M00284	M00284	67	8.99	59.76	8.0214	1.388	0.411915	V$TCF11MAFG_01	TCF11:MafG	BF T01599; LCR-F1; Species: human, Homo sapiens.BF T01437; MafG; Species: chick, Gallus gallus.	T01599T01437	17	A T G A C T C A G C A N T T N N G	2.56206e-15	2.92241e-15
M00006	M00006	13	1.74	9.35	1.2547	4.8458	16.8824	V$MEF2_01	MEF-2	BF T00505; aMEF-2; Species: mouse, Mus musculus.BF T01005; MEF-2A; Species: human, Homo sapiens.BF T01004; MEF-2A; Species: rat, Rattus norvegicus.	T00505T01005T01004	16	C T C T A A A A A T A A C Y C Y	0.0255921	0.0260417
M00511	M00511	479	64.3	400.89	53.8107	1.5695	0.103425	V$ERR1_Q2	ERR alpha	BF T02765; ERR1; Species: human, Homo sapiens.BF T04849; ERR1; Species: mouse, Mus musculus.	T02765T04849	9	T N A A G G T C A	7.35269e-76	1.36767e-75
M00304	M00304	714	95.84	578.68	77.6753	2.6361	0.110444	F$DDE1_B	Dde box			9	C G C T C A G C C	8.12827e-118	2.78144e-117
M00086	M00086	442	59.33	345.32	46.3518	1.7381	0.145902	V$IK1_01	Ik-1	BF T01469; Ik-1; Species: mouse, Mus musculus.	T01469	12	H N T G G G A A T R C C	2.43124e-72	4.29571e-72
M00490	M00490	340	45.64	231.97	31.1369	2.4066	0.243377	V$BACH2_01	Bach2	BF T04792; Bach2; Species: mouse, Mus musculus.BF T04795; Bach2; Species: human, Homo sapiens.	T04792T04795	11	S R T G A G T C A N C	7.04646e-78	1.35419e-77
M00222	M00222	623	83.62	543.33	72.9298	1.4115	0.0620866	V$HAND1E47_01	Hand1:E47	BF T00207; E47; Species: human, Homo sapiens.BF T01569; Hand1; Species: mouse, Mus musculus.	T00207T01569	12	G N R T C T G G M W T T	1.28269e-83	2.64698e-83
M00141	M00141	724	97.18	665	89.2616	1.4943	0.0396044	V$LYF1_01	Lyf-1	BF T00479; LyF-1; Species: mouse, Mus musculus.	T00479	9	T T T G G G A G R	1.73131e-110	5.25876e-110
M00701	M00701	577	77.45	484.46	65.0281	1.5111	0.0901764	V$SMAD3_Q6	SMAD-3	BF T04096; Smad3; Species: human, Homo sapiens.BF T04149; Smad3; Species: zebra fish, Brachydanio rerio.BF T04210; Smad3; Species: mouse, Mus musculus.BF T04248; Smad3; Species: chick, Gallus gallus.BF T04251; Smad3; Species: domestic pig, Sus scrofa.BF T04431; Smad3; Species: rat, Rattus norvegicus.BF T08509; Smad3; Species: rat, Rattus norvegicus.	T04096T04149T04210T04248T04251T04431T08509	9	T G T C T G T C T	4.59911e-77	8.71467e-77
M00038	M00038	87	11.68	31.25	4.1949	9.3546	4.1065	F$GCN4_01	GCN4	BF T00321; GCN4; Species: yeast, Saccharomyces cerevisiae.	T00321	19	S N S N N N N N R T G A C T C A T N S	5.75399e-37	7.55095e-37
M00419	M00419	460	61.74	372.83	50.0442	1.8177	0.133543	V$MEIS1_01	MEIS1	BF T03419; Meis-1; Species: human, Homo sapiens.BF T03390; Meis-1-1; Species: clawed frog, Xenopus laevis.BF T03391; Meis-1-2; Species: clawed frog, Xenopus laevis.BF T03411; Meis-1-3; Species: clawed frog, Xenopus laevis.BF T03388; Meis-1a; Species: mouse, Mus musculus.BF T03389; Meis-1b; Species: mouse, Mus musculus.	T03419T03390T03391T03411T03388T03389	6	T G A C A G	2.70656e-80	5.37995e-80
M00528	M00528	75	10.07	54.47	7.3116	2.1655	0.531576	V$PPARG_03	PPAR	BF T01354; PPAR-gamma; Species: clawed frog, Xenopus laevis.BF T08639; PPAR-gamma; Species: clawed frog, Xenopus laevis.BF T02736; PPAR-gamma1; Species: human, Homo sapiens.BF T02529; PPAR-gamma1; Species: mouse, Mus musculus.BF T04794; PPAR-gamma1; Species: cattle, Bos taurus.BF T03731; PPAR-gamma2; Species: human, Homo sapiens.BF T04780; PPAR-gamma2; Species: cattle, Bos taurus.	T01354T08639T02736T02529T04794T03731T04780	17	W A S N R G G N C A A A G G T C A	1.33885e-39	1.78293e-39
M00199	M00199	304	40.81	286.95	38.5166	1.2488	0.119166	V$AP1_C	AP-1	BF T00029; AP-1; Species: human, Homo sapiens.BF T00027; AP-1; Species: clawed frog, Xenopus.BF T00030; AP-1; Species: monkey, Cercopithecus aethiops.BF T00031; AP-1; Species: rat, Rattus norvegicus.BF T00032; AP-1; Species: mouse, Mus musculus.BF T01115; AP-1; Species: hamster, Cricetulus sp.BF T01132; AP-1; Species: fruit fly, Drosophila melanogaster.BF T01140; AP-1; Species: chick, Gallus gall…	T00029T00027T00030T00031T00032T01115T01132T01140T01156T00028	8	T G A S T C A G	7.19296e-38	9.5163e-38
M01081	M01081	3	0.4	2.21	0.2958	3.2103	3.49382	V$ZEC_01	Zec	BF T08319; Zec; Species: mouse, Mus musculus.	T08319	13	C A A G G T T G G T T G C	8.47314e-09	9.16229e-09
M00134	M00134	548	73.56	481.67	64.653	1.4259	0.0910175	V$HNF4_01	HNF-4	BF T00372; HNF-4alpha1; Species: rat, Rattus norvegicus.BF T00373; HNF-4alpha2; Species: human, Homo sapiens.	T00372T00373	13	R G G N C A A A G K T C A	4.02166e-69	6.86645e-69
M00808	M00808	467	62.68	424.25	56.9467	1.2083	0.072084	V$PAX_Q6	Pax	BF T00677; Pax-1; Species: mouse, Mus musculus.BF T01823; Pax-2; Species: human, Homo sapiens.BF T00678; Pax-2a; Species: mouse, Mus musculus.BF T00680; Pax-3; Species: mouse, Mus musculus.BF T02983; Pax-4a; Species: mouse, Mus musculus.BF T03001; Pax-4a; Species: rat, Rattus norvegicus.BF T03003; Pax-4c; Species: rat, Rattus norvegicus.BF T00070; Pax-5; Species: human, Homo sapiens.BF T01201; Pa…	T00677T01823T00678T00680T02983T03001T03003T00070T01201T00681T01828T01829T02898	11	C T G G A A C T M A C	7.4352e-50	1.06348e-49
M00398	M00398	12	1.61	8.82	1.184	2.8918	2.62884	N$CES2_01	ces-2	BF T03583; ces-2; Species: Caenorhabditis elegans.	T03583	10	R T T A C G T A A Y	1.43699e-10	1.56429e-10
M00658	M00658	661	88.72	610.94	82.0054	1.2313	0.0558866	V$PU1_Q6	PU.1	BF T02068; PU.1; Species: human, Homo sapiens.BF T00702; PU.1; Species: mouse, Mus musculus.BF T08317; PU.1; Species: mouse, Mus musculus.	T02068T00702T08317	8	W G A G G A A G	4.22081e-64	6.79182e-64
M00231	M00231	77	10.34	38.34	5.1461	4.3388	1.50333	V$MEF2_02	MEF-2	BF T00505; aMEF-2; Species: mouse, Mus musculus.BF T01005; MEF-2A; Species: human, Homo sapiens.	T00505T01005	12	K C T A W A A A T A G M	4.64159e-40	6.20153e-40
M00155	M00155	273	36.64	218.61	29.3437	1.6264	0.167359	V$ARP1_01	ARP-1	BF T00045; COUP-TF2; Species: human, Homo sapiens.	T00045	16	T G A R C C Y T T G A M C C C W	4.87939e-60	7.56632e-60
M00765	M00765	67	8.99	62.49	8.388	1.2324	0.313519	V$COUP_DR1_Q6	COUP direct repeat 1	BF T00147; COUP; Species: rat, Rattus norvegicus.BF T00148; COUP-TF1; Species: chick, Gallus gallus.BF T00149; COUP-TF1; Species: human, Homo sapiens.BF T00994; COUP-TF1; Species: mouse, Mus musculus.BF T08505; COUP-TF1; Species: human, Homo sapiens.BF T00045; COUP-TF2; Species: human, Homo sapiens.	T00147T00148T00149T00994T08505T00045	13	T G A C C T T T G A C C C	5.08824e-11	5.5614e-11
M01111	M01111	172	23.09	118.22	15.8684	2.1751	0.350809	V$RBPJK_Q4	RBP-Jkappa	BF T01617; RBP-Jkappa; Species: mouse, Mus musculus.BF T01616; RBP-Jkappa; Species: human, Homo sapiens.	T01617T01616	8	T T C C C A C K	1.28963e-55	1.92613e-55
M00526	M00526	7	0.94	2.93	0.3933	13.0565	16.2114	V$GCNF_01	GCNF	BF T02772; GCNF; Species: mouse, Mus musculus.BF T04401; GCNF-1; Species: human, Homo sapiens.BF T04400; GCNF-2; Species: human, Homo sapiens.	T02772T04401T04400	15	T C A A G K T C A A G K T C A	4.52264e-11	4.94988e-11
M00232	M00232	37	4.97	16.08	2.1578	6.695	4.52194	V$MEF2_03	MEF-2	BF T00505; aMEF-2; Species: mouse, Mus musculus.BF T01005; MEF-2A; Species: human, Homo sapiens.	T00505T01005	13	W K C T A W A A A T A G M	3.80513e-22	4.55829e-22
M00283	M00283	405	54.36	375.85	50.4498	1.2082	0.0921887	I$ZESTE_Q2	Zeste	BF T00918; Zeste; Species: fruit fly, Drosophila melanogaster.BF T02100; Zeste; Species: fruit fly, Drosophila virilis.	T00918T02100	9	W N T T G A G T G	1.16348e-40	1.56222e-40
M00070	M00070	49	6.58	43.75	5.8725	1.3552	0.47949	V$TAL1BETAITF2_01	Tal-1beta:ITF-2	BF T00433; ITF-2; Species: human, Homo sapiens.BF T01448; Tal-1beta; Species: human, Homo sapiens.	T00433T01448	10	A A C A G A T G K T	5.20629e-11	5.68277e-11
M00204	M00204	121	16.24	101.91	13.6795	1.4	0.230881	F$GCN4_C	GCN4	BF T00321; GCN4; Species: yeast, Saccharomyces cerevisiae.	T00321	9	A R T G A C T C W	1.42499e-31	1.80291e-31
M00037	M00037	224	30.07	143.51	19.2632	2.7429	0.455118	V$NFE2_01	NF-E2	BF T00557; NF-E2; Species: mouse, Mus musculus.BF T00558; NF-E2; Species: human, Homo sapiens.BF T01141; NF-E2; Species: chick, Gallus gallus.BF T01440; NF-E2 p45; Species: human, Homo sapiens.BF T01441; NF-E2 p45; Species: mouse, Mus musculus.	T00557T00558T01141T01440T01441	11	T G C T G A G T C A Y	5.85239e-61	9.19823e-61
M00188	M00188	620	83.22	566.44	76.0324	1.4237	0.0580285	V$AP1_Q4	AP-1	BF T00029; AP-1; Species: human, Homo sapiens.BF T00027; AP-1; Species: clawed frog, Xenopus.BF T00030; AP-1; Species: monkey, Cercopithecus aethiops.BF T00031; AP-1; Species: rat, Rattus norvegicus.BF T00032; AP-1; Species: mouse, Mus musculus.BF T01115; AP-1; Species: hamster, Cricetulus sp.BF T01140; AP-1; Species: chick, Gallus gallus.BF T01156; AP-1; Species: gibbon ape, Hylobates lar.	T00029T00027T00030T00031T00032T01115T01140T01156	9	R G T G A C T M A	1.06957e-87	2.27073e-87
M00411	M00411	39	5.23	32.95	4.4227	1.5764	0.665971	V$HNF4_01_B	HNF-4alpha1	BF T00372; HNF-4alpha1; Species: rat, Rattus norvegicus.	T00372	13	R G G N C A A A G G T C A	1.1543e-13	1.29659e-13
M00066	M00066	102	13.69	73.41	9.8535	1.944	0.387974	V$TAL1ALPHAE47_01	Tal-1alpha:E47	BF T00207; E47; Species: human, Homo sapiens.BF T00790; Tal-1alpha; Species: human, Homo sapiens.	T00207T00790	10	A A C A G A T G K T	2.23997e-43	3.05313e-43
M00215	M00215	17	2.28	11.68	1.5673	2.6897	2.25038	V$SRF_C	SRF	BF T00764; SRF; Species: human, Homo sapiens.BF T00761; SRF; Species: chick, Gallus gallus.BF T00762; SRF; Species: cat, Felis silvestris catus.BF T00766; SRF; Species: rat, Rattus norvegicus.BF T00763; SRF; Species: clawed frog, Xenopus laevis.BF T00765; SRF (504 AA); Species: mouse, Mus musculus.	T00764T00761T00762T00766T00763T00765	14	D C C W T A T A T G G N C W	3.20322e-11	3.5153e-11
M00922	M00922	97	13.02	86.07	11.5533	1.3371	0.281675	V$SRF_Q5_01	SRF	BF T00764; SRF; Species: human, Homo sapiens.BF T00766; SRF; Species: rat, Rattus norvegicus.BF T05114; SRF; Species: mouse, Mus musculus.BF T03997; SRF (263 AA); Species: mouse, Mus musculus.BF T03996; SRF (400 AA); Species: mouse, Mus musculus.BF T03995; SRF (440 AA); Species: mouse, Mus musculus.BF T00765; SRF (504 AA); Species: mouse, Mus musculus.	T00764T00766T05114T03997T03996T03995T00765	15	C C A W A T A W G G M N M N G	8.08287e-21	9.61174e-21
M00186	M00186	66	8.86	56.89	7.6368	1.52	0.341215	V$SRF_Q6	SRF	BF T00764; SRF; Species: human, Homo sapiens.BF T00761; SRF; Species: chick, Gallus gallus.BF T00762; SRF; Species: cat, Felis silvestris catus.BF T00766; SRF; Species: rat, Rattus norvegicus.BF T00765; SRF (504 AA); Species: mouse, Mus musculus.	T00764T00761T00762T00766T00765	13	G N C C A W A T A W G G M	1.46776e-27	1.83132e-27
M00258	M00258	31	4.16	24.28	3.2588	2.182	1.23336	V$ISRE_01	ISRE	BF T00428; ISGF-3; Species: human, Homo sapiens.	T00428	15	C A G T T T C W C T T T Y C C	1.1281e-15	1.29039e-15
M00983	M00983	734	98.52	683.74	91.7776	1.5426	0.0432578	V$MAF_Q6_01	MAF	BF T04791; Bach1; Species: human, Homo sapiens.BF T04793; Bach1; Species: mouse, Mus musculus.BF T05584; Bach1:MafK; Species: mouse, Mus musculus.BF T04792; Bach2; Species: mouse, Mus musculus.BF T04795; Bach2; Species: human, Homo sapiens.BF T01431; c-Maf (long form); Species: chick, Gallus gallus.BF T02201; c-Maf (short form); Species: chick, Gallus gallus.BF T01599; LCR-F1; Species: human, Hom…	T04791T04793T05584T04792T04795T01431T02201T01599T01432T05753T01463T05749T01439T05754T01433T02202T05748T01436T05747T05751T01437T04870T05750T05752T05727T01434T01435T04874T05675T00557T00558T01141T01440T01441T01442T02203T05728T05712T01443T04938T05668T05729T05576T05666T05713T05710T05714T01430	9	G C T G A G T C A	1.05946e-110	3.24234e-110
M01007	M01007	65	8.72	50.58	6.7892	1.8086	0.514508	V$SRF_Q5_02	SRF	BF T00764; SRF; Species: human, Homo sapiens.BF T00761; SRF; Species: chick, Gallus gallus.BF T00762; SRF; Species: cat, Felis silvestris catus.BF T00766; SRF; Species: rat, Rattus norvegicus.BF T03690; SRF; Species: zebra fish, Brachydanio rerio.BF T05114; SRF; Species: mouse, Mus musculus.BF T00763; SRF; Species: clawed frog, Xenopus laevis.BF T03997; SRF (263 AA); Species: mouse, Mus musculus.…	T00764T00761T00762T00766T03690T05114T00763T03997T03996T03995T00765	15	C N K N K C C T T A T W T G G	1.69539e-28	2.12513e-28
M00769	M00769	346	46.44	303.43	40.7287	1.3446	0.123105	V$AML_Q6	AML	BF T01067; AML1; Species: human, Homo sapiens.BF T02444; AML1; Species: rat, Rattus norvegicus.BF T02457; AML1; Species: gibbon ape, Hylobates lar.BF T02256; AML1a; Species: human, Homo sapiens.BF T02245; AML1b; Species: human, Homo sapiens.BF T02246; AML1c; Species: human, Homo sapiens.BF T02223; AML2; Species: human, Homo sapiens.BF T02281; AML3; Species: human, Homo sapiens.BF T02441; AML3; Sp…	T01067T02444T02457T02256T02245T02246T02223T02281T02441T03983T03984T00683T02266T01063T02235T02241T01062	13	G K N T G T G G T T W N C	1.22906e-48	1.74871e-48
M00751	M00751	615	82.55	517.05	69.4026	1.5976	0.0743925	V$AML1_Q6	AML1	BF T01067; AML1; Species: human, Homo sapiens.BF T02457; AML1; Species: gibbon ape, Hylobates lar.	T01067T02457	6	T G T G G T	9.82734e-92	2.17759e-91
M01023	M01023	47	6.31	36.97	4.9621	1.7909	0.725223	V$HSF1_Q6	HSF1	BF T01044; HSF1; Species: chick, Gallus gallus.BF T05814; HSF1; Species: rat, Rattus norvegicus.BF T00384; HSF1; Species: mouse, Mus musculus.BF T01042; HSF1 (long); Species: human, Homo sapiens.BF T02104; HSF1 (short); Species: human, Homo sapiens.BF T05813; HSF1long; Species: mouse, Mus musculus.BF T01525; HSF1short; Species: mouse, Mus musculus.	T01044T05814T00384T01042T02104T05813T01525	16	T T C T R G A A V N T T C T Y M	1.53688e-18	1.80377e-18
M00340	M00340	90	12.08	60.49	8.1197	2.37	0.602437	V$ETS2_B	c-Ets-2	BF T00114; c-Ets-1 54; Species: chick, Gallus gallus.BF T00113; c-Ets-2; Species: human, Homo sapiens.BF T01397; c-Ets-2; Species: mouse, Mus musculus.	T00114T00113T01397	14	K R C A G G A A R T R N K T	6.54895e-41	8.82259e-41
M00272	M00272	574	77.05	488.33	65.5477	1.5925	0.0977689	V$P53_02	p53	BF T01806; p53; Species: mouse, Mus musculus.BF T00671; p53; Species: human, Homo sapiens.BF T08321; p53; Species: human, Homo sapiens.BF T08323; p53; Species: mouse, Mus musculus.	T01806T00671T08321T08323	9	G R C W T G Y C Y	7.32705e-80	1.4458e-79
M00087	M00087	727	97.58	681.67	91.4993	1.424	0.043909	V$IK2_01	Ik-2	BF T01470; Ik-2; Species: mouse, Mus musculus.	T01470	9	T G G G A W N N C	1.512e-99	3.76145e-99
M00517	M00517	663	88.99	614.59	82.4946	1.3105	0.0491808	V$AP1_01	AP-1	BF T00029; AP-1; Species: human, Homo sapiens.BF T00030; AP-1; Species: monkey, Cercopithecus aethiops.BF T00031; AP-1; Species: rat, Rattus norvegicus.BF T00032; AP-1; Species: mouse, Mus musculus.BF T01115; AP-1; Species: hamster, Cricetulus sp.BF T01140; AP-1; Species: chick, Gallus gallus.BF T01156; AP-1; Species: gibbon ape, Hylobates lar.BF T00123; c-Fos; Species: human, Homo sapiens.BF T00…	T00029T00030T00031T00032T01115T01140T01156T00123T00122T00124T00125T08493T08776T00134T00131T00132T00133T00135T08461T08466T08587T00291T00292T01208T01462T08533T08537T08989T01977T00436T08491T08590T02196T01978T00437T02197T08536	9	T G A G T C A K C	1.41018e-81	2.83083e-81
M00457	M00457	73	9.8	58.64	7.8713	1.607	0.45011	V$STAT5A_01	STAT5A (homodimer)	BF T04683; STAT5A; Species: human, Homo sapiens.BF T01579; STAT5A; Species: mouse, Mus musculus.BF T01578; STAT5A; Species: sheep, Ovis aries.	T04683T01579T01578	13	A W T T C Y N G G A A N Y	5.23711e-24	6.34872e-24
M00407	M00407	28	3.76	14.47	1.9419	5.1722	4.18879	V$RSRFC4_Q2	RSRFC4	BF T01009; RSRFC4; Species: human, Homo sapiens.	T01009	16	A N K C T A W A A A T A G M H Y	1.7152e-16	1.9703e-16
M00762	M00762	691	92.75	621.58	83.4334	1.5842	0.0636896	V$DR1_Q3	PPAR, HNF-4, COUP, RAR	BF T00147; COUP; Species: rat, Rattus norvegicus.BF T00148; COUP-TF1; Species: chick, Gallus gallus.BF T00149; COUP-TF1; Species: human, Homo sapiens.BF T00994; COUP-TF1; Species: mouse, Mus musculus.BF T08505; COUP-TF1; Species: human, Homo sapiens.BF T00045; COUP-TF2; Species: human, Homo sapiens.BF T02758; HNF-4; Species: human, Homo sapiens.BF T05017; HNF-4; Species: rat, Rattus norvegicus.BF…	T00147T00148T00149T00994T08505T00045T02758T05017T05294T08260T03828T05287T05288T02430T05256T05221T05243T05235T05236T05246T05273	13	R G G N C A A A G G T C A	2.31581e-97	5.52388e-97
M00172	M00172	703	94.36	646.82	86.8211	1.3724	0.0419552	V$AP1FJ_Q2	AP-1	BF T00029; AP-1; Species: human, Homo sapiens.BF T00032; AP-1; Species: mouse, Mus musculus.BF T01156; AP-1; Species: gibbon ape, Hylobates lar.BF T00123; c-Fos; Species: human, Homo sapiens.BF T00122; c-Fos; Species: mouse, Mus musculus.BF T00124; c-Fos; Species: rat, Rattus norvegicus.BF T00125; c-Fos; Species: chick, Gallus gallus.BF T02205; c-Fos; Species: Japanese pufferfish, Fugu rubripes.B…	T00029T00032T01156T00123T00122T00124T00125T02205T08493T08776T00134T01976T00131T00132T00133T02830T08461T08466T08587	11	R S T G A C T N M N W	5.75992e-96	1.3462e-95
M00495	M00495	41	5.5	13.07	1.7543	12.2769	8.24987	V$BACH1_01	Bach1	BF T04791; Bach1; Species: human, Homo sapiens.BF T04793; Bach1; Species: mouse, Mus musculus.	T04791T04793	13	S A T G A G T C A T G N T	2.18864e-24	2.66514e-24
M00794	M00794	745	100	712.35	95.6179	1.2179	0.0243021	V$TTF1_Q6	TTF-1	BF T00856; Nkx2-1; Species: rat, Rattus norvegicus.BF T00857; Nkx2-1; Species: human, Homo sapiens.BF T00858; Nkx2-1; Species: chick, Gallus gallus.BF T00859; Nkx2-1; Species: mouse, Mus musculus.BF T02098; Nkx2-1; Species: dog, Canis familiaris (Canis canis).BF T04271; Nkx2-1; Species: chick, Gallus gallus.BF T05372; Nkx2-1; Species: baboon, Papio hamadryas.	T00856T00857T00858T00859T02098T04271T05372	6	C A A G N R	2.14339e-96	5.03853e-96
M00254	M00254	501	67.25	430.39	57.7706	1.4308	0.0979559	V$CAAT_01	CCAAT box			9	R R C C A A T S A	1.40862e-66	2.32667e-66
M00173	M00173	668	89.66	617.24	82.8511	1.3374	0.0461437	V$AP1_Q2	AP-1	BF T00029; AP-1; Species: human, Homo sapiens.BF T00027; AP-1; Species: clawed frog, Xenopus.BF T00030; AP-1; Species: monkey, Cercopithecus aethiops.BF T00031; AP-1; Species: rat, Rattus norvegicus.BF T00032; AP-1; Species: mouse, Mus musculus.BF T01115; AP-1; Species: hamster, Cricetulus sp.BF T01140; AP-1; Species: chick, Gallus gallus.BF T01156; AP-1; Species: gibbon ape, Hylobates lar.	T00029T00027T00030T00031T00032T01115T01140T01156	11	R S T G A C T N A N W	9.31856e-88	1.98356e-87
M00026	M00026	35	4.7	12.05	1.617	11.132	9.95861	V$RSRFC4_01	RSRFC4	BF T01009; RSRFC4; Species: human, Homo sapiens.	T01009	15	R N K C T A T T T W T A G M W	5.89514e-17	6.80079e-17
M00821	M00821	465	62.42	399.18	53.5816	1.4959	0.105386	V$NRF2_Q4	Nrf2	BF T01443; Nrf2; Species: human, Homo sapiens.BF T04938; Nrf2; Species: mouse, Mus musculus.BF T05668; Nrf2; Species: rat, Rattus norvegicus.BF T05576; Nrf2:MafK; Species: mouse, Mus musculus.BF T05666; Nrf2:MafK; Species: rat, Rattus norvegicus.	T01443T04938T05668T05576T05666	11	T G C T G A G T C A K	2.36746e-69	4.05922e-69
M00047	M00047	52	6.98	44.52	5.9755	1.5499	0.512315	F$QA1F_01	qa-1F	BF T00709; qa-1F; Species: Neurospora crassa.	T00709	20	C Y G G N T A A D Y R Y T T A T C C N S	3.61655e-18	4.22626e-18
M00764	M00764	409	54.9	310.43	41.6685	1.9018	0.184339	V$HNF4_DR1_Q3	HNF-4 direct repeat 1	BF T02758; HNF-4; Species: human, Homo sapiens.BF T05017; HNF-4; Species: rat, Rattus norvegicus.BF T05294; HNF-4; Species: chipmunk, Tamias asiaticus (sibiricus).BF T08260; HNF-4; Species: chipmunk, Tamias asiaticus (sibiricus).BF T03828; HNF-4alpha; Species: human, Homo sapiens.BF T05287; HNF-4alpha; Species: mouse, Mus musculus.BF T05288; HNF-4alpha; Species: rat, Rattus norvegicus.BF T00372; …	T02758T05017T05294T08260T03828T05287T05288T00372T02421T02424T00373T02422T02423T02428T02425T02427T05285T02430	12	T G A M C T T T G N C C	5.91371e-71	1.02919e-70
M00158	M00158	139	18.66	123.15	16.5304	1.2579	0.19059	V$COUP_01	COUP-TF, HNF-4	BF T00147; COUP; Species: rat, Rattus norvegicus.BF T00148; COUP-TF1; Species: chick, Gallus gallus.BF T00149; COUP-TF1; Species: human, Homo sapiens.BF T00994; COUP-TF1; Species: mouse, Mus musculus.BF T08505; COUP-TF1; Species: human, Homo sapiens.BF T00372; HNF-4alpha1; Species: rat, Rattus norvegicus.BF T00373; HNF-4alpha2; Species: human, Homo sapiens.	T00147T00148T00149T00994T08505T00372T00373	14	T G A M C T T T G M M C Y T	4.20602e-24	5.11407e-24
M00065	M00065	82	11.01	72.94	9.7907	1.3113	0.29228	V$TAL1BETAE47_01	Tal-1beta:E47	BF T00207; E47; Species: human, Homo sapiens.BF T01448; Tal-1beta; Species: human, Homo sapiens.	T00207T01448	10	A A C A G A T G K T	5.46437e-18	6.33992e-18
M01123	M01123	113	15.17	100.95	13.55	1.3068	0.286014	V$NANOG_01	Nanog	BF T08800; Nanog; Species: mouse, Mus musculus.	T08800	12	G G G N C C A T T K C C	3.74223e-18	4.36056e-18
M00481	M00481	61	8.19	51.33	6.8903	1.4808	0.469961	V$AR_01	AR	BF T00040; AR; Species: human, Homo sapiens.BF T00041; AR; Species: mouse, Mus musculus.BF T00042; AR; Species: rat, Rattus norvegicus.BF T04652; AR; Species: baboon, Papio hamadryas.BF T04653; AR; Species: chimpanzee, Pan troglodytes.BF T04654; AR; Species: macaque, Macaca fascicularis.BF T04655; AR; Species: lemur, Eulemur fulvus collaris.BF T08487; AR; Species: human, Homo sapiens.BF T08528; A…	T00040T00041T00042T04652T04653T04654T04655T08487T08528	15	G G T A C A N N R T G T T C T	4.44504e-17	5.13523e-17
M01030	M01030	604	81.07	540.53	72.5541	1.3827	0.0678948	F$RIM101_01	Rim101p	BF T06356; Rim101p; Species: Candida albicans (Yeast).	T06356	8	C C A A G N A A	7.80339e-77	1.47176e-76
M00984	M00984	392	52.62	337.5	45.3015	1.3656	0.101176	V$PEBP_Q6	PEBP	BF T01067; AML1; Species: human, Homo sapiens.BF T02444; AML1; Species: rat, Rattus norvegicus.BF T02457; AML1; Species: gibbon ape, Hylobates lar.BF T02256; AML1a; Species: human, Homo sapiens.BF T02245; AML1b; Species: human, Homo sapiens.BF T02246; AML1c; Species: human, Homo sapiens.BF T02223; AML2; Species: human, Homo sapiens.BF T05411; AML2; Species: rat, Rattus norvegicus.BF T02281; AML3;…	T01067T02444T02457T02256T02245T02246T02223T05411T02281T02441T03983T03984T00683T01061T02266T02459T01063T02235T02241T05409T01064T02259T02458T02255T01065T02254T01062	15	G N T N A C C A C A R A N N K	1.25171e-58	1.91898e-58
M00967	M00967	744	99.87	707.65	94.9865	1.2271	0.0245884	V$HNF4_Q6	HNF4, COUP	BF T00147; COUP; Species: rat, Rattus norvegicus.BF T00149; COUP-TF1; Species: human, Homo sapiens.BF T00994; COUP-TF1; Species: mouse, Mus musculus.BF T08505; COUP-TF1; Species: human, Homo sapiens.BF T00045; COUP-TF2; Species: human, Homo sapiens.BF T02758; HNF-4; Species: human, Homo sapiens.BF T05017; HNF-4; Species: rat, Rattus norvegicus.BF T03828; HNF-4alpha; Species: human, Homo sapiens.B…	T00147T00149T00994T08505T00045T02758T05017T03828T05287T05288T00372T02421T02424T00373T02422T02423T02428T02425T02427T02430	8	A A R G T C C A	1.17973e-97	2.84751e-97
M00648	M00648	238	31.95	175.78	23.5943	1.8778	0.226122	V$MAF_Q6	MAF	BF T01463; MAF; Species: mouse, Mus musculus.	T01463	16	T R G R R G G A A G T K K S S T	1.65678e-61	2.62432e-61
M00763	M00763	662	88.86	580.42	77.9089	1.6291	0.0778215	V$PPAR_DR1_Q2	PPAR direct repeat 1	BF T00694; PPAR-alpha; Species: mouse, Mus musculus.BF T00991; PPAR-alpha; Species: rat, Rattus norvegicus.BF T01352; PPAR-alpha; Species: clawed frog, Xenopus laevis.BF T02726; PPAR-alpha; Species: human, Homo sapiens.BF T08431; PPAR-alpha; Species: mouse, Mus musculus.BF T08991; PPAR-alpha; Species: rat, Rattus norvegicus.BF T05256; PPAR-alpha:RXR-alpha; Species: rat, Rattus norvegicus.BF T0522…	T00694T00991T01352T02726T08431T08991T05256T05221T05243T01353T01354T08639T05235T05236T02736T02529T04794T03731T04780T05246	13	T G A C C T T T G N C C Y	5.31386e-92	1.1807e-91
M00727	M00727	428	57.45	344.94	46.3008	1.6718	0.127306	V$SF1_Q6	SF-1	BF T02769; SF-1; Species: human, Homo sapiens.BF T01147; SF-1; Species: mouse, Mus musculus.BF T04002; SF-1; Species: rat, Rattus norvegicus.BF T04014; SF-1; Species: cattle, Bos taurus.BF T04015; SF-1; Species: domestic pig, Sus scrofa.BF T04016; SF-1; Species: chick, Gallus gallus.BF T04017; SF-1; Species: medaka, Oryzias latipes.BF T04018; SF-1; Species: frog, Rana rugosa.BF T04065; SF-1; Spec…	T02769T01147T04002T04014T04015T04016T04017T04018T04065T04069	8	T G R C C T T G	4.3181e-74	7.83441e-74
M00305	M00305	439	58.93	401.66	53.9144	1.2265	0.0840878	F$HAP1_B	HAP1	BF T00346; HAP1; Species: yeast, Saccharomyces cerevisiae.	T00346	14	M C G G A R W T A W C G G M	3.56057e-47	5.0307e-47
M00157	M00157	63	8.46	10.43	1.3996	54.302	57.603	V$RORA2_01	RORalpha2	BF T01528; RORalpha2; Species: human, Homo sapiens.	T01528	11	W A W N T A G G T C A	5.87113e-15	6.66874e-15
M00212	M00212	6	0.81	6.59	0.8849	1.4374	1.88121	V$POLY_C	Retroviral Poly A			17	C A A T A A A A C C Y Y Y Y K C T	0.0227667	0.0231957
M01112	M01112	210	28.19	140.45	18.8526	2.4414	0.42025	V$RBPJK_01	RBP-Jkappa	BF T01617; RBP-Jkappa; Species: mouse, Mus musculus.	T01617	11	A N C G T G G G A A M	1.49311e-56	2.25077e-56
M00279	M00279	54	7.25	43.02	5.7745	1.6334	0.437452	V$MIF1_01	MIF-1	BF T01047; MIF-1; Species: human, Homo sapiens.	T01047	16	G T T G C W W G G Y A A C N G S	4.87043e-26	6.01205e-26
M00418	M00418	364	48.86	323.03	43.3598	1.324	0.107285	V$TGIF_01	TGIF	BF T04076; TGIF; Species: human, Homo sapiens.BF T04077; TGIF; Species: mouse, Mus musculus.	T04076T04077	11	A G C T G T C A N N A	1.47172e-51	2.13901e-51
M00063	M00063	4	0.54	2.64	0.3538	4.4044	5.39467	V$IRF2_01	IRF-2	BF T00425; IRF-2; Species: mouse, Mus musculus.	T00425	13	G A A A A G Y G A A A S Y	9.10226e-09	9.82947e-09
M00532	M00532	30	4.03	20.59	2.7634	2.656	1.4987	V$RP58_01	RP58	BF T05040; RP58; Species: human, Homo sapiens.	T05040	10	A A C A T C T G G A	7.51687e-19	8.86073e-19
M00406	M00406	9	1.21	3.45	0.463	18.2012	25.4702	V$HMEF2_Q6	MEF-2	BF T01005; MEF-2A; Species: human, Homo sapiens.	T01005	16	S K Y T A A A A A T A A C Y C H	1.17022e-09	1.26878e-09
M00088	M00088	88	11.81	56.31	7.5585	2.6631	0.895137	V$IK3_01	Ik-3	BF T01471; Ik-3; Species: mouse, Mus musculus.	T01471	13	T N Y T G G G A A T A C C	7.14556e-34	9.18391e-34

## Sheet: Appears in both stages
	Row.names	ORI_SD	id	Name	BF	BF_ac	width	consensusseq	p_ttest	padj	name	E21_ORI	P11_ORI	ORI_ratio_E21ToP11	log2_ORI_ratio_E21ToP11
102	M00325	199.365	V$NRSE_B	neural-restr.-silencer-element	BF T01974; NRSF form 1; Species: human, Homo sapiens.BF T01973; NRSF form 2; Species: human, Homo sapiens.BF T05934; REST; Species: mouse, Mus musculus.	T01974T01973T05934	21	T T Y A G C W C C D C G G A S A G Y R C C	2.3e-15	2.63e-15	M00325	189.229	1.5303	123.655	6.95017
168	M00652	42.6573	V$NRF1_Q6	Nrf-1	BF T00673; NRF-1; Species: human, Homo sapiens.BF T01197; NRF-1; Species: monkey, Cercopithecus aethiops.	T00673T01197	10	C G C A T G C G C R	1.56e-50	2.22e-50	M00652	126.455	1.2546	100.793	6.65526
273	M01028	94.2187	V$NRSF_Q4	NRSF	BF T06124; NRSF; Species: human, Homo sapiens.BF T01974; NRSF form 1; Species: human, Homo sapiens.BF T01973; NRSF form 2; Species: human, Homo sapiens.BF T05934; REST; Species: mouse, Mus musculus.BF T05957; REST; Species: rat, Rattus norvegicus.	T06124T01974T01973T05934T05957	19	G Y R C T G T C C R Y G G T G C T G A	1.86e-18	2.17e-18	M01028	103.391	2.4705	41.8503	5.38717
72	M00224	54.7338	V$STAT1_01	STAT1	BF T01575; STAT1alpha; Species: mouse, Mus musculus.BF T01492; STAT1alpha; Species: human, Homo sapiens.BF T01573; STAT1beta; Species: human, Homo sapiens.	T01575T01492T01573	17	S A N T T C C G G G A A N T G N S	1.74e-16	2.01e-16	M00224	55.5005	1.4331	38.7276	5.27529
79	M00245	205.987	V$EGR3_01	Egr-3	BF T00243; Egr-3; Species: human, Homo sapiens.	T00243	11	T G C G T G G G C G K	8.74e-09	9.71e-09	M00245	131.172	4.563	28.7469	4.84534
109	M00357	148.66	P$BZIP910_02	bZIP910	BF T02789; bZIP910; Species: garden snapdragon, Antirrhinum majus.	T02789	12	G G R T G C T G A C G T	5.21e-07	5.71e-07	M00357	81.2331	3.2018	25.3711	4.66511
230	M00923	161.985	I$ADF1_Q6_01	Adf-1	BF T00008; Adf-1; Species: fruit fly, Drosophila melanogaster.	T00008	21	V C G C Y G C M G Y C G C T G M C N G C G	1.54e-45	2.12e-45	M00923	418.758	17.7724	23.5623	4.55841
249	M00958	135.983	P$ABI4_01	ABI4	BF T05743; ABI4; Species: maize, Zea mays.	T05743	9	G C A C C G C C C	3.71e-48	5.18e-48	M00958	376.891	19.5663	19.2622	4.2677
128	M00425	76.2164	V$E2F_Q3	E2F	BF T00221; E2F; Species: human, Homo sapiens.	T00221	8	T T T C G C G C	3.61e-43	4.86e-43	M00425	185.407	10.6712	17.3745	4.1189
77	M00243	160.774	V$EGR1_01	Egr-1	BF T00241; Egr-1; Species: human, Homo sapiens.BF T00244; Egr-1; Species: mouse, Mus musculus.BF T00455; Egr-1; Species: mouse, Mus musculus.BF T01200; Egr-1; Species: rat, Rattus norvegicus.	T00241T00244T00455T01200	12	W T G C G T G G G C G K	2.69e-08	2.98e-08	M00243	98.618	6.8027	14.4969	3.85767
229	M00920	45.1555	V$E2F_Q6_01	E2F	BF T01548; DP-1; Species: human, Homo sapiens.BF T00221; E2F; Species: human, Homo sapiens.BF T04056; E2F; Species: mouse, Mus musculus.BF T04747; E2F; Species: rat, Rattus norvegicus.BF T00232; E2F+E4; Species: human, Homo sapiens.BF T01542; E2F-1; Species: human, Homo sapiens.BF T01543; E2F-1; Species: mouse, Mus musculus.BF T05204; E2F-1:DP-1; Species: human, Homo sapiens.BF T01545; E2F-3a; Sp…	T01548T00221T04056T04747T00232T01542T01543T05204T01545T01546T06110T06112	10	K C G C G C S A A A	3.41e-68	5.62e-68	M00920	207.577	15.9779	12.9915	3.69949
54	M00171	27.5261	I$ADF1_Q6	Adf-1	BF T00008; Adf-1; Species: fruit fly, Drosophila melanogaster.	T00008	16	C C G C Y G C Y G Y N G C C G V	4.47e-67	7.3e-67	M00171	123.541	12.1259	10.1882	3.34883
94	M00306	168.149	F$LEU3_B	LEU3	BF T00465; LEU3; Species: yeast, Saccharomyces cerevisiae.	T00465	14	H G C C G G T A C C G G Y B	3.03e-46	4.19e-46	M00306	442.907	45.0714	9.82678	3.29672
135	M00434	10.1721	P$PIF3_01	PIF3	BF T04492; PIF3; Species: thale cress, Arabidopsis thaliana.	T04492	18	G K R G G M C A C G T G R M S W C K	5.43e-25	6.56e-25	M00434	15.2046	1.6566	9.1782	3.19821
227	M00918	12.9913	V$E2F_Q3_01	E2F	BF T01548; DP-1; Species: human, Homo sapiens.BF T00221; E2F; Species: human, Homo sapiens.BF T04056; E2F; Species: mouse, Mus musculus.BF T04747; E2F; Species: rat, Rattus norvegicus.BF T00232; E2F+E4; Species: human, Homo sapiens.BF T01542; E2F-1; Species: human, Homo sapiens.BF T01543; E2F-1; Species: mouse, Mus musculus.BF T01545; E2F-3a; Species: human, Homo sapiens.BF T01546; E2F-4; Species…	T01548T00221T04056T04747T00232T01542T01543T01545T01546	9	T T T S G C G S G	1.2e-81	2.31e-81	M00918	83.1555	9.3654	8.87901	3.1504
228	M00919	13.6284	V$E2F_Q4_01	E2F	BF T01548; DP-1; Species: human, Homo sapiens.BF T00221; E2F; Species: human, Homo sapiens.BF T04056; E2F; Species: mouse, Mus musculus.BF T04747; E2F; Species: rat, Rattus norvegicus.BF T00232; E2F+E4; Species: human, Homo sapiens.BF T01542; E2F-1; Species: human, Homo sapiens.BF T01543; E2F-1; Species: mouse, Mus musculus.BF T01545; E2F-3a; Species: human, Homo sapiens.BF T01546; E2F-4; Species…	T01548T00221T04056T04747T00232T01542T01543T01545T01546	9	C S C G C S A A A	1.69e-80	3.16e-80	M00919	84.8592	9.7501	8.70342	3.12158
239	M00939	13.6284	V$E2F1_Q4_01	E2F-1	BF T01548; DP-1; Species: human, Homo sapiens.BF T00221; E2F; Species: human, Homo sapiens.BF T04056; E2F; Species: mouse, Mus musculus.BF T04747; E2F; Species: rat, Rattus norvegicus.BF T00232; E2F+E4; Species: human, Homo sapiens.BF T01542; E2F-1; Species: human, Homo sapiens.BF T01543; E2F-1; Species: mouse, Mus musculus.BF T01545; E2F-3a; Species: human, Homo sapiens.BF T01546; E2F-4; Species…	T01548T00221T04056T04747T00232T01542T01543T01545T01546	9	T T T S G C G S G	1.69e-80	3.16e-80	M00939	84.8592	9.7501	8.70342	3.12158
86	M00262	41.1324	V$STAF_01	Staf	BF T02247; Staf; Species: clawed frog, Xenopus laevis.	T02247	21	T T W C C C A N M A T G C A Y Y R C G N Y	2.04e-07	2.24e-07	M00262	24.0962	2.7908	8.63416	3.11006
156	M00516	24.2434	V$E2F_03	E2F	BF T00221; E2F; Species: human, Homo sapiens.BF T04056; E2F; Species: mouse, Mus musculus.BF T04747; E2F; Species: rat, Rattus norvegicus.BF T01542; E2F-1; Species: human, Homo sapiens.BF T01543; E2F-1; Species: mouse, Mus musculus.BF T02952; E2F-1; Species: rat, Rattus norvegicus.	T00221T04056T04747T01542T01543T02952	12	T T T S G C G C G M N R	1.7e-63	2.68e-63	M00516	99.8539	12.2565	8.14702	3.02627
205	M00752	31.3947	F$PDR3_Q2	PDR3	BF T03525; PDR3; Species: yeast, Saccharomyces cerevisiae.	T03525	8	T C C G C G G A	6.08e-51	8.67e-51	M00752	94.3158	11.7497	8.02708	3.00488
285	M01057	18.3278	P$ERF2_01	ERF2	BF T02654; ERF2; Species: tobacco, Nicotiana tabacum.	T02654	7	C G C C G C C	1.94e-88	3.99e-88	M01057	137.192	18.5777	7.38477	2.88455
125	M00391	10.0306	F$UAY_Q2	UAY	BF T02846; UAY; Species: Aspergillus nidulans, Emericella nidulans.	T02846	16	R T C G S M G S M S K C C G A Y	2.14e-77	3.9e-77	M00391	58.305	7.9137	7.3676	2.8812
201	M00739	5.55845	V$E2F4DP2_01	E2F-4:DP-2	BF T05207; E2F-4:DP-2; Species: human, Homo sapiens.	T05207	8	T T T C S C G C	7.85e-72	1.33e-71	M00739	28.7757	4.1244	6.97694	2.80259
202	M00740	51.8681	V$E2F1DP1RB_01	Rb:E2F-1:DP-1	BF T05208; pRb:E2F-1:DP-1; Species: human, Homo sapiens.	T05208	8	T T T S G C G C	9.9e-33	1.25e-32	M00740	94.1074	14.0477	6.69913	2.74397
21	M00050	225.461	V$E2F_02	E2F	BF T00221; E2F; Species: human, Homo sapiens.BF T01542; E2F-1; Species: human, Homo sapiens.BF T01543; E2F-1; Species: mouse, Mus musculus.BF T01544; E2F-2; Species: human, Homo sapiens.BF T01545; E2F-3a; Species: human, Homo sapiens.BF T01546; E2F-4; Species: human, Homo sapiens.BF T01607; E2F-5; Species: human, Homo sapiens.	T00221T01542T01543T01544T01545T01546T01607	8	T T T S G C G C	2.13e-06	2.31e-06	M00050	115.144	17.2498	6.67506	2.73878
87	M00263	2.51014	F$STUAP_01	StuAp	BF T02248; StuAp; Species: Aspergillus nidulans, Emericella nidulans.	T02248	9	W W C G C G W V M	1.43e-89	2.99e-89	M00263	20.1593	3.0435	6.62372	2.72764
200	M00738	67.9497	V$E2F4DP1_01	E2F-4:DP-1	BF T05206; E2F-4:DP-1; Species: human, Homo sapiens.	T05206	8	T T T S G C G C	3.93e-28	4.84e-28	M00738	106.525	16.7565	6.35723	2.6684
240	M00940	7.97552	V$E2F1_Q6_01	E2F-1	BF T01542; E2F-1; Species: human, Homo sapiens.BF T01543; E2F-1; Species: mouse, Mus musculus.	T01542T01543	9	T T T C G C G C S	1.93e-90	4.09e-90	M00940	63.1412	10.127	6.23494	2.64037
219	M00803	6.84809	V$E2F_Q2	E2F	BF T01548; DP-1; Species: human, Homo sapiens.BF T00221; E2F; Species: human, Homo sapiens.BF T04056; E2F; Species: mouse, Mus musculus.BF T04747; E2F; Species: rat, Rattus norvegicus.BF T00232; E2F+E4; Species: human, Homo sapiens.BF T01542; E2F-1; Species: human, Homo sapiens.BF T01543; E2F-1; Species: mouse, Mus musculus.BF T01545; E2F-3a; Species: human, Homo sapiens.BF T01546; E2F-4; Species…	T01548T00221T04056T04747T00232T01542T01543T01545T01546	6	G G C G S G	2.06e-100	4.89e-100	M00803	68.4859	12.1295	5.64623	2.49729
90	M00273	54.5937	V$R_01	R	BF T00710; R; Species: EBV, Epstein-Barr virus.	T00710	18	G K C C N C S N R N Y G T G G T G C	3.58e-16	4.11e-16	M00273	54.5728	9.7261	5.61096	2.48825
28	M00058	70.236	V$HEN1_02	HEN1	BF T01447; HEN1; Species: rat, Rattus norvegicus.	T01447	18	G G G N C G C A G C T G C G N C C C	1.05e-17	1.22e-17	M00058	74.8925	13.4494	5.56846	2.47728
8	M00014	5.03016	F$REPCAR1_01	repressor of CAR1 expression	BF T00726; repressor of CAR1 expression; Species: yeast, Saccharomyces cerevisiae.	T00726	12	T A G C C G C C R A N R	2.62e-61	4.02e-61	M00014	20.4309	3.7921	5.38775	2.42968
20	M00049	45.3296	F$GAL4_01	GAL4	BF T00302; GAL4; Species: yeast, Saccharomyces cerevisiae.	T00302	20	C G G N N N A C W N T C S T C C G A R C	2.4e-43	3.24e-43	M00049	111.204	21.7073	5.12288	2.35696
216	M00797	3.09977	V$HIF1_Q3	HIF-1	BF T01609; HIF-1; Species: human, Homo sapiens.BF T04667; HIF-1; Species: mouse, Mus musculus.BF T05377; HIF-1; Species: cattle, Bos taurus.BF T05404; HIF-1; Species: rat, Rattus norvegicus.BF T01610; HIF-1alpha; Species: human, Homo sapiens.BF T08994; HIF-1alpha; Species: human, Homo sapiens.	T01609T04667T05377T05404T01610T08994	12	G N N K A C G T G C G G	1.49e-82	2.89e-82	M00797	21.0304	4.1366	5.08398	2.34596
238	M00938	3.62735	V$E2F1_Q3_01	E2F-1	BF T01542; E2F-1; Species: human, Homo sapiens.	T01542	16	T T G G C G C G R A A N N G N M	3.07e-105	7.79e-105	M00938	41.0354	8.5496	4.79969	2.26294
31	M00067	6.86794	I$HAIRY_01	Hairy	BF T00345; H; Species: fruit fly, Drosophila melanogaster.	T00345	10	G G C A C G C G M C	3.11e-83	6.09e-83	M00067	46.1044	10.2192	4.51155	2.17362
177	M00683	0.860295	F$XBP1_Q2	XBP1	BF T03707; XBP1; Species: yeast, Saccharomyces cerevisiae.	T03707	7	C T T C G A G	3.1e-86	6.22e-86	M00683	7.0675	1.5871	4.45309	2.15481
212	M00778	1.92722	V$AHR_Q5	AhR	BF T00018; AhR; Species: mouse, Mus musculus.BF T00019; AhR; Species: rat, Rattus norvegicus.BF T01795; AhR; Species: human, Homo sapiens.BF T02270; AhR; Species: guinea pig, Cavia porcellus.BF T05398; AhR; Species: rabbit, Oryctolagus cuniculus.BF T08992; AhR; Species: human, Homo sapiens.BF T09051; AhR; Species: mouse, Mus musculus.	T00018T00019T01795T02270T05398T08992T09051	7	T N G C G T G	1.65e-97	3.83e-97	M00778	18.7386	4.293	4.36492	2.12596
16	M00041	6.49142	V$CREBP1CJUN_01	CRE-BP1:c-Jun	BF T00167; ATF-2; Species: human, Homo sapiens.BF T00134; c-Jun; Species: chick, Gallus gallus.BF T00131; c-Jun; Species: mouse, Mus musculus.BF T00132; c-Jun; Species: rat, Rattus norvegicus.BF T00133; c-Jun; Species: human, Homo sapiens.BF T08461; c-Jun; Species: human, Homo sapiens.BF T08466; c-Jun; Species: rat, Rattus norvegicus.BF T08587; c-Jun; Species: mouse, Mus musculus.	T00167T00134T00131T00132T00133T08461T08466T08587	8	T G A C G T Y A	1.28e-37	1.66e-37	M00041	14.4565	3.6045	4.01068	2.00385
144	M00466	1.89926	V$HIF1_Q5	HIF-1	BF T01609; HIF-1; Species: human, Homo sapiens.BF T04667; HIF-1; Species: mouse, Mus musculus.BF T05377; HIF-1; Species: cattle, Bos taurus.BF T05404; HIF-1; Species: rat, Rattus norvegicus.BF T01610; HIF-1alpha; Species: human, Homo sapiens.BF T08994; HIF-1alpha; Species: human, Homo sapiens.	T01609T04667T05377T05404T01610T08994	11	G T A C G T G C N G B	2.01e-84	3.98e-84	M00466	13.8313	3.8111	3.62921	1.85966
80	M00246	133.827	V$EGR2_01	Egr-2	BF T00242; Egr-2; Species: human, Homo sapiens.BF T00454; Egr-2; Species: mouse, Mus musculus.BF T08340; Egr-2; Species: mouse, Mus musculus.	T00242T00454T08340	11	T G C G T R G G C G K	2.23e-08	2.48e-08	M00246	82.8097	23.0004	3.60036	1.84814
74	M00235	3.27514	V$AHRARNT_01	AhR:Arnt	BF T00018; AhR; Species: mouse, Mus musculus.BF T00019; AhR; Species: rat, Rattus norvegicus.BF T01795; AhR; Species: human, Homo sapiens.BF T02270; AhR; Species: guinea pig, Cavia porcellus.BF T08992; AhR; Species: human, Homo sapiens.BF T09051; AhR; Species: mouse, Mus musculus.BF T01346; Arnt; Species: human, Homo sapiens.BF T01797; Arnt; Species: mouse, Mus musculus.BF T01798; Arnt; Species: …	T00018T00019T01795T02270T08992T09051T01346T01797T01798	16	K N N K N N T Y G C G T G C M S	7.52e-55	1.11e-54	M00235	11.7598	3.3216	3.5404	1.82391
78	M00244	196.198	V$NGFIC_01	NGFI-C	BF T00620; Egr-4; Species: rat, Rattus norvegicus.	T00620	12	W T G C G T G G G Y G G	0.000102205	0.00010964	M00244	80.8426	23.4013	3.45462	1.78853
153	M00507	22.2312	P$TRAB1_Q2	TRAB1	BF T04821; TRAB1; Species: rice, Oryza sativa.	T04821	10	K A C G Y G T G G C	6.89e-08	7.59e-08	M00507	14.0314	4.276	3.28143	1.71433
268	M01001	16.7023	V$DEAF1_01	DEAF1	BF T05885; DEAF-1; Species: chimpanzee, Pan troglodytes.	T05885	21	C G N N Y T C G G G N R T T T C C G D A R	1.69e-54	2.48e-54	M01001	55.3847	17.0934	3.24012	1.69605
199	M00737	1.35663	V$E2F1DP2_01	E2F-1:DP-2	BF T05205; E2F-1:DP-2; Species: human, Homo sapiens.	T05205	8	T T T S S C G C	2.84e-89	5.92e-89	M00737	11.2819	3.4902	3.23245	1.69263
105	M00332	2.04112	V$WHN_B	Whn	BF T01835; FOXN1; Species: mouse, Mus musculus.BF T02525; FOXN1; Species: human, Homo sapiens.	T01835T02525	9	A N N G A C G C T	3.55e-96	8.14e-96	M00332	19.2071	5.9493	3.22846	1.69085
26	M00055	0.563089	V$NMYC_01	N-Myc	BF T01445; N-Myc; Species: mouse, Mus musculus.BF T09018; N-Myc; Species: mouse, Mus musculus.	T01445T09018	7	C C A C G T G	6.72e-92	1.46e-91	M00055	5.541	1.7302	3.20252	1.67921
167	M00651	1.41291	V$NFMUE1_Q6	NF-muE1	BF T00561; NF-muE1; Species: human, Homo sapiens.	T00561	9	C G G C C A T C T	9.48e-78	1.73e-77	M00651	9.1408	3.005	3.04186	1.60496
166	M00650	5.76883	V$MTF1_Q4	MTF-1	BF T02354; MTF-1; Species: human, Homo sapiens.BF T00515; MTF-1; Species: mouse, Mus musculus.	T02354T00515	14	T B T G C A C H C G G C C C	4.75e-64	7.57e-64	M00650	24.8455	8.3577	2.97277	1.57181
115	M00369	14.3562	P$TAF1_Q2	TAF-1	BF T01090; TAF-1; Species: tobacco, Nicotiana tabacum.	T01090	10	G C C A C G T G G C	1.34e-06	1.46e-06	M00369	8.4263	3.006	2.80316	1.48705
170	M00654	0.378965	P$OSBZ8_Q6	OSBZ8	BF T02807; OSBZ8; Species: rice, Oryza sativa.	T02807	14	A C G T G T C G C S A N W C	2.93e-116	8.61e-116	M00654	6.4134	2.3527	2.72597	1.44677
261	M00976	0.495199	V$AHRHIF_Q6	AHRHIF	BF T00018; AhR; Species: mouse, Mus musculus.BF T00019; AhR; Species: rat, Rattus norvegicus.BF T01795; AhR; Species: human, Homo sapiens.BF T02270; AhR; Species: guinea pig, Cavia porcellus.BF T05414; AhR; Species: pig, Sus scrofa.BF T05398; AhR; Species: rabbit, Oryctolagus cuniculus.BF T08992; AhR; Species: human, Homo sapiens.BF T09051; AhR; Species: mouse, Mus musculus.BF T05394; AhR:Arnt; S…	T00018T00019T01795T02270T05414T05398T08992T09051T05394T05395T05397T05424T05429T05456T01346T01797T01798T01796T05059T01609T04667T05404T01610T08994	7	R C G T G N G	1.48e-114	4.22e-114	M00976	7.7977	2.8779	2.70951	1.43803
284	M01054	1.08329	P$BHLH66_01	bHLH66	BF T06540; bHLH66; Species: rice, Oryza sativa.	T06540	8	G C A C G T G C	7.76e-66	1.26e-65	M01054	5.6786	2.1171	2.68225	1.42345
113	M00367	1.3687	P$HBP1A_Q2	HBP-1a	BF T00937; HBP-1a; Species: wheat, Triticum aestivum.	T00937	10	G N C A C G T G G C	1.51e-84	3e-84	M00367	10.2743	3.8835	2.64563	1.40361
265	M00986	1.09999	V$CHCH_01	Churchill	BF T05880; ChCh; Species: chick, Gallus gallus.	T05880	4	C G G G	7.71e-121	2.45e-120	M00986	18.4872	7.0256	2.63141	1.39583
169	M00653	0.363893	P$OCSBF1_01	OCSBF-1	BF T02999; OCSBF-1; Species: maize, Zea mays.	T02999	5	C A C G T	9.61e-107	2.48e-106	M00653	5.1604	1.981	2.60495	1.38125
99	M00322	0.351735	V$MYCMAX_B	c-Myc:Max	BF T00140; c-Myc; Species: human, Homo sapiens.BF T00141; c-Myc; Species: chick, Gallus gallus.BF T00142; c-Myc; Species: rat, Rattus norvegicus.BF T00143; c-Myc; Species: mouse, Mus musculus.BF T00489; Max1; Species: human, Homo sapiens.BF T01567; Max2; Species: human, Homo sapiens.	T00140T00141T00142T00143T00489T01567	9	G C C A Y G Y G S	1.22e-116	3.6e-116	M00322	6.0694	2.3859	2.54386	1.34702
118	M00372	4.84279	P$O2_02	O2	BF T00668; Opaque-2; Species: maize, Zea mays.BF T08878; Opaque-2; Species: maize, Zea mays.	T00668T08878	8	C C A C G T V R	4.02e-19	4.71e-19	M00372	6.4122	2.5229	2.5416	1.34574
264	M00985	1.56449	V$STRA13_01	Stra13	BF T02327; Stra13; Species: mouse, Mus musculus.	T02327	11	Y S T C A C G T G A B	2.48e-55	3.68e-55	M00985	6.2029	2.4412	2.54092	1.34535
75	M00236	0.745703	V$ARNT_01	Arnt	BF T01346; Arnt; Species: human, Homo sapiens.BF T01797; Arnt; Species: mouse, Mus musculus.BF T01798; Arnt; Species: rat, Rattus norvegicus.	T01346T01797T01798	10	D D N N C A C G T G	5.37e-70	8.99e-70	M00236	4.5643	1.8189	2.50937	1.32733
130	M00427	0.850249	V$E2F_Q6	E2F	BF T00221; E2F; Species: human, Homo sapiens.	T00221	8	T T T S G C G S	4.41e-90	9.27e-90	M00427	7.5686	3.1282	2.41947	1.27469
121	M00376	0.239875	P$TGA1A_Q2	TGA1a	BF T00829; TGA1a; Species: tobacco, Nicotiana tabacum.	T00829	7	S A C G T S A	1.53e-108	4.07e-108	M00376	3.8604	1.6051	2.40508	1.26609
95	M00307	3.65611	F$REB1_B	REB1	BF T00725; REB1; Species: yeast, Saccharomyces cerevisiae.	T00725	8	T T A C C C G G	2.88e-63	4.51e-63	M00307	15.824	6.6811	2.36847	1.24396
269	M01002	19.0399	V$DEAF1_02	DEAF1	BF T05885; DEAF-1; Species: chimpanzee, Pan troglodytes.	T05885	24	R N N N R T T C G G G N R T T T C C G G R R N K	1.16e-31	1.46e-31	M01002	34.0777	14.462	2.35636	1.23656
301	M01114	1.12133	P$E2F_Q2	E2F	BF T05582; E2F; Species: carrot, Daucus carota.BF T05536; E2F; Species: wheat, Triticum aestivum.BF T08823; E2F; Species: tobacco, Nicotiana tabacum.BF T05975; E2F1; Species: rice, Oryza sativa.BF T06393; E2F1; Species: thale cress, Arabidopsis thaliana.BF T06397; E2F1:DPa; Species: thale cress, Arabidopsis thaliana.BF T06398; E2F1:DPb; Species: thale cress, Arabidopsis thaliana.BF T06017; E2F1:D…	T05582T05536T08823T05975T06393T06397T06398T06017T05976T06402T06403T06395T06396	9	T T T C C C G C C	2.58e-89	5.37e-89	M01114	9.5073	4.0396	2.35353	1.23482
10	M00024	0.84576	V$E2F_01	E2F	BF T00221; E2F; Species: human, Homo sapiens.BF T01543; E2F-1; Species: mouse, Mus musculus.	T00221T01543	15	T W S G C G C G A A A A Y K R	4.27e-51	6.09e-51	M00024	3.5239	1.5006	2.34833	1.23163
132	M00430	0.393501	V$E2F1_Q4	E2F-1	BF T01543; E2F-1; Species: mouse, Mus musculus.	T01543	7	T T S G C G G	5.22e-110	1.41e-109	M00430	5.8565	2.5012	2.34148	1.22742
173	M00660	0.321525	P$RITA1_01	RITA-1	BF T02786; RITA-1; Species: rice, Oryza sativa.	T02786	7	Y S A C G T R	1.27e-106	3.26e-106	M00660	4.6657	1.9998	2.33308	1.22224
198	M00736	0.529185	V$E2F1DP1_01	E2F-1:DP-1	BF T05204; E2F-1:DP-1; Species: human, Homo sapiens.	T05204	8	T T T C S C G C	8.94e-108	2.34e-107	M00736	7.1982	3.1137	2.31178	1.20901
45	M00114	11.0575	V$TAXCREB_01	Tax/CREB	BF T00989; CREB; Species: mouse, Mus musculus.BF T00164; CREB; Species: rat, Rattus norvegicus.BF T00163; CREB; Species: human, Homo sapiens.BF T00166; deltaCREB; Species: human, Homo sapiens.BF T00165; deltaCREB; Species: rat, Rattus norvegicus.BF T01311; deltaCREB; Species: mouse, Mus musculus.BF T00793; Tax; Species: HTLV-I, human T-cell lymphotropic virus type I.	T00989T00164T00163T00166T00165T01311T00793	15	G G G G G T T G A C G Y A N A	2.64e-33	3.35e-33	M00114	21.1971	9.2508	2.29138	1.19622
263	M00982	2.48524	V$KROX_Q6	KROX	BF T00241; Egr-1; Species: human, Homo sapiens.BF T00244; Egr-1; Species: mouse, Mus musculus.BF T00455; Egr-1; Species: mouse, Mus musculus.BF T02340; Egr-1; Species: monkey, Cercopithecus aethiops.BF T01200; Egr-1; Species: rat, Rattus norvegicus.BF T00242; Egr-2; Species: human, Homo sapiens.BF T00454; Egr-2; Species: mouse, Mus musculus.BF T08340; Egr-2; Species: mouse, Mus musculus.BF T00243…	T00241T00244T00455T02340T01200T00242T00454T08340T00243T05539T05190T00620	14	C C C G C C C C C R C C C C	1.16e-94	2.62e-94	M00982	22.3923	9.9586	2.24854	1.16899
133	M00431	0.624409	V$E2F1_Q6	E2F-1	BF T01542; E2F-1; Species: human, Homo sapiens.BF T01543; E2F-1; Species: mouse, Mus musculus.	T01542T01543	8	T T T S G C G S	1.22e-112	3.43e-112	M00431	9.1956	4.1235	2.23005	1.15707
244	M00945	0.396759	P$CPRF2_01	CPRF-2	BF T01092; CPRF-2; Species: parsley, Petroselinum crispum (P. hortense).	T01092	8	H C A C G T G D	1.02e-101	2.47e-101	M00945	5.0319	2.2643	2.22228	1.15204
9	M00017	1.56387	V$ATF_01	ATF	BF T00051; ATF; Species: human, Homo sapiens.	T00051	14	C N S T G A C G T N N N Y C	2.84e-73	4.84e-73	M00017	9.0915	4.0988	2.21809	1.14932
117	M00371	0.635568	P$CPRF2_Q2	CPRF-2	BF T01092; CPRF-2; Species: parsley, Petroselinum crispum (P. hortense).	T01092	8	H C A C G T G D	2.52e-81	4.83e-81	M00371	4.9885	2.2643	2.20311	1.13954
61	M00182	0.603406	P$GBP_Q6	GBP			9	S A C G T G N C M	1.37e-95	3.13e-95	M00182	6.3085	2.9534	2.13601	1.09492
293	M01088	0.198176	I$DEAF1_Q6	DEAF1	BF T08208; Deaf1; Species: fruit fly, Drosophila melanogaster.	T08208	12	G Y B M T T C G G N T G	2.72e-131	1.03e-130	M01088	5.0206	2.3809	2.1087	1.07635
129	M00426	0.743932	V$E2F_Q4	E2F	BF T00221; E2F; Species: human, Homo sapiens.	T00221	8	T T T S G C G S	1.62e-86	3.27e-86	M00426	6.2819	2.9793	2.10852	1.07623
69	M00197	2.70119	F$ABF_C	ABF1	BF T00056; ABF1; Species: yeast, Saccharomyces cerevisiae.	T00056	14	R T C A Y T N N N N A C G W	1.71e-26	2.09e-26	M00197	4.972	2.4245	2.05073	1.03614
82	M00251	0.443818	V$XBP1_01	XBP-1	BF T00902; XBP-1; Species: human, Homo sapiens.	T00902	15	G N T G A C G T G K N N N W T	9.02e-56	1.34e-55	M00251	2.4925	1.2427	2.00571	1.00412
295	M01096	0.236199	I$BRK_Q6	BRK	BF T08212; brk; Species: fruit fly, Drosophila melanogaster.	T08212	7	G C G C C A G	4.38e-138	1.87e-137	M01096	6.614	3.3235	1.99007	0.99282
194	M00730	0.459752	F$HAC1_Q2	HAC1	BF T02039; HAC1; Species: yeast, Saccharomyces cerevisiae.	T02039	12	K G M C A G C G T G T C	1.16e-119	3.65e-119	M00730	8.1106	4.1654	1.94714	0.961354
106	M00333	7.06512	V$ZF5_B	ZF5	BF T02349; ZF5; Species: mouse, Mus musculus.	T02349	11	R N G N G C G C G C W	0.00858999	0.00896587	M00333	2.904	1.5005	1.93535	0.952598
232	M00928	0.695861	V$E2_Q6_01	E2	BF T00205; E2; Species: BPV-1, bovine papilloma virus type 1.	T00205	16	T N T A C C G K K W Y C G G T K	3.05e-54	4.47e-54	M00928	3.251	1.6811	1.93385	0.951478
48	M00119	1.78771	V$MAX_01	Max	BF T00489; Max1; Species: human, Homo sapiens.	T00489	10	A N C A C G T G N T	2.31e-49	3.25e-49	M00119	6.1002	3.1905	1.91199	0.935074
184	M00697	0.709896	P$HBP1B_Q6	HBP-1b	BF T00938; HBP-1b; Species: wheat, Triticum aestivum.	T00938	13	K C N G H Y A C G T C A C	1.41e-84	2.81e-84	M00697	5.8136	3.0462	1.90848	0.932421
131	M00428	0.542538	V$E2F1_Q3	E2F-1	BF T01542; E2F-1; Species: human, Homo sapiens.	T01542	7	K T S S C G C	1.7e-92	3.72e-92	M00428	5.4374	2.8494	1.90826	0.932259
64	M00189	8.03394	V$AP2_Q6	AP-2	BF T00952; AP-2; Species: clawed frog, Xenopus laevis.BF T00033; AP-2alpha; Species: mouse, Mus musculus.BF T00035; AP-2alphaA; Species: human, Homo sapiens.BF T02469; AP-2beta; Species: mouse, Mus musculus.BF T02468; AP-2gamma; Species: human, Homo sapiens.BF T02470; AP-2gamma; Species: mouse, Mus musculus.	T00952T00033T00035T02469T02468T02470	12	M K C C C S C N G G C G	1.05e-17	1.23e-17	M00189	9.4509	4.9913	1.89347	0.921036
224	M00915	0.723525	V$AP2_Q6_01	AP-2	BF T00034; AP-2; Species: rat, Rattus norvegicus.BF T00952; AP-2; Species: clawed frog, Xenopus laevis.BF T00033; AP-2alpha; Species: mouse, Mus musculus.BF T00035; AP-2alphaA; Species: human, Homo sapiens.BF T02466; AP-2alphaB; Species: human, Homo sapiens.BF T02467; AP-2beta; Species: human, Homo sapiens.BF T02469; AP-2beta; Species: mouse, Mus musculus.BF T02468; AP-2gamma; Species: human, Hom…	T00034T00952T00033T00035T02466T02467T02469T02468T02470	12	S N N N C C N C A G G C	2.64e-126	9.11e-126	M00915	14.0672	7.4479	1.88875	0.91743
47	M00118	9.78316	V$MYCMAX_01	c-Myc:Max	BF T00140; c-Myc; Species: human, Homo sapiens.BF T00141; c-Myc; Species: chick, Gallus gallus.BF T00142; c-Myc; Species: rat, Rattus norvegicus.BF T00143; c-Myc; Species: mouse, Mus musculus.BF T00489; Max1; Species: human, Homo sapiens.	T00140T00141T00142T00143T00489	10	A C C A C G T G G T	2.78e-26	3.39e-26	M00118	15.2831	8.1647	1.87185	0.904465
40	M00107	0.308798	V$E2_01	E2	BF T00205; E2; Species: BPV-1, bovine papilloma virus type 1.	T00205	13	A C C R N N A N C G G T R	1.91e-65	3.08e-65	M00107	2.3209	1.2424	1.86808	0.901555
30	M00064	0.44246	F$PHO4_01	PHO4	BF T00690; PHO4; Species: yeast, Saccharomyces cerevisiae.	T00690	9	V C A C G T K B G	5.77e-81	1.1e-80	M00064	3.753	2.0126	1.86475	0.898984
218	M00800	0.948015	V$AP2_Q3	AP-2	BF T00034; AP-2; Species: rat, Rattus norvegicus.BF T00033; AP-2alpha; Species: mouse, Mus musculus.BF T00035; AP-2alphaA; Species: human, Homo sapiens.BF T02466; AP-2alphaB; Species: human, Homo sapiens.BF T02467; AP-2beta; Species: human, Homo sapiens.BF T02469; AP-2beta; Species: mouse, Mus musculus.BF T02470; AP-2gamma; Species: mouse, Mus musculus.	T00034T00033T00035T02466T02467T02469T02470	14	G S C C S C R G G C N R N R	1.66e-118	5.13e-118	M00800	15.2723	8.2264	1.8565	0.892584
111	M00361	2.47711	P$CDC5_01	CDC5	BF T02855; CDC5; Species: thale cress, Arabidopsis thaliana.	T02855	9	G C T C A G C G C	6.62e-73	1.12e-72	M00361	13.7036	7.4601	1.83692	0.877288
60	M00181	0.415503	V$E2_Q6	E2	BF T00205; E2; Species: BPV-1, bovine papilloma virus type 1.	T00205	13	A C C R N N A N C G G T R	1.58e-69	2.62e-69	M00181	2.9636	1.6198	1.82961	0.871535
298	M01105	2.58128	V$ZBRK1_01	ZBRK1	BF T08577; ZBRK1; Species: human, Homo sapiens.	T08577	15	G G G S M G C A G N N N T T T	5.25e-26	6.39e-26	M01105	4.7333	2.5963	1.82309	0.866389
280	M01045	5.6348	V$AP2ALPHA_02	AP-2alphaA	BF T00035; AP-2alphaA; Species: human, Homo sapiens.	T00035	15	A N N G C C T N A G G S N N T	3.95e-76	7.06e-76	M01045	32.2291	17.8168	1.80892	0.855126
138	M00442	39.7126	P$ABF_Q2	ABF	BF T03820; ABF1; Species: thale cress, Arabidopsis thaliana.BF T03823; ABF2; Species: thale cress, Arabidopsis thaliana.BF T03824; ABF3; Species: thale cress, Arabidopsis thaliana.BF T03825; ABF4; Species: thale cress, Arabidopsis thaliana.	T03820T03823T03824T03825	13	G G M C A C G T G G C N C	1.78e-23	2.13e-23	M00442	53.5393	30.2736	1.76851	0.822538
59	M00179	3.57233	V$CREBP1_Q2	CRE-BP1	BF T00167; ATF-2; Species: human, Homo sapiens.BF T02056; CRE-BP1; Species: mouse, Mus musculus.	T00167T02056	11	V G T G A C G T M A C	1.59e-12	1.81e-12	M00179	3.902	2.255	1.73038	0.791086
119	M00373	0.24286	V$PAX4_01	Pax-4	BF T02983; Pax-4a; Species: mouse, Mus musculus.	T02983	19	G N V G T C A N G C G T G N N S N N Y	7.68e-129	2.83e-128	M00373	5.6535	3.271	1.72837	0.789413
189	M00716	0.0946678	V$ZF5_01	ZF5	BF T02349; ZF5; Species: mouse, Mus musculus.	T02349	8	G S G C G C G R	1.08e-152	6.1e-152	M00716	4.162	2.422	1.71841	0.781078
114	M00368	1.07447	P$CPRF_Q2	CPRF-1	BF T01091; CPRF-1; Species: parsley, Petroselinum crispum (P. hortense).	T01091	10	K M C A C G T G K C	4.7e-71	7.91e-71	M00368	6.2691	3.6578	1.7139	0.777282
15	M00039	0.625495	V$CREB_01	CREB	BF T00989; CREB; Species: mouse, Mus musculus.BF T00164; CREB; Species: rat, Rattus norvegicus.BF T00163; CREB; Species: human, Homo sapiens.BF T00166; deltaCREB; Species: human, Homo sapiens.BF T00165; deltaCREB; Species: rat, Rattus norvegicus.BF T01311; deltaCREB; Species: mouse, Mus musculus.	T00989T00164T00163T00166T00165T01311	8	T G A C G T M A	2.78e-74	4.82e-74	M00039	4.316	2.545	1.69587	0.762029
294	M01090	0.04416	I$MAD_Q6	MAD	BF T04378; Mad; Species: fruit fly, Drosophila melanogaster.	T04378	7	G M G A C G V	5.09e-169	3.44e-168	M01090	3.1567	1.8807	1.67847	0.747147
183	M00695	0.299484	V$ETF_Q6	ETF	BF T00270; ETF; Species: human, Homo sapiens.BF T04737; ETF; Species: rat, Rattus norvegicus.	T00270T04737	7	G V G G M G G	6.61e-128	2.38e-127	M00695	6.6147	4.0128	1.6484	0.721066
3	M00004	0.519512	V$CMYB_01	c-Myb	BF T00138; c-Myb; Species: mouse, Mus musculus.	T00138	17	C N R N N G R C N G T T G G K G G	5.43e-76	9.68e-76	M00004	3.8697	2.3706	1.63237	0.706969
147	M00470	0.272555	V$AP2GAMMA_01	AP-2gamma	BF T02468; AP-2gamma; Species: human, Homo sapiens.BF T02470; AP-2gamma; Species: mouse, Mus musculus.	T02468T02470	9	G C C Y N N G G S	1.78e-135	7.3e-135	M00470	7.096	4.3726	1.62283	0.698515
100	M00323	3.65815	V$MINI19_B	Muscle initiator sequences-19			17	G V C N C C A Y N C M R S N G S M	4.75e-17	5.49e-17	M00323	4.7377	2.9648	1.59798	0.676252
134	M00433	27.7697	V$HMX1_01	Hmx3	BF T04446; Nkx5-1; Species: mouse, Mus musculus.	T04446	10	C A A G T G C G T G	1.27e-06	1.38e-06	M00433	15.4018	9.6558	1.59508	0.673631
241	M00942	0.336496	P$CPRF1_01	CPRF-1	BF T01091; CPRF-1; Species: parsley, Petroselinum crispum (P. hortense).	T01091	10	K M C A C G T G K M	4.18e-74	7.19e-74	M00942	2.7763	1.7472	1.589	0.668119
89	M00270	0.961282	I$GCM_01	GCM	BF T02302; GCM; Species: fruit fly, Drosophila melanogaster.	T02302	8	A C C C G C A T	7.54e-68	1.24e-67	M00270	5.3609	3.3781	1.58696	0.666263
146	M00469	0.278368	V$AP2ALPHA_01	AP-2alpha	BF T00033; AP-2alpha; Species: mouse, Mus musculus.BF T02488; AP-2alpha isoform 2; Species: mouse, Mus musculus.BF T02489; AP-2alpha isoform 3; Species: mouse, Mus musculus.BF T02490; AP-2alpha isoform 4; Species: mouse, Mus musculus.BF T00035; AP-2alphaA; Species: human, Homo sapiens.	T00033T02488T02489T02490T00035	9	G C C N N N R G S	1.16e-124	3.87e-124	M00469	5.8382	3.7188	1.56992	0.650686
213	M00788	0.615969	P$EMBP1_02	EmBP-1b	BF T01098; EmBP-1b; Species: wheat, Triticum aestivum.	T01098	9	A C A C G T G G A	2e-63	3.13e-63	M00788	3.5073	2.2468	1.56102	0.642489
137	M00441	2.61998	P$GBF_Q2	GBF	BF T00316; GBF; Species: tomato, Lycopersicon esculentum.BF T01187; GBF; Species: thale cress, Arabidopsis thaliana.BF T01078; GBF1; Species: thale cress, Arabidopsis thaliana.BF T02463; GBF1; Species: maize, Zea mays.BF T02672; GBF1; Species: soybean, Glycine max.BF T02676; GBF12; Species: tomato, Lycopersicon esculentum.BF T02798; GBF1A; Species: rape, Brassica napus.BF T02799; GBF1B; Species: …	T00316T01187T01078T02463T02672T02676T02798T02799T01079T02674T02800T01080T02670T02671	12	T K C C A C G T G G C M	1.07e-53	1.56e-53	M00441	9.3584	6.0664	1.54266	0.625421
162	M00644	0.0907565	V$LBP1_Q6	LBP-1	BF T00461; LBP-1; Species: human, Homo sapiens.BF T00462; LBP-1; Species: chick, Gallus gallus.	T00461T00462	7	C A G C T G S	4.56e-150	2.4e-149	M00644	3.8515	2.5396	1.51658	0.600819
237	M00936	0.294546	P$HBPA1_Q6_01	HBP-1a	BF T00937; HBP-1a; Species: wheat, Triticum aestivum.	T00937	10	G H C A C G T C A C	6.95e-107	1.8e-106	M00936	4.3787	2.9421	1.48829	0.573656
243	M00944	0.122246	P$CPRF3_01	CPRF-3	BF T01093; CPRF-3; Species: parsley, Petroselinum crispum (P. hortense).	T01093	8	H S A C G T S D	6.02e-105	1.52e-104	M00944	2.34	1.5996	1.46287	0.548797
101	M00324	0.356764	V$MINI20_B	Muscle initiator sequence-20			17	G V C N C C A Y N C M R S N G S M	1.48e-100	3.53e-100	M00324	4.5276	3.1031	1.45906	0.545036
98	M00321	0.836362	V$MUSCLE_INI_B	Muscle initiator			18	C N C C N C C A C C C M G S N G C C	4.95e-63	7.73e-63	M00321	4.3715	3.0378	1.43903	0.525102
136	M00440	7.4368	P$CG1_Q6	CG1	BF T00126; CG-1; Species: tobacco, Nicotiana tabacum.	T00126	11	K C C A C G T G V C A	0.000580055	0.000615739	M00440	3.6576	2.5639	1.42658	0.512557
292	M01080	0.0488642	V$CBF_02	CBF (core binding factor)	BF T01530; core-binding factor; Species: cattle, Bos taurus.	T01530	7	T G Y G G T Y	3.45e-146	1.74e-145	M01080	2.4027	1.6955	1.4171	0.502946
41	M00108	0.329659	V$NRF2_01	NRF-2	BF T01198; NRF-2; Species: monkey, Cercopithecus aethiops.BF T01199; NRF-2; Species: rat, Rattus norvegicus.	T01198T01199	10	A C C G G A A G N G	2.41e-80	4.48e-80	M00108	3.021	2.1428	1.40984	0.495529
288	M01072	0.16108	V$HIC1_02	HIC1	BF T06429; HIC-1; Species: human, Homo sapiens.	T06429	12	S N N N N T G C C C S S	5.01e-139	2.2e-138	M01072	4.9135	3.4899	1.40792	0.493565
112	M00366	0.796537	P$EMBP1_Q2	EmBP-1	BF T02669; EmBP-1a; Species: wheat, Triticum aestivum.BF T04819; EmBP-1a; Species: maize, Zea mays.BF T01098; EmBP-1b; Species: wheat, Triticum aestivum.	T02669T04819T01098	9	G C C A C G T G D	2.77e-77	5.04e-77	M00366	5.5385	3.9566	1.39981	0.485234
217	M00799	0.182392	V$MYC_Q2	Myc	BF T00140; c-Myc; Species: human, Homo sapiens.BF T00142; c-Myc; Species: rat, Rattus norvegicus.BF T00143; c-Myc; Species: mouse, Mus musculus.BF T00523; Max; Species: mouse, Mus musculus.BF T00489; Max1; Species: human, Homo sapiens.	T00140T00142T00143T00523T00489	7	C A C G T G S	4.28e-111	1.17e-110	M00799	3.309	2.3771	1.39203	0.477193
271	M01009	0.0549162	V$HES1_Q2	HES1	BF T01648; HES-1; Species: rat, Rattus norvegicus.BF T01649; HES-1; Species: mouse, Mus musculus.BF T04892; HES-1; Species: human, Homo sapiens.	T01648T01649T04892	15	A N S B C K Y G T G S C N N G	3.92e-157	2.32e-156	M01009	3.0339	2.2019	1.37786	0.462425
120	M00375	0.244267	P$TGA1B_Q2	TGA1b	BF T00830; TGA1b; Species: tobacco, Nicotiana tabacum.	T00830	10	G H S A C G T S A C	9.43e-110	2.54e-109	M00375	3.9966	2.9025	1.37695	0.461477
291	M01079	0.0471737	V$CBF_01	CBF (core binding factor)	BF T01530; core-binding factor; Species: cattle, Bos taurus.	T01530	7	W G Y G G W W	6e-148	3.08e-147	M01079	2.4108	1.7554	1.37336	0.457712
286	M01065	0.38568	P$ABZ1_01	ABZ1	BF T08158; ABZ1; Species: tomato, Lycopersicon esculentum.	T08158	11	K K N T K A C G T G G	4.23e-88	8.66e-88	M01065	3.8431	2.8424	1.35206	0.435161
222	M00807	0.206876	V$EGR_Q6	EGR	BF T00241; Egr-1; Species: human, Homo sapiens.BF T00244; Egr-1; Species: mouse, Mus musculus.BF T01200; Egr-1; Species: rat, Rattus norvegicus.BF T00242; Egr-2; Species: human, Homo sapiens.BF T00243; Egr-3; Species: human, Homo sapiens.	T00241T00244T01200T00242T00243	11	G T G G G S G C R R S	1.89e-134	7.67e-134	M00807	5.5177	4.0868	1.35013	0.433095
27	M00056	3.21268	V$MYOGNF1_01	myogenin / NF-1	BF T00539; NF-1; Species: human, Homo sapiens.BF T00533; NF-1; Species: cat, Felis silvestris catus.BF T00534; NF-1; Species: monkey, Cercopithecus aethiops.BF T00535; NF-1; Species: rat, Rattus norvegicus.BF T00536; NF-1; Species: clawed frog, Xenopus.BF T00537; NF-1; Species: mouse, Mus musculus.BF T01036; NF-1; Species: hamster, Cricetulus sp.BF T01298; NF-1; Species: sheep, Ovis aries.BF T005…	T00539T00533T00534T00535T00536T00537T01036T01298T00538T00599T00604T00544T00551T00552T00554T00610	29	C R S C T G T B B N N T T T G G C A C B S N G C C A R C H	1.25e-10	1.41e-10	M00056	3.3212	2.469	1.34516	0.427778
289	M01073	0.152048	V$HIC1_03	HIC1	BF T06429; HIC-1; Species: human, Homo sapiens.	T06429	9	G G K T G C C C S	2.2e-132	8.62e-132	M01073	4.1643	3.108	1.33986	0.422088
116	M00370	0.389114	P$CPRF3_Q2	CPRF-3	BF T01093; CPRF-3; Species: parsley, Petroselinum crispum (P. hortense).	T01093	9	H S A C G T S D C	1.4e-80	2.65e-80	M00370	3.3989	2.54	1.33815	0.420239
124	M00390	0.218398	F$FACBALL_Q2	FACB	BF T02841; FACB; Species: Aspergillus nidulans, Emericella nidulans.	T02841	20	K C C N N T C N N B C N N G G M N N N W	1.15e-76	2.06e-76	M00390	2.2261	1.6823	1.32325	0.404083
44	M00113	0.212598	V$CREB_02	CREB	BF T00989; CREB; Species: mouse, Mus musculus.BF T00164; CREB; Species: rat, Rattus norvegicus.BF T00163; CREB; Species: human, Homo sapiens.BF T00166; deltaCREB; Species: human, Homo sapiens.BF T00165; deltaCREB; Species: rat, Rattus norvegicus.BF T01311; deltaCREB; Species: mouse, Mus musculus.	T00989T00164T00163T00166T00165T01311	8	G N T G A C G T	3.19e-91	6.87e-91	M00113	2.6873	2.0375	1.31892	0.399357
248	M00952	0.539384	P$PCF5_01	PCF5	BF T05738; PCF5; Species: rice, Oryza sativa.	T05738	8	G T G G Y C C C	8.58e-104	2.15e-103	M00952	6.7546	5.1253	1.31789	0.398234
140	M00446	0.126145	V$SPZ1_01	Spz1	BF T04668; Spz1; Species: mouse, Mus musculus.	T04668	11	D N N G G R G G G W W	8.2e-120	2.59e-119	M00446	2.9579	2.2616	1.30788	0.387229
303	M01118	0.0813169	V$WT1_Q6	WT1	BF T00899; WT1; Species: human, Homo sapiens.BF T02351; WT1; Species: mouse, Mus musculus.BF T02352; WT1; Species: rat, Rattus norvegicus.BF T01839; WT1 -KTS; Species: human, Homo sapiens.BF T01840; WT1 I; Species: human, Homo sapiens.BF T00900; WT1 I -KTS; Species: human, Homo sapiens.BF T01842; WT1 I-del2; Species: human, Homo sapiens.BF T01841; WT1-del2; Species: human, Homo sapiens.	T00899T02351T02352T01839T01840T00900T01842T01841	9	S M C N C C N S C	1.41e-143	6.75e-143	M01118	3.1966	2.4692	1.29459	0.372495
58	M00178	0.5804	V$CREB_Q4	CREB	BF T00989; CREB; Species: mouse, Mus musculus.BF T00164; CREB; Species: rat, Rattus norvegicus.BF T00163; CREB; Species: human, Homo sapiens.BF T01307; CREB; Species: hamster, Cricetulus sp.BF T01380; CREB; Species: mink, Mustela vison.BF T01385; CREB; Species: cattle, Bos taurus.	T00989T00164T00163T01307T01380T01385	9	S T G A C G T M A	2.32e-80	4.33e-80	M00178	4.5596	3.5548	1.28266	0.359139
81	M00247	1.21371	F$PACC_01	PacC	BF T01679; PacC; Species: Aspergillus nidulans, Emericella nidulans.	T01679	16	M M C N G C C A R G M G N M S Y	1.15e-32	1.46e-32	M00247	3.1743	2.4958	1.27186	0.346936
302	M01116	0.168844	V$CLOCKBMAL_Q6	CLOCK:BMAL	BF T05866; Clock:BMAL; Species: mouse, Mus musculus.BF T08275; Clock:BMAL1; Species: human, Homo sapiens Species: mouse, Mus musculus.BF T08276; Clock:BMAL2; Species: human, Homo sapiens Species: mouse, Mus musculus.	T05866T08275T08276	8	M C A C G T G R	1.51e-83	2.97e-83	M01116	2.1172	1.7031	1.24314	0.313994
11	M00025	0.0415649	V$ELK1_02	Elk-1	BF T00250; Elk-1; Species: human, Homo sapiens.BF T08445; Elk-1; Species: human, Homo sapiens.	T00250T08445	8	C C G G A A R T	3.13e-126	1.07e-125	M00025	1.7494	1.4075	1.24291	0.313725
141	M00448	0.209704	V$ZIC1_01	Zic1	BF T04669; Zic1; Species: mouse, Mus musculus.	T04669	9	K G G G T G G T C	3.62e-81	6.9e-81	M00448	2.3111	1.8759	1.232	0.300997
290	M01078	0.0542693	V$CETS1P54_03	c-Ets-1 p54	BF T00114; c-Ets-1 54; Species: chick, Gallus gallus.	T00114	9	R C C G G A W R Y	2.04e-111	5.64e-111	M01078	1.6922	1.3756	1.23015	0.298839
68	M00196	1.19886	V$SP1_Q6	Sp1	BF T00754; Sp1; Species: rat, Rattus norvegicus.BF T00752; Sp1; Species: mouse, Mus musculus.BF T00759; Sp1; Species: human, Homo sapiens.BF T08484; Sp1; Species: human, Homo sapiens.	T00754T00752T00759T08484	11	G G G G G C G G G G Y	2.2e-91	4.78e-91	M00196	10.551	8.7345	1.20797	0.272583
242	M00943	0.0574229	P$TAF1_01	TAF-1	BF T01090; TAF-1; Species: tobacco, Nicotiana tabacum.	T01090	6	C A C G T G	4.06e-139	1.79e-138	M00943	2.3981	1.9971	1.20079	0.263985
103	M00327	0.243381	V$PAX3_B	Pax-3	BF T00680; Pax-3; Species: mouse, Mus musculus.BF T00679; Pax-3; Species: human, Homo sapiens.	T00680T00679	10	C G T C A C G S T Y	2.34e-72	3.97e-72	M00327	2.2317	1.8703	1.19323	0.254873
33	M00069	0.135445	V$YY1_02	YY1	BF T00278; YY1; Species: mouse, Mus musculus.BF T00915; YY1; Species: human, Homo sapiens.	T00278T00915	17	C G G C C A T C T T G N C T S N W	5.16e-75	9.08e-75	M00069	1.7308	1.4543	1.19013	0.251114
43	M00112	0.719932	I$CF1_02	CF1 / USP	BF T00117; CF1; Species: fruit fly, Drosophila melanogaster.	T00117	9	G G G G T C A C G	3.48e-58	5.25e-58	M00112	3.5727	3.0077	1.18785	0.248354
203	M00743	0.0828625	V$CETS168_Q6	c-Ets-1 68	BF T00115; c-Ets-1 68; Species: chick, Gallus gallus.	T00115	8	C M G G A A G Y	1.27e-132	5.02e-132	M00743	2.7341	2.3027	1.18735	0.24774
7	M00009	0.165294	I$TTK69_01	Ttk 69K	BF T00843; Ttk 69K; Species: fruit fly, Drosophila melanogaster.	T00843	8	G G T C C T G C	4.63e-116	1.35e-115	M00009	3.3502	2.8368	1.18098	0.239983
56	M00176	0.199279	V$AP4_Q6	AP-4	BF T00036; AP-4; Species: human, Homo sapiens.	T00036	9	C W C A G C T G G	4.28e-90	9.02e-90	M00176	2.54	2.1513	1.18068	0.23962
12	M00032	0.0568633	V$CETS1P54_01	c-Ets-1(p54)	BF T00111; c-Ets-1; Species: mouse, Mus musculus.BF T08420; c-Ets-1; Species: mouse, Mus musculus.	T00111T08420	8	C M G G A W G Y	4.02e-118	1.23e-117	M00032	1.8484	1.5741	1.17426	0.23175
225	M00916	0.117499	V$CREB_Q2_01	CREB	BF T00989; CREB; Species: mouse, Mus musculus.BF T00164; CREB; Species: rat, Rattus norvegicus.BF T00163; CREB; Species: human, Homo sapiens.BF T01307; CREB; Species: hamster, Cricetulus sp.BF T01380; CREB; Species: mink, Mustela vison.BF T01385; CREB; Species: cattle, Bos taurus.BF T02361; CREBbeta; Species: mouse, Mus musculus.BF T01314; CREMalpha; Species: mouse, Mus musculus.BF T01803; CREMal…	T00989T00164T00163T01307T01380T01385T02361T01314T01803T01315T01316T01309T01919T02108T02109T01602T00166T00165	12	T K A C G T C A N N N S	5.78e-93	1.27e-92	M00916	1.9717	1.6802	1.17349	0.230807
51	M00143	0.347076	V$PAX5_01	Pax-5	BF T00070; Pax-5; Species: human, Homo sapiens.BF T01201; Pax-5; Species: mouse, Mus musculus.	T00070T01201	28	B C N N N R N G C A N B G N T G N R T A G C S G C H N B	4.3e-94	9.6e-94	M00143	3.9477	3.3686	1.17191	0.228863
2	M00002	5.68925	V$E47_01	E47	BF T00207; E47; Species: human, Homo sapiens.	T00207	13	V S N G C A G G T G K N C	7.52e-12	8.48e-12	M00002	5.4415	4.6667	1.16603	0.221602
39	M00085	0.645582	V$ZID_01	ZID	BF T01468; ZID; Species: human, Homo sapiens.	T01468	12	G G C T C Y A T C A Y C	3.98e-71	6.71e-71	M00085	4.1714	3.5877	1.16269	0.217472
104	M00329	0.736114	V$PAX9_B	Pax-9	BF T03593; Pax-9a; Species: zebra fish, Brachydanio rerio.BF T03594; Pax-9b; Species: zebra fish, Brachydanio rerio.	T03593T03594	24	R W K A C S C A N N G N K G M G T G R C S A C C	1.79e-35	2.31e-35	M00329	2.434	2.104	1.15684	0.210194
245	M00946	0.0977717	P$TGA1B_01	TGA1b	BF T00830; TGA1b; Species: tobacco, Nicotiana tabacum.	T00830	10	D H S A C G T S D B	7.56e-119	2.35e-118	M00946	2.4837	2.1612	1.14922	0.200658
6	M00008	0.456052	V$SP1_01	Sp1	BF T00759; Sp1; Species: human, Homo sapiens.BF T08484; Sp1; Species: human, Homo sapiens.	T00759T08484	10	G G G G C G G G G T	3.33e-57	4.99e-57	M00008	2.5901	2.2629	1.14459	0.194835
155	M00514	0.673469	V$ATF4_Q2	ATF4	BF T01303; ATF-4; Species: human, Homo sapiens.BF T04854; ATF4; Species: mouse, Mus musculus.BF T02052; ATF4 (381AA); Species: mouse, Mus musculus.	T01303T04854T02052	12	C V T G A C G Y M A B G	5.64e-41	7.49e-41	M00514	2.5343	2.2158	1.14374	0.19376
143	M00450	0.40792	V$ZIC3_01	Zic3	BF T04671; Zic3; Species: mouse, Mus musculus.	T04671	8	G G G K G G T C	1.1e-49	1.56e-49	M00450	2.1735	1.9027	1.14232	0.191972
127	M00414	0.618744	V$AREB6_03	AREB6	BF T00625; ZEB (1124 AA); Species: human, Homo sapiens.	T00625	12	V N R C A C C T G K N C	2.14e-41	2.86e-41	M00414	2.4261	2.1246	1.14191	0.191448
231	M00927	0.0331329	V$AP4_Q6_01	AP-4	BF T00036; AP-4; Species: human, Homo sapiens.	T00036	9	R N C A G C T G C	4.52e-150	2.4e-149	M00927	2.0411	1.799	1.13457	0.182152
296	M01100	0.0451726	V$LRF_Q2	LRF	BF T08251; FBI-1; Species: human, Homo sapiens.BF T08303; LRF; Species: mouse, Mus musculus.BF T08304; LRF; Species: mouse, Mus musculus.BF T08301; OCZF; Species: rat, Rattus norvegicus.	T08251T08303T08304T08301	9	V N N R M C C C C	3.08e-147	1.56e-146	M01100	2.3288	2.0626	1.12906	0.175123
305	M01122	2.10902	V$ZNF219_01	ZNF219	BF T08613; ZNF219; Species: human, Homo sapiens.	T08613	12	C R C C C C C C N C C C	1.97e-65	3.16e-65	M01122	10.0187	8.9594	1.11823	0.161221
197	M00735	0.240456	P$ZAP1_01	ZAP1	BF T03722; ZAP1; Species: thale cress, Arabidopsis thaliana.	T03722	10	T T G A C C G A G Y	7.86e-48	1.1e-47	M00735	1.659	1.4889	1.11425	0.156067
52	M00144	0.263895	V$PAX5_02	Pax-5	BF T00070; Pax-5; Species: human, Homo sapiens.BF T01201; Pax-5; Species: mouse, Mus musculus.	T00070T01201	28	R R M S W G A N W Y C T N R A G C G K R A C S R Y N S M	1.19e-73	2.03e-73	M00144	2.3779	2.1392	1.11158	0.152617
260	M00975	0.0199747	V$RFX_Q6	RFX	BF T00229; RFX1; Species: rat, Rattus norvegicus.BF T01666; RFX1; Species: mouse, Mus musculus.BF T01673; RFX1; Species: human, Homo sapiens.BF T05438; RFX1:RFX2; Species: human, Homo sapiens.BF T05439; RFX1:RFX3; Species: human, Homo sapiens.BF T01667; RFX2; Species: human, Homo sapiens.BF T01669; RFX2; Species: mouse, Mus musculus.BF T01670; RFX3; Species: human, Homo sapiens.BF T01671; RFX3; S…	T00229T01666T01673T05438T05439T01667T01669T01670T01671T05433T01672T05440T05444T05441T05445T05446T05443T05447	8	S H G T T G C S	5.54e-142	2.57e-141	M00975	1.5199	1.3688	1.11039	0.151065
142	M00449	0.386345	V$ZIC2_01	Zic2	BF T04237; ZIC2; Species: human, Homo sapiens.BF T04670; Zic2; Species: mouse, Mus musculus.	T04237T04670	9	K G G G T G G T C	1.79e-39	2.35e-39	M00449	1.8441	1.6622	1.10943	0.149823
57	M00177	0.191528	V$CREB_Q2	CREB	BF T00989; CREB; Species: mouse, Mus musculus.BF T00164; CREB; Species: rat, Rattus norvegicus.BF T00163; CREB; Species: human, Homo sapiens.BF T01307; CREB; Species: hamster, Cricetulus sp.BF T01380; CREB; Species: mink, Mustela vison.BF T01385; CREB; Species: cattle, Bos taurus.	T00989T00164T00163T01307T01380T01385	9	S T G A C G T A A	1.23e-75	2.17e-75	M00177	2.049	1.851	1.10697	0.146615
50	M00139	25.7499	V$AHR_01	AhR	BF T00018; AhR; Species: mouse, Mus musculus.BF T00019; AhR; Species: rat, Rattus norvegicus.BF T09051; AhR; Species: mouse, Mus musculus.	T00018T00019T09051	18	C C Y C N R R S T N G C G T G A S A	1.51e-25	1.83e-25	M00139	37.661	34.0995	1.10444	0.143321
93	M00287	0.347567	V$NFY_01	NF-Y	BF T00084; CBF(2); Species: rat, Rattus norvegicus.BF T00150; NF-Y; Species: human, Homo sapiens.BF T00613; NF-Y; Species: mouse, Mus musculus.	T00084T00150T00613	10	R R C C A A T S R G	1.3e-23	1.56e-23	M00287	1.4621	1.3262	1.10247	0.140744
123	M00388	0.252903	F$FACBCA_Q2	FACB	BF T02841; FACB; Species: Aspergillus nidulans, Emericella nidulans.	T02841	24	C N N T C C N N T C S N K C G R G G A K N N W Y	2.41e-76	4.31e-76	M00388	2.4089	2.2103	1.08985	0.124132
300	M01113	0.135431	V$CACD_01	CACD	BF T06245; CACD; Species: mouse, Mus musculus.	T06245	8	C C A C R C C C	2.19e-127	7.8e-127	M01113	3.5084	3.2287	1.08663	0.11986
182	M00694	0.103513	V$E4F1_Q6	E4F1	BF T00223; E4F1; Species: human, Homo sapiens.	T00223	10	S Y T A C G T C A C	6.73e-94	1.5e-93	M00694	1.8751	1.7265	1.08607	0.119117
36	M00073	0.0357888	V$DELTAEF1_01	deltaEF1	BF T01467; deltaEF1; Species: chick, Gallus gallus.	T01467	7	C A C C T N A	6.97e-97	1.61e-96	M00073	1.3246	1.2199	1.08583	0.118794
23	M00052	14.8164	V$NFKAPPAB65_01	NF-kappaB (p65)	BF T00594; RelA-p65; Species: human, Homo sapiens.BF T00595; RelA-p65; Species: mouse, Mus musculus.	T00594T00595	10	G G G R A T T T C C	0.0199192	0.0206579	M00052	4.5235	4.1679	1.08532	0.118119
247	M00948	0.179265	P$PCF2_01	PCF2	BF T05573; PCF2; Species: rice, Oryza sativa.	T05573	8	G G N C C C A C	1.35e-126	4.71e-126	M00948	4.2596	3.9314	1.08348	0.115675
256	M00969	13.8752	P$ATMYB15_01	AtMYB-15	BF T02534; Myb-15; Species: thale cress, Arabidopsis thaliana.	T02534	13	C R A C G G T A G G T G G	4.97e-10	5.56e-10	M00969	10.6228	9.8937	1.07369	0.102582
234	M00931	0.380787	V$SP1_Q6_01	Sp1	BF T00754; Sp1; Species: rat, Rattus norvegicus.BF T00752; Sp1; Species: mouse, Mus musculus.BF T00753; Sp1; Species: domestic pig, Sus scrofa.BF T00755; Sp1; Species: chick, Gallus gallus.BF T00757; Sp1; Species: monkey, Cercopithecus aethiops.BF T00758; Sp1; Species: clawed frog, Xenopus.BF T01228; Sp1; Species: hamster, Cricetulus sp.BF T00759; Sp1; Species: human, Homo sapiens.BF T05704; Sp1;…	T00754T00752T00753T00755T00757T00758T01228T00759T05704T08484T02419T02453T02338T02414T02456T02339	10	G G G G C G G G G C	5.77e-117	1.71e-116	M00931	6.5299	6.1282	1.06555	0.0915975
251	M00961	0.0218412	V$VDR_Q6	VDR	BF T00885; VDR; Species: human, Homo sapiens.BF T00882; VDR; Species: rat, Rattus norvegicus.BF T00883; VDR; Species: mouse, Mus musculus.BF T00884; VDR; Species: chick, Gallus gallus.BF T01369; VDR; Species: domestic pig, Sus scrofa.BF T08482; VDR; Species: human, Homo sapiens.	T00885T00882T00883T00884T01369T08482	11	C N S N N T G A A C C	3.78e-146	1.89e-145	M00961	1.6264	1.5332	1.06079	0.0851362
19	M00048	0.0608194	F$ADR1_01	ADR1	BF T00011; ADR1; Species: yeast, Saccharomyces cerevisiae.	T00011	5	G G R G K	5.98e-139	2.61e-138	M00048	2.475	2.3347	1.06009	0.0841913
297	M01104	0.0557993	V$MOVOB_01	MOVO-B	BF T08544; MOVO-B; Species: mouse, Mus musculus.	T08544	7	G N G G G G G	1.67e-141	7.7e-141	M01104	2.4362	2.3041	1.05733	0.0804292
209	M00771	0.0322019	V$ETS_Q4	ETS	BF T00112; c-Ets-1; Species: human, Homo sapiens.BF T00111; c-Ets-1; Species: mouse, Mus musculus.BF T05015; c-Ets-1; Species: rat, Rattus norvegicus.BF T08420; c-Ets-1; Species: mouse, Mus musculus.BF T00114; c-Ets-1 54; Species: chick, Gallus gallus.BF T00115; c-Ets-1 68; Species: chick, Gallus gallus.BF T00113; c-Ets-2; Species: human, Homo sapiens.BF T01397; c-Ets-2; Species: mouse, Mus muscu…	T00112T00111T05015T08420T00114T00115T00113T01397T00116T05012T05014T08318T05013T04885T00265T01400T02066T01408T09000T05039T05021T05022T05023T00737T04886	12	A N N C A C T T C C T G	4e-100	9.46e-100	M00771	1.3152	1.2443	1.05698	0.0799478
193	M00726	0.0383536	V$USF2_Q6	USF2	BF T05262; USF1:USF2; Species: rat, Rattus norvegicus.BF T00878; USF2; Species: human, Homo sapiens.BF T01555; USF2; Species: mouse, Mus musculus.BF T02115; USF2; Species: rat, Rattus norvegicus.BF T08313; USF2a; Species: human, Homo sapiens.BF T08314; USF2a; Species: rat, Rattus norvegicus.BF T08315; USF2a; Species: mouse, Mus musculus.	T05262T00878T01555T02115T08313T08314T08315	6	C A S G Y G	5.22e-131	1.96e-130	M00726	1.773	1.6801	1.05529	0.0776454
159	M00629	0.0254737	I$EVE_Q6	Eve	BF T00271; Eve; Species: grasshopper, Schistocerca americana.BF T00272; Eve; Species: fruit fly, Drosophila melanogaster.	T00271T00272	10	T N W S S Y C T G C	1.23e-152	6.92e-152	M00629	1.8497	1.7714	1.0442	0.0624013
267	M00997	0.0217097	V$DEC_Q1	DEC	BF T05848; BHLHB2; Species: rat, Rattus norvegicus.BF T05851; BHLHB3; Species: rat, Rattus norvegicus.BF T05838; DEC1; Species: human, Homo sapiens.BF T05839; DEC2; Species: human, Homo sapiens.BF T05845; DEC2; Species: mouse, Mus musculus.BF T02327; Stra13; Species: mouse, Mus musculus.	T05848T05851T05838T05839T05845T02327	12	S C C C A M G T G A A G	1.87e-142	8.81e-142	M00997	1.5713	1.524	1.03104	0.0440958
1	M00001	0.0278381	V$MYOD_01	MyoD	BF T00526; MyoD; Species: mouse, Mus musculus.	T00526	12	S R A C A G G T G K Y G	1.23e-137	5.21e-137	M00001	1.6548	1.6117	1.02674	0.0380736
5	M00007	0.13277	V$ELK1_01	Elk-1	BF T00250; Elk-1; Species: human, Homo sapiens.BF T08445; Elk-1; Species: human, Homo sapiens.	T00250T08445	15	A A A C M G G A A G T N C V H	7.65e-42	1.02e-41	M00007	1.3098	1.2774	1.02536	0.0361362
46	M00115	17.5605	V$TAXCREB_02	Tax/CREB	BF T00989; CREB; Species: mouse, Mus musculus.BF T00164; CREB; Species: rat, Rattus norvegicus.BF T00163; CREB; Species: human, Homo sapiens.BF T00166; deltaCREB; Species: human, Homo sapiens.BF T00165; deltaCREB; Species: rat, Rattus norvegicus.BF T01311; deltaCREB; Species: mouse, Mus musculus.BF T00793; Tax; Species: HTLV-I, human T-cell lymphotropic virus type I.	T00989T00164T00163T00166T00165T01311T00793	15	R T G A C G C A T A Y C C C C	3.07e-06	3.32e-06	M00115	9.7338	9.5197	1.02249	0.032087
235	M00932	0.237832	V$SP1_Q4_01	Sp1	BF T00754; Sp1; Species: rat, Rattus norvegicus.BF T00759; Sp1; Species: human, Homo sapiens.BF T08484; Sp1; Species: human, Homo sapiens.BF T02356; Sp2; Species: human, Homo sapiens.BF T02453; Sp3; Species: rat, Rattus norvegicus.BF T02338; Sp3; Species: human, Homo sapiens.BF T02339; Sp4; Species: human, Homo sapiens.	T00754T00759T08484T02356T02453T02338T02339	9	G G G G C G G G G	6.68e-122	2.14e-121	M00932	4.8759	4.7749	1.02115	0.030198
171	M00655	0.0337491	V$PEA3_Q6	PEA3	BF T00686; PEA3; Species: rat, Rattus norvegicus.BF T02832; PEA3; Species: domestic pig, Sus scrofa.BF T00685; PEA3; Species: human, Homo sapiens.BF T00684; PEA3; Species: mouse, Mus musculus.	T00686T02832T00685T00684	7	A C W T C C K	7.5e-94	1.67e-93	M00655	1.285	1.2608	1.01919	0.0274289
195	M00732	0.132362	F$CAT8_Q6	CAT8	BF T03227; CAT8; Species: yeast, Saccharomyces cerevisiae.	T03227	10	C C A T T S R N C C	1.47e-100	3.51e-100	M00732	2.3089	2.2672	1.01839	0.026294
55	M00175	0.229602	V$AP4_Q5	AP-4	BF T00036; AP-4; Species: human, Homo sapiens.	T00036	8	V D C A G C T G	2.42e-74	4.21e-74	M00175	2.219	2.1859	1.01514	0.0216823
122	M00378	0.0870485	V$PAX4_03	Pax-4	BF T02983; Pax-4a; Species: mouse, Mus musculus.	T02983	7	Y C A C C C B	1.19e-93	2.65e-93	M00378	1.7316	1.711	1.01204	0.0172659
236	M00933	0.273059	V$SP1_Q2_01	Sp1	BF T00754; Sp1; Species: rat, Rattus norvegicus.BF T00752; Sp1; Species: mouse, Mus musculus.BF T00759; Sp1; Species: human, Homo sapiens.BF T08484; Sp1; Species: human, Homo sapiens.BF T02356; Sp2; Species: human, Homo sapiens.BF T02453; Sp3; Species: rat, Rattus norvegicus.BF T02338; Sp3; Species: human, Homo sapiens.BF T02339; Sp4; Species: human, Homo sapiens.	T00754T00752T00759T08484T02356T02453T02338T02339	9	C C C C G C C C C	2.08e-118	6.43e-118	M00933	5.1013	5.0458	1.011	0.0157819
151	M00492	0.144031	V$STAT1_02	STAT1	BF T04759; STAT1; Species: human, Homo sapiens.BF T01575; STAT1alpha; Species: mouse, Mus musculus.	T04759T01575	8	C A N T T C C S	2.26e-49	3.19e-49	M00492	1.411	1.3988	1.00872	0.0125283
32	M00068	9.26325	V$HEN1_01	HEN1	BF T01447; HEN1; Species: rat, Rattus norvegicus.	T01447	17	G G N C N C A G C T G C G N C C C	7.09e-36	9.16e-36	M00068	19.2594	19.1212	1.00723	0.0103897
148	M00479	0.0908143	P$Alfin1_Q2	Alfin1	BF T04733; Alfin1; Species: alfalfa, Medicago sativa.	T04733	15	R R R N R N G T G G G G N N K	1.36e-82	2.64e-82	M00479	1.5874	1.5819	1.00348	0.00500731
42	M00111	0.0799982	I$CF1_01	CF1 / USP	BF T00117; CF1; Species: fruit fly, Drosophila melanogaster.	T00117	9	G G G G T C A Y S	5.03e-125	1.69e-124	M00111	2.4023	2.3942	1.00338	0.00487265
145	M00468	0.121701	V$AP2REP_01	AP-2rep	BF T04686; AP-2rep; Species: human, Homo sapiens.	T04686	7	C A G T G G G	4.96e-39	6.52e-39	M00468	1.2626	1.266	0.997314	-0.00387975
226	M00917	0.0897148	V$CREB_Q4_01	CREB	BF T00989; CREB; Species: mouse, Mus musculus.BF T00164; CREB; Species: rat, Rattus norvegicus.BF T00163; CREB; Species: human, Homo sapiens.BF T01307; CREB; Species: hamster, Cricetulus sp.BF T01380; CREB; Species: mink, Mustela vison.BF T01385; CREB; Species: cattle, Bos taurus.BF T02361; CREBbeta; Species: mouse, Mus musculus.BF T01314; CREMalpha; Species: mouse, Mus musculus.BF T01803; CREMal…	T00989T00164T00163T01307T01380T01385T02361T01314T01803T01315T01316T01309T01919T02108T02109T01602T00166T00165	11	C N N T G A C G T M A	2.84e-87	5.75e-87	M00917	1.6485	1.655	0.996073	-0.00567733
233	M00929	0.099594	V$MYOD_Q6_01	MyoD	BF T00204; E12; Species: human, Homo sapiens.BF T00675; E12; Species: rat, Rattus norvegicus.BF T01786; E12; Species: mouse, Mus musculus.BF T00207; E47; Species: human, Homo sapiens.BF T00674; E47; Species: rat, Rattus norvegicus.BF T01788; E47; Species: mouse, Mus musculus.BF T00512; MRF4; Species: rat, Rattus norvegicus.BF T00525; MyoD; Species: human, Homo sapiens.BF T00526; MyoD; Species: mo…	T00204T00675T01786T00207T00674T01788T00512T00525T00526T00528T01532T08853	17	C N G N R N C A G G T G N N G N A	5.13e-124	1.68e-123	M00929	2.7052	2.7365	0.988562	-0.0165966
4	M00005	0.304173	V$AP4_01	AP-4	BF T00036; AP-4; Species: human, Homo sapiens.	T00036	18	W G A R Y C A G C T G Y G G N C N K	2.1e-80	3.93e-80	M00005	2.8674	2.9041	0.987363	-0.018348
192	M00723	0.0353241	I$GAGAFACTOR_Q6	GAGA factor	BF T00301; GAGA factor; Species: fruit fly, Drosophila melanogaster.	T00301	11	A S W G A G M G N R A	3.25e-88	6.68e-88	M00723	1.2611	1.278	0.986776	-0.0192052
258	M00971	0.019822	V$ETS_Q6	Ets	BF T00112; c-Ets-1; Species: human, Homo sapiens.BF T00111; c-Ets-1; Species: mouse, Mus musculus.BF T05015; c-Ets-1; Species: rat, Rattus norvegicus.BF T08420; c-Ets-1; Species: mouse, Mus musculus.BF T00114; c-Ets-1 54; Species: chick, Gallus gallus.BF T00115; c-Ets-1 68; Species: chick, Gallus gallus.BF T02040; c-Ets-1A; Species: clawed frog, Xenopus laevis.BF T02123; c-Ets-1B; Species: clawed…	T00112T00111T05015T08420T00114T00115T02040T02123T00113T01397T00116T02041T02127T01113T05012T05014T08318T08988T05018T00250T08445T00265T00266T01400T02066T06078T02067T01408T09000T01402T01390T00268T00298T01391T01403T01392T05021T05022T05023T01414T01413T01409T02130T01805T02129T00686T02832T00685T00684T02068T00703T00702T08317T00737T02128T01401T00801T01399T04998T04886T04999T05000T05001T05002T01417	8	A C T T C C T S	1.55e-105	3.95e-105	M00971	1.2203	1.238	0.985703	-0.0207754
175	M00666	0.11445	I$SRYBETA_Q6	Sry-beta	BF T00769; Sry-beta; Species: fruit fly, Drosophila melanogaster.	T00769	9	C G C A T C W C T	1.42e-96	3.28e-96	M00666	2.0305	2.0603	0.985536	-0.0210194
174	M00665	0.10133	V$SP3_Q3	Sp3	BF T02419; Sp3; Species: chick, Gallus gallus.BF T02453; Sp3; Species: rat, Rattus norvegicus.BF T02338; Sp3; Species: human, Homo sapiens.	T02419T02453T02338	14	A S M C T T G G G S R G G G	2.46e-133	9.83e-133	M00665	3.1561	3.2202	0.980094	-0.0290074
160	M00634	0.0299017	V$GCM_Q2	GCM	BF T02306; GCMa; Species: human, Homo sapiens.BF T02307; GCMa; Species: mouse, Mus musculus.BF T02308; GCMb; Species: mouse, Mus musculus.	T02306T02307T02308	12	C N N R C C C G C A T D	1.69e-110	4.61e-110	M00634	1.3733	1.4108	0.973419	-0.0388667
181	M00693	0.159842	V$E12_Q6	E12	BF T00204; E12; Species: human, Homo sapiens.BF T00675; E12; Species: rat, Rattus norvegicus.BF T01786; E12; Species: mouse, Mus musculus.BF T01787; E12; Species: clawed frog, Xenopus laevis.	T00204T00675T01786T01787	11	R R C A G G T G N C V	3.71e-114	1.05e-113	M00693	3.1738	3.2642	0.972306	-0.0405182
246	M00947	0.134764	V$CP2_02	CP2/LBP-1c/LSF	BF T00152; CP2; Species: mouse, Mus musculus.BF T08971; CP2; Species: mouse, Mus musculus.BF T00151; CP2a; Species: human, Homo sapiens.	T00152T08971T00151	15	G C T G G N T N G N N C Y N G	2.46e-127	8.72e-127	M00947	3.4931	3.6038	0.969282	-0.045011
214	M00792	0.0145172	V$SMAD_Q6	SMAD	BF T03885; Smad1; Species: human, Homo sapiens.BF T04254; Smad1; Species: mouse, Mus musculus.BF T04429; Smad1; Species: rat, Rattus norvegicus.BF T08914; Smad1; Species: mouse, Mus musculus.BF T03886; Smad1.1; Species: clawed frog, Xenopus laevis.BF T04095; Smad2; Species: human, Homo sapiens.BF T04273; Smad2; Species: mouse, Mus musculus.BF T04232; Smad2; Species: rat, Rattus norvegicus.BF T040…	T03885T04254T04429T08914T03886T04095T04273T04232T04096T04210T04431T08509T05271T03882T05067T04292	7	A G A C N B C	4.9e-120	1.55e-119	M00792	1.2265	1.2758	0.961358	-0.056855
37	M00083	0.791609	V$MZF1_01	MZF1	BF T00529; MZF-1; Species: human, Homo sapiens.	T00529	7	G N G G G G A	1.03e-23	1.24e-23	M00083	2.0563	2.1524	0.955352	-0.0658955
154	M00513	0.284812	V$ATF3_Q6	ATF3	BF T01095; ATF3; Species: rat, Rattus norvegicus.BF T01313; ATF3; Species: human, Homo sapiens.BF T04850; ATF3; Species: mouse, Mus musculus.	T01095T01313T04850	14	C B C T G A C G T C A N C S	7.93e-69	1.32e-68	M00513	2.3232	2.4322	0.955185	-0.0661485
266	M00993	0.0435223	V$TAL1_Q6	TAL1	BF T01799; Tal-1; Species: mouse, Mus musculus.BF T01800; Tal-1; Species: chick, Gallus gallus.BF T00790; Tal-1alpha; Species: human, Homo sapiens.	T01799T01800T00790	10	T C C A K C T G N Y	9.5e-126	3.22e-125	M00993	1.7759	1.8856	0.941822	-0.0864733
178	M00684	0.0161403	V$XPF1_Q6	XPF-1	BF T00906; XPF-1; Species: dog, Canis familiaris (Canis canis).	T00906	10	T C W G R R S A M C	3.12e-125	1.05e-124	M00684	1.2843	1.3649	0.940948	-0.087813
13	M00033	0.111459	V$P300_01	p300	BF T01427; p300; Species: human, Homo sapiens.	T01427	11	G G G A G T N N N N S	3.29e-33	4.17e-33	M00033	1.203	1.2838	0.937062	-0.0937838
63	M00187	0.270741	V$USF_Q6	USF	BF T00870; USF; Species: hamster, Cricetulus sp.BF T00872; USF; Species: chick, Gallus gallus.BF T00876; USF; Species: duck, Cairina moschata.BF T00874; USF1; Species: human, Homo sapiens.BF T00875; USF1; Species: rat, Rattus norvegicus.BF T00877; USF1; Species: mouse, Mus musculus.BF T08279; USF1; Species: rat, Rattus norvegicus.BF T05262; USF1:USF2; Species: rat, Rattus norvegicus.BF T02115; US…	T00870T00872T00876T00874T00875T00877T08279T05262T02115T08314	10	G Y C A C G T G N C	1.53e-54	2.26e-54	M00187	1.8825	2.0132	0.935078	-0.0968406
165	M00649	0.26985	V$MAZ_Q6	MAZ	BF T00490; MAZ; Species: human, Homo sapiens.BF T02303; MAZ; Species: mouse, Mus musculus.BF T02304; MAZ; Species: golden (Syrian) hamster, Mesocricetus auratus.	T00490T02303T02304	8	G G G G A G G G	8.83e-116	2.57e-115	M00649	4.8118	5.1496	0.934403	-0.0978837
220	M00804	0.0601148	V$E2A_Q2	E2A	BF T00204; E12; Species: human, Homo sapiens.BF T00675; E12; Species: rat, Rattus norvegicus.BF T01786; E12; Species: mouse, Mus musculus.BF T00207; E47; Species: human, Homo sapiens.BF T00674; E47; Species: rat, Rattus norvegicus.BF T01788; E47; Species: mouse, Mus musculus.BF T00432; ITF-1; Species: human, Homo sapiens.BF T00512; MRF4; Species: rat, Rattus norvegicus.BF T00525; MyoD; Species: h…	T00204T00675T01786T00207T00674T01788T00432T00512T00525T00526T00528T01532T08853	12	C A C C T G Y Y N C N K	2.69e-127	9.5e-127	M00804	2.1111	2.2609	0.933743	-0.0989023
187	M00706	0.0388961	V$TFIII_Q6	TFII-I	BF T00824; TFII-I; Species: human, Homo sapiens.	T00824	9	R G A G G K A G G	3.97e-129	1.48e-128	M00706	1.7503	1.8824	0.929824	-0.104971
176	M00678	0.103548	V$TEL2_Q6	Tel-2	BF T04998; Tel-2a; Species: human, Homo sapiens.BF T04886; Tel-2b; Species: human, Homo sapiens.BF T04999; Tel-2c; Species: human, Homo sapiens.	T04998T04886T04999	10	Y T A C T T C C T G	6.38e-89	1.32e-88	M00678	1.7783	1.9158	0.928228	-0.107448
215	M00796	0.0639609	V$USF_Q6_01	USF	BF T00870; USF; Species: hamster, Cricetulus sp.BF T00872; USF; Species: chick, Gallus gallus.BF T00876; USF; Species: duck, Cairina moschata.BF T02378; USF-1; Species: Kenyan clawed frog, Xenopus borealis.BF T00874; USF1; Species: human, Homo sapiens.BF T00875; USF1; Species: rat, Rattus norvegicus.BF T00877; USF1; Species: mouse, Mus musculus.BF T08279; USF1; Species: rat, Rattus norvegicus.BF …	T00870T00872T00876T02378T00874T00875T00877T08279T05262T05418T05419T00878T01555T02115T08313T08314T08315T02377	10	R C C A C G T G A S	5.11e-125	1.71e-124	M00796	2.121	2.2881	0.92697	-0.109405
139	M00444	0.230168	V$VDR_Q3	VDR	BF T00885; VDR; Species: human, Homo sapiens.BF T00882; VDR; Species: rat, Rattus norvegicus.BF T00883; VDR; Species: mouse, Mus musculus.BF T00884; VDR; Species: chick, Gallus gallus.BF T01369; VDR; Species: domestic pig, Sus scrofa.BF T08482; VDR; Species: human, Homo sapiens.	T00885T00882T00883T00884T01369T08482	15	G G G K N A R N R R G G W S A	6.58e-64	1.04e-63	M00444	1.9481	2.1024	0.926608	-0.109969
190	M00720	0.10691	V$CACBINDINGPROTEIN_Q6	CAC-binding protein	BF T00076; CAC-binding protein; Species: mouse, Mus musculus.	T00076	9	G R G G S T G G G	1.47e-126	5.1e-126	M00720	2.9423	3.1835	0.924234	-0.113669
35	M00072	0.201867	V$CP2_01	CP2	BF T00152; CP2; Species: mouse, Mus musculus.BF T08971; CP2; Species: mouse, Mus musculus.	T00152T08971	11	G C H C D A M C C A G	4.19e-69	6.96e-69	M00072	1.9442	2.1071	0.92269	-0.116082
185	M00698	0.114123	V$HEB_Q6	HEB	BF T01503; HEB; Species: human, Homo sapiens.	T01503	8	R C C W G C T G	1.64e-127	5.85e-127	M00698	3.12	3.3892	0.920571	-0.119399
150	M00491	1.04603	V$MAZR_01	MAZR	BF T04796; MAZR; Species: mouse, Mus musculus.BF T04797; MAZR; Species: human, Homo sapiens.	T04796T04797	11	S G G G G G G G G M C	7.32e-78	1.34e-77	M00491	7.0431	7.7007	0.914605	-0.128779
172	M00657	0.0942178	V$PTF1BETA_Q6	PTF1-beta	BF T00701; PTF1-beta; Species: rat, Rattus norvegicus.	T00701	14	G R G A A A M B B W C A G S	3.05e-74	5.28e-74	M00657	1.499	1.6523	0.90722	-0.140475
188	M00712	0.0710141	V$MYOGENIN_Q6	myogenin	BF T00528; myogenin; Species: mouse, Mus musculus.BF T01531; myogenin; Species: chick, Gallus gallus.BF T01532; myogenin; Species: rat, Rattus norvegicus.BF T01533; myogenin; Species: quail, Coturnix coturnix.BF T03900; myogenin; Species: Common carp, Cyprinus carpio.BF T03901; myogenin; Species: rainbow trout, Oncorhynchus mykiss.BF T08853; myogenin; Species: mouse, Mus musculus.	T00528T01531T01532T01533T03900T03901T08853	8	R G C A G S T G	9.14e-128	3.28e-127	M00712	2.327	2.5669	0.906541	-0.141556
223	M00819	0.0239491	P$KNOX3_01	Knox3	BF T02063; KNOX3; Species: barley, Hordeum vulgare.	T02063	6	S T G A C R	6.84e-119	2.13e-118	M00819	1.3638	1.5219	0.896117	-0.158241
252	M00963	0.0218016	V$T3R_Q6	T3R	BF T05299; RAR-alpha; Species: human, Homo sapiens.BF T05273; RAR-alpha:RXR-alpha; Species: rat, Rattus norvegicus.BF T05300; RAR-alpha:RXR-alpha; Species: human, Homo sapiens.BF T05370; RAR-alpha:RXR-gamma; Species: human, Homo sapiens.BF T00719; RAR-alpha1; Species: human, Homo sapiens.BF T00721; RAR-beta; Species: human, Homo sapiens.BF T01326; RAR-beta2; Species: human, Homo sapiens.BF T00720…	T05299T05273T05300T05370T00719T00721T01326T00720T01329T01345T01331T08348T08433T01332T01334T01349T08793T08867T01366T01333T04807T00838T00841T01152T01342T01153T01173T00852T00851T00853T01350	8	M N T G W C C T	3.12e-134	1.26e-133	M00963	1.4737	1.6465	0.89505	-0.15996
38	M00084	0.144728	V$MZF1_02	MZF1	BF T00529; MZF-1; Species: human, Homo sapiens.	T00529	13	K N N N K A G G G G N A A	7.97e-61	1.22e-60	M00084	1.5524	1.736	0.89424	-0.161267
255	M00968	0.197862	P$ATMYB77_01	AtMYB-77	BF T02590; Myb-77; Species: thale cress, Arabidopsis thaliana.	T02590	12	A N N G A C R G T T A S	2e-32	2.51e-32	M00968	1.3519	1.52	0.889408	-0.169083
282	M01048	0.0747858	N$TRA1_01	Tra-1	BF T00842; Tra-1 (long form); Species: Caenorhabditis elegans.	T00842	8	T G G G W G G T	1.18e-124	3.89e-124	M01048	2.2997	2.592	0.88723	-0.17262
274	M01032	0.0164375	V$HNF4_Q6_02	HNF4	BF T02758; HNF-4; Species: human, Homo sapiens.BF T05017; HNF-4; Species: rat, Rattus norvegicus.BF T05294; HNF-4; Species: chipmunk, Tamias asiaticus (sibiricus).BF T08260; HNF-4; Species: chipmunk, Tamias asiaticus (sibiricus).BF T03828; HNF-4alpha; Species: human, Homo sapiens.BF T05287; HNF-4alpha; Species: mouse, Mus musculus.BF T05288; HNF-4alpha; Species: rat, Rattus norvegicus.BF T00372; …	T02758T05017T05294T08260T03828T05287T05288T00372T02421T02424T02429T00373T02422T02423T02428T02425	6	A G K Y C A	1.32e-114	3.78e-114	M01032	1.2259	1.383	0.886406	-0.17396
126	M00413	0.0931061	V$AREB6_02	AREB6	BF T00625; ZEB (1124 AA); Species: human, Homo sapiens.	T00625	10	W N W C A C C T G W	3.97e-45	5.41e-45	M00413	1.2375	1.4065	0.879844	-0.184681
92	M00280	0.185985	V$RFX1_01	RFX1	BF T01666; RFX1; Species: mouse, Mus musculus.BF T01673; RFX1; Species: human, Homo sapiens.	T01666T01673	13	G T N R C N W R G Y A A C	4.46e-46	6.16e-46	M00280	1.4866	1.6951	0.876998	-0.189354
283	M01049	0.0353241	N$TRA1_02	Tra-1	BF T00842; Tra-1 (long form); Species: Caenorhabditis elegans.	T00842	8	T G G G W G G T	1.58e-108	4.17e-108	M01049	1.4211	1.6212	0.876573	-0.190054
180	M00691	0.153351	V$ATF1_Q6	ATF-1	BF T00968; ATF-1; Species: human, Homo sapiens.BF T01304; ATF-1; Species: mouse, Mus musculus.	T00968T01304	11	C Y Y T G A C G T C A	3.17e-68	5.23e-68	M00691	1.7021	1.9562	0.870105	-0.200738
18	M00046	0.136628	F$GCR1_01	GCR1	BF T00322; GCR1; Species: yeast, Saccharomyces cerevisiae.	T00322	9	G G C T T C C W C	7.36e-43	9.88e-43	M00046	1.3278	1.5304	0.867616	-0.204871
163	M00646	0.0324301	V$LFA1_Q6	LF-A1	BF T00466; LF-A1; Species: chick, Gallus gallus.BF T00467; LF-A1; Species: human, Homo sapiens.BF T00468; LF-A1; Species: rat, Rattus norvegicus.	T00466T00467T00468	8	G G G S T C W R	3.04e-132	1.19e-131	M00646	1.6727	1.9301	0.866639	-0.206497
158	M00531	0.338445	V$NERF_Q2	NERF1a	BF T05021; NERF-1a; Species: human, Homo sapiens.	T05021	18	Y R N C A G G A A G Y R N S T B D S	1.16e-78	2.15e-78	M00531	2.993	3.4879	0.858109	-0.220766
207	M00761	0.0191361	V$P53_DECAMER_Q2	p53 decamer	BF T06004; DeltaNp63alpha; Species: human, Homo sapiens.BF T06296; p53; Species: cattle, Bos taurus.BF T06298; p53; Species: monkey, Cercopithecus aethiops.BF T06299; p53; Species: hamster (Chinese hamster), Cricetulus griseus.BF T06307; p53; Species: cat, Felis silvestris catus.BF T06310; p53; Species: macaque, Macaca fascicularis.BF T06300; p53; Species: golden (Syrian) hamster, Mesocricetus au…	T06004T06296T06298T06299T06307T06310T06300T01806T06302T06297T00671T04997T06301T06306T08321T08323T08884T06168T06135T04931T06006T06137	10	R G R C A W G N C Y	8.71e-115	2.5e-114	M00761	1.2641	1.4769	0.855914	-0.224462
53	M00154	0.97686	F$STRE_01	STRE			7	T M A G G G G	7.9e-28	9.66e-28	M00154	2.502	2.9366	0.852006	-0.231065
108	M00344	0.039	P$RAV1_02	RAV1	BF T02637; RAV1; Species: thale cress, Arabidopsis thaliana.	T02637	7	C A C C T G R	2.98e-116	8.73e-116	M00344	1.557	1.8342	0.848871	-0.236382
34	M00071	0.255867	V$E47_02	E47	BF T00207; E47; Species: human, Homo sapiens.	T00207	11	M R C A G G T G T T M	5.64e-63	8.79e-63	M00071	2.03	2.4042	0.844356	-0.244077
66	M00193	0.08877	V$NF1_Q6	NF-1	BF T00539; NF-1; Species: human, Homo sapiens.BF T00533; NF-1; Species: cat, Felis silvestris catus.BF T00534; NF-1; Species: monkey, Cercopithecus aethiops.BF T00535; NF-1; Species: rat, Rattus norvegicus.BF T00536; NF-1; Species: clawed frog, Xenopus.BF T00537; NF-1; Species: mouse, Mus musculus.BF T01036; NF-1; Species: hamster, Cricetulus sp.BF T01298; NF-1; Species: sheep, Ovis aries.BF T005…	T00539T00533T00534T00535T00536T00537T01036T01298T00538	13	T T G G C N N N N N N C C	7.9e-90	1.66e-89	M00193	1.6817	1.9938	0.843465	-0.2456
270	M01003	0.025246	V$HELIOSA_01	Helios A	BF T06012; HELIOS; Species: mouse, Mus musculus.	T06012	6	T W G G G A	5.24e-132	2.03e-131	M01003	1.5208	1.8236	0.833955	-0.261959
73	M00234	0.220179	I$SUH_01	Su(H)	BF T01615; Su; Species: fruit fly, Drosophila melanogaster.	T01615	12	A N Y G T G G G A A M C	2.04e-51	2.93e-51	M00234	1.6625	2.0039	0.829632	-0.269456
204	M00749	0.054679	V$SREBP1_Q6	SREBP-1	BF T01559; SREBP-1; Species: hamster (Chinese hamster), Cricetulus griseus.BF T01562; SREBP-1c; Species: rat, Rattus norvegicus.	T01559T01562	7	C A C S C C A	1.71e-117	5.15e-117	M00749	1.8039	2.1763	0.828884	-0.270758
49	M00122	0.0405492	V$USF_02	USF	BF T00870; USF; Species: hamster, Cricetulus sp.BF T00872; USF; Species: chick, Gallus gallus.BF T00876; USF; Species: duck, Cairina moschata.BF T00874; USF1; Species: human, Homo sapiens.BF T00875; USF1; Species: rat, Rattus norvegicus.BF T00877; USF1; Species: mouse, Mus musculus.BF T08279; USF1; Species: rat, Rattus norvegicus.	T00870T00872T00876T00874T00875T00877T08279	10	R N C A C G T G N Y	2.68e-91	5.78e-91	M00122	1.3224	1.6085	0.822132	-0.282557
277	M01037	0.125183	V$GLI_Q2	GLI	BF T00330; GLI1; Species: human, Homo sapiens.BF T06385; Gli1; Species: mouse, Mus musculus.BF T06386; Gli2; Species: mouse, Mus musculus.BF T04961; GLI2alpha; Species: human, Homo sapiens.BF T00331; GLI3; Species: human, Homo sapiens.BF T06387; Gli3; Species: mouse, Mus musculus.BF T06390; GliH1; Species: mouse, Mus musculus.	T00330T06385T06386T04961T00331T06387T06390	10	B T G G G T G G T C	4.36e-89	9.05e-89	M01037	1.9446	2.3669	0.821581	-0.283525
83	M00255	0.593316	V$GC_01	GC box			13	R G G G G C G G G G C N K	3.77e-86	7.55e-86	M00255	5.1761	6.3158	0.819548	-0.2871
24	M00053	0.131252	V$CREL_01	c-Rel	BF T00168; c-Rel; Species: human, Homo sapiens.BF T00169; c-Rel; Species: mouse, Mus musculus.BF T01154; c-Rel; Species: chick, Gallus gallus.	T00168T00169T01154	10	S G G R N T T T C C	2.36e-35	3.02e-35	M00053	1.2548	1.5338	0.818099	-0.289653
196	M00733	0.159115	V$SMAD4_Q6	SMAD-4	BF T03882; Smad4; Species: rat, Rattus norvegicus.BF T03884; Smad4; Species: zebra fish, Brachydanio rerio.BF T05067; Smad4; Species: mouse, Mus musculus.BF T04292; Smad4; Species: human, Homo sapiens.BF T04252; Smad4; Species: domestic pig, Sus scrofa.	T03882T03884T05067T04292T04252	15	G K S R K K C A G M C A N C Y	1.94e-109	5.21e-109	M00733	2.9377	3.6271	0.809931	-0.304129
221	M00806	0.0224508	V$NF1_Q6_01	NF-1	BF T00174; CTF; Species: human, Homo sapiens.BF T00176; CTF-1; Species: human, Homo sapiens.BF T00177; CTF-2; Species: human, Homo sapiens.BF T00539; NF-1; Species: human, Homo sapiens.BF T00535; NF-1; Species: rat, Rattus norvegicus.BF T00537; NF-1; Species: mouse, Mus musculus.BF T00599; NF-1/L; Species: rat, Rattus norvegicus.BF T02331; NF-1A; Species: rat, Rattus norvegicus.	T00174T00176T00177T00539T00535T00537T00599T02331	14	T G G N N N N N N G C C A A	8.36e-102	2.04e-101	M00806	1.2286	1.5201	0.808236	-0.307151
275	M01034	0.0300884	V$EBOX_Q6_01	Ebox	BF T01497; ALF1A; Species: mouse, Mus musculus.BF T05848; BHLHB2; Species: rat, Rattus norvegicus.BF T05851; BHLHB3; Species: rat, Rattus norvegicus.BF T00140; c-Myc; Species: human, Homo sapiens.BF T00141; c-Myc; Species: chick, Gallus gallus.BF T00142; c-Myc; Species: rat, Rattus norvegicus.BF T00143; c-Myc; Species: mouse, Mus musculus.BF T03427; c-Myc; Species: chimpanzee, Pan troglodytes.BF …	T01497T05848T05851T00140T00141T00142T00143T03427T03428T03430T03432T03433T03450T03454T03455T03462T03466T03532T03537T03464T03465T05838T05839T05845T01566T00204T00675T01786T01787T00207T00674T01788T00945T00946T00947T00948T01569T04371T04373T04375T04380T04381T04385T04370T04372T04374T04387T04388T01503T02272T02271T01447T01654T01655T00406T01188T01189T01794T00431T00432T00433T01565T02390T02391T02392T00484T01…	8	C A C S T G N C	2e-109	5.36e-109	M01034	1.3663	1.7252	0.791966	-0.336489
71	M00209	3.15532	V$NFY_C	NF-Y	BF T00084; CBF(2); Species: rat, Rattus norvegicus.BF T00087; CBF-A; Species: rat, Rattus norvegicus.BF T08967; CBF-A; Species: rat, Rattus norvegicus.BF T00088; CBF-B; Species: rat, Rattus norvegicus.BF T00150; NF-Y; Species: human, Homo sapiens.BF T00613; NF-Y; Species: mouse, Mus musculus.BF T01804; NF-YA; Species: human, Homo sapiens.BF T00615; NF-YA; Species: mouse, Mus musculus.BF T08679; N…	T00084T00087T08967T00088T00150T00613T01804T00615T08679T00154T00616T08680	13	C T G A T T G G Y T A S Y	3.43e-25	4.15e-25	M00209	5.437	6.8716	0.791228	-0.337835
186	M00700	0.14189	P$ROM_Q2	ROM	BF T02809; ROM1; Species: french bean, Phaseolus vulgaris.BF T02810; ROM2; Species: french bean, Phaseolus vulgaris.	T02809T02810	9	G C C A C S T C A	4.1e-101	9.85e-101	M00700	2.4215	3.0824	0.785589	-0.348153
161	M00641	0.198403	V$HSF_Q6	HSF	BF T00383; HSF; Species: human, Homo sapiens.BF T01041; HSF; Species: clawed frog, Xenopus laevis.BF T00384; HSF1; Species: mouse, Mus musculus.	T00383T01041T00384	13	T T C C M G A R G Y T T C	6.69e-56	9.97e-56	M00641	1.6694	2.1321	0.782984	-0.352945
14	M00035	0.176775	V$VMAF_01	v-Maf	BF T01430; v-Maf; Species: AS42, avian musculoaponeurotic fibrosarcoma virus.	T01430	13	T G C T G A C T C A G C A	1.2e-39	1.58e-39	M00035	1.3881	1.7789	0.780314	-0.357874
97	M00319	0.199395	V$MEF3_B	MEF-3			12	K G S T C A G G T T W C	8.79e-64	1.39e-63	M00319	1.8188	2.3508	0.773694	-0.370165
96	M00308	0.279616	F$STRE_B	STRE	BF T01257; MSN2; Species: yeast, Saccharomyces cerevisiae.BF T01258; MSN4; Species: yeast, Saccharomyces cerevisiae.	T01257T01258	6	M A G G G G	2.06e-74	3.6e-74	M00308	2.487	3.2471	0.765914	-0.384745
253	M00965	0.0680797	V$DR4_Q2	LXR, PXR, CAR, COUP, RAR	BF T02261; CAR; Species: human, Homo sapiens.BF T05315; CAR:RXR-alpha; Species: rat, Rattus norvegicus.BF T05676; CAR:RXR-alpha; Species: human, Homo sapiens.BF T05257; CAR2:RXR-alpha; Species: mouse, Mus musculus.BF T00147; COUP; Species: rat, Rattus norvegicus.BF T00149; COUP-TF1; Species: human, Homo sapiens.BF T00994; COUP-TF1; Species: mouse, Mus musculus.BF T08505; COUP-TF1; Species: human,…	T02261T05315T05676T05257T00147T00149T00994T08505T00045T02752T04430T04434T05320T05324T05357T04453T04467T09029T05325T04617T04618T05671T05673T05672T04619T05674T05299T05273T05300T05370T00719T00721T00720T01329T01331T08348T01334T01349T08793T08867T05670	16	Y G A M C T N N A S T R A C C Y	2.85e-110	7.76e-110	M00965	1.8454	2.4168	0.763572	-0.389165
304	M01119	0.163071	V$KAISO_01	KAISO	BF T08298; Kaiso; Species: mouse, Mus musculus.	T08298	8	T C C T G C N A	2.35e-81	4.51e-81	M01119	2.0241	2.6888	0.752789	-0.409682
110	M00360	23.3168	V$PAX3_01	Pax-3	BF T00680; Pax-3; Species: mouse, Mus musculus.	T00680	13	T C G T C A C R C T T H M	0.0003273	0.000348804	M00360	9.7244	13.0079	0.747576	-0.419707
62	M00184	0.16956	V$MYOD_Q6	MyoD	BF T00525; MyoD; Species: human, Homo sapiens.BF T00524; MyoD; Species: clawed frog, Xenopus laevis.BF T00526; MyoD; Species: mouse, Mus musculus.BF T01128; MyoD; Species: chick, Gallus gallus.	T00525T00524T00526T01128	8	C A C C T G N Y	3.61e-36	4.67e-36	M00184	1.3371	1.7894	0.747234	-0.420369
29	M00060	0.154048	I$SN_01	Sn	BF T00751; Sn; Species: fruit fly, Drosophila melanogaster.	T00751	10	R A C A G G T G Y A	1.28e-61	1.96e-61	M00060	1.5997	2.1505	0.743874	-0.426871
299	M01109	0.41118	V$SZF11_01	SZF1-1	BF T08667; SZF1-1; Species: human, Homo sapiens.	T08667	15	C C A G G G T A W C A G C N G	3.96e-74	6.81e-74	M01109	3.1718	4.2694	0.742915	-0.428732
191	M00721	0.345127	V$CACCCBINDINGFACTOR_Q6	CACCC-binding factor	BF T00077; CACCC-binding factor; Species: human, Homo sapiens.	T00077	16	C A N C C N N W G G G T G D G G	1.01e-102	2.5e-102	M00721	4.5907	6.2216	0.737865	-0.438571
65	M00191	0.0598781	V$ER_Q6	ER	BF T00261; ER-alpha; Species: human, Homo sapiens.BF T00258; ER-alpha; Species: rat, Rattus norvegicus.BF T00259; ER-alpha; Species: mouse, Mus musculus.BF T00264; ER-alpha; Species: chick, Gallus gallus.BF T08300; ER-alpha; Species: human, Homo sapiens.	T00261T00258T00259T00264T08300	15	A R G N C A N N N T G A C C Y	1.51e-69	2.52e-69	M00191	1.2831	1.7456	0.735048	-0.444089
107	M00339	0.106743	V$ETS1_B	c-Ets-1	BF T00112; c-Ets-1; Species: human, Homo sapiens.BF T00111; c-Ets-1; Species: mouse, Mus musculus.BF T08420; c-Ets-1; Species: mouse, Mus musculus.	T00112T00111T08420	15	R C A G G A A G T G N N T N S	1.92e-55	2.85e-55	M00339	1.356	1.8842	0.719669	-0.474595
254	M00966	0.269392	V$DR3_Q4	VDR, CAR, PXR	BF T02261; CAR; Species: human, Homo sapiens.BF T05315; CAR:RXR-alpha; Species: rat, Rattus norvegicus.BF T05676; CAR:RXR-alpha; Species: human, Homo sapiens.BF T05257; CAR2:RXR-alpha; Species: mouse, Mus musculus.BF T04617; PXR-1; Species: human, Homo sapiens.BF T04618; PXR-1; Species: mouse, Mus musculus.BF T05671; PXR-1:RXR-alpha; Species: human, Homo sapiens.BF T05673; PXR-1:RXR-alpha; Specie…	T02261T05315T05676T05257T04617T04618T05671T05673T05672T04619T05674T01345T08433T01332T05670T00885T00882T00883T00884T01369T08482	21	R R T G N M C Y T N N T G A M C C N Y N T	2.61e-75	4.61e-75	M00966	2.4639	3.4289	0.718569	-0.476802
278	M01043	0.0581206	V$NKX25_Q5	NKX25	BF T01675; Nkx2-5; Species: mouse, Mus musculus.BF T04323; Nkx2-5; Species: human, Homo sapiens.BF T04330; Nkx2-5; Species: clawed frog, Xenopus laevis.BF T04334; Nkx2-5; Species: chick, Gallus gallus.BF T06362; Nkx2.5; Species: rat, Rattus norvegicus.	T01675T04323T04330T04334T06362	10	T S Y C A C T T S M	5.22e-64	8.3e-64	M01043	1.24	1.7403	0.712521	-0.488996
287	M01068	7.64824	V$UF1H3BETA_Q6	UF1H3BETA	BF T01520; UF1-H3beta; Species: rat, Rattus norvegicus.	T01520	14	G G Y G G G G G A G G G G C	9.42e-39	1.23e-38	M01068	17.3738	24.8892	0.698046	-0.518607
25	M00054	0.49938	V$NFKAPPAB_01	NF-kappaB	BF T00587; NF-kappaB; Species: rat, Rattus norvegicus.BF T00588; NF-kappaB; Species: mouse, Mus musculus.BF T00590; NF-kappaB; Species: human, Homo sapiens.BF T00593; p50; Species: human, Homo sapiens.BF T00594; RelA-p65; Species: human, Homo sapiens.	T00587T00588T00590T00593T00594	10	G G G A M T T Y C C	1.01e-68	1.67e-68	M00054	3.3142	4.7637	0.69572	-0.523422
250	M00959	0.042117	V$ER_Q6_02	ER	BF T00261; ER-alpha; Species: human, Homo sapiens.BF T00258; ER-alpha; Species: rat, Rattus norvegicus.BF T00259; ER-alpha; Species: mouse, Mus musculus.BF T00262; ER-alpha; Species: cattle, Bos taurus.BF T00263; ER-alpha; Species: clawed frog, Xenopus laevis.BF T00264; ER-alpha; Species: chick, Gallus gallus.BF T05703; ER-alpha; Species: rabbit, Oryctolagus cuniculus.BF T08300; ER-alpha; Species…	T00261T00258T00259T00262T00263T00264T05703T08300T05702T02764T04651T04649	10	A G G T C A N N N Y	1.42e-106	3.66e-106	M00959	1.4796	2.1498	0.68825	-0.538995
91	M00277	0.173959	V$LMO2COM_01	Lmo2 complex	BF T02250; Lmo2; Species: human, Homo sapiens.BF T02251; Lmo2; Species: mouse, Mus musculus.	T02250T02251	10	C N N C A G G T G B	2.57e-53	3.73e-53	M00277	1.5496	2.2655	0.683999	-0.547934
210	M00774	0.106279	V$NFKB_Q6_01	NF-kappaB	BF T00587; NF-kappaB; Species: rat, Rattus norvegicus.BF T00588; NF-kappaB; Species: mouse, Mus musculus.BF T00590; NF-kappaB; Species: human, Homo sapiens.BF T05148; NF-kappaB; Species: rabbit, Oryctolagus cuniculus.BF T00591; NF-kappaB(-like); Species: human, Homo sapiens.BF T00592; NF-kappaB(-like); Species: mouse, Mus musculus.BF T01930; NF-kappaB2 (p49); Species: human, Homo sapiens.BF T0060…	T00587T00588T00590T05148T00591T00592T01930T00606T01224T01927T01929T01925T01924T01926T00593T00389T01923T00394T00594T00595T05016	11	K G G R A A N T C C C	1.13e-90	2.42e-90	M00774	1.8326	2.6961	0.679723	-0.556982
276	M01036	0.0950303	V$COUPTF_Q6	COUPTF	BF T00147; COUP; Species: rat, Rattus norvegicus.BF T02761; COUP; Species: clawed frog, Xenopus laevis.BF T00148; COUP-TF1; Species: chick, Gallus gallus.BF T00149; COUP-TF1; Species: human, Homo sapiens.BF T00994; COUP-TF1; Species: mouse, Mus musculus.BF T06153; COUP-TF1; Species: cattle, Bos taurus.BF T08505; COUP-TF1; Species: human, Homo sapiens.BF T00045; COUP-TF2; Species: human, Homo sapi…	T00147T02761T00148T00149T00994T06153T08505T00045T06155T06154T06156	17	T G A C C Y T T G N M C N Y N G M	5.58e-99	1.31e-98	M01036	1.9055	2.8066	0.678935	-0.558654
259	M00973	0.0495685	V$E2A_Q6	E2A	BF T00204; E12; Species: human, Homo sapiens.BF T00675; E12; Species: rat, Rattus norvegicus.BF T01786; E12; Species: mouse, Mus musculus.BF T01787; E12; Species: clawed frog, Xenopus laevis.BF T00207; E47; Species: human, Homo sapiens.BF T00674; E47; Species: rat, Rattus norvegicus.BF T01788; E47; Species: mouse, Mus musculus.BF T00945; EMF1; Species: clawed frog, Xenopus.BF T01503; HEB; Species…	T00204T00675T01786T01787T00207T00674T01788T00945T01503T00406T01188T01189T01794T00431T00432T00433T00484T01619T01620T00485T00506T04675T00512T01537T01538T01539T00519T00520T00521T00949T01534T01535T01536T03903T03905T00522T00525T00524T00526T00527T01128T01551T03907T03912T03911T00528T01531T01532T01533T03900T03901T08853	8	C A C C T G N Y	2.58e-96	5.93e-96	M00973	1.4436	2.1414	0.674138	-0.568883
272	M01019	0.0678689	V$TBX5_01	TBX5	BF T04345; TBX5 (long isoform); Species: human, Homo sapiens.	T04345	8	A G G T G T N A	2.84e-65	4.55e-65	M01019	1.2891	1.9238	0.67008	-0.577595
157	M00518	0.974987	V$PPARA_02	PPARalpha:RXR-alpha	BF T00694; PPAR-alpha; Species: mouse, Mus musculus.BF T00991; PPAR-alpha; Species: rat, Rattus norvegicus.BF T01352; PPAR-alpha; Species: clawed frog, Xenopus laevis.BF T02726; PPAR-alpha; Species: human, Homo sapiens.BF T08431; PPAR-alpha; Species: mouse, Mus musculus.BF T08991; PPAR-alpha; Species: rat, Rattus norvegicus.BF T01345; RXR-alpha; Species: human, Homo sapiens.BF T01331; RXR-alpha; …	T00694T00991T01352T02726T08431T08991T01345T01331T01359T04383T08348T08433T08930	17	R G G T C A T W G G G G T S A N G	7.56e-52	1.09e-51	M00518	3.9665	5.9691	0.664506	-0.589647
211	M00776	0.0786752	V$SREBP_Q3	SREBP	BF T01559; SREBP-1; Species: hamster (Chinese hamster), Cricetulus griseus.BF T04556; SREBP-1; Species: rabbit, Oryctolagus cuniculus.BF T04562; SREBP-1; Species: mouse, Mus musculus.BF T04563; SREBP-1; Species: domestic pig, Sus scrofa.BF T04584; SREBP-1; Species: chick, Gallus gallus.BF T01556; SREBP-1a; Species: human, Homo sapiens.BF T01557; SREBP-1b; Species: human, Homo sapiens.BF T01558; S…	T01559T04556T04562T04563T04584T01556T01557T01558T01562T01560T01561T04553T04564T04567	12	V N N V T C A C C C Y A	4.46e-98	1.04e-97	M00776	1.7339	2.6168	0.662603	-0.593783
179	M00687	0.334977	V$ALPHACP1_01	alpha-CP1	BF T00150; NF-Y; Species: human, Homo sapiens.BF T00613; NF-Y; Species: mouse, Mus musculus.	T00150T00613	11	C A G C C A A T G A G	5.02e-39	6.58e-39	M00687	1.7227	2.6058	0.661102	-0.597055
67	M00194	0.239631	V$NFKB_Q6	NF-kappaB	BF T00587; NF-kappaB; Species: rat, Rattus norvegicus.BF T00588; NF-kappaB; Species: mouse, Mus musculus.BF T00590; NF-kappaB; Species: human, Homo sapiens.BF T00593; p50; Species: human, Homo sapiens.BF T00389; p50; Species: rat, Rattus norvegicus.BF T01923; p50; Species: mouse, Mus musculus.	T00587T00588T00590T00593T00389T01923	11	G G G G A M T T T C C	1.89e-62	2.93e-62	M00194	1.9522	2.9745	0.656312	-0.607546
88	M00264	0.127116	V$STAF_02	Staf	BF T02247; Staf; Species: clawed frog, Xenopus laevis.	T02247	21	M N T T C C C A K M A T K C M W N G C R A	2.63e-74	4.57e-74	M00264	1.6743	2.5563	0.65497	-0.610499
281	M01047	48.7899	V$AP2ALPHA_03	AP-2alphaA	BF T00035; AP-2alphaA; Species: human, Homo sapiens.	T00035	15	A N M G C C T N A G G C K N T	3.71e-14	4.23e-14	M01047	44.3426	69.3261	0.639623	-0.644705
84	M00257	0.314075	V$RREB1_01	RREB-1	BF T01975; RREB-1; Species: human, Homo sapiens.	T01975	14	C C C C A A A C M M C C C C	2.35e-44	3.19e-44	M00257	1.7847	2.9105	0.613194	-0.705585
76	M00239	0.326131	V$T3R_01	v-ErbA	BF T00886; v-ErbA; Species: AEV, avian erythroblastosis virus.	T00886	14	S N N T R A G G T C A C G S	1.96e-19	2.3e-19	M00239	1.3692	2.5619	0.534447	-0.903881
262	M00977	0.0486098	V$EBF_Q6	EBF	BF T01112; COE1; Species: mouse, Mus musculus.BF T05006; COE2; Species: mouse, Mus musculus.BF T05008; COE3; Species: mouse, Mus musculus.BF T01040; Olf-1; Species: rat, Rattus norvegicus.	T01112T05006T05008T01040	11	K T C C C Y W G R G A	2.04e-112	5.69e-112	M00977	1.6347	3.1136	0.525019	-0.929558
279	M01044	0.251929	V$TBX5_Q5	TBX5	BF T04347; Tbx5; Species: mouse, Mus musculus.BF T04348; Tbx5; Species: chick, Gallus gallus.BF T04422; Tbx5; Species: clawed frog, Xenopus laevis.BF T04345; TBX5 (long isoform); Species: human, Homo sapiens.	T04347T04348T04422T04345	10	C T C A C A C C T T	1.01e-19	1.18e-19	M01044	1.2886	2.6378	0.488513	-1.03353
22	M00051	4.55258	V$NFKAPPAB50_01	NF-kappaB (p50)	BF T00593; p50; Species: human, Homo sapiens.	T00593	10	G G G G A T Y C C C	4.11e-47	5.71e-47	M00051	13.2427	27.6289	0.479306	-1.06098
206	M00754	0.621005	F$ZAP1_Q6	ZAP1	BF T03717; ZAP1; Species: yeast, Saccharomyces cerevisiae.	T03717	11	A C C C T A A A G G T	0.000216674	0.000231214	M00754	1.2397	2.6556	0.466825	-1.09905
257	M00970	6.44873	P$ATMYB84_01	AtMYB-84	BF T02597; Myb-84; Species: thale cress, Arabidopsis thaliana.	T02597	12	G G G G G T A G G T G S	3.07e-16	3.53e-16	M00970	7.3481	15.9885	0.459587	-1.12159
208	M00766	2.92408	V$LXR_DR4_Q3	LXR direct repeat 4	BF T05320; LXR-alpha:RXR-alpha; Species: mouse, Mus musculus.BF T05324; LXR-alpha:RXR-alpha; Species: human, Homo sapiens.BF T05357; LXR-alpha:RXR-alpha; Species: rat, Rattus norvegicus.BF T05325; LXR-beta:RXR-alpha; Species: human, Homo sapiens.	T05320T05324T05357T05325	16	T G A C C G N N A G T R A C C C	1.02e-25	1.23e-25	M00766	5.1877	12.4698	0.416021	-1.26527
85	M00261	0.296953	V$OLF1_01	Olf-1	BF T01040; Olf-1; Species: rat, Rattus norvegicus.	T01040	19	C D A B T C C C Y A G R G A R B N K G	7.31e-75	1.28e-74	M00261	2.5964	6.8393	0.379629	-1.39734
149	M00483	20.4174	V$ATF6_01	ATF6	BF T04742; ATF6; Species: human, Homo sapiens.	T04742	8	T G A C G T G G	6.11e-08	6.74e-08	M00483	13.0232	37.8438	0.34413	-1.53897
70	M00208	1.1011	V$NFKB_C	NF-kappaB	BF T00587; NF-kappaB; Species: rat, Rattus norvegicus.BF T00588; NF-kappaB; Species: mouse, Mus musculus.BF T00590; NF-kappaB; Species: human, Homo sapiens.BF T00593; p50; Species: human, Homo sapiens.BF T00394; p52; Species: human, Homo sapiens.	T00587T00588T00590T00593T00394	11	G G G A C T T T C C A	6.21e-34	7.91e-34	M00208	3.0495	8.8707	0.343772	-1.54048
152	M00501	0.789413	P$ANT_01	ANT	BF T02639; ANT; Species: thale cress, Arabidopsis thaliana.	T02639	14	C A C A N W T C C C R A K G	1.29e-21	1.52e-21	M00501	1.9744	6.5394	0.301924	-1.72774
164	M00647	1.50476	V$LXR_Q3	LXR	BF T02752; LXR-alpha; Species: human, Homo sapiens.BF T04430; LXR-alpha; Species: mouse, Mus musculus.BF T04434; LXR-alpha; Species: rat, Rattus norvegicus.BF T05320; LXR-alpha:RXR-alpha; Species: mouse, Mus musculus.BF T05324; LXR-alpha:RXR-alpha; Species: human, Homo sapiens.BF T04451; LXR-beta; Species: rat, Rattus norvegicus.BF T04453; LXR-beta; Species: human, Homo sapiens.BF T04467; LXR-bet…	T02752T04430T04434T05320T05324T04451T04453T04467T09029T05325	18	T G G G G T Y A C T N N C G G T C A	9.49e-36	1.22e-35	M00647	3.9552	15.1087	0.261783	-1.93356
17	M00043	0.333257	I$DL_01	dl	BF T00196; Dl; Species: fruit fly, Drosophila melanogaster.BF T08978; Dl-A; Species: fruit fly, Drosophila melanogaster.	T00196T08978	10	G G G T T T T T C C	2.12e-17	2.45e-17	M00043	1.3459	6.8184	0.197392	-2.34086
