# Supplementary material for: Genome-wide chromatin accessibility analyses provide a map for enhancing optic nerve regeneration
Source: Sci Rep. 2021 Jul 21;11:14924. doi: 10.1038/s41598-021-94341-y (PMC8295311; doi:10.1038/s41598-021-94341-y)
Supplement: Supplementary file 5 — Supplementary Dataset 4. [file 41598_2021_94341_MOESM5_ESM.xlsx]

## Sheet: All E21 vs bckg 
Motif Name	Consensus	P-value	Log P-value	q-value (Benjamini)	# of Target Sequences with Motif(of 1583)	% of Target Sequences with Motif	# of Background Sequences with Motif(of 65656)	% of Background Sequences with Motif	Ratio Target/Background	Log2 ratio
REST-NRSF(Zf)/Jurkat-NRSF-ChIP-Seq/Homer	GGMGCTGTCCATGGTGCTGA	1e-06	-15.95	0	11	0.0069	48.8	0.0007	9.85714	3.30117
LIN-15B(Zf)/cElegans-L3-LIN15B-ChIP-Seq(modEncode)/Homer	CARTGGAGCGCRYTTGCATT	0.01	-6.44	0.0022	4	0.0025	18.3	0.0003	8.33333	3.05889
Unknown2/Arabidopsis-Promoters/Homer	AAACGACGTCGTTTT	0.01	-5.659	0.0047	4	0.0025	23.5	0.0004	6.25	2.64386
ZFP3(Zf)/HEK293-ZFP3.GFP-ChIP-Seq(GSE58341)/Homer	GGGTTTTGAAGGATGARTAGGAGTT	1	-1.551	0.2378	1	0.0006	9.2	0.0001	6	2.58496
JunD(bZIP)/K562-JunD-ChIP-Seq/Homer	ATGACGTCATCN	1e-46	-106.8	0	113	0.0714	800	0.0122	5.85246	2.54904
OCT:OCT(POU,Homeobox,IR1)/NPC-Brn2-ChIP-Seq(GSE35496)/Homer	ATGAATWATTCATGA	1e-05	-11.74	0	12	0.0076	94.9	0.0014	5.42857	2.44057
GFY-Staf(?,Zf)/Promoter/Homer	RACTACAATTCCCAGAAKGC	1e-35	-82.17	0	97	0.0613	779.5	0.0119	5.15126	2.36493
EFL-1(E2F)/cElegans-L1-EFL1-ChIP-Seq(modEncode)/Homer	TGCAARYGCGCTCYA	1e-06	-14.53	0	19	0.012	186.8	0.0028	4.28571	2.09954
GFY(?)/Promoter/Homer	ACTACAATTCCC	1e-30	-70.86	0	102	0.0644	1004.6	0.0153	4.20915	2.07353
GFX(?)/Promoter/Homer	ATTCTCGCGAGA	1e-08	-18.92	0	27	0.0171	279.2	0.0043	3.97674	1.99159
RFX(HTH)/K562-RFX3-ChIP-Seq(SRA012198)/Homer	CGGTTGCCATGGCAAC	1e-31	-72.12	0	112	0.0708	1182.1	0.018	3.93333	1.97575
Rfx2(HTH)/LoVo-RFX2-ChIP-Seq(GSE49402)/Homer	GTTGCCATGGCAACM	1e-29	-68.46	0	117	0.0739	1341.8	0.0204	3.62255	1.85701
CTCF(Zf)/CD4+-CTCF-ChIP-Seq(Barski_et_al.)/Homer	AYAGTGCCMYCTRGTGGCCA	1e-53	-123.3	0	215	0.1358	2532.4	0.0386	3.51813	1.81481
X-box(HTH)/NPC-H3K4me1-ChIP-Seq(GSE16256)/Homer	GGTTGCCATGGCAA	1e-18	-43.15	0	90	0.0569	1207.2	0.0184	3.09239	1.62872
E2F(E2F)/Hela-CellCycle-Expression/Homer	TTSGCGCGAAAA	1e-15	-35.78	0	78	0.0493	1083.9	0.0165	2.98788	1.57912
Unknown3/Arabidopsis-Promoters/Homer	AYTAAACCGG	1e-25	-59.62	0	132	0.0834	1841.8	0.0281	2.96797	1.56948
Rfx1(HTH)/NPC-H3K4me1-ChIP-Seq(GSE16256)/Homer	KGTTGCCATGGCAA	1e-31	-71.46	0	169	0.1068	2469.3	0.0376	2.84043	1.50611
Sp1(Zf)/Promoter/Homer	GGCCCCGCCCCC	1e-66	-153.7	0	388	0.2451	6134.5	0.0934	2.6242	1.39188
E2F7(E2F)/Hela-E2F7-ChIP-Seq(GSE32673)/Homer	VDTTTCCCGCCA	1e-27	-62.66	0	173	0.1093	2783.4	0.0424	2.57783	1.36616
ETS(ETS)/Promoter/Homer	AACCGGAAGT	1e-72	-166	0	426	0.2691	6861.8	0.1045	2.57512	1.36464
YY1(Zf)/Promoter/Homer	CAAGATGGCGGC	1e-16	-38.46	0	107	0.0676	1729.5	0.0263	2.57034	1.36196
NRF1(NRF)/MCF7-NRF1-ChIP-Seq(Unpublished)/Homer	CTGCGCATGCGC	1e-39	-90.44	0	263	0.1661	4408.8	0.0672	2.47173	1.30552
BORIS(Zf)/K562-CTCFL-ChIP-Seq(GSE32465)/Homer	CNNBRGCGCCCCCTGSTGGC	1e-49	-114.9	0	329	0.2078	5530.8	0.0842	2.46793	1.3033
CRE(bZIP)/Promoter/Homer	CSGTGACGTCAC	1e-29	-67.13	0	202	0.1276	3422.4	0.0521	2.44914	1.29227
AARE(HLH)/mES-cMyc-ChIP-Seq/Homer	GATTGCATCA	1e-06	-14.36	0	41	0.0259	698.2	0.0106	2.4434	1.28889
ABF1/SacCer-Promoters/Homer	CGTRNAAARTGA	1e-26	-61.1	0	187	0.1181	3193.2	0.0486	2.43004	1.28098
c-Myc(bHLH)/LNCAP-cMyc-ChIP-Seq(Unpublished)/Homer	VCCACGTG	1e-70	-162.9	0	462	0.2919	7941.6	0.121	2.4124	1.27047
E2F1(E2F)/Hela-E2F1-ChIP-Seq(GSE22478)/Homer	CWGGCGGGAA	1e-51	-119.2	0	354	0.2236	6100.2	0.0929	2.40689	1.26717
c-Jun-CRE(bZIP)/K562-cJun-ChIP-Seq(GSE31477)/Homer	ATGACGTCATCY	1e-26	-61.36	0	199	0.1257	3510	0.0535	2.34953	1.23237
ETS:E-box(ETS,bHLH)/HPC7-Scl-ChIP-Seq(GSE22178)/Homer	AGGAARCAGCTG	1e-07	-16.87	0	53	0.0335	939.6	0.0143	2.34266	1.22815
E-box(bHLH)/Promoter/Homer	SSGGTCACGTGA	1e-09	-21.17	0	71	0.0449	1287.2	0.0196	2.29082	1.19586
E2F4(E2F)/K562-E2F4-ChIP-Seq(GSE31477)/Homer	GGCGGGAAAH	1e-77	-178.6	0	566	0.3575	10559.3	0.1608	2.22326	1.15268
HIF2a(bHLH)/785_O-HIF2a-ChIP-Seq(GSE34871)/Homer	GCACGTACCC	1e-39	-90.56	0	341	0.2154	6602.4	0.1006	2.14115	1.09839
GEI-11(Myb?)/cElegans-L4-GEI11-ChIP-Seq(modEncode)/Homer	CCGACAYYTYACGGG	1e-05	-13.24	0	49	0.031	951.2	0.0145	2.13793	1.09622
HRE(HSF)/HepG2-HSF1-ChIP-Seq(GSE31477)/Homer	BSTTCTRGAABVTTCYAGAA	1e-09	-22.32	0	87	0.055	1690.9	0.0258	2.13178	1.09206
OCT:OCT(POU,Homeobox)/NPC-Brn1-ChIP-Seq(GSE35496)/Homer	ATGAATATTCATGAG	1	-1.751	0.1976	3	0.0019	58.5	0.0009	2.11111	1.078
Cbf1(bHLH)/Yeast-Cbf1-ChIP-Seq(GSE29506)/Homer	TCACGTGAYH	1e-17	-41.07	0	171	0.108	3398.4	0.0518	2.08494	1.06001
NRF(NRF)/Promoter/Homer	STGCGCATGCGC	1e-30	-71.16	0	290	0.1832	5774.8	0.088	2.08182	1.05784
PAX6(Paired,Homeobox)/Forebrain-Pax6-ChIP-Seq(GSE66961)/Homer	NGTGTTCAVTSAAGCGKAAA	1e-07	-16.54	0	69	0.0436	1395.4	0.0213	2.04695	1.03347
ELF1(ETS)/Jurkat-ELF1-ChIP-Seq(SRA014231)/Homer	AVCCGGAAGT	1e-65	-152	0	577	0.3645	11743.8	0.1789	2.03745	1.02677
FHY3(FAR1)/Arabidopsis-FHY3-ChIP-Seq(GSE30711)/Homer	HHCACGCGCBTN	1e-42	-98	0	404	0.2552	8233.1	0.1254	2.03509	1.02509
Unknown1(NR/Ini-like)/Drosophila-Promoters/Homer	MYGGTCACACTG	1e-09	-22.57	0	100	0.0632	2054	0.0313	2.01917	1.01376
Unknown3/Drosophila-Promoters/Homer	ACVAKCTGGCAGCGC	1e-07	-16.96	0	74	0.0467	1523.8	0.0232	2.01293	1.0093
CTCF-SatelliteElement(Zf?)/CD4+-CTCF-ChIP-Seq(Barski_et_al.)/Homer	TGCAGTTCCMVNWRTGGCCA	0.1	-3.77	0.029	12	0.0076	251.9	0.0038	2	1
E-box/Arabidopsis-Promoters/Homer	GCCACGTG	1e-34	-78.33	0	348	0.2198	7252.9	0.1105	1.98914	0.992145
Atf2(bZIP)/3T3L1-Atf2-ChIP-Seq(GSE56872)/Homer	NRRTGACGTCAT	1e-18	-43.56	0	202	0.1276	4212.7	0.0642	1.98754	0.990983
bHLHE40(bHLH)/HepG2-BHLHE40-ChIP-Seq(GSE31477)/Homer	KCACGTGMCN	1e-22	-51.07	0	243	0.1535	5138.4	0.0783	1.96041	0.971154
Atf1(bZIP)/K562-ATF1-ChIP-Seq(GSE31477)/Homer	GATGACGTCA	1e-34	-79.51	0	366	0.2312	7760.8	0.1182	1.95601	0.967911
HIF-1a(bHLH)/MCF7-HIF1a-ChIP-Seq(GSE28352)/Homer	TACGTGCV	1e-21	-49.86	0	240	0.1516	5097.7	0.0777	1.95109	0.964283
Pho2(bHLH)/Yeast-Pho2-ChIP-Seq(GSE29506)/Homer	CCCACGTGCT	1e-35	-80.65	0	378	0.2388	8088.8	0.1232	1.93831	0.954801
Pho4(bHLH)/Yeast-Pho4-ChIP-Seq(GSE29506)/Homer	AAGCACGTGBGD	1e-15	-35.76	0	177	0.1118	3786.3	0.0577	1.93761	0.954277
USF1(bHLH)/GM12878-Usf1-ChIP-Seq(GSE32465)/Homer	SGTCACGTGR	1e-28	-64.85	0	315	0.199	6773.3	0.1032	1.92829	0.947325
Atf7(bZIP)/3T3L1-Atf7-ChIP-Seq(GSE56872)/Homer	NGRTGACGTCAY	1e-23	-54.96	0	273	0.1725	5891.2	0.0897	1.92308	0.943416
NFY(CCAAT)/Promoter/Homer	RGCCAATSRG	1e-47	-109.8	0	499	0.3152	10770.6	0.1641	1.92078	0.941692
Usf2(bHLH)/C2C12-Usf2-ChIP-Seq(GSE36030)/Homer	GTCACGTGGT	1e-14	-33.82	0	175	0.1105	3810.9	0.0581	1.90189	0.927436
E2F6(E2F)/Hela-E2F6-ChIP-Seq(GSE31477)/Homer	GGCGGGAARN	1e-51	-119.6	0	553	0.3493	12146	0.185	1.88811	0.916941
CEBP:CEBP(bZIP)/MEF-Chop-ChIP-Seq(GSE35681)/Homer	NTNATGCAAYMNNHTGMAAY	0.0001	-9.503	0.0001	46	0.0291	1016.6	0.0155	1.87742	0.908751
EWS:FLI1-fusion(ETS)/SK_N_MC-EWS:FLI1-ChIP-Seq(SRA014231)/Homer	VACAGGAAAT	1e-39	-91.48	0	454	0.2868	10057.7	0.1532	1.87206	0.904629
Tbx20(T-box)/Heart-Tbx20-ChIP-Seq(GSE29636)/Homer	GGTGYTGACAGS	1e-10	-23.37	0	126	0.0796	2793.6	0.0426	1.86854	0.901915
ZNF165(Zf)/WHIM12-ZNF165-ChIP-Seq(GSE65937)/Homer	AAGGKGRCGCAGGCA	1e-10	-24.7	0	137	0.0865	3067.3	0.0467	1.85225	0.889278
CLOCK(bHLH)/Liver-Clock-ChIP-Seq(GSE39860)/Homer	GHCACGTG	1e-28	-65.94	0	354	0.2236	7949.1	0.1211	1.84641	0.884721
Atf4(bZIP)/MEF-Atf4-ChIP-Seq(GSE35681)/Homer	MTGATGCAAT	1e-08	-19.44	0	108	0.0682	2429.1	0.037	1.84324	0.882246
ZNF415(Zf)/HEK293-ZNF415.GFP-ChIP-Seq(GSE58341)/Homer	GRTGMTRGAGCC	1e-32	-74.1	0	397	0.2508	8964.1	0.1365	1.83736	0.877636
Elk1(ETS)/Hela-Elk1-ChIP-Seq(GSE31477)/Homer	HACTTCCGGY	1e-54	-126.2	0	611	0.386	13812.4	0.2104	1.8346	0.875466
Hoxb4(Homeobox)/ES-Hoxb4-ChIP-Seq(GSE34014)/Homer	TGATTRATGGCY	1e-05	-12.73	0	69	0.0436	1561.9	0.0238	1.83193	0.873367
ZNF264(Zf)/HEK293-ZNF264.GFP-ChIP-Seq(GSE58341)/Homer	RGGGCACTAACY	1e-35	-80.81	0	430	0.2716	9735.4	0.1483	1.83142	0.872965
Rfx5(HTH)/GM12878-Rfx5-ChIP-Seq(GSE31477)/Homer	SCCTAGCAACAG	1e-15	-35.59	0	206	0.1301	4683.6	0.0713	1.82468	0.867647
PRDM9(Zf)/Testis-DMC1-ChIP-Seq(GSE35498)/Homer	ADGGYAGYAGCATCT	1e-20	-46.09	0	267	0.1687	6099.8	0.0929	1.81593	0.860709
ETS:RUNX(ETS,Runt)/Jurkat-RUNX1-ChIP-Seq(GSE17954)/Homer	RCAGGATGTGGT	1e-05	-12.09	0	67	0.0423	1531.9	0.0233	1.81545	0.860328
REB1/SacCer-Promoters/Homer	KCCGGGTAAYRR	1e-08	-19.83	0	116	0.0733	2656.9	0.0405	1.80988	0.855891
TCFL2(HMG)/K562-TCF7L2-ChIP-Seq(GSE29196)/Homer	ACWTCAAAGG	0.001	-7.126	0.0011	36	0.0227	825.2	0.0126	1.80159	0.849269
ZNF669(Zf)/HEK293-ZNF669.GFP-ChIP-Seq(GSE58341)/Homer	GARTGGTCATCGCCC	1e-05	-12.86	0	73	0.0461	1677.6	0.0256	1.80078	0.848623
Klf9(Zf)/GBM-Klf9-ChIP-Seq(GSE62211)/Homer	GCCACRCCCACY	1e-30	-69.39	0	397	0.2508	9176.6	0.1398	1.79399	0.843173
Pit1+1bp(Homeobox)/GCrat-Pit1-ChIP-Seq(GSE58009)/Homer	ATGCATAATTCA	1e-08	-20.17	0	122	0.0771	2825.8	0.043	1.79302	0.842394
GATA:SCL(Zf,bHLH)/Ter119-SCL-ChIP-Seq(GSE18720)/Homer	CRGCTGBNGNSNNSAGATAA	0.0001	-9.536	0.0001	53	0.0335	1228.3	0.0187	1.79144	0.841123
DPL-1(E2F)/cElegans-Adult-ChIP-Seq(modEncode)/Homer	TAGCGCGC	1e-80	-185.4	0	835	0.5275	19335.6	0.2945	1.79117	0.840903
TOD6?/SacCer-Promoters/Homer	GCGATGAGMT	1e-08	-18.72	0	113	0.0714	2619.8	0.0399	1.78947	0.839535
PU.1:IRF8(ETS:IRF)/pDC-Irf8-ChIP-Seq(GSE66899)/Homer	GGAAGTGAAAST	1e-06	-14.52	0	87	0.055	2026.1	0.0309	1.77994	0.831825
ZNF143|STAF(Zf)/CUTLL-ZNF143-ChIP-Seq(GSE29600)/Homer	ATTTCCCAGVAKSCY	1e-17	-39.17	0	244	0.1541	5706.5	0.0869	1.7733	0.826439
ETS1(ETS)/Jurkat-ETS1-ChIP-Seq(GSE17954)/Homer	ACAGGAAGTG	1e-58	-134.5	0	691	0.4365	16221.7	0.2471	1.76649	0.820887
TEAD2(TEA)/Py2T-Tead2-ChIP-Seq(GSE55709)/Homer	CCWGGAATGY	1e-15	-35	0	227	0.1434	5376.4	0.0819	1.75092	0.80811
ZNF519(Zf)/HEK293-ZNF519.GFP-ChIP-Seq(GSE58341)/Homer	GAGSCCGAGC	1e-15	-36.68	0	239	0.151	5673.7	0.0864	1.74769	0.805445
ZSCAN22(Zf)/HEK293-ZSCAN22.GFP-ChIP-Seq(GSE58341)/Homer	SMCAGTCWGAKGGAGGAGGC	0.0001	-9.234	0.0001	55	0.0347	1306.2	0.0199	1.74372	0.802167
STAT5(Stat)/mCD4+-Stat5-ChIP-Seq(GSE12346)/Homer	RTTTCTNAGAAA	1e-10	-24.83	0	164	0.1036	3903.5	0.0595	1.74118	0.800062
Elk4(ETS)/Hela-Elk4-ChIP-Seq(GSE31477)/Homer	NRYTTCCGGY	1e-48	-111	0	626	0.3955	14970.8	0.228	1.73465	0.794644
GABPA(ETS)/Jurkat-GABPa-ChIP-Seq(GSE17954)/Homer	RACCGGAAGT	1e-51	-119.3	0	665	0.4201	15963.3	0.2432	1.72738	0.78859
PRDM1(Zf)/Hela-PRDM1-ChIP-Seq(GSE31477)/Homer	ACTTTCACTTTC	1e-15	-35.83	0	242	0.1529	5814.6	0.0886	1.72573	0.78721
Myf5(bHLH)/GM-Myf5-ChIP-Seq(GSE24852)/Homer	BAACAGCTGT	1e-28	-65.85	0	419	0.2647	10069.5	0.1534	1.72555	0.78706
Pknox1(Homeobox)/ES-Prep1-ChIP-Seq(GSE63282)/Homer	SCTGTCAVTCAV	1e-07	-17.6	0	118	0.0745	2836	0.0432	1.72454	0.786209
ZBTB33(Zf)/GM12878-ZBTB33-ChIP-Seq(GSE32465)/Homer	GGVTCTCGCGAGAAC	1e-05	-11.74	0	76	0.048	1830.8	0.0279	1.72043	0.782769
SpiB(ETS)/OCILY3-SPIB-ChIP-Seq(GSE56857)/Homer	AAAGRGGAAGTG	1e-07	-17.93	0	123	0.0777	2976.6	0.0453	1.71523	0.778404
Tcfcp2l1(CP2)/mES-Tcfcp2l1-ChIP-Seq(GSE11431)/Homer	NRAACCRGTTYRAACCRGYT	1e-06	-15.05	0	103	0.0651	2501.6	0.0381	1.70866	0.772867
Srebp2(bHLH)/HepG2-Srebp2-ChIP-Seq(GSE31477)/Homer	CGGTCACSCCAC	0.0001	-10.8	0	71	0.0449	1724.1	0.0263	1.70722	0.771653
Brn2(POU,Homeobox)/NPC-Brn2-ChIP-Seq(GSE35496)/Homer	ATGAATATTC	0.01	-5.855	0.0039	34	0.0215	829.8	0.0126	1.70635	0.770913
Etv2(ETS)/ES-ER71-ChIP-Seq(GSE59402)/Homer(0.967)	NNAYTTCCTGHN	1e-41	-95.59	0	581	0.367	14120.5	0.2151	1.70618	0.770773
NFAT(RHD)/Jurkat-NFATC1-ChIP-Seq(Jolma_et_al.)/Homer	ATTTTCCATT	1e-21	-49.81	0	342	0.216	8338.6	0.127	1.70079	0.766203
TEAD4(TEA)/Tropoblast-Tead4-ChIP-Seq(GSE37350)/Homer	CCWGGAATGY	1e-25	-59.14	0	398	0.2514	9709.3	0.1479	1.6998	0.765363
Unknown1/Arabidopsis-Promoters/Homer	RGGGTAWWWTHGTAA	0.01	-5.54	0.0053	32	0.0202	783.1	0.0119	1.69748	0.763394
Chop(bZIP)/MEF-Chop-ChIP-Seq(GSE35681)/Homer	ATTGCATCAT	1e-05	-11.75	0	82	0.0518	2020.8	0.0308	1.68182	0.750022
ZNF317(Zf)/HEK293-ZNF317.GFP-ChIP-Seq(GSE58341)/Homer	GTCWGCTGTYYCTCT	0.01	-6.627	0.0019	42	0.0265	1040.3	0.0158	1.67722	0.746068
SPDEF(ETS)/VCaP-SPDEF-ChIP-Seq(SRA014231)/Homer	ASWTCCTGBT	1e-45	-105.1	0	655	0.4138	16262.6	0.2477	1.67057	0.74034
Isl1(Homeobox)/Neuron-Isl1-ChIP-Seq(GSE31456)/Homer	CTAATKGV	1e-52	-121.1	0	725	0.458	18019.9	0.2745	1.66849	0.738541
Stat3(Stat)/mES-Stat3-ChIP-Seq(GSE11431)/Homer	CTTCCGGGAA	1e-20	-46.85	0	343	0.2167	8531.1	0.13	1.66692	0.737188
Dorsal(RHD)/Embryo-dl-ChIP-Seq(GSE65441)/Homer	GGGAAAAMCCCG	1e-06	-15.05	0	119	0.0752	3017.3	0.046	1.63478	0.709099
TEAD(TEA)/Fibroblast-PU.1-ChIP-Seq(Unpublished)/Homer	YCWGGAATGY	1e-13	-30.01	0	245	0.1548	6243.2	0.0951	1.62776	0.702888
Arnt:Ahr(bHLH)/MCF7-Arnt-ChIP-Seq(Lo_et_al.)/Homer	TBGCACGCAA	1e-30	-69.68	0	518	0.3272	13244.9	0.2018	1.62141	0.697247
n-Myc(bHLH)/mES-nMyc-ChIP-Seq(GSE11431)/Homer	VRCCACGTGG	1e-23	-54.74	0	434	0.2742	11170.8	0.1702	1.61105	0.687998
Fli1(ETS)/CD8-FLI-ChIP-Seq(GSE20898)/Homer	NRYTTCCGGH	1e-52	-120.6	0	783	0.4946	20177.5	0.3074	1.60898	0.686145
Srebp1a(bHLH)/HepG2-Srebp1a-ChIP-Seq(GSE31477)/Homer	RTCACSCCAY	0.0001	-11.24	0	93	0.0587	2409.5	0.0367	1.59946	0.67758
HIF-1b(HLH)/T47D-HIF1b-ChIP-Seq(GSE59937)/Homer	RTACGTGC	1e-49	-114.7	0	772	0.4877	20055	0.3055	1.5964	0.674822
Pbx3(Homeobox)/GM12878-PBX3-ChIP-Seq(GSE32465)/Homer	SCTGTCAMTCAN	1e-06	-14.23	0	122	0.0771	3168.4	0.0483	1.59627	0.674708
Unknown5/Drosophila-Promoters/Homer	GCTGATAASV	1e-11	-27.63	0	242	0.1529	6291.1	0.0958	1.59603	0.674491
HLH-1(bHLH)/cElegans-Embryo-HLH1-ChIP-Seq(modEncode)/Homer	RACAGCTGTTBH	1e-18	-42.89	0	363	0.2293	9436.6	0.1437	1.59569	0.674176
STAT6(Stat)/Macrophage-Stat6-ChIP-Seq(GSE38377)/Homer	TTCCKNAGAA	1e-10	-24.97	0	223	0.1409	5825.2	0.0887	1.5885	0.667666
E-box/Drosophila-Promoters/Homer	AACAGCTGTTHN	1e-05	-12.02	0	105	0.0663	2753.6	0.0419	1.58234	0.662059
Bapx1(Homeobox)/VertebralCol-Bapx1-ChIP-Seq(GSE36672)/Homer	TTRAGTGSYK	1e-60	-140.4	0	898	0.5673	23619.5	0.3598	1.57671	0.656917
Mouse_Recombination_Hotspot(Zf)/Testis-DMC1-ChIP-Seq(GSE24438)/Homer	ACTYKNATTCGTGNTACTTC	0.1	-3.632	0.0328	23	0.0145	605.7	0.0092	1.57609	0.656347
DREF/Drosophila-Promoters/Homer	AVYTATCGATAD	1	-1.427	0.2678	4	0.0025	102.4	0.0016	1.5625	0.643856
Unknown4/Arabidopsis-Promoters/Homer	CKTCKTCTTY	1e-30	-70.8	0	584	0.3689	15519.8	0.2364	1.56049	0.642
Max(bHLH)/K562-Max-ChIP-Seq(GSE31477)/Homer	RCCACGTGGYYN	1e-17	-39.95	0	368	0.2325	9792.7	0.1492	1.55831	0.639983
Sox4(HMG)/proB-Sox4-ChIP-Seq(GSE50066)/Homer	YCTTTGTTCC	1e-17	-40.25	0	372	0.235	9911.7	0.151	1.55629	0.638112
NFkB-p65-Rel(RHD)/ThioMac-LPS-Expression(GSE23622)/Homer	GGAAATTCCC	0.1	-4.554	0.0137	33	0.0208	877	0.0134	1.55224	0.634351
SPCH(bHLH)/Seedling-SPCH-ChIP-Seq(GSE57497)/Homer	WNBCACGTGA	1e-29	-68.82	0	582	0.3677	15562.6	0.2371	1.55082	0.633034
PAX5(Paired,Homeobox)/GM12878-PAX5-ChIP-Seq(GSE32465)/Homer	GCAGCCAAGCRTGACH	1e-12	-28.48	0	278	0.1756	7456.3	0.1136	1.54577	0.62833
BMYB(HTH)/Hela-BMYB-ChIP-Seq(GSE27030)/Homer	NHAACBGYYV	1e-38	-87.82	0	704	0.4447	18934.2	0.2884	1.54196	0.624761
AP-2alpha(AP2)/Hela-AP2alpha-ChIP-Seq(GSE31477)/Homer	ATGCCCTGAGGC	1e-31	-73.48	0	622	0.3929	16738.7	0.255	1.54078	0.623665
MyoD(bHLH)/Myotube-MyoD-ChIP-Seq(GSE21614)/Homer	RRCAGCTGYTSY	1e-26	-60.41	0	538	0.3399	14486.1	0.2207	1.5401	0.623024
Nkx6.1(Homeobox)/Islet-Nkx6.1-ChIP-Seq(GSE40975)/Homer	GKTAATGR	1e-42	-98.25	0	763	0.482	20569.6	0.3133	1.53846	0.621488
Foxh1(Forkhead)/hESC-FOXH1-ChIP-Seq(GSE29422)/Homer	NNTGTGGATTSS	1e-10	-23.45	0	236	0.1491	6368.2	0.097	1.53711	0.620224
c-Myc(bHLH)/mES-cMyc-ChIP-Seq(GSE11431)/Homer	VVCCACGTGG	1e-13	-30.38	0	302	0.1908	8150.3	0.1242	1.53623	0.619396
p63(p53)/Keratinocyte-p63-ChIP-Seq(GSE17611)/Homer	NNDRCATGYCYNRRCATGYH	1e-07	-18.37	0	186	0.1175	5027.1	0.0766	1.53394	0.617244
KLF5(Zf)/LoVo-KLF5-ChIP-Seq(GSE49402)/Homer	DGGGYGKGGC	1e-52	-119.7	0	871	0.5502	23581	0.3592	1.53174	0.615169
Lhx3(Homeobox)/Neuron-Lhx3-ChIP-Seq(GSE31456)/Homer	ADBTAATTAR	1e-24	-56.67	0	521	0.3291	14109.7	0.2149	1.53141	0.614861
Ap4(bHLH)/AML-Tfap4-ChIP-Seq(GSE45738)/Homer	NAHCAGCTGD	1e-32	-75.73	0	648	0.4093	17557.6	0.2674	1.53067	0.614159
AP-2gamma(AP2)/MCF7-TFAP2C-ChIP-Seq(GSE21234)/Homer	SCCTSAGGSCAW	1e-41	-94.88	0	759	0.4795	20602.3	0.3138	1.52804	0.611685
EBF(EBF)/proBcell-EBF-ChIP-Seq(GSE21978)/Homer	DGTCCCYRGGGA	1e-06	-15.01	0	153	0.0967	4152.8	0.0633	1.52765	0.61131
ZBTB18(Zf)/HEK293-ZBTB18.GFP-ChIP-Seq(GSE58341)/Homer	AACATCTGGA	1e-11	-26.18	0	270	0.1706	7341.6	0.1118	1.52594	0.609697
MyoG(bHLH)/C2C12-MyoG-ChIP-Seq(GSE36024)/Homer	AACAGCTG	1e-28	-66.01	0	598	0.3778	16310.6	0.2485	1.52032	0.604377
CEBP:AP1(bZIP)/ThioMac-CEBPb-ChIP-Seq(GSE21512)/Homer	DRTGTTGCAA	1e-11	-26.19	0	274	0.1731	7478.8	0.1139	1.51975	0.603838
Tcf21(bHLH)/ArterySmoothMuscle-Tcf21-ChIP-Seq(GSE61369)/Homer	NAACAGCTGG	1e-24	-57.36	0	540	0.3411	14748.2	0.2247	1.51802	0.602195
NPAS2(bHLH)/Liver-NPAS2-ChIP-Seq(GSE39860)/Homer	KCCACGTGAC	1e-25	-58.44	0	549	0.3468	15004.5	0.2286	1.51706	0.601278
Unknown-ESC-element(?)/mES-Nanog-ChIP-Seq(GSE11724)/Homer	CACAGCAGGGGG	1e-15	-35.71	0	367	0.2318	10040.5	0.1529	1.51602	0.600292
Egr1(Zf)/K562-Egr1-ChIP-Seq(GSE32465)/Homer	TGCGTGGGYG	1e-25	-58.49	0	563	0.3557	15508.2	0.2362	1.50593	0.590652
Hnf1(Homeobox)/Liver-Foxa2-Chip-Seq(GSE25694)/Homer	GGTTAAWCATTAA	0.01	-4.784	0.0109	41	0.0259	1129	0.0172	1.50581	0.590544
ERG(ETS)/VCaP-ERG-ChIP-Seq(GSE14097)/Homer	ACAGGAAGTG	1e-46	-106.6	0	846	0.5344	23295.5	0.3549	1.50578	0.590507
Zic(Zf)/Cerebellum-ZIC1.2-ChIP-Seq(GSE60731)/Homer	CCTGCTGAGH	1e-23	-55.03	0	538	0.3399	14825.5	0.2258	1.50531	0.590065
ETV1(ETS)/GIST48-ETV1-ChIP-Seq(GSE22441)/Homer	AACCGGAAGT	1e-46	-106.1	0	845	0.5338	23283.2	0.3547	1.50493	0.5897
SeqBias: CG-repeat	CGCGCGCGCG	1e-73	-168.5	0	1086	0.686	29992.8	0.4569	1.50142	0.58633
ELF5(ETS)/T47D-ELF5-ChIP-Seq(GSE30407)/Homer	ACVAGGAAGT	1e-19	-43.93	0	455	0.2874	12584.9	0.1917	1.49922	0.58421
Zfp809(Zf)/ES-Zfp809-ChIP-Seq(GSE70799)/Homer	GGGGCTYGKCTGGGA	1e-06	-15.39	0	170	0.1074	4703.7	0.0717	1.49791	0.582949
ZNF692(Zf)/HEK293-ZNF692.GFP-ChIP-Seq(GSE58341)/Homer	GTGGGCCCCA	0.001	-9.063	0.0002	95	0.06	2632.2	0.0401	1.49626	0.58136
PAX5(Paired,Homeobox),condensed/GM12878-PAX5-ChIP-Seq(GSE32465)/Homer	GTCACGCTCSCTGM	0.001	-7.531	0.0008	76	0.048	2105.3	0.0321	1.49533	0.580461
PU.1-IRF(ETS:IRF)/Bcell-PU.1-ChIP-Seq(GSE21512)/Homer	MGGAAGTGAAAC	1e-26	-61.86	0	600	0.379	16643	0.2535	1.49507	0.580212
TATA-Box(TBP)/Promoter/Homer	CCTTTTAWAGSC	1e-20	-48.26	0	500	0.3159	13903.1	0.2118	1.4915	0.576765
Ascl1(bHLH)/NeuralTubes-Ascl1-ChIP-Seq(GSE55840)/Homer	NNVVCAGCTGBN	1e-43	-100.5	0	837	0.5287	23283.5	0.3547	1.49056	0.57585
E2A(bHLH)/proBcell-E2A-ChIP-Seq(GSE21978)/Homer	DNRCAGCTGY	1e-40	-93.47	0	803	0.5073	22361.3	0.3406	1.48943	0.574761
Meis1(Homeobox)/MastCells-Meis1-ChIP-Seq(GSE48085)/Homer	VGCTGWCAVB	1e-37	-85.3	0	760	0.4801	21186.8	0.3227	1.48776	0.573141
IRF4(IRF)/GM12878-IRF4-ChIP-Seq(GSE32465)/Homer	ACTGAAACCA	1e-06	-15.57	0	185	0.1169	5206.4	0.0793	1.47415	0.559882
Brachyury(T-box)/Mesoendoderm-Brachyury-ChIP-exo(GSE54963)/Homer	ANTTMRCASBNNNGTGYKAAN	0.0001	-9.621	0.0001	110	0.0695	3101.5	0.0472	1.47246	0.558226
Tbet(T-box)/CD8-Tbet-ChIP-Seq(GSE33802)/Homer	AGGTGTGAAM	1e-14	-32.94	0	384	0.2426	10840.7	0.1651	1.46941	0.555239
AMYB(HTH)/Testes-AMYB-ChIP-Seq(GSE44588)/Homer	TGGCAGTTGG	1e-34	-79.28	0	751	0.4744	21204	0.323	1.46873	0.55457
ZNF322(Zf)/HEK293-ZNF322.GFP-ChIP-Seq(GSE58341)/Homer	GAGCCTGGTACTGWGCCTGR	1e-06	-15.89	0	193	0.1219	5458.6	0.0831	1.46691	0.552778
GLI3(Zf)/Limb-GLI3-ChIP-Chip(GSE11077)/Homer	CGTGGGTGGTCC	0.001	-7.292	0.001	80	0.0505	2261.8	0.0345	1.46377	0.549687
Bcl6(Zf)/Liver-Bcl6-ChIP-Seq(GSE31578)/Homer	NNNCTTTCCAGGAAA	1e-23	-55.06	0	590	0.3727	16723.5	0.2547	1.46329	0.549216
Tlx?(NR)/NPC-H3K4me1-ChIP-Seq(GSE16256)/Homer	CTGGCAGSCTGCCA	1e-08	-18.72	0	237	0.1497	6763.8	0.103	1.4534	0.53943
Tbox:Smad(T-box,MAD)/ESCd5-Smad2_3-ChIP-Seq(GSE29422)/Homer	AGGTGHCAGACA	0.001	-8.4	0.0003	100	0.0632	2858.4	0.0435	1.45287	0.538909
HEB(bHLH)/mES-Heb-ChIP-Seq(GSE53233)/Homer	VCAGCTGBNN	1e-49	-113	0	953	0.602	27213.6	0.4145	1.45235	0.538391
Atoh1(bHLH)/Cerebellum-Atoh1-ChIP-Seq(GSE22111)/Homer	VNRVCAGCTGGY	1e-23	-53.5	0	601	0.3797	17238.2	0.2626	1.44593	0.531993
GRE(NR),IR3/RAW264.7-GRE-ChIP-Seq(Unpublished)/Homer	VAGRACAKWCTGTYC	0.001	-8.614	0.0003	105	0.0663	3013.5	0.0459	1.44444	0.530515
IRF2(IRF)/Erythroblas-IRF2-ChIP-Seq(GSE36985)/Homer	GAAASYGAAASY	0.1	-3.758	0.0292	37	0.0234	1072.6	0.0163	1.43558	0.521637
Tcf12(bHLH)/GM12878-Tcf12-ChIP-Seq(GSE32465)/Homer	VCAGCTGYTG	1e-22	-51.49	0	599	0.3784	17306.4	0.2636	1.43551	0.521562
MYB(HTH)/ERMYB-Myb-ChIPSeq(GSE22095)/Homer	GGCVGTTR	1e-39	-90	0	867	0.5477	25072.3	0.3819	1.43415	0.520191
EBNA1(EBV-virus)/Raji-EBNA1-ChIP-Seq(GSE30709)/Homer	GGYAGCAYDTGCTDCCCNNN	1	-1.937	0.1681	12	0.0076	347.7	0.0053	1.43396	0.520007
Sox9(HMG)/Limb-SOX9-ChIP-Seq(GSE73225)/Homer	AGGVNCCTTTGT	1e-12	-28.27	0	370	0.2337	10703	0.163	1.43374	0.519786
RUNX2(Runt)/PCa-RUNX2-ChIP-Seq(GSE33889)/Homer	NWAACCACADNN	1e-12	-29.1	0	379	0.2394	10960.2	0.167	1.43353	0.519575
Tgif2(Homeobox)/mES-Tgif2-ChIP-Seq(GSE55404)/Homer	TGTCANYT	1e-59	-137.3	0	1080	0.6822	31249.6	0.476	1.43319	0.519233
PIF5ox(bHLH)/Arabidopsis-PIF5ox-ChIP-Seq(GSE35062)/Homer	BCACGTGVDN	1e-16	-37.52	0	471	0.2975	13627.9	0.2076	1.43304	0.519083
Initiator/Drosophila-Promoters/Homer	NTCAGTYG	1e-38	-88.29	0	859	0.5426	24858.9	0.3787	1.4328	0.518834
E2A(bHLH),near_PU.1/Bcell-PU.1-ChIP-Seq(GSE21512)/Homer	NVCACCTGBN	1e-32	-75.77	0	786	0.4965	22773.6	0.3469	1.43125	0.517274
STAT6(Stat)/CD4-Stat6-ChIP-Seq(GSE22104)/Homer	ABTTCYYRRGAA	1e-06	-14.21	0	193	0.1219	5600.9	0.0853	1.42907	0.51508
Nkx2.2(Homeobox)/NPC-Nkx2.2-ChIP-Seq(GSE61673)/Homer	BTBRAGTGSN	1e-41	-96.03	0	908	0.5736	26353.2	0.4014	1.429	0.515004
Sox15(HMG)/CPA-Sox15-ChIP-Seq(GSE62909)/Homer	RAACAATGGN	1e-12	-29.88	0	396	0.2502	11509.1	0.1753	1.42727	0.513256
Pax8(Paired,Homeobox)/Thyroid-Pax8-ChIP-Seq(GSE26938)/Homer	GTCATGCHTGRCTGS	1e-06	-15.4	0	211	0.1333	6130.2	0.0934	1.42719	0.513182
NF1(CTF)/LNCAP-NF1-ChIP-Seq(Unpublished)/Homer	CYTGGCABNSTGCCAR	1e-06	-15.92	0	218	0.1377	6332	0.0965	1.42694	0.512928
Sox3(HMG)/NPC-Sox3-ChIP-Seq(GSE33059)/Homer	CCWTTGTY	1e-23	-54.07	0	634	0.4005	18432.6	0.2808	1.42628	0.512259
Smad2(MAD)/ES-SMAD2-ChIP-Seq(GSE29422)/Homer	CTGTCTGG	1e-36	-83.83	0	849	0.5363	24736.4	0.3768	1.4233	0.509241
Smad4(MAD)/ESC-SMAD4-ChIP-Seq(GSE29422)/Homer	VBSYGTCTGG	1e-39	-90.63	0	894	0.5648	26113.7	0.3978	1.41981	0.505697
Sox10(HMG)/SciaticNerve-Sox3-ChIP-Seq(GSE35132)/Homer	CCWTTGTYYB	1e-21	-50.38	0	615	0.3885	17985	0.274	1.41788	0.503739
MafA(bZIP)/Islet-MafA-ChIP-Seq(GSE30298)/Homer	TGCTGACTCA	1e-13	-30.04	0	408	0.2577	11931.7	0.1818	1.41749	0.50334
Tcf3(HMG)/mES-Tcf3-ChIP-Seq(GSE11724)/Homer	ASWTCAAAGG	0.001	-7.466	0.0008	98	0.0619	2871.8	0.0437	1.41648	0.502306
ZNF189(Zf)/HEK293-ZNF189.GFP-ChIP-Seq(GSE58341)/Homer	TGGAACAGMA	1e-14	-33.1	0	446	0.2817	13064.9	0.199	1.41558	0.501391
MITF(bHLH)/MastCells-MITF-ChIP-Seq(GSE48085)/Homer	RTCATGTGAC	1e-13	-31.01	0	424	0.2678	12433	0.1894	1.41394	0.49972
RUNX(Runt)/HPC7-Runx1-ChIP-Seq(GSE22178)/Homer	SAAACCACAG	1e-10	-24.61	0	347	0.2192	10180.9	0.1551	1.41328	0.499049
Stat3+il21(Stat)/CD4-Stat3-ChIP-Seq(GSE19198)/Homer	SVYTTCCNGGAARB	1e-11	-25.99	0	369	0.2331	10857.3	0.1654	1.40931	0.49499
GRE(NR),IR3/A549-GR-ChIP-Seq(GSE32465)/Homer	NRGVACABNVTGTYCY	0.01	-5.028	0.0087	60	0.0379	1763	0.0269	1.40892	0.494592
HOXA9(Homeobox)/HSC-Hoxa9-ChIP-Seq(GSE33509)/Homer	GGCCATAAATCA	1e-06	-14.41	0	209	0.132	6148.3	0.0937	1.40875	0.494417
Egr2(Zf)/Thymocytes-Egr2-ChIP-Seq(GSE34254)/Homer	NGCGTGGGCGGR	1e-05	-11.98	0	173	0.1093	5095.2	0.0776	1.40851	0.494165
GATA(Zf),IR4/iTreg-Gata3-ChIP-Seq(GSE20898)/Homer	NAGATWNBNATCTNN	0.1	-2.693	0.0811	24	0.0152	708.1	0.0108	1.40741	0.49304
NeuroD1(bHLH)/Islet-NeuroD1-ChIP-Seq(GSE30298)/Homer	GCCATCTGTT	1e-14	-32.32	0	450	0.2843	13274.9	0.2022	1.40603	0.491631
CEBP(bZIP)/ThioMac-CEBPb-ChIP-Seq(GSE21512)/Homer	ATTGCGCAAC	1e-06	-14.09	0	209	0.132	6177.6	0.0941	1.40276	0.488271
Nkx3.1(Homeobox)/LNCaP-Nkx3.1-ChIP-Seq(GSE28264)/Homer	AAGCACTTAA	1e-37	-86.57	0	901	0.5692	26646.5	0.4059	1.40232	0.487811
IBL1(bHLH)/Seedling-IBL1-ChIP-Seq(GSE51120)/Homer	CACGTGCC	1e-45	-104.3	0	995	0.6286	29438.8	0.4484	1.40187	0.487356
Lhx1(Homeobox)/EmbryoCarcinoma-Lhx1-ChIP-Seq(GSE70957)/Homer	NNYTAATTAR	1e-09	-22.4	0	331	0.2091	9796.7	0.1492	1.40147	0.486946
Sox6(HMG)/Myotubes-Sox6-ChIP-Seq(GSE32627)/Homer	CCATTGTTNY	1e-18	-41.54	0	557	0.3519	16486.7	0.2511	1.40143	0.486903
Ets1-distal(ETS)/CD4+-PolII-ChIP-Seq(Barski_et_al.)/Homer	MACAGGAAGT	0.0001	-10.53	0	155	0.0979	4594.5	0.07	1.39857	0.483954
NF1-halfsite(CTF)/LNCaP-NF1-ChIP-Seq(Unpublished)/Homer	YTGCCAAG	1e-30	-70.01	0	807	0.5098	23975.9	0.3652	1.39595	0.481245
EWS:ERG-fusion(ETS)/CADO_ES1-EWS:ERG-ChIP-Seq(SRA014231)/Homer	ATTTCCTGTN	1e-09	-21.11	0	319	0.2015	9478.9	0.1444	1.39543	0.480709
Klf4(Zf)/mES-Klf4-ChIP-Seq(GSE11431)/Homer	GCCACACCCA	1e-07	-17.65	0	269	0.1699	7993.9	0.1218	1.39491	0.480172
Nur77(NR)/K562-NR4A1-ChIP-Seq(GSE31363)/Homer	TGACCTTTNCNT	0.01	-5.079	0.0083	65	0.0411	1934.3	0.0295	1.39322	0.478423
Lhx2(Homeobox)/HFSC-Lhx2-ChIP-Seq(GSE48068)/Homer	TAATTAGN	1e-08	-20.19	0	317	0.2003	9489.7	0.1446	1.3852	0.470095
EHF(ETS)/LoVo-EHF-ChIP-Seq(GSE49402)/Homer	AVCAGGAAGT	1e-22	-52.14	0	685	0.4327	20511.7	0.3124	1.38508	0.469973
FXR(NR),IR1/Liver-FXR-ChIP-Seq(Chong_et_al.)/Homer	AGGTCANTGACCTB	1e-05	-13.44	0	212	0.1339	6346.2	0.0967	1.38469	0.469568
HNF6(Homeobox)/Liver-Hnf6-ChIP-Seq(ERP000394)/Homer	NTATYGATCH	1e-05	-11.94	0	189	0.1194	5669.5	0.0864	1.38194	0.4667
Gfi1b(Zf)/HPC7-Gfi1b-ChIP-Seq(GSE22178)/Homer	MAATCACTGC	1e-06	-15.56	0	251	0.1586	7542.5	0.1149	1.38033	0.465014
CHR(?)/Hela-CellCycle-Expression/Homer	SRGTTTCAAA	1e-05	-12.5	0	200	0.1263	6007.1	0.0915	1.38033	0.465011
RUNX-AML(Runt)/CD4+-PolII-ChIP-Seq(Barski_et_al.)/Homer	GCTGTGGTTW	1e-08	-19.03	0	309	0.1952	9309	0.1418	1.37659	0.461096
Nkx2.5(Homeobox)/HL1-Nkx2.5.biotin-ChIP-Seq(GSE21529)/Homer	RRSCACTYAA	1e-36	-83.3	0	930	0.5875	28034.5	0.427	1.37588	0.460353
RORgt(NR)/EL4-RORgt.Flag-ChIP-Seq(GSE56019)/Homer	AAYTAGGTCA	0.1	-3.716	0.0303	45	0.0284	1357.9	0.0207	1.37198	0.45626
PU.1(ETS)/ThioMac-PU.1-ChIP-Seq(GSE21512)/Homer	AGAGGAAGTG	1e-06	-15.39	0	262	0.1655	7956.5	0.1212	1.36551	0.449442
Hoxc9(Homeobox)/Ainv15-Hoxc9-ChIP-Seq(GSE21812)/Homer	GGCCATAAATCA	0.0001	-9.621	0.0001	160	0.1011	4862.5	0.0741	1.36437	0.448238
Tgif1(Homeobox)/mES-Tgif1-ChIP-Seq(GSE55404)/Homer	YTGWCADY	1e-37	-86.69	0	976	0.6166	29717.3	0.4527	1.36205	0.44578
Six1(Homeobox)/Myoblast-Six1-ChIP-Chip(GSE20150)/Homer	GKVTCADRTTWC	0.01	-5.521	0.0053	84	0.0531	2565.3	0.0391	1.35806	0.441543
Tbx5(T-box)/HL1-Tbx5.biotin-ChIP-Seq(GSE21529)/Homer	AGGTGTCA	1e-50	-115.3	0	1123	0.7094	34316.4	0.5227	1.35718	0.440616
PAX3:FKHR-fusion(Paired,Homeobox)/Rh4-PAX3:FKHR-ChIP-Seq(GSE19063)/Homer	ACCRTGACTAATTNN	0.1	-4.496	0.0144	64	0.0404	1956.6	0.0298	1.3557	0.439043
Maz(Zf)/HepG2-Maz-ChIP-Seq(GSE31477)/Homer	GGGGGGGG	1e-31	-71.82	0	896	0.566	27413.3	0.4176	1.35536	0.43868
MafK(bZIP)/C2C12-MafK-ChIP-Seq(GSE36030)/Homer	GCTGASTCAGCA	0.01	-5.575	0.0051	86	0.0543	2631.2	0.0401	1.35411	0.43735
PIF4(bHLH)/Seedling-PIF4-ChIP-Seq(GSE35315)/Homer	NNBCACGTGN	1e-14	-32.29	0	534	0.3373	16400.7	0.2498	1.35028	0.433259
NFkB-p65(RHD)/GM12787-p65-ChIP-Seq(GSE19485)/Homer	WGGGGATTTCCC	1e-06	-13.94	0	254	0.1605	7813.9	0.119	1.34874	0.431612
EBF1(EBF)/Near-E2A-ChIP-Seq(GSE21512)/Homer	GTCCCCWGGGGA	1e-16	-38.91	0	621	0.3923	19122.7	0.2913	1.34672	0.429452
ARE(NR)/LNCAP-AR-ChIP-Seq(GSE27824)/Homer	RGRACASNSTGTYCYB	0.01	-6.613	0.0019	111	0.0701	3418.1	0.0521	1.34549	0.428131
GSC(Homeobox)/FrogEmbryos-GSC-ChIP-Seq(DRA000576)/Homer	RGGATTAR	1e-09	-23	0	411	0.2596	12670.9	0.193	1.34508	0.42769
Nanog(Homeobox)/mES-Nanog-ChIP-Seq(GSE11724)/Homer	RGCCATTAAC	1e-59	-136.9	0	1229	0.7764	38004.3	0.5789	1.34116	0.423486
GRHL2(CP2)/HBE-GRHL2-ChIP-Seq(GSE46194)/Homer	AAACYKGTTWDACMRGTTTB	0.001	-8.562	0.0003	155	0.0979	4794.7	0.073	1.3411	0.423412
Eomes(T-box)/H9-Eomes-ChIP-Seq(GSE26097)/Homer	ATTAACACCT	1e-19	-45.07	0	704	0.4447	21806.8	0.3322	1.33865	0.42078
Oct4:Sox17(POU,Homeobox,HMG)/F9-Sox17-ChIP-Seq(GSE44553)/Homer	CCATTGTATGCAAAT	0.1	-3.25	0.0473	42	0.0265	1296.9	0.0198	1.33838	0.420492
RLR1?/SacCer-Promoters/Homer	WTTTTCYYTTTT	1e-05	-12.75	0	242	0.1529	7502.2	0.1143	1.33771	0.419763
Fosl2(bZIP)/3T3L1-Fosl2-ChIP-Seq(GSE56872)/Homer	NATGASTCABNN	0.01	-6.245	0.0027	108	0.0682	3350.9	0.051	1.33725	0.419274
BMAL1(bHLH)/Liver-Bmal1-ChIP-Seq(GSE39860)/Homer	GNCACGTG	1e-20	-47.73	0	743	0.4694	23112.6	0.3521	1.33314	0.414833
Nkx2.1(Homeobox)/LungAC-Nkx2.1-ChIP-Seq(GSE43252)/Homer	RSCACTYRAG	1e-45	-104	0	1131	0.7145	35329	0.5382	1.32757	0.408792
Unknown4/Drosophila-Promoters/Homer	AAAAATACCRMA	0.1	-2.472	0.1002	29	0.0183	907.9	0.0138	1.32609	0.407175
Pdx1(Homeobox)/Islet-Pdx1-ChIP-Seq(SRA008281)/Homer	YCATYAATCA	1e-05	-13.59	0	272	0.1718	8510.6	0.1296	1.32562	0.406664
ZNF467(Zf)/HEK293-ZNF467.GFP-ChIP-Seq(GSE58341)/Homer	TGGGGAAGGGCM	1e-14	-33.66	0	598	0.3778	18709.8	0.285	1.32561	0.406661
Rbpj1(?)/Panc1-Rbpj1-ChIP-Seq(GSE47459)/Homer	HTTTCCCASG	1e-17	-40.08	0	678	0.4283	21220.3	0.3232	1.32519	0.406194
STAT4(Stat)/CD4-Stat4-ChIP-Seq(GSE22104)/Homer	NYTTCCWGGAAR	1e-08	-20.01	0	394	0.2489	12339.5	0.188	1.32394	0.404834
Esrrb(NR)/mES-Esrrb-ChIP-Seq(GSE11431)/Homer	KTGACCTTGA	1e-06	-14.44	0	293	0.1851	9190.5	0.14	1.32214	0.402878
NFAT:AP1(RHD,bZIP)/Jurkat-NFATC1-ChIP-Seq(Jolma_et_al.)/Homer	SARTGGAAAAWRTGAGTCAB	0.1	-3.313	0.0446	49	0.031	1542.6	0.0235	1.31915	0.399607
Oct4(POU,Homeobox)/mES-Oct4-ChIP-Seq(GSE11431)/Homer	ATTTGCATAW	0.001	-7.002	0.0013	136	0.0859	4281	0.0652	1.31748	0.397786
RBFox2(?)/Heart-RBFox2-CLIP-Seq(GSE57926)/Homer	TGCATGCA	1e-19	-45.66	0	757	0.4782	23837.4	0.3631	1.31699	0.397247
PGR(NR)/EndoStromal-PGR-ChIP-Seq(GSE69539)/Homer	AAGAACATWHTGTTC	0.1	-4.568	0.0135	79	0.0499	2489.8	0.0379	1.31662	0.396842
KLF14(Zf)/HEK293-KLF14.GFP-ChIP-Seq(GSE58341)/Homer	RGKGGGCGKGGC	1e-37	-86.09	0	1070	0.6759	33758	0.5142	1.31447	0.39448
ZNF711(Zf)/SHSY5Y-ZNF711-ChIP-Seq(GSE20673)/Homer	AGGCCTAG	1e-30	-69.23	0	971	0.6134	30693.9	0.4676	1.3118	0.391553
EGL-5(Homeobox)/cElegans-L3-EGL5-ChIP-Seq(modEncode)/Homer	ATTTAATGGG	1e-09	-20.93	0	436	0.2754	13816.7	0.2105	1.30831	0.387708
Reverb(NR),DR2/RAW-Reverba.biotin-ChIP-Seq(GSE45914)/Homer	GTRGGTCASTGGGTCA	0.1	-3.887	0.0259	66	0.0417	2095.1	0.0319	1.30721	0.386491
Smad3(MAD)/NPC-Smad3-ChIP-Seq(GSE36673)/Homer	TWGTCTGV	1e-40	-92.88	0	1123	0.7094	35654.9	0.5431	1.30621	0.385381
Brn1(POU,Homeobox)/NPC-Brn1-ChIP-Seq(GSE35496)/Homer	TATGCWAATBAV	0.1	-4.548	0.0137	83	0.0524	2637.7	0.0402	1.30348	0.382371
Tcf4(HMG)/Hct116-Tcf4-ChIP-Seq(SRA012054)/Homer	ASATCAAAGGVA	0.001	-7.833	0.0006	169	0.1068	5389.5	0.0821	1.30085	0.379458
Ptf1a(bHLH)/Panc1-Ptf1a-ChIP-Seq(GSE47459)/Homer	ACAGCTGTTN	1e-38	-87.79	0	1111	0.7018	35446.9	0.54	1.29963	0.378101
Znf263(Zf)/K562-Znf263-ChIP-Seq(GSE31477)/Homer	CVGTSCTCCC	1e-29	-67.7	0	994	0.6279	31772.5	0.484	1.29731	0.375528
ZNF41(Zf)/HEK293-ZNF41.GFP-ChIP-Seq(GSE58341)/Homer	CCTCATGGTGYCYTWYTCCCTTGTG	1	-1.351	0.2871	9	0.0057	286	0.0044	1.29545	0.373458
Nr5a2(NR)/mES-Nr5a2-ChIP-Seq(GSE19019)/Homer	BTCAAGGTCA	0.0001	-11.24	0	260	0.1642	8337.3	0.127	1.29291	0.370626
Nr5a2(NR)/Pancreas-LRH1-ChIP-Seq(GSE34295)/Homer	BTCAAGGTCA	1e-06	-14.34	0	333	0.2104	10688.1	0.1628	1.29238	0.370034
MafF(bZIP)/HepG2-MafF-ChIP-Seq(GSE31477)/Homer	HWWGTCAGCAWWTTT	0.1	-3.745	0.0295	68	0.043	2185.4	0.0333	1.29129	0.368814
PR(NR)/T47D-PR-ChIP-Seq(GSE31130)/Homer	VAGRACAKNCTGTBC	1e-20	-48.07	0	844	0.5332	27116.1	0.4131	1.29073	0.368186
VDR(NR),DR3/GM10855-VDR+vitD-ChIP-Seq(GSE22484)/Homer	ARAGGTCANWGAGTTCANNN	0.1	-4.418	0.0155	88	0.0556	2836.8	0.0432	1.28704	0.364054
Unknown(Homeobox)/Limb-p300-ChIP-Seq/Homer	SSCMATWAAA	0.001	-8.513	0.0003	199	0.1257	6412.5	0.0977	1.28659	0.363554
Sox2(HMG)/mES-Sox2-ChIP-Seq(GSE11431)/Homer	BCCATTGTTC	1e-05	-13.59	0	327	0.2066	10553.9	0.1608	1.28483	0.361573
KLF10(Zf)/HEK293-KLF10.GFP-ChIP-Seq(GSE58341)/Homer	GGGGGTGTGTCC	1e-07	-17.26	0	413	0.2609	13358	0.2035	1.28206	0.358468
Olig2(bHLH)/Neuron-Olig2-ChIP-Seq(GSE30882)/Homer	RCCATMTGTT	1e-17	-40.38	0	786	0.4965	25458.2	0.3878	1.2803	0.356481
Foxa2(Forkhead)/Liver-Foxa2-ChIP-Seq(GSE25694)/Homer	CYTGTTTACWYW	0.0001	-10.69	0	264	0.1668	8554.9	0.1303	1.28012	0.356282
PBX1(Homeobox)/MCF7-PBX1-ChIP-Seq(GSE28007)/Homer	GSCTGTCACTCA	0.1	-2.555	0.0925	40	0.0253	1300.4	0.0198	1.27778	0.353637
Otx2(Homeobox)/EpiLC-Otx2-ChIP-Seq(GSE56098)/Homer	NYTAATCCYB	0.0001	-10.98	0	281	0.1775	9153.3	0.1394	1.27331	0.348588
LXRE(NR),DR4/RAW-LXRb.biotin-ChIP-Seq(GSE21512)/Homer	RGGTTACTANAGGTCA	1	-1.927	0.1688	23	0.0145	745.4	0.0114	1.27193	0.347019
RUNX1(Runt)/Jurkat-RUNX1-ChIP-Seq(GSE29180)/Homer	AAACCACARM	1e-07	-16.53	0	423	0.2672	13823.2	0.2106	1.26876	0.343415
Foxo1(Forkhead)/RAW-Foxo1-ChIP-Seq(Fan_et_al.)/Homer	CTGTTTAC	1e-14	-32.63	0	717	0.4529	23451.2	0.3572	1.26792	0.34246
STAT1(Stat)/HelaS3-STAT1-ChIP-Seq(GSE12782)/Homer	NATTTCCNGGAAAT	0.01	-5.541	0.0053	136	0.0859	4464.5	0.068	1.26324	0.337123
Pitx1(Homeobox)/Chicken-Pitx1-ChIP-Seq(GSE38910)/Homer	TAATCCCN	1e-36	-84	0	1176	0.7429	38621.8	0.5883	1.26279	0.336616
ZNF675(Zf)/HEK293-ZNF675.GFP-ChIP-Seq(GSE58341)/Homer	ARGAGGMCAAAATGW	0.1	-2.66	0.0836	47	0.0297	1546.6	0.0236	1.25847	0.331676
Zelda(Zf)/Embryo-zld-ChIP-Seq(GSE65441)/Homer	KBCTACCTGW	0.0001	-10.6	0	294	0.1857	9693.6	0.1477	1.25728	0.330304
PPARE(NR),DR1/3T3L1-Pparg-ChIP-Seq(GSE13511)/Homer	TGACCTTTGCCCCA	1e-06	-15.05	0	416	0.2628	13740.9	0.2093	1.25561	0.328393
ZNF416(Zf)/HEK293-ZNF416.GFP-ChIP-Seq(GSE58341)/Homer	WDNCTGGGCA	1e-11	-26.04	0	652	0.4119	21578.3	0.3287	1.25312	0.325523
CArG(MADS)/PUER-Srf-ChIP-Seq(Sullivan_et_al.)/Homer	CCATATATGGNM	0.1	-4.448	0.015	109	0.0689	3610.1	0.055	1.25273	0.325072
LIN-39(Homeobox)/cElegans.L3-LIN39-ChIP-Seq(modEncode)/Homer	ATGATTRATG	0.0001	-10.46	0	301	0.1901	9976.6	0.152	1.25066	0.322687
DMRT1(DM)/Testis-DMRT1-ChIP-Seq(GSE64892)/Homer	TWGHWACAWTGTWDC	0.1	-3.113	0.0538	67	0.0423	2230.6	0.034	1.24412	0.315123
Pax7(Paired,Homeobox)/Myoblast-Pax7-ChIP-Seq(GSE25064)/Homer	TAATCAATTA	1	-1.639	0.2197	21	0.0133	703.8	0.0107	1.24299	0.313815
SEP3(MADS)/Arabidoposis-Flower-Sep3-ChIP-Seq/Homer	CCAAAAAGGG	1e-05	-12.62	0	384	0.2426	12838.4	0.1956	1.24029	0.310673
SOC1(MADS)/Seedling-SOC1-ChIP-Seq(GSE45846)/Homer	TWCCAWWTWTGG	0.1	-3.915	0.0253	100	0.0632	3351	0.051	1.23922	0.309427
GATA3(Zf)/iTreg-Gata3-ChIP-Seq(GSE20898)/Homer	AGATAASR	1e-06	-14.61	0	444	0.2805	14872.8	0.2266	1.23786	0.307853
CRX(Homeobox)/Retina-Crx-ChIP-Seq(GSE20012)/Homer	GCTAATCC	1e-13	-31.21	0	784	0.4953	26280.1	0.4003	1.23732	0.307221
PABPC1(?)/MEL-PABC1-CLIP-Seq(GSE69755)/Homer	HAATAAAGNN	1e-06	-15.17	0	472	0.2982	15878.4	0.2419	1.23274	0.301869
Tal1	CATCTG	1e-08	-19.93	0	603	0.3809	20370.4	0.3103	1.22752	0.295749
ZBTB12(Zf)/HEK293-ZBTB12.GFP-ChIP-Seq(GSE58341)/Homer	NGNTCTAGAACCNGV	0.001	-7.73	0.0006	252	0.1592	8512	0.1297	1.22745	0.295662
p53(p53)/Saos-p53-ChIP-Seq(GSE15780)/Homer	RRCATGYCYRGRCATGYYYN	1	-1.924	0.1688	32	0.0202	1081.9	0.0165	1.22424	0.291889
p53(p53)/Saos-p53-ChIP-Seq/Homer	RRCATGYCYRGRCATGYYYN	1	-1.924	0.1688	32	0.0202	1081.9	0.0165	1.22424	0.291889
RBPJ:Ebox(?,bHLH)/Panc1-Rbpj1-ChIP-Seq(GSE47459)/Homer	GGGRAARRGRMCAGMTG	0.01	-5.431	0.0058	173	0.1093	5870.5	0.0894	1.2226	0.289947
PRDM14(Zf)/H1-PRDM14-ChIP-Seq(GSE22767)/Homer	RGGTCTCTAACY	0.01	-4.786	0.0109	150	0.0948	5101.8	0.0777	1.22008	0.286972
ERE(NR),IR3/MCF7-ERa-ChIP-Seq(Unpublished)/Homer	VAGGTCACNSTGACC	0.1	-4.096	0.0213	122	0.0771	4151.2	0.0632	1.21994	0.286806
caudal(Homeobox)/Drosophila-Embryos-ChIP-Chip(modEncode)/Homer	GGYCATAAAW	0.01	-6.383	0.0023	223	0.1409	7618.1	0.116	1.21466	0.280547
THRa(NR)/C17.2-THRa-ChIP-Seq(GSE38347)/Homer	GGTCANYTGAGGWCA	0.01	-6.001	0.0034	213	0.1346	7299.8	0.1112	1.21043	0.275522
FoxL2(Forkhead)/Ovary-FoxL2-ChIP-Seq(GSE60858)/Homer	WWTRTAAACAVG	0.01	-6.169	0.0029	231	0.1459	7959.9	0.1213	1.2028	0.2664
ISRE(IRF)/ThioMac-LPS-Expression(GSE23622)/Homer	AGTTTCASTTTC	1	-1.376	0.2808	17	0.0107	583.9	0.0089	1.20225	0.265734
IRF1(IRF)/PBMC-IRF1-ChIP-Seq(GSE43036)/Homer	GAAAGTGAAAGT	1	-2.071	0.1473	45	0.0284	1553	0.0237	1.19831	0.261004
Unknown2/Drosophila-Promoters/Homer	CATCMCTA	1e-06	-14.97	0	571	0.3607	19779.3	0.3013	1.19715	0.259599
Erra(NR)/HepG2-Erra-ChIP-Seq(GSE31477)/Homer	CAAAGGTCAG	1e-12	-28.93	0	884	0.5584	30622.8	0.4665	1.197	0.259422
FOXA1(Forkhead)/LNCAP-FOXA1-ChIP-Seq(GSE27824)/Homer	WAAGTAAACA	0.001	-8.38	0.0003	340	0.2148	11783.7	0.1795	1.19666	0.25901
RXR(NR),DR1/3T3L1-RXR-ChIP-Seq(GSE13511)/Homer	TAGGGCAAAGGTCA	1e-05	-12.82	0	512	0.3234	17776.9	0.2708	1.19424	0.256092
FOXA1(Forkhead)/MCF7-FOXA1-ChIP-Seq(GSE26831)/Homer	WAAGTAAACA	0.01	-6.392	0.0023	273	0.1725	9536.8	0.1453	1.1872	0.247562
Trl(Zf)/S2-GAGAfactor-ChIP-Seq(GSE40646)/Homer	RGAGAGAG	1e-20	-47.85	0	1165	0.7359	40835.4	0.622	1.18312	0.242595
T1ISRE(IRF)/ThioMac-Ifnb-Expression/Homer	ACTTTCGTTTCT	1	-0.6489	0.5587	2	0.0013	72.3	0.0011	1.18182	0.241008
HOXB13(Homeobox)/ProstateTumor-HOXB13-ChIP-Seq(GSE56288)/Homer	TTTTATKRGG	0.01	-6.836	0.0015	316	0.1996	11122.5	0.1694	1.17828	0.236678
Gata4(Zf)/Heart-Gata4-ChIP-Seq(GSE35151)/Homer	NBWGATAAGR	0.01	-6.394	0.0023	299	0.1889	10543.1	0.1606	1.17621	0.234151
ZFX(Zf)/mES-Zfx-ChIP-Seq(GSE11431)/Homer	AGGCCTRG	1e-07	-16.5	0	698	0.4409	24623.5	0.3751	1.17542	0.233176
PHA-4(Forkhead)/cElegans-Embryos-PHA4-ChIP-Seq(modEncode)/Homer	KTGTTTGC	1e-11	-26.01	0	919	0.5805	32420.9	0.4939	1.17534	0.233077
SCL(bHLH)/HPC7-Scl-ChIP-Seq(GSE13511)/Homer	AVCAGCTG	1e-38	-88.14	0	1407	0.8888	49772.3	0.7582	1.17225	0.22928
KANADI1(Myb)/Seedling-KAN1-ChIP-Seq(GSE48081)/Homer	ARGAATAWWN	0.01	-6.814	0.0016	333	0.2104	11788.8	0.1796	1.17149	0.228347
DMRT6(DM)/Testis-DMRT6-ChIP-Seq(GSE60440)/Homer	YDGHTACAWTGTADC	1	-1.933	0.1682	52	0.0328	1842.8	0.0281	1.16726	0.223126
SeqBias: TA-repeat	TATATATATA	0.0001	-11.36	0	577	0.3645	20587.5	0.3136	1.16231	0.216993
GATA(Zf),IR3/iTreg-Gata3-ChIP-Seq(GSE20898)/Homer	NNNNNBAGATAWYATCTVHN	1	-1.603	0.2271	40	0.0253	1435.4	0.0219	1.15525	0.208207
GAGA-repeat/SacCer-Promoters/Homer	CTYTCTYTCTCTCTC	1e-19	-44.45	0	1238	0.7821	44471.8	0.6774	1.15456	0.207345
SeqBias: A/T bias	WWWWWWWWWW	1e-38	-87.6	0	1446	0.9135	51981.4	0.7918	1.1537	0.206269
AP-1(bZIP)/ThioMac-PU.1-ChIP-Seq(GSE21512)/Homer	VTGACTCATC	0.1	-3.974	0.0239	213	0.1346	7678.1	0.117	1.15043	0.20217
AR-halfsite(NR)/LNCaP-AR-ChIP-Seq(GSE27824)/Homer	CCAGGAACAG	1e-19	-43.77	0	1248	0.7884	44996	0.6854	1.15028	0.201982
Oct6(POU,Homeobox)/NPC-Oct6-ChIP-Seq(GSE35496)/Homer	WATGCAAATGAG	0.1	-2.454	0.1017	106	0.067	3834.2	0.0584	1.14726	0.198193
Unknown6/Drosophila-Promoters/Homer	AATTTTAAAA	0.1	-3.487	0.0378	198	0.1251	7199.2	0.1097	1.14038	0.189518
Fox:Ebox(Forkhead,bHLH)/Panc1-Foxa2-ChIP-Seq(GSE47459)/Homer	NNNVCTGWGYAAACASN	0.01	-4.949	0.0093	315	0.199	11464.9	0.1746	1.13975	0.188715
Mef2b(MADS)/HEK293-Mef2b.V5-ChIP-Seq(GSE67450)/Homer	GCTATTTTTGGM	0.1	-3.335	0.0438	202	0.1276	7391.4	0.1126	1.13321	0.180422
Pit1(Homeobox)/GCrat-Pit1-ChIP-Seq(GSE58009)/Homer	ATGMATATDC	0.1	-3.841	0.0271	252	0.1592	9238.1	0.1407	1.13149	0.178218
HNF4a(NR),DR1/HepG2-HNF4a-ChIP-Seq(GSE25021)/Homer	CARRGKBCAAAGTYCA	0.1	-3.19	0.05	197	0.1244	7229.1	0.1101	1.12988	0.176172
Atf3(bZIP)/GBM-ATF3-ChIP-Seq(GSE33912)/Homer	DATGASTCATHN	0.1	-3.098	0.0544	191	0.1207	7015.7	0.1069	1.12909	0.175164
HRE(HSF)/Striatum-HSF1-ChIP-Seq(GSE38000)/Homer	TTCTAGAABNTTCTA	1	-1.767	0.1949	71	0.0449	2613.6	0.0398	1.12814	0.173947
Fra1(bZIP)/BT549-Fra1-ChIP-Seq(GSE46166)/Homer	NNATGASTCATH	0.1	-2.74	0.0776	162	0.1023	5961.8	0.0908	1.12665	0.172042
Bach2(bZIP)/OCILy7-Bach2-ChIP-Seq(GSE44420)/Homer	TGCTGAGTCA	1	-1.578	0.2323	58	0.0366	2143	0.0326	1.1227	0.166972
LHY(Myb)/Seedling-LHY-ChIP-Seq(GSE52175)/Homer	ADAAATATCT	0.1	-3.406	0.0409	240	0.1516	8871.8	0.1351	1.12213	0.166242
Gata1(Zf)/K562-GATA1-ChIP-Seq(GSE18829)/Homer	SAGATAAGRV	0.1	-2.432	0.1037	163	0.103	6078.7	0.0926	1.11231	0.15356
HOXD13(Homeobox)/Chicken-Hoxd13-ChIP-Seq(GSE38910)/Homer	NCYAATAAAA	0.1	-3.235	0.0479	265	0.1674	9907.3	0.1509	1.10934	0.149707
CES-1(Homeobox)/cElegans-L1-CES1-ChIP-Seq(modEncode)/Homer	AAATTSAATTTN	1	-1.918	0.1688	126	0.0796	4749.1	0.0723	1.10097	0.138773
Pax7(Paired,Homeobox),long/Myoblast-Pax7-ChIP-Seq(GSE25064)/Homer	TAATCHGATTAC	1	-0.713	0.5284	6	0.0038	232.8	0.0035	1.08571	0.118644
SeqBias: CA-repeat	CACACACACA	1e-11	-26.89	0	1374	0.868	52558.2	0.8006	1.08419	0.116613
ZNF136(Zf)/HEK293-ZNF136.GFP-ChIP-Seq(GSE58341)/Homer	YTKGATAHAGTATTCTWGGTNGGCA	1	-0.9567	0.42	23	0.0145	882.2	0.0134	1.08209	0.11382
RAR:RXR(NR),DR5/ES-RAR-ChIP-Seq(GSE56893)/Homer	AGGTCAAGGTCA	1	-1.223	0.3245	58	0.0366	2225.1	0.0339	1.07965	0.110558
FOXM1(Forkhead)/MCF7-FOXM1-ChIP-Seq(GSE72977)/Homer	TRTTTACTTW	1	-2.291	0.119	280	0.1769	10798.1	0.1645	1.07538	0.104846
Cdx2(Homeobox)/mES-Cdx2-ChIP-Seq(GSE14586)/Homer	GYMATAAAAH	1	-1.71	0.2054	163	0.103	6291	0.0958	1.07516	0.104547
BATF(bZIP)/Th17-BATF-ChIP-Seq(GSE39756)/Homer	DATGASTCAT	1	-1.84	0.1819	188	0.1188	7252.3	0.1105	1.07511	0.104488
SeqBias: GA-repeat	GAGAGAGAGA	1e-16	-37.55	0	1488	0.94	57527.4	0.8763	1.07269	0.101236
IRF:BATF(IRF:bZIP)/pDC-Irf8-ChIP-Seq(GSE66899)/Homer	CTTTCANTATGACTV	1	-0.9233	0.433	27	0.0171	1051	0.016	1.06875	0.0959244
PCF/Arabidopsis-Promoters/Homer	NNWWWTGGGCYTDDN	1	-1.214	0.3266	74	0.0467	2870.7	0.0437	1.06865	0.0957893
SUT1?/SacCer-Promoters/Homer	CCCCGCGC	1e-15	-35.41	0	1509	0.9533	58870.1	0.8968	1.063	0.088144
bZIP:IRF(bZIP,IRF)/Th17-BatF-ChIP-Seq(GSE39756)/Homer	NAGTTTCABTHTGACTNW	1	-1.246	0.3179	111	0.0701	4353	0.0663	1.05732	0.0804056
Gata2(Zf)/K562-GATA2-ChIP-Seq(GSE18829)/Homer	BBCTTATCTS	1	-1.511	0.2469	187	0.1181	7331.9	0.1117	1.0573	0.0803798
Jun-AP1(bZIP)/K562-cJun-ChIP-Seq(GSE31477)/Homer	GATGASTCATCN	1	-0.9997	0.4034	64	0.0404	2530.3	0.0385	1.04935	0.0694968
Bach1(bZIP)/K562-Bach1-ChIP-Seq(GSE31477)/Homer	AWWNTGCTGAGTCAT	1	-0.7519	0.5106	11	0.0069	432.3	0.0066	1.04545	0.0641303
GAGA-repeat/Arabidopsis-Promoters/Homer	CTCTCTCTCY	1	-2.12	0.1407	581	0.367	23135.9	0.3524	1.04143	0.0585661
NFkB-p50,p52(RHD)/Monocyte-p50-ChIP-Chip(Schreiber_et_al.)/Homer	GGGGGAATCCCC	1	-0.9208	0.433	82	0.0518	3291	0.0501	1.03393	0.0481415
ZNF16(Zf)/HEK293-ZNF16.GFP-ChIP-Seq(GSE58341)/Homer	MACCTTCYATGGCTCCCTAKTGCCY	1	-0.6256	0.5672	5	0.0032	201.6	0.0031	1.03226	0.0458037
SeqBias: CG bias	SSSSSSSSSS	1e-09	-22.39	0	1560	0.9855	62832.8	0.9571	1.02967	0.0421862
SeqBias: polyA-repeat	AAAAAAAAAA	1e-17	-39.18	0	1582	0.9994	63869.5	0.9729	1.02724	0.0387707
SeqBias: G/A bias	RRRRRRRRRR	1e-06	-15.68	0	1583	1	64993.9	0.99	1.0101	0.0144996
HOXA2(Homeobox)/mES-Hoxa2-ChIP-Seq(Donaldson_et_al.)/Homer	GYCATCMATCAT	1	-0.706	0.5306	33	0.0208	1350.3	0.0206	1.00971	0.0139392
EKLF(Zf)/Erythrocyte-Klf1-ChIP-Seq(GSE20478)/Homer	NWGGGTGTGGCY	1	-0.7529	0.5106	99	0.0625	4061.7	0.0619	1.00969	0.0139168
SeqBias: C/A-bias	MMMMMMMMMM	1e-06	-14.84	0	1583	1	65028.5	0.9906	1.00949	0.0136255
SeqBias: GCW-triplet	GCWGCWGCWGCW	1e-05	-11.69	0	1583	1	65159.7	0.9926	1.00746	0.0107156
Ik-1	NHTTGGGAATRCC	0.001	-7.499	0.0008	1583	1	65334.9	0.9952	1.00482	0.00694161
SeqBias: polyC-repeat	CCCCCCCCCC	0.01	-6.048	0.0032	1582	0.9994	65302.2	0.9947	1.00473	0.00680074
TATA-box/Drosophila-Promoters/Homer	CTATAAAAGCSV	1	-0.6583	0.555	23	0.0145	948.8	0.0145	1	0
RAR:RXR(NR),DR5/ES-RAR-ChIP-Seq(GSE56893)/Homer	RGGTCADNNAGAGGTCAV	1	-0.6458	0.5589	11	0.0069	450.8	0.0069	1	0
p53(p53)/mES-cMyc-ChIP-Seq(GSE11431)/Homer	ACATGCCCGGGCAT	1	-0.6391	0.5611	13	0.0082	535.5	0.0082	1	0
Pax7(Paired,Homeobox),longest/Myoblast-Pax7-ChIP-Seq(GSE25064)/Homer	NTAATTDGCYAATTANNWWD	1	-0.5717	0.5953	5	0.0032	208.9	0.0032	1	0
Mef2a(MADS)/HL1-Mef2a.biotin-ChIP-Seq(GSE21529)/Homer	CYAAAAATAG	1	-0.6124	0.5731	96	0.0606	4008.3	0.0611	0.991817	-0.0118546
Mef2c(MADS)/GM12878-Mef2c-ChIP-Seq(GSE32465)/Homer	DCYAAAAATAGM	1	-0.4705	0.6552	90	0.0569	3841.8	0.0585	0.97265	-0.040008
FOXA1:AR(Forkhead,NR)/LNCAP-AR-ChIP-Seq(GSE27824)/Homer	AGTAAACAAAAAAGAACAND	1	-0.5042	0.6352	18	0.0114	779.7	0.0119	0.957983	-0.0619277
FOXP1(Forkhead)/H9-FOXP1-ChIP-Seq(GSE31006)/Homer	NYYTGTTTACHN	1	-0.293	0.7741	145	0.0916	6321.2	0.0963	0.951194	-0.0721882
GATA3(Zf),DR8/iTreg-Gata3-ChIP-Seq(GSE20898)/Homer	AGATSTNDNNDSAGATAASN	1	-0.4674	0.6554	26	0.0164	1133.9	0.0173	0.947977	-0.0770762
ELT-3(Gata)/cElegans-L1-ELT3-ChIP-Seq(modEncode)/Homer	AWTGATAAGA	1	-0.3034	0.7681	104	0.0657	4566.3	0.0696	0.943966	-0.0831939
Mef2d(MADS)/Retina-Mef2d-ChIP-Seq(GSE61391)/Homer	GCTATTTTTAGC	1	-0.2877	0.7761	37	0.0234	1695.2	0.0258	0.906977	-0.140863
Phox2a(Homeobox)/Neuron-Phox2a-ChIP-Seq(GSE31456)/Homer	YTAATYNRATTA	1	-0.1918	0.8451	74	0.0467	3394.4	0.0517	0.903288	-0.146742
TATA-box/SacCer-Promoters/Homer	BBHWTATATA	1	-0.1179	0.8994	122	0.0771	5604.3	0.0854	0.90281	-0.147505
PQM-1(?)/cElegans-L3-ChIP-Seq(modEncode)/Homer	ACTGATAAGA	1	-0.1188	0.8994	84	0.0531	3941.9	0.06	0.885	-0.176251
OCT4-SOX2-TCF-NANOG(POU,Homeobox,HMG)/mES-Oct4-ChIP-Seq(GSE11431)/Homer	ATTTGCATAACAATG	1	-0.2093	0.8348	36	0.0227	1707.8	0.026	0.873077	-0.195819
Oct2(POU,Homeobox)/Bcell-Oct2-ChIP-Seq(GSE21512)/Homer	ATATGCAAAT	1	-0.1191	0.8994	61	0.0385	2923.4	0.0445	0.865169	-0.208947
SFP1/SacCer-Promoters/Homer	DDAAAAATTTTY	1	-0.2188	0.8292	16	0.0101	800.7	0.0122	0.827869	-0.272526
GATA3(Zf),DR4/iTreg-Gata3-ChIP-Seq(GSE20898)/Homer	AGATGKDGAGATAAG	1	-0.176	0.8541	15	0.0095	779.5	0.0119	0.798319	-0.324962
NF-E2(bZIP)/K562-NFE2-ChIP-Seq(GSE31477)/Homer	GATGACTCAGCA	1	-0.1807	0.8523	12	0.0076	635.7	0.0097	0.783505	-0.351985
Nrf2(bZIP)/Lymphoblast-Nrf2-ChIP-Seq(GSE37589)/Homer	HTGCTGAGTCAT	1	-0.1979	0.8422	10	0.0063	531.5	0.0081	0.777778	-0.36257
TR4(NR),DR1/Hela-TR4-ChIP-Seq(GSE24685)/Homer	GAGGTCAAAGGTCA	1	-0.03159	0.9689	43	0.0272	2319.3	0.0353	0.770538	-0.376062
NF1:FOXA1(CTF,Forkhead)/LNCAP-FOXA1-ChIP-Seq(GSE27824)/Homer	WNTGTTTRYTTTGGCA	1	-0.1659	0.8605	11	0.0069	596.1	0.0091	0.758242	-0.39927
ZNF528(Zf)/HEK293-ZNF528.GFP-ChIP-Seq(GSE58341)/Homer	AGAAATGACTTCCCT	1	-0.3323	0.7482	1	0.0006	52.6	0.0008	0.75	-0.415037
RARg(NR)/ES-RARg-ChIP-Seq(GSE30538)/Homer	AGGTCAAGGTCA	1	-0.1006	0.9078	15	0.0095	840.2	0.0128	0.742188	-0.430144
ZNF382(Zf)/HEK293-ZNF382.GFP-ChIP-Seq(GSE58341)/Homer	GNCTGTASTRNTGBCTCHTT	1	-0.1019	0.9078	7	0.0044	441	0.0067	0.656716	-0.606658

## Sheet: All P11 vs bckg
Motif Name	Consensus	P-value	Log P-value	q-value (Benjamini)	# of Target Sequences with Motif(of 745)	% of Target Sequences with Motif	# of Background Sequences with Motif(of 133878)	% of Background Sequences with Motif	Ratio Target/Background	Log 2 ratio
RORgt(NR)/EL4-RORgt.Flag-ChIP-Seq(GSE56019)/Homer	AAYTAGGTCA	1e-41	-95.79	0	105	0.1409	3614.7	0.027	5.21852	2.38364
EBF(EBF)/proBcell-EBF-ChIP-Seq(GSE21978)/Homer	DGTCCCYRGGGA	1e-37	-86.39	0	157	0.2107	8774.1	0.0655	3.21679	1.68562
NF1(CTF)/LNCAP-NF1-ChIP-Seq(Unpublished)/Homer	CYTGGCABNSTGCCAR	1e-37	-85.43	0	197	0.2644	13192	0.0985	2.68426	1.42453
Mef2c(MADS)/GM12878-Mef2c-ChIP-Seq(GSE32465)/Homer	DCYAAAAATAGM	1e-34	-79.92	0	154	0.2067	8975.6	0.067	3.08507	1.62531
Mef2d(MADS)/Retina-Mef2d-ChIP-Seq(GSE61391)/Homer	GCTATTTTTAGC	1e-30	-69.85	0	94	0.1262	3985.6	0.0298	4.2349	2.08233
Mef2b(MADS)/HEK293-Mef2b.V5-ChIP-Seq(GSE67450)/Homer	GCTATTTTTGGM	1e-26	-60.92	0	213	0.2859	17999.8	0.1344	2.12723	1.08898
Mef2a(MADS)/HL1-Mef2a.biotin-ChIP-Seq(GSE21529)/Homer	CYAAAAATAG	1e-25	-58.95	0	141	0.1893	9456.1	0.0706	2.6813	1.42293
Sp1(Zf)/Promoter/Homer	GGCCCCGCCCCC	1e-24	-57.17	0	105	0.1409	5815	0.0434	3.24654	1.6989
EBF1(EBF)/Near-E2A-ChIP-Seq(GSE21512)/Homer	GTCCCCWGGGGA	1e-21	-50.65	0	363	0.4872	42094.9	0.3144	1.54962	0.631913
Tlx?(NR)/NPC-H3K4me1-ChIP-Seq(GSE16256)/Homer	CTGGCAGSCTGCCA	1e-19	-45.29	0	181	0.243	16071.1	0.12	2.025	1.01792
Jun-AP1(bZIP)/K562-cJun-ChIP-Seq(GSE31477)/Homer	GATGASTCATCN	1e-15	-35.29	0	96	0.1289	6891.2	0.0515	2.50291	1.32361
Fosl2(bZIP)/3T3L1-Fosl2-ChIP-Seq(GSE56872)/Homer	NATGASTCABNN	1e-15	-36.63	0	119	0.1597	9437.4	0.0705	2.26525	1.17967
AP-2gamma(AP2)/MCF7-TFAP2C-ChIP-Seq(GSE21234)/Homer	SCCTSAGGSCAW	1e-15	-35.08	0	304	0.4081	36296.7	0.2711	1.50535	0.590098
Fra1(bZIP)/BT549-Fra1-ChIP-Seq(GSE46166)/Homer	NNATGASTCATH	1e-12	-27.66	0	151	0.2027	15072.5	0.1126	1.80018	0.848139
Atf3(bZIP)/GBM-ATF3-ChIP-Seq(GSE33912)/Homer	DATGASTCATHN	1e-11	-27.1	0	171	0.2295	18009.2	0.1345	1.70632	0.770888
AP-1(bZIP)/ThioMac-PU.1-ChIP-Seq(GSE21512)/Homer	VTGACTCATC	1e-11	-25.77	0	185	0.2483	20347.8	0.152	1.63355	0.708013
Bach2(bZIP)/OCILy7-Bach2-ChIP-Seq(GSE44420)/Homer	TGCTGAGTCA	1e-09	-22.08	0	72	0.0966	5721.4	0.0427	2.2623	1.17779
Klf4(Zf)/mES-Klf4-ChIP-Seq(GSE11431)/Homer	GCCACACCCA	1e-09	-22.21	0	134	0.1799	13825.7	0.1033	1.74153	0.800355
BATF(bZIP)/Th17-BATF-ChIP-Seq(GSE39756)/Homer	DATGASTCAT	1e-09	-21.63	0	163	0.2188	18122.2	0.1354	1.61595	0.692385
AP-2alpha(AP2)/Hela-AP2alpha-ChIP-Seq(GSE31477)/Homer	ATGCCCTGAGGC	1e-09	-22.73	0	238	0.3195	29251.7	0.2185	1.46224	0.548183
KLF5(Zf)/LoVo-KLF5-ChIP-Seq(GSE49402)/Homer	DGGGYGKGGC	1e-09	-22.73	0	317	0.4255	42086	0.3143	1.3538	0.437017
Klf9(Zf)/GBM-Klf9-ChIP-Seq(GSE62211)/Homer	GCCACRCCCACY	1e-08	-20.35	0	133	0.1785	14096.5	0.1053	1.69516	0.761419
Atoh1(bHLH)/Cerebellum-Atoh1-ChIP-Seq(GSE22111)/Homer	VNRVCAGCTGGY	1e-08	-20.05	0	295	0.396	39365.4	0.294	1.34694	0.429684
Ascl1(bHLH)/NeuralTubes-Ascl1-ChIP-Seq(GSE55840)/Homer	NNVVCAGCTGBN	1e-08	-18.77	0	357	0.4792	50366.2	0.3762	1.27379	0.349128
AR-halfsite(NR)/LNCaP-AR-ChIP-Seq(GSE27824)/Homer	CCAGGAACAG	1e-08	-19.74	0	607	0.8148	96631.2	0.7218	1.12884	0.174847
Tcf21(bHLH)/ArterySmoothMuscle-Tcf21-ChIP-Seq(GSE61369)/Homer	NAACAGCTGG	1e-07	-17.35	0	256	0.3436	33928.3	0.2534	1.35596	0.439314
NF1-halfsite(CTF)/LNCaP-NF1-ChIP-Seq(Unpublished)/Homer	YTGCCAAG	1e-07	-16.44	0	365	0.4899	52732.6	0.3939	1.24372	0.314658
Tgif2(Homeobox)/mES-Tgif2-ChIP-Seq(GSE55404)/Homer	TGTCANYT	1e-07	-17.28	0	515	0.6913	79595.4	0.5945	1.16283	0.217635
Smad3(MAD)/NPC-Smad3-ChIP-Seq(GSE36673)/Homer	TWGTCTGV	1e-07	-16.35	0	527	0.7074	82289.3	0.6146	1.15099	0.202878
Myf5(bHLH)/GM-Myf5-ChIP-Seq(GSE24852)/Homer	BAACAGCTGT	1e-06	-14.96	0	190	0.255	24202.7	0.1808	1.4104	0.496103
Ap4(bHLH)/AML-Tfap4-ChIP-Seq(GSE45738)/Homer	NAHCAGCTGD	1e-06	-15.14	0	295	0.396	41285.4	0.3084	1.28405	0.360698
Tgif1(Homeobox)/mES-Tgif1-ChIP-Seq(GSE55404)/Homer	YTGWCADY	1e-06	-15.78	0	498	0.6685	77070.2	0.5757	1.1612	0.21561
SCL(bHLH)/HPC7-Scl-ChIP-Seq(GSE13511)/Homer	AVCAGCTG	1e-06	-14.85	0	639	0.8577	105183	0.7856	1.09178	0.126678
MafA(bZIP)/Islet-MafA-ChIP-Seq(GSE30298)/Homer	TGCTGACTCA	1e-05	-13.36	0	208	0.2792	27669.3	0.2067	1.35075	0.433761
NeuroD1(bHLH)/Islet-NeuroD1-ChIP-Seq(GSE30298)/Homer	GCCATCTGTT	1e-05	-12.88	0	229	0.3074	31277.5	0.2336	1.31592	0.396077
MyoG(bHLH)/C2C12-MyoG-ChIP-Seq(GSE36024)/Homer	AACAGCTG	1e-05	-11.7	0.0001	257	0.345	36444.6	0.2722	1.26745	0.341929
KLF14(Zf)/HEK293-KLF14.GFP-ChIP-Seq(GSE58341)/Homer	RGKGGGCGKGGC	1e-05	-13.29	0	400	0.5369	60385.5	0.451	1.19047	0.251526
Ptf1a(bHLH)/Panc1-Ptf1a-ChIP-Seq(GSE47459)/Homer	ACAGCTGTTN	1e-05	-12	0.0001	490	0.6577	77455.7	0.5785	1.13691	0.185113
Bach1(bZIP)/K562-Bach1-ChIP-Seq(GSE31477)/Homer	AWWNTGCTGAGTCAT	0.0001	-10.43	0.0002	21	0.0282	1326.3	0.0099	2.84848	1.51019
NFAT:AP1(RHD,bZIP)/Jurkat-NFATC1-ChIP-Seq(Jolma_et_al.)/Homer	SARTGGAAAAWRTGAGTCAB	0.0001	-9.343	0.0007	44	0.0591	4240.2	0.0317	1.86435	0.898675
Pbx3(Homeobox)/GM12878-PBX3-ChIP-Seq(GSE32465)/Homer	SCTGTCAMTCAN	0.0001	-10.48	0.0002	77	0.1034	8530.2	0.0637	1.62323	0.698871
SOC1(MADS)/Seedling-SOC1-ChIP-Seq(GSE45846)/Homer	TWCCAWWTWTGG	0.0001	-9.282	0.0007	75	0.1007	8567.7	0.064	1.57344	0.65392
E2F6(E2F)/Hela-E2F6-ChIP-Seq(GSE31477)/Homer	GGCGGGAARN	0.0001	-9.909	0.0004	107	0.1436	13122.1	0.098	1.46531	0.551202
MyoD(bHLH)/Myotube-MyoD-ChIP-Seq(GSE21614)/Homer	RRCAGCTGYTSY	0.0001	-11.2	0.0001	206	0.2765	28240.1	0.2109	1.31105	0.39072
Tcf12(bHLH)/GM12878-Tcf12-ChIP-Seq(GSE32465)/Homer	VCAGCTGYTG	0.0001	-10.53	0.0002	242	0.3248	34500.5	0.2577	1.26038	0.333859
E2A(bHLH)/proBcell-E2A-ChIP-Seq(GSE21978)/Homer	DNRCAGCTGY	0.0001	-10.85	0.0002	318	0.4268	47261.6	0.353	1.20907	0.273892
Meis1(Homeobox)/MastCells-Meis1-ChIP-Seq(GSE48085)/Homer	VGCTGWCAVB	0.0001	-10.47	0.0002	359	0.4819	54624.7	0.408	1.18113	0.240165
HEB(bHLH)/mES-Heb-ChIP-Seq(GSE53233)/Homer	VCAGCTGBNN	0.0001	-11.42	0.0001	388	0.5208	59227.6	0.4424	1.17722	0.235378
Smad2(MAD)/ES-SMAD2-ChIP-Seq(GSE29422)/Homer	CTGTCTGG	0.0001	-9.374	0.0007	354	0.4752	54382.3	0.4062	1.16987	0.226345
ZNF711(Zf)/SHSY5Y-ZNF711-ChIP-Seq(GSE20673)/Homer	AGGCCTAG	0.0001	-10.38	0.0003	383	0.5141	58924.4	0.4401	1.16814	0.224218
Tbx5(T-box)/HL1-Tbx5.biotin-ChIP-Seq(GSE21529)/Homer	AGGTGTCA	0.0001	-10.7	0.0002	507	0.6805	81341.6	0.6076	1.11998	0.163473
T1ISRE(IRF)/ThioMac-Ifnb-Expression/Homer	ACTTTCGTTTCT	0.001	-8.073	0.0019	7	0.0094	221.5	0.0017	5.52941	2.46713
Nrf2(bZIP)/Lymphoblast-Nrf2-ChIP-Seq(GSE37589)/Homer	HTGCTGAGTCAT	0.001	-9.168	0.0008	19	0.0255	1239.7	0.0093	2.74194	1.45519
NFkB-p65-Rel(RHD)/ThioMac-LPS-Expression(GSE23622)/Homer	GGAAATTCCC	0.001	-8.91	0.001	21	0.0282	1482.6	0.0111	2.54054	1.34514
NF-E2(bZIP)/K562-NFE2-ChIP-Seq(GSE31477)/Homer	GATGACTCAGCA	0.001	-8.598	0.0013	22	0.0295	1630.2	0.0122	2.41803	1.27383
GFY(?)/Promoter/Homer	ACTACAATTCCC	0.001	-7.645	0.0028	21	0.0282	1634.7	0.0122	2.31148	1.20881
ZSCAN22(Zf)/HEK293-ZSCAN22.GFP-ChIP-Seq(GSE58341)/Homer	SMCAGTCWGAKGGAGGAGGC	0.001	-8.407	0.0014	33	0.0443	2987	0.0223	1.98655	0.990263
Egr2(Zf)/Thymocytes-Egr2-ChIP-Seq(GSE34254)/Homer	NGCGTGGGCGGR	0.001	-7.408	0.0033	49	0.0658	5350.3	0.04	1.645	0.718088
E-box/Drosophila-Promoters/Homer	AACAGCTGTTHN	0.001	-9.035	0.0009	70	0.094	7913.3	0.0591	1.59052	0.669503
Zfp809(Zf)/ES-Zfp809-ChIP-Seq(GSE70799)/Homer	GGGGCTYGKCTGGGA	0.001	-8.424	0.0014	65	0.0872	7361.4	0.055	1.58545	0.664897
Rfx1(HTH)/NPC-H3K4me1-ChIP-Seq(GSE16256)/Homer	KGTTGCCATGGCAA	0.001	-7.245	0.0038	56	0.0752	6392.4	0.0477	1.57652	0.656743
Pknox1(Homeobox)/ES-Prep1-ChIP-Seq(GSE63282)/Homer	SCTGTCAVTCAV	0.001	-8.206	0.0017	68	0.0913	7857.9	0.0587	1.55537	0.637254
MafK(bZIP)/C2C12-MafK-ChIP-Seq(GSE36030)/Homer	GCTGASTCAGCA	0.001	-7.626	0.0028	66	0.0886	7736.8	0.0578	1.53287	0.616237
EKLF(Zf)/Erythrocyte-Klf1-ChIP-Seq(GSE20478)/Homer	NWGGGTGTGGCY	0.001	-7.452	0.0032	71	0.0953	8528.2	0.0637	1.49608	0.581183
STAT5(Stat)/mCD4+-Stat5-ChIP-Seq(GSE12346)/Homer	RTTTCTNAGAAA	0.001	-7.603	0.0028	79	0.106	9674.1	0.0723	1.46611	0.551997
Hoxc9(Homeobox)/Ainv15-Hoxc9-ChIP-Seq(GSE21812)/Homer	GGCCATAAATCA	0.001	-6.913	0.0049	89	0.1195	11447.1	0.0855	1.39766	0.483014
ZNF322(Zf)/HEK293-ZNF322.GFP-ChIP-Seq(GSE58341)/Homer	GAGCCTGGTACTGWGCCTGR	0.001	-6.988	0.0046	94	0.1262	12191.9	0.0911	1.38529	0.470189
ZBTB18(Zf)/HEK293-ZBTB18.GFP-ChIP-Seq(GSE58341)/Homer	AACATCTGGA	0.001	-9.19	0.0008	136	0.1826	17869.4	0.1335	1.36779	0.451847
HOXA9(Homeobox)/HSC-Hoxa9-ChIP-Seq(GSE33509)/Homer	GGCCATAAATCA	0.001	-7.196	0.0039	115	0.1544	15393.6	0.115	1.34261	0.425039
HLH-1(bHLH)/cElegans-Embryo-HLH1-ChIP-Seq(modEncode)/Homer	RACAGCTGTTBH	0.001	-8.827	0.001	175	0.2349	24277	0.1813	1.29564	0.373668
MITF(bHLH)/MastCells-MITF-ChIP-Seq(GSE48085)/Homer	RTCATGTGAC	0.001	-8.295	0.0016	196	0.2631	27986.9	0.209	1.25885	0.332108
BMYB(HTH)/Hela-BMYB-ChIP-Seq(GSE27030)/Homer	NHAACBGYYV	0.001	-8.535	0.0013	272	0.3651	40647	0.3036	1.20257	0.26612
Maz(Zf)/HepG2-Maz-ChIP-Seq(GSE31477)/Homer	GGGGGGGG	0.001	-8.161	0.0017	314	0.4215	48125.8	0.3595	1.17246	0.229541
Eomes(T-box)/H9-Eomes-ChIP-Seq(GSE26097)/Homer	ATTAACACCT	0.001	-8.169	0.0017	351	0.4711	54604.2	0.4079	1.15494	0.207818
Rbpj1(?)/Panc1-Rbpj1-ChIP-Seq(GSE47459)/Homer	HTTTCCCASG	0.001	-7.118	0.0042	319	0.4282	49685	0.3711	1.15387	0.206477
Smad4(MAD)/ESC-SMAD4-ChIP-Seq(GSE29422)/Homer	VBSYGTCTGG	0.001	-7.036	0.0045	360	0.4832	56965.7	0.4255	1.13561	0.183461
Pitx1(Homeobox)/Chicken-Pitx1-ChIP-Seq(GSE38910)/Homer	TAATCCCN	0.001	-7.8	0.0024	559	0.7503	92912.5	0.694	1.08112	0.112532
SeqBias: polyA-repeat	AAAAAAAAAA	0.001	-7.26	0.0038	745	1	132580	0.9903	1.0098	0.0140625
p53(p53)/mES-cMyc-ChIP-Seq(GSE11431)/Homer	ACATGCCCGGGCAT	0.01	-6.26	0.0088	10	0.0134	580.6	0.0043	3.11628	1.63982
IRF:BATF(IRF:bZIP)/pDC-Irf8-ChIP-Seq(GSE66899)/Homer	CTTTCANTATGACTV	0.01	-5.512	0.015	27	0.0362	2751.4	0.0206	1.75728	0.813345
IRF1(IRF)/PBMC-IRF1-ChIP-Seq(GSE43036)/Homer	GAAAGTGAAAGT	0.01	-6.174	0.0095	32	0.043	3286.2	0.0245	1.7551	0.811555
RFX(HTH)/K562-RFX3-ChIP-Seq(SRA012198)/Homer	CGGTTGCCATGGCAAC	0.01	-4.705	0.0294	23	0.0309	2382.3	0.0178	1.73596	0.79573
Rfx2(HTH)/LoVo-RFX2-ChIP-Seq(GSE49402)/Homer	GTTGCCATGGCAACM	0.01	-4.692	0.0296	26	0.0349	2799.1	0.0209	1.66986	0.739724
REB1/SacCer-Promoters/Homer	KCCGGGTAAYRR	0.01	-6.843	0.0052	46	0.0617	5071.8	0.0379	1.62797	0.703073
TOD6?/SacCer-Promoters/Homer	GCGATGAGMT	0.01	-5.976	0.0106	46	0.0617	5307.1	0.0396	1.55808	0.63977
Srebp2(bHLH)/HepG2-Srebp2-ChIP-Seq(GSE31477)/Homer	CGGTCACSCCAC	0.01	-5.177	0.0197	40	0.0537	4668.1	0.0349	1.53868	0.621695
Pit1+1bp(Homeobox)/GCrat-Pit1-ChIP-Seq(GSE58009)/Homer	ATGCATAATTCA	0.01	-5.325	0.0176	50	0.0671	6096.7	0.0455	1.47473	0.560446
MafF(bZIP)/HepG2-MafF-ChIP-Seq(GSE31477)/Homer	HWWGTCAGCAWWTTT	0.01	-4.764	0.028	46	0.0617	5687.9	0.0425	1.45176	0.537808
Srebp1a(bHLH)/HepG2-Srebp1a-ChIP-Seq(GSE31477)/Homer	RTCACSCCAY	0.01	-5.626	0.0137	58	0.0779	7193.2	0.0537	1.45065	0.536701
E2F4(E2F)/K562-E2F4-ChIP-Seq(GSE31477)/Homer	GGCGGGAAAH	0.01	-6.076	0.0102	70	0.094	8850.2	0.0661	1.42209	0.50801
c-Jun-CRE(bZIP)/K562-cJun-ChIP-Seq(GSE31477)/Homer	ATGACGTCATCY	0.01	-6.065	0.0102	70	0.094	8854.3	0.0661	1.42209	0.50801
Usf2(bHLH)/C2C12-Usf2-ChIP-Seq(GSE36030)/Homer	GTCACGTGGT	0.01	-5.525	0.015	67	0.0899	8599.3	0.0642	1.40031	0.485748
Pax8(Paired,Homeobox)/Thyroid-Pax8-ChIP-Seq(GSE26938)/Homer	GTCATGCHTGRCTGS	0.01	-6.726	0.0058	96	0.1289	12608.5	0.0942	1.36837	0.452453
IRF4(IRF)/GM12878-IRF4-ChIP-Seq(GSE32465)/Homer	ACTGAAACCA	0.01	-5.911	0.011	86	0.1154	11387.2	0.0851	1.35605	0.439412
STAT1(Stat)/HelaS3-STAT1-ChIP-Seq(GSE12782)/Homer	NATTTCCNGGAAAT	0.01	-4.824	0.0266	68	0.0913	9040	0.0675	1.35259	0.435727
THRa(NR)/C17.2-THRa-ChIP-Seq(GSE38347)/Homer	GGTCANYTGAGGWCA	0.01	-6.466	0.0074	126	0.1691	17487.6	0.1306	1.29479	0.372722
ZNF143|STAF(Zf)/CUTLL-ZNF143-ChIP-Seq(GSE29600)/Homer	ATTTCCCAGVAKSCY	0.01	-5.375	0.0169	106	0.1423	14814	0.1106	1.28662	0.363584
NFkB-p65(RHD)/GM12787-p65-ChIP-Seq(GSE19485)/Homer	WGGGGATTTCCC	0.01	-5.874	0.0112	122	0.1638	17140.6	0.128	1.27969	0.355792
Atf7(bZIP)/3T3L1-Atf7-ChIP-Seq(GSE56872)/Homer	NGRTGACGTCAY	0.01	-5.047	0.022	105	0.1409	14822.3	0.1107	1.27281	0.348016
NFAT(RHD)/Jurkat-NFATC1-ChIP-Seq(Jolma_et_al.)/Homer	ATTTTCCATT	0.01	-6.018	0.0105	152	0.204	21962.8	0.164	1.2439	0.314873
Esrrb(NR)/mES-Esrrb-ChIP-Seq(GSE11431)/Homer	KTGACCTTGA	0.01	-6.105	0.01	155	0.2081	22408	0.1674	1.24313	0.313977
Nr5a2(NR)/mES-Nr5a2-ChIP-Seq(GSE19019)/Homer	BTCAAGGTCA	0.01	-5.256	0.0183	136	0.1826	19767.2	0.1476	1.23713	0.306994
NFY(CCAAT)/Promoter/Homer	RGCCAATSRG	0.01	-6.01	0.0105	170	0.2282	24947.7	0.1863	1.22491	0.292671
ZNF264(Zf)/HEK293-ZNF264.GFP-ChIP-Seq(GSE58341)/Homer	RGGGCACTAACY	0.01	-4.884	0.0252	140	0.1879	20654.7	0.1543	1.21776	0.284227
Unknown-ESC-element(?)/mES-Nanog-ChIP-Seq(GSE11724)/Homer	CACAGCAGGGGG	0.01	-5.067	0.0218	148	0.1987	21868	0.1633	1.21678	0.283067
Tbet(T-box)/CD8-Tbet-ChIP-Seq(GSE33802)/Homer	AGGTGTGAAM	0.01	-5.911	0.011	195	0.2617	29195.3	0.2181	1.19991	0.262924
SEP3(MADS)/Arabidoposis-Flower-Sep3-ChIP-Seq/Homer	CCAAAAAGGG	0.01	-5.797	0.0117	197	0.2644	29606.6	0.2211	1.19584	0.258023
Nr5a2(NR)/Pancreas-LRH1-ChIP-Seq(GSE34295)/Homer	BTCAAGGTCA	0.01	-5.041	0.022	171	0.2295	25730.4	0.1922	1.19407	0.255886
ZNF189(Zf)/HEK293-ZNF189.GFP-ChIP-Seq(GSE58341)/Homer	TGGAACAGMA	0.01	-5.785	0.0118	200	0.2685	30121.8	0.225	1.19333	0.254997
Fox:Ebox(Forkhead,bHLH)/Panc1-Foxa2-ChIP-Seq(GSE47459)/Homer	NNNVCTGWGYAAACASN	0.01	-6.042	0.0103	210	0.2819	31643.5	0.2364	1.19247	0.253953
TATA-Box(TBP)/Promoter/Homer	CCTTTTAWAGSC	0.01	-5.807	0.0117	221	0.2966	33669.5	0.2515	1.17932	0.23796
Bcl6(Zf)/Liver-Bcl6-ChIP-Seq(GSE31578)/Homer	NNNCTTTCCAGGAAA	0.01	-5.317	0.0176	263	0.353	41247.3	0.3081	1.14573	0.19627
ZNF416(Zf)/HEK293-ZNF416.GFP-ChIP-Seq(GSE58341)/Homer	WDNCTGGGCA	0.01	-6.455	0.0074	318	0.4268	49978.7	0.3733	1.14332	0.193225
Isl1(Homeobox)/Neuron-Isl1-ChIP-Seq(GSE31456)/Homer	CTAATKGV	0.01	-5.982	0.0106	306	0.4107	48226.6	0.3602	1.1402	0.189287
ZNF467(Zf)/HEK293-ZNF467.GFP-ChIP-Seq(GSE58341)/Homer	TGGGGAAGGGCM	0.01	-4.609	0.0319	240	0.3221	37829.9	0.2826	1.13977	0.188747
AMYB(HTH)/Testes-AMYB-ChIP-Seq(GSE44588)/Homer	TGGCAGTTGG	0.01	-5.271	0.0182	281	0.3772	44411.9	0.3317	1.13717	0.185451
SeqBias: TA-repeat	TATATATATA	0.01	-5.049	0.022	303	0.4067	48440.9	0.3618	1.1241	0.168773
Olig2(bHLH)/Neuron-Olig2-ChIP-Seq(GSE30882)/Homer	RCCATMTGTT	0.01	-6.407	0.0077	379	0.5087	60808.1	0.4542	1.11999	0.163487
Nkx2.2(Homeobox)/NPC-Nkx2.2-ChIP-Seq(GSE61673)/Homer	BTBRAGTGSN	0.01	-5.985	0.0106	364	0.4886	58459.1	0.4366	1.1191	0.162342
Bapx1(Homeobox)/VertebralCol-Bapx1-ChIP-Seq(GSE36672)/Homer	TTRAGTGSYK	0.01	-5.524	0.015	362	0.4859	58473.7	0.4368	1.11241	0.153687
Erra(NR)/HepG2-Erra-ChIP-Seq(GSE31477)/Homer	CAAAGGTCAG	0.01	-5.847	0.0114	420	0.5638	68611.4	0.5125	1.1001	0.137631
OCT:OCT(POU,Homeobox,IR1)/NPC-Brn2-ChIP-Seq(GSE35496)/Homer	ATGAATWATTCATGA	0.1	-3.332	0.0869	4	0.0054	218.1	0.0016	3.375	1.75489
ISRE(IRF)/ThioMac-LPS-Expression(GSE23622)/Homer	AGTTTCASTTTC	0.1	-4.546	0.0331	15	0.0201	1355.3	0.0101	1.9901	0.99284
E2F(E2F)/Hela-CellCycle-Expression/Homer	TTSGCGCGAAAA	0.1	-3.281	0.0904	10	0.0134	925	0.0069	1.94203	0.957565
GEI-11(Myb?)/cElegans-L4-GEI11-ChIP-Seq(modEncode)/Homer	CCGACAYYTYACGGG	0.1	-3.843	0.0589	14	0.0188	1348.8	0.0101	1.86139	0.896377
NF1:FOXA1(CTF,Forkhead)/LNCAP-FOXA1-ChIP-Seq(GSE27824)/Homer	WNTGTTTRYTTTGGCA	0.1	-3.264	0.0913	13	0.0174	1326.2	0.0099	1.75758	0.813587
PAX6(Paired,Homeobox)/Forebrain-Pax6-ChIP-Seq(GSE66961)/Homer	NGTGTTCAVTSAAGCGKAAA	0.1	-4.59	0.0322	25	0.0336	2684.2	0.02	1.68	0.748461
IRF2(IRF)/Erythroblas-IRF2-ChIP-Seq(GSE36985)/Homer	GAAASYGAAASY	0.1	-4.211	0.0442	22	0.0295	2357	0.0176	1.67614	0.74514
ETS:E-box(ETS,bHLH)/HPC7-Scl-ChIP-Seq(GSE22178)/Homer	AGGAARCAGCTG	0.1	-4.351	0.0393	26	0.0349	2883.2	0.0215	1.62326	0.69889
JunD(bZIP)/K562-JunD-ChIP-Seq/Homer	ATGACGTCATCN	0.1	-3.491	0.0766	20	0.0268	2251.5	0.0168	1.59524	0.673772
E2F7(E2F)/Hela-E2F7-ChIP-Seq(GSE32673)/Homer	VDTTTCCCGCCA	0.1	-2.818	0.1271	18	0.0242	2145.2	0.016	1.5125	0.596935
X-box(HTH)/NPC-H3K4me1-ChIP-Seq(GSE16256)/Homer	GGTTGCCATGGCAA	0.1	-3.683	0.0669	27	0.0362	3212.7	0.024	1.50833	0.592955
E-box(bHLH)/Promoter/Homer	SSGGTCACGTGA	0.1	-2.576	0.1548	16	0.0215	1920.9	0.0143	1.5035	0.588322
GATA:SCL(Zf,bHLH)/Ter119-SCL-ChIP-Seq(GSE18720)/Homer	CRGCTGBNGNSNNSAGATAA	0.1	-3.578	0.0719	30	0.0403	3690.3	0.0276	1.46014	0.546112
PU.1:IRF8(ETS:IRF)/pDC-Irf8-ChIP-Seq(GSE66899)/Homer	GGAAGTGAAAST	0.1	-3.963	0.0545	43	0.0577	5521.6	0.0412	1.40049	0.485927
PAX5(Paired,Homeobox),condensed/GM12878-PAX5-ChIP-Seq(GSE32465)/Homer	GTCACGCTCSCTGM	0.1	-3.036	0.1093	29	0.0389	3727.8	0.0278	1.39928	0.484685
PAX3:FKHR-fusion(Paired,Homeobox)/Rh4-PAX3:FKHR-ChIP-Seq(GSE19063)/Homer	ACCRTGACTAATTNN	0.1	-3.701	0.0669	41	0.055	5315.9	0.0397	1.38539	0.470293
HRE(HSF)/HepG2-HSF1-ChIP-Seq(GSE31477)/Homer	BSTTCTRGAABVTTCYAGAA	0.1	-3.675	0.0669	41	0.055	5325.9	0.0398	1.38191	0.466663
ZNF675(Zf)/HEK293-ZNF675.GFP-ChIP-Seq(GSE58341)/Homer	ARGAGGMCAAAATGW	0.1	-2.88	0.1214	31	0.0416	4095.3	0.0306	1.35948	0.443052
Brn1(POU,Homeobox)/NPC-Brn1-ChIP-Seq(GSE35496)/Homer	TATGCWAATBAV	0.1	-3.581	0.0719	48	0.0644	6452	0.0482	1.3361	0.418028
Six1(Homeobox)/Myoblast-Six1-ChIP-Chip(GSE20150)/Homer	GKVTCADRTTWC	0.1	-3.118	0.1025	46	0.0617	6346.3	0.0474	1.30169	0.380383
CArG(MADS)/PUER-Srf-ChIP-Seq(Sullivan_et_al.)/Homer	CCATATATGGNM	0.1	-3.926	0.0554	66	0.0886	9135.4	0.0682	1.29912	0.377535
Dorsal(RHD)/Embryo-dl-ChIP-Seq(GSE65441)/Homer	GGGAAAAMCCCG	0.1	-2.671	0.144	39	0.0523	5447.2	0.0407	1.28501	0.361782
ARE(NR)/LNCAP-AR-ChIP-Seq(GSE27824)/Homer	RGRACASNSTGTYCYB	0.1	-4.217	0.0442	79	0.106	11067.7	0.0827	1.28174	0.358105
ZNF165(Zf)/WHIM12-ZNF165-ChIP-Seq(GSE65937)/Homer	AAGGKGRCGCAGGCA	0.1	-2.424	0.174	34	0.0456	4768.3	0.0356	1.2809	0.357157
E2F1(E2F)/Hela-E2F1-ChIP-Seq(GSE22478)/Homer	CWGGCGGGAA	0.1	-2.323	0.1887	32	0.043	4497	0.0336	1.27976	0.355875
Atf2(bZIP)/3T3L1-Atf2-ChIP-Seq(GSE56872)/Homer	NRRTGACGTCAT	0.1	-4.088	0.0488	77	0.1034	10813.8	0.0808	1.2797	0.355809
Brachyury(T-box)/Mesoendoderm-Brachyury-ChIP-exo(GSE54963)/Homer	ANTTMRCASBNNNGTGYKAAN	0.1	-2.837	0.1252	56	0.0752	8099.8	0.0605	1.24298	0.313798
Rfx5(HTH)/GM12878-Rfx5-ChIP-Seq(GSE31477)/Homer	SCCTAGCAACAG	0.1	-3.414	0.0812	78	0.1047	11349.8	0.0848	1.23467	0.304125
PRDM1(Zf)/Hela-PRDM1-ChIP-Seq(GSE31477)/Homer	ACTTTCACTTTC	0.1	-4.027	0.0515	103	0.1383	15076.3	0.1126	1.22824	0.296594
Tbox:Smad(T-box,MAD)/ESCd5-Smad2_3-ChIP-Seq(GSE29422)/Homer	AGGTGHCAGACA	0.1	-2.429	0.174	49	0.0658	7194.7	0.0537	1.22533	0.293165
GRE(NR),IR3/RAW264.7-GRE-ChIP-Seq(Unpublished)/Homer	VAGRACAKWCTGTYC	0.1	-2.671	0.144	58	0.0779	8523.3	0.0637	1.22292	0.29033
FXR(NR),IR1/Liver-FXR-ChIP-Seq(Chong_et_al.)/Homer	AGGTCANTGACCTB	0.1	-3.694	0.0669	97	0.1302	14295.3	0.1068	1.2191	0.285818
ERE(NR),IR3/MCF7-ERa-ChIP-Seq(Unpublished)/Homer	VAGGTCACNSTGACC	0.1	-2.9	0.12	68	0.0913	10023.2	0.0749	1.21896	0.285649
PAX5(Paired,Homeobox)/GM12878-PAX5-ChIP-Seq(GSE32465)/Homer	GCAGCCAAGCRTGACH	0.1	-3.16	0.1001	87	0.1168	12989	0.097	1.20412	0.267984
ZNF415(Zf)/HEK293-ZNF415.GFP-ChIP-Seq(GSE58341)/Homer	GRTGMTRGAGCC	0.1	-3.853	0.0589	123	0.1651	18503.8	0.1382	1.19465	0.256583
Stat3(Stat)/mES-Stat3-ChIP-Seq(GSE11431)/Homer	CTTCCGGGAA	0.1	-3.578	0.0719	118	0.1584	17860.4	0.1334	1.18741	0.247814
Atf1(bZIP)/K562-ATF1-ChIP-Seq(GSE31477)/Homer	GATGACGTCA	0.1	-3.796	0.0612	130	0.1745	19714.8	0.1473	1.18466	0.24447
STAT6(Stat)/Macrophage-Stat6-ChIP-Seq(GSE38377)/Homer	TTCCKNAGAA	0.1	-2.919	0.1187	96	0.1289	14657.4	0.1095	1.17717	0.235321
E-box/Arabidopsis-Promoters/Homer	GCCACGTG	0.1	-2.582	0.1548	79	0.106	12060.9	0.0901	1.17647	0.234465
p63(p53)/Keratinocyte-p63-ChIP-Seq(GSE17611)/Homer	NNDRCATGYCYNRRCATGYH	0.1	-2.49	0.1672	80	0.1074	12296.9	0.0918	1.16993	0.226428
Stat3+il21(Stat)/CD4-Stat3-ChIP-Seq(GSE19198)/Homer	SVYTTCCNGGAARB	0.1	-3.961	0.0545	156	0.2094	23971.8	0.1791	1.16918	0.225496
Foxh1(Forkhead)/hESC-FOXH1-ChIP-Seq(GSE29422)/Homer	NNTGTGGATTSS	0.1	-2.849	0.1245	101	0.1356	15549.5	0.1161	1.16796	0.223989
KLF10(Zf)/HEK293-KLF10.GFP-ChIP-Seq(GSE58341)/Homer	GGGGGTGTGTCC	0.1	-3.856	0.0589	161	0.2161	24899.1	0.186	1.16183	0.216396
SeqBias: CG-repeat	CGCGCGCGCG	0.1	-3.49	0.0766	145	0.1946	22474.6	0.1679	1.15902	0.212909
STAT6(Stat)/CD4-Stat6-ChIP-Seq(GSE22104)/Homer	ABTTCYYRRGAA	0.1	-2.483	0.1673	90	0.1208	13983	0.1044	1.15709	0.210499
GSC(Homeobox)/FrogEmbryos-GSC-ChIP-Seq(DRA000576)/Homer	RGGATTAR	0.1	-4.386	0.0382	197	0.2644	30615.4	0.2287	1.1561	0.209266
Lhx2(Homeobox)/HFSC-Lhx2-ChIP-Seq(GSE48068)/Homer	TAATTAGN	0.1	-3.625	0.0692	158	0.2121	24573.1	0.1835	1.15586	0.208965
LIN-39(Homeobox)/cElegans.L3-LIN39-ChIP-Seq(modEncode)/Homer	ATGATTRATG	0.1	-3.691	0.0669	164	0.2201	25541.6	0.1908	1.15356	0.206098
PPARE(NR),DR1/3T3L1-Pparg-ChIP-Seq(GSE13511)/Homer	TGACCTTTGCCCCA	0.1	-4.51	0.0341	228	0.306	35838.4	0.2677	1.14307	0.192915
TEAD4(TEA)/Tropoblast-Tead4-ChIP-Seq(GSE37350)/Homer	CCWGGAATGY	0.1	-3.133	0.1016	151	0.2027	23794	0.1777	1.14069	0.189902
Otx2(Homeobox)/EpiLC-Otx2-ChIP-Seq(GSE56098)/Homer	NYTAATCCYB	0.1	-2.961	0.1158	141	0.1893	22236.1	0.1661	1.13967	0.188622
Arnt:Ahr(bHLH)/MCF7-Arnt-ChIP-Seq(Lo_et_al.)/Homer	TBGCACGCAA	0.1	-2.626	0.149	118	0.1584	18610.9	0.139	1.13957	0.188487
Egr1(Zf)/K562-Egr1-ChIP-Seq(GSE32465)/Homer	TGCGTGGGYG	0.1	-3.076	0.1057	150	0.2013	23672.4	0.1768	1.13857	0.187229
PU.1(ETS)/ThioMac-PU.1-ChIP-Seq(GSE21512)/Homer	AGAGGAAGTG	0.1	-2.581	0.1548	117	0.157	18479.5	0.138	1.13768	0.186096
STAT4(Stat)/CD4-Stat4-ChIP-Seq(GSE22104)/Homer	NYTTCCWGGAAR	0.1	-3.429	0.0805	178	0.2389	28156.5	0.2103	1.136	0.183958
HOXB13(Homeobox)/ProstateTumor-HOXB13-ChIP-Seq(GSE56288)/Homer	TTTTATKRGG	0.1	-3.167	0.1	164	0.2201	25987.9	0.1941	1.13395	0.181359
Etv2(ETS)/ES-ER71-ChIP-Seq(GSE59402)/Homer(0.967)	NNAYTTCCTGHN	0.1	-2.799	0.1287	193	0.2591	31348.5	0.2341	1.10679	0.146384
MYB(HTH)/ERMYB-Myb-ChIPSeq(GSE22095)/Homer	GGCVGTTR	0.1	-4.244	0.0434	308	0.4134	50027.2	0.3737	1.10623	0.145658
RBFox2(?)/Heart-RBFox2-CLIP-Seq(GSE57926)/Homer	TGCATGCA	0.1	-4.568	0.0327	341	0.4577	55567	0.415	1.10289	0.141291
SPCH(bHLH)/Seedling-SPCH-ChIP-Seq(GSE57497)/Homer	WNBCACGTGA	0.1	-2.342	0.186	176	0.2362	28888.6	0.2158	1.09453	0.130314
Unknown2/Drosophila-Promoters/Homer	CATCMCTA	0.1	-3.295	0.0897	279	0.3745	45860.9	0.3425	1.09343	0.128862
Tal1	CATCTG	0.1	-3.55	0.0727	301	0.404	49472.7	0.3695	1.09337	0.128781
CRX(Homeobox)/Retina-Crx-ChIP-Seq(GSE20012)/Homer	GCTAATCC	0.1	-3.931	0.0554	373	0.5007	61879.2	0.4622	1.0833	0.115429
Nkx3.1(Homeobox)/LNCaP-Nkx3.1-ChIP-Seq(GSE28264)/Homer	AAGCACTTAA	0.1	-4.191	0.0447	393	0.5275	65207.7	0.4871	1.08294	0.114953
ZFX(Zf)/mES-Zfx-ChIP-Seq(GSE11431)/Homer	AGGCCTRG	0.1	-2.982	0.114	299	0.4013	49736.7	0.3715	1.08022	0.111319
IBL1(bHLH)/Seedling-IBL1-ChIP-Seq(GSE51120)/Homer	CACGTGCC	0.1	-2.716	0.1383	284	0.3812	47395.5	0.354	1.07684	0.106799
Initiator/Drosophila-Promoters/Homer	NTCAGTYG	0.1	-3.664	0.067	398	0.5342	66640.2	0.4977	1.07334	0.102104
GAGA-repeat/Arabidopsis-Promoters/Homer	CTCTCTCTCY	0.1	-2.781	0.1303	312	0.4188	52278.5	0.3905	1.07247	0.100939
Nkx2.1(Homeobox)/LungAC-Nkx2.1-ChIP-Seq(GSE43252)/Homer	RSCACTYRAG	0.1	-4.127	0.0473	472	0.6336	79583.4	0.5944	1.06595	0.0921382
Znf263(Zf)/K562-Znf263-ChIP-Seq(GSE31477)/Homer	CVGTSCTCCC	0.1	-3.143	0.1012	389	0.5221	65599	0.49	1.06551	0.0915444
ERG(ETS)/VCaP-ERG-ChIP-Seq(GSE14097)/Homer	ACAGGAAGTG	0.1	-2.452	0.171	308	0.4134	51982.3	0.3883	1.06464	0.0903667
Foxo1(Forkhead)/RAW-Foxo1-ChIP-Seq(Fan_et_al.)/Homer	CTGTTTAC	0.1	-2.473	0.1682	325	0.4362	54979.2	0.4107	1.06209	0.0869048
BMAL1(bHLH)/Liver-Bmal1-ChIP-Seq(GSE39860)/Homer	GNCACGTG	0.1	-2.378	0.1813	314	0.4215	53147.7	0.397	1.06171	0.0863936
PR(NR)/T47D-PR-ChIP-Seq(GSE31130)/Homer	VAGRACAKNCTGTBC	0.1	-2.942	0.1173	394	0.5289	66734.1	0.4985	1.06098	0.0854015
Nkx6.1(Homeobox)/Islet-Nkx6.1-ChIP-Seq(GSE40975)/Homer	GKTAATGR	0.1	-2.357	0.1842	319	0.4282	54065.4	0.4038	1.06043	0.0846439
Nanog(Homeobox)/mES-Nanog-ChIP-Seq(GSE11724)/Homer	RGCCATTAAC	0.1	-2.925	0.1187	522	0.7007	90017.4	0.6724	1.04209	0.0594772
SeqBias: CA-repeat	CACACACACA	0.1	-2.903	0.12	642	0.8617	112430	0.8398	1.02608	0.0371399
SUT1?/SacCer-Promoters/Homer	CCCCGCGC	0.1	-3.373	0.0839	672	0.902	117819	0.88	1.025	0.0356239
SeqBias: GA-repeat	GAGAGAGAGA	0.1	-3.106	0.1031	688	0.9235	121147	0.9049	1.02055	0.0293536
SeqBias: C/A-bias	MMMMMMMMMM	0.1	-3.014	0.1111	745	1	133341	0.996	1.00402	0.00578235
LIN-15B(Zf)/cElegans-L3-LIN15B-ChIP-Seq(modEncode)/Homer	CARTGGAGCGCRYTTGCATT	1	0	1	0	0	61	0.0005	0	#NUM!
Unknown2/Arabidopsis-Promoters/Homer	AAACGACGTCGTTTT	1	0	1	0	0	59.9	0.0004	0	#NUM!
ZFP3(Zf)/HEK293-ZFP3.GFP-ChIP-Seq(GSE58341)/Homer	GGGTTTTGAAGGATGARTAGGAGTT	1	0	1	0	0	62.3	0.0005	0	#NUM!
OCT:OCT(POU,Homeobox)/NPC-Brn1-ChIP-Seq(GSE35496)/Homer	ATGAATATTCATGAG	1	0	1	0	0	132.4	0.001	0	#NUM!
DREF/Drosophila-Promoters/Homer	AVYTATCGATAD	1	-1.862	0.2786	3	0.004	242.3	0.0018	2.22222	1.152
Pax7(Paired,Homeobox),longest/Myoblast-Pax7-ChIP-Seq(GSE25064)/Homer	NTAATTDGCYAATTANNWWD	1	-1.887	0.2739	5	0.0067	501.5	0.0037	1.81081	0.856636
ZNF528(Zf)/HEK293-ZNF528.GFP-ChIP-Seq(GSE58341)/Homer	AGAAATGACTTCCCT	1	-1.206	0.4507	2	0.0027	196.1	0.0015	1.8	0.847997
ZNF16(Zf)/HEK293-ZNF16.GFP-ChIP-Seq(GSE58341)/Homer	MACCTTCYATGGCTCCCTAKTGCCY	1	-1.234	0.4507	3	0.004	337.2	0.0025	1.6	0.678072
ZNF41(Zf)/HEK293-ZNF41.GFP-ChIP-Seq(GSE58341)/Homer	CCTCATGGTGYCYTWYTCCCTTGTG	1	-1.574	0.3487	6	0.0081	709.2	0.0053	1.5283	0.61193
Pax7(Paired,Homeobox),long/Myoblast-Pax7-ChIP-Seq(GSE25064)/Homer	TAATCHGATTAC	1	-0.9964	0.5241	3	0.004	389.3	0.0029	1.37931	0.463947
ZBTB33(Zf)/GM12878-ZBTB33-ChIP-Seq(GSE32465)/Homer	GGVTCTCGCGAGAAC	1	-1.121	0.4759	5	0.0067	676.1	0.0051	1.31373	0.393664
Unknown3/Drosophila-Promoters/Homer	ACVAKCTGGCAGCGC	1	-1.866	0.2786	18	0.0242	2472.3	0.0185	1.30811	0.387482
GFX(?)/Promoter/Homer	ATTCTCGCGAGA	1	-0.6499	0.6781	1	0.0013	132.8	0.001	1.3	0.378512
LXRE(NR),DR4/RAW-LXRb.biotin-ChIP-Seq(GSE21512)/Homer	RGGTTACTANAGGTCA	1	-1.473	0.3771	12	0.0161	1675.4	0.0125	1.288	0.365133
GATA3(Zf),DR4/iTreg-Gata3-ChIP-Seq(GSE20898)/Homer	AGATGKDGAGATAAG	1	-1.479	0.3771	14	0.0188	1996	0.0149	1.26174	0.33542
GFY-Staf(?,Zf)/Promoter/Homer	RACTACAATTCCCAGAAKGC	1	-1.281	0.4421	11	0.0148	1592.4	0.0119	1.2437	0.314636
AARE(HLH)/mES-cMyc-ChIP-Seq/Homer	GATTGCATCA	1	-1.265	0.4441	11	0.0148	1599.9	0.0119	1.2437	0.314636
CRE(bZIP)/Promoter/Homer	CSGTGACGTCAC	1	-2.21	0.207	40	0.0537	5850.5	0.0437	1.22883	0.297289
Pho4(bHLH)/Yeast-Pho4-ChIP-Seq(GSE29506)/Homer	AAGCACGTGBGD	1	-2.088	0.2317	40	0.0537	5921.7	0.0442	1.21493	0.280876
p53(p53)/Saos-p53-ChIP-Seq(GSE15780)/Homer	RRCATGYCYRGRCATGYYYN	1	-1.48	0.3771	20	0.0268	2976.3	0.0222	1.20721	0.271673
p53(p53)/Saos-p53-ChIP-Seq/Homer	RRCATGYCYRGRCATGYYYN	1	-1.48	0.3771	20	0.0268	2976.3	0.0222	1.20721	0.271673
Reverb(NR),DR2/RAW-Reverba.biotin-ChIP-Seq(GSE45914)/Homer	GTRGGTCASTGGGTCA	1	-1.828	0.2866	36	0.0483	5419.9	0.0405	1.19259	0.254101
Phox2a(Homeobox)/Neuron-Phox2a-ChIP-Seq(GSE31456)/Homer	YTAATYNRATTA	1	-1.956	0.2606	46	0.0617	6997.8	0.0523	1.17973	0.23846
HRE(HSF)/Striatum-HSF1-ChIP-Seq(GSE38000)/Homer	TTCTAGAABNTTCTA	1	-1.936	0.2645	47	0.0631	7177.2	0.0536	1.17724	0.235407
EBNA1(EBV-virus)/Raji-EBNA1-ChIP-Seq(GSE30709)/Homer	GGYAGCAYDTGCTDCCCNNN	1	-0.7876	0.6134	4	0.0054	622	0.0046	1.17391	0.231326
TATA-box/Drosophila-Promoters/Homer	CTATAAAAGCSV	1	-1.145	0.4718	14	0.0188	2156.1	0.0161	1.1677	0.223672
FHY3(FAR1)/Arabidopsis-FHY3-ChIP-Seq(GSE30711)/Homer	HHCACGCGCBTN	1	-1.663	0.3231	38	0.051	5860.9	0.0438	1.16438	0.219566
Unknown1/Arabidopsis-Promoters/Homer	RGGGTAWWWTHGTAA	1	-1.135	0.4746	15	0.0201	2330.4	0.0174	1.15517	0.208108
PBX1(Homeobox)/MCF7-PBX1-ChIP-Seq(GSE28007)/Homer	GSCTGTCACTCA	1	-1.23	0.4507	20	0.0268	3119.8	0.0233	1.15021	0.201903
bZIP:IRF(bZIP,IRF)/Th17-BatF-ChIP-Seq(GSE39756)/Homer	NAGTTTCABTHTGACTNW	1	-2	0.2505	75	0.1007	11844.7	0.0885	1.13785	0.186314
Cbf1(bHLH)/Yeast-Cbf1-ChIP-Seq(GSE29506)/Homer	TCACGTGAYH	1	-1.516	0.3677	43	0.0577	6812.8	0.0509	1.1336	0.180906
Tcfcp2l1(CP2)/mES-Tcfcp2l1-ChIP-Seq(GSE11431)/Homer	NRAACCRGTTYRAACCRGYT	1	-1.375	0.4095	35	0.047	5562.3	0.0415	1.13253	0.179549
Oct6(POU,Homeobox)/NPC-Oct6-ChIP-Seq(GSE35496)/Homer	WATGCAAATGAG	1	-1.694	0.321	59	0.0792	9386.7	0.0701	1.12981	0.176086
GATA(Zf),IR4/iTreg-Gata3-ChIP-Seq(GSE20898)/Homer	NAGATWNBNATCTNN	1	-0.9587	0.5374	11	0.0148	1748.5	0.0131	1.12977	0.17603
TEAD(TEA)/Fibroblast-PU.1-ChIP-Seq(Unpublished)/Homer	YCWGGAATGY	1	-2.262	0.1996	106	0.1423	16891.1	0.1262	1.12758	0.173224
EFL-1(E2F)/cElegans-L1-EFL1-ChIP-Seq(modEncode)/Homer	TGCAARYGCGCTCYA	1	-0.6144	0.6935	2	0.0027	325.6	0.0024	1.125	0.169925
TATA-box/SacCer-Promoters/Homer	BBHWTATATA	1	-1.827	0.2866	80	0.1074	12851.3	0.096	1.11875	0.161888
Gfi1b(Zf)/HPC7-Gfi1b-ChIP-Seq(GSE22178)/Homer	MAATCACTGC	1	-2.153	0.2182	111	0.149	17851.9	0.1333	1.11778	0.160636
CEBP:CEBP(bZIP)/MEF-Chop-ChIP-Seq(GSE35681)/Homer	NTNATGCAAYMNNHTGMAAY	1	-1.044	0.5029	17	0.0228	2726.9	0.0204	1.11765	0.160465
ZNF519(Zf)/HEK293-ZNF519.GFP-ChIP-Seq(GSE58341)/Homer	GAGSCCGAGC	1	-1.345	0.4201	41	0.055	6610.3	0.0494	1.11336	0.154921
ZNF692(Zf)/HEK293-ZNF692.GFP-ChIP-Seq(GSE58341)/Homer	GTGGGCCCCA	1	-1.187	0.4541	30	0.0403	4853.9	0.0363	1.11019	0.15081
CLOCK(bHLH)/Liver-Clock-ChIP-Seq(GSE39860)/Homer	GHCACGTG	1	-1.895	0.2732	101	0.1356	16390.7	0.1224	1.10784	0.147754
CEBP(bZIP)/ThioMac-CEBPb-ChIP-Seq(GSE21512)/Homer	ATTGCGCAAC	1	-1.697	0.321	82	0.1101	13321.5	0.0995	1.10653	0.146046
PRDM9(Zf)/Testis-DMC1-ChIP-Seq(GSE35498)/Homer	ADGGYAGYAGCATCT	1	-1.69	0.321	86	0.1154	14016.7	0.1047	1.1022	0.140382
BORIS(Zf)/K562-CTCFL-ChIP-Seq(GSE32465)/Homer	CNNBRGCGCCCCCTGSTGGC	1	-1.256	0.4445	42	0.0564	6859.9	0.0512	1.10156	0.139551
Unknown4/Drosophila-Promoters/Homer	AAAAATACCRMA	1	-0.9184	0.5557	14	0.0188	2291	0.0171	1.09942	0.136736
Oct4:Sox17(POU,Homeobox,HMG)/F9-Sox17-ChIP-Seq(GSE44553)/Homer	CCATTGTATGCAAAT	1	-0.9987	0.5241	19	0.0255	3101	0.0232	1.09914	0.136372
c-Myc(bHLH)/LNCAP-cMyc-ChIP-Seq(Unpublished)/Homer	VCCACGTG	1	-1.483	0.3771	72	0.0966	11816	0.0883	1.094	0.12961
Lhx1(Homeobox)/EmbryoCarcinoma-Lhx1-ChIP-Seq(GSE70957)/Homer	NNYTAATTAR	1	-2.075	0.2336	152	0.204	25019.6	0.1869	1.09149	0.126303
PGR(NR)/EndoStromal-PGR-ChIP-Seq(GSE69539)/Homer	AAGAACATWHTGTTC	1	-1.219	0.4507	45	0.0604	7411.6	0.0554	1.09025	0.124663
VDR(NR),DR3/GM10855-VDR+vitD-ChIP-Seq(GSE22484)/Homer	ARAGGTCANWGAGTTCANNN	1	-1.221	0.4507	47	0.0631	7755.8	0.0579	1.08981	0.124077
caudal(Homeobox)/Drosophila-Embryos-ChIP-Chip(modEncode)/Homer	GGYCATAAAW	1	-1.718	0.3158	112	0.1503	18484.3	0.1381	1.08834	0.122132
NFkB-p50,p52(RHD)/Monocyte-p50-ChIP-Chip(Schreiber_et_al.)/Homer	GGGGGAATCCCC	1	-1.112	0.4787	34	0.0456	5606.5	0.0419	1.08831	0.122084
Brn2(POU,Homeobox)/NPC-Brn2-ChIP-Seq(GSE35496)/Homer	ATGAATATTC	1	-0.829	0.5969	11	0.0148	1824.3	0.0136	1.08824	0.121991
bHLHE40(bHLH)/HepG2-BHLHE40-ChIP-Seq(GSE31477)/Homer	KCACGTGMCN	1	-1.254	0.4445	52	0.0698	8589.7	0.0642	1.08723	0.120654
GABPA(ETS)/Jurkat-GABPa-ChIP-Seq(GSE17954)/Homer	RACCGGAAGT	1	-2.221	0.2058	197	0.2644	32695.1	0.2442	1.08272	0.114659
Unknown1(NR/Ini-like)/Drosophila-Promoters/Homer	MYGGTCACACTG	1	-1.125	0.4759	40	0.0537	6635	0.0496	1.08266	0.114582
ZNF136(Zf)/HEK293-ZNF136.GFP-ChIP-Seq(GSE58341)/Homer	YTKGATAHAGTATTCTWGGTNGGCA	1	-0.8678	0.579	13	0.0174	2149	0.0161	1.08075	0.112027
EWS:ERG-fusion(ETS)/CADO_ES1-EWS:ERG-ChIP-Seq(SRA014231)/Homer	ATTTCCTGTN	1	-1.695	0.321	136	0.1826	22690.8	0.1695	1.07729	0.107401
Ets1-distal(ETS)/CD4+-PolII-ChIP-Seq(Barski_et_al.)/Homer	MACAGGAAGT	1	-1.271	0.4441	68	0.0913	11350.5	0.0848	1.07665	0.106551
Zic(Zf)/Cerebellum-ZIC1.2-ChIP-Seq(GSE60731)/Homer	CCTGCTGAGH	1	-1.816	0.2873	173	0.2322	29006.2	0.2167	1.07153	0.0996688
RBPJ:Ebox(?,bHLH)/Panc1-Rbpj1-ChIP-Seq(GSE47459)/Homer	GGGRAARRGRMCAGMTG	1	-1.273	0.4441	82	0.1101	13790.8	0.103	1.06893	0.0961701
USF1(bHLH)/GM12878-Usf1-ChIP-Seq(GSE32465)/Homer	SGTCACGTGR	1	-1.223	0.4507	78	0.1047	13152.3	0.0982	1.06619	0.0924665
Pho2(bHLH)/Yeast-Pho2-ChIP-Seq(GSE29506)/Homer	CCCACGTGCT	1	-1.204	0.4507	74	0.0993	12476.7	0.0932	1.06545	0.0914638
Hnf1(Homeobox)/Liver-Foxa2-Chip-Seq(GSE25694)/Homer	GGTTAAWCATTAA	1	-0.7981	0.6113	14	0.0188	2373.4	0.0177	1.06215	0.0869833
TEAD2(TEA)/Py2T-Tead2-ChIP-Seq(GSE55709)/Homer	CCWGGAATGY	1	-1.228	0.4507	86	0.1154	14547.3	0.1087	1.06164	0.0862913
Oct4(POU,Homeobox)/mES-Oct4-ChIP-Seq(GSE11431)/Homer	ATTTGCATAW	1	-1.053	0.5007	60	0.0805	10207.8	0.0762	1.05643	0.0791978
Lhx3(Homeobox)/Neuron-Lhx3-ChIP-Seq(GSE31456)/Homer	ADBTAATTAR	1	-1.686	0.321	214	0.2872	36410.8	0.272	1.05588	0.0784491
EWS:FLI1-fusion(ETS)/SK_N_MC-EWS:FLI1-ChIP-Seq(SRA014231)/Homer	VACAGGAAAT	1	-1.26	0.4445	120	0.1611	20476.2	0.1529	1.05363	0.0753681
KANADI1(Myb)/Seedling-KAN1-ChIP-Seq(GSE48081)/Homer	ARGAATAWWN	1	-1.323	0.4276	161	0.2161	27611.7	0.2062	1.04801	0.0676547
Nkx2.5(Homeobox)/HL1-Nkx2.5.biotin-ChIP-Seq(GSE21529)/Homer	RRSCACTYAA	1	-2.245	0.202	389	0.5221	66746.2	0.4985	1.04734	0.0667327
Pax7(Paired,Homeobox)/Myoblast-Pax7-ChIP-Seq(GSE25064)/Homer	TAATCAATTA	1	-0.7211	0.6466	10	0.0134	1717.2	0.0128	1.04688	0.0660892
RXR(NR),DR1/3T3L1-RXR-ChIP-Seq(GSE13511)/Homer	TAGGGCAAAGGTCA	1	-1.594	0.3431	251	0.3369	43110.7	0.322	1.04627	0.0652597
Pdx1(Homeobox)/Islet-Pdx1-ChIP-Seq(SRA008281)/Homer	YCATYAATCA	1	-1.22	0.4507	135	0.1812	23183.3	0.1732	1.04619	0.065144
ETS(ETS)/Promoter/Homer	AACCGGAAGT	1	-0.9865	0.5247	69	0.0926	11879	0.0887	1.04397	0.0620781
FOXP1(Forkhead)/H9-FOXP1-ChIP-Seq(GSE31006)/Homer	NYYTGTTTACHN	1	-0.9979	0.5241	72	0.0966	12392.7	0.0926	1.0432	0.061011
PU.1-IRF(ETS:IRF)/Bcell-PU.1-ChIP-Seq(GSE21512)/Homer	MGGAAGTGAAAC	1	-1.441	0.3847	240	0.3221	41414.8	0.3093	1.04138	0.0585018
ETS1(ETS)/Jurkat-ETS1-ChIP-Seq(GSE17954)/Homer	ACAGGAAGTG	1	-1.317	0.4286	211	0.2832	36481.9	0.2725	1.03927	0.055565
FoxL2(Forkhead)/Ovary-FoxL2-ChIP-Seq(GSE60858)/Homer	WWTRTAAACAVG	1	-1.07	0.4955	117	0.157	20241.1	0.1512	1.03836	0.0543064
RUNX-AML(Runt)/CD4+-PolII-ChIP-Seq(Barski_et_al.)/Homer	GCTGTGGTTW	1	-1.131	0.475	145	0.1946	25100	0.1875	1.03787	0.0536211
RUNX1(Runt)/Jurkat-RUNX1-ChIP-Seq(GSE29180)/Homer	AAACCACARM	1	-1.084	0.49	198	0.2658	34604.8	0.2585	1.02824	0.0401768
RUNX2(Runt)/PCa-RUNX2-ChIP-Seq(GSE33889)/Homer	NWAACCACADNN	1	-0.959	0.5374	164	0.2201	28797.4	0.2151	1.02325	0.0331516
ETV1(ETS)/GIST48-ETV1-ChIP-Seq(GSE22441)/Homer	AACCGGAAGT	1	-1.055	0.5007	276	0.3705	48592.7	0.3629	1.02094	0.0299015
HIF2a(bHLH)/785_O-HIF2a-ChIP-Seq(GSE34871)/Homer	GCACGTACCC	1	-0.7941	0.6116	60	0.0805	10557.7	0.0789	1.02028	0.0289635
RUNX(Runt)/HPC7-Runx1-ChIP-Seq(GSE22178)/Homer	SAAACCACAG	1	-0.8702	0.579	138	0.1852	24339.8	0.1818	1.0187	0.0267319
ABF1/SacCer-Promoters/Homer	CGTRNAAARTGA	1	-0.7047	0.6528	26	0.0349	4597.4	0.0343	1.01749	0.0250185
SPDEF(ETS)/VCaP-SPDEF-ChIP-Seq(SRA014231)/Homer	ASWTCCTGBT	1	-0.8906	0.5693	202	0.2711	35731.3	0.2669	1.01574	0.0225258
FOXA1(Forkhead)/MCF7-FOXA1-ChIP-Seq(GSE26831)/Homer	WAAGTAAACA	1	-0.8083	0.6072	137	0.1839	24290	0.1814	1.01378	0.019747
SpiB(ETS)/OCILY3-SPIB-ChIP-Seq(GSE56857)/Homer	AAAGRGGAAGTG	1	-0.7167	0.6472	42	0.0564	7451.4	0.0557	1.01257	0.0180178
ETS:RUNX(ETS,Runt)/Jurkat-RUNX1-ChIP-Seq(GSE17954)/Homer	RCAGGATGTGGT	1	-0.6678	0.6727	18	0.0242	3197.5	0.0239	1.01255	0.0179964
Max(bHLH)/K562-Max-ChIP-Seq(GSE31477)/Homer	RCCACGTGGYYN	1	-0.7851	0.6134	128	0.1718	22728.6	0.1698	1.01178	0.0168936
EHF(ETS)/LoVo-EHF-ChIP-Seq(GSE49402)/Homer	AVCAGGAAGT	1	-0.8454	0.5893	245	0.3289	43538	0.3252	1.01138	0.0163218
SeqBias: A/T bias	WWWWWWWWWW	1	-1.682	0.321	685	0.9195	121745	0.9093	1.01122	0.0160932
Foxa2(Forkhead)/Liver-Foxa2-ChIP-Seq(GSE25694)/Homer	CYTGTTTACWYW	1	-0.748	0.6316	124	0.1664	22091.1	0.165	1.00848	0.0121894
SeqBias: CG bias	SSSSSSSSSS	1	-1.63	0.3326	721	0.9678	128658	0.961	1.00708	0.0101725
GRHL2(CP2)/HBE-GRHL2-ChIP-Seq(GSE46194)/Homer	AAACYKGTTWDACMRGTTTB	1	-0.7035	0.6528	64	0.0859	11418.3	0.0853	1.00703	0.0101124
SeqBias: G/A bias	RRRRRRRRRR	1	-1.917	0.2685	745	1	133538	0.9974	1.00261	0.00375589
SeqBias: GCW-triplet	GCWGCWGCWGCW	1	-1.516	0.3677	745	1	133609	0.998	1.002	0.00288828
SeqBias: polyC-repeat	CCCCCCCCCC	1	-1.233	0.4507	745	1	133661	0.9983	1.0017	0.00245467
Ik-1	NHTTGGGAATRCC	1	-0.7828	0.6134	745	1	133742	0.9989	1.0011	0.00158784
Tbx20(T-box)/Heart-Tbx20-ChIP-Seq(GSE29636)/Homer	GGTGYTGACAGS	1	-0.6532	0.6781	43	0.0577	7723	0.0577	1	0
ELF1(ETS)/Jurkat-ELF1-ChIP-Seq(SRA014231)/Homer	AVCCGGAAGT	1	-0.6571	0.6777	106	0.1423	19059	0.1424	0.999298	-0.00101348
FOXA1(Forkhead)/LNCAP-FOXA1-ChIP-Seq(GSE27824)/Homer	WAAGTAAACA	1	-0.6491	0.6781	167	0.2242	30053.6	0.2245	0.998664	-0.00192917
Trl(Zf)/S2-GAGAfactor-ChIP-Seq(GSE40646)/Homer	RGAGAGAG	1	-0.6173	0.6935	455	0.6107	81907.5	0.6118	0.998202	-0.00259626
GAGA-repeat/SacCer-Promoters/Homer	CTYTCTYTCTCTCTC	1	-0.5203	0.7444	543	0.7289	97998.7	0.732	0.995765	-0.00612275
RAR:RXR(NR),DR5/ES-RAR-ChIP-Seq(GSE56893)/Homer	AGGTCAAGGTCA	1	-0.632	0.6857	34	0.0456	6129	0.0458	0.995633	-0.00631377
Fli1(ETS)/CD8-FLI-ChIP-Seq(GSE20898)/Homer	NRYTTCCGGH	1	-0.5955	0.7018	217	0.2913	39207.2	0.2928	0.994877	-0.00740985
HNF4a(NR),DR1/HepG2-HNF4a-ChIP-Seq(GSE25021)/Homer	CARRGKBCAAAGTYCA	1	-0.5901	0.7033	108	0.145	19576.4	0.1462	0.991792	-0.0118904
Nur77(NR)/K562-NR4A1-ChIP-Seq(GSE31363)/Homer	TGACCTTTNCNT	1	-0.6079	0.6954	29	0.0389	5255.6	0.0393	0.989822	-0.0147592
LHY(Myb)/Seedling-LHY-ChIP-Seq(GSE52175)/Homer	ADAAATATCT	1	-0.5599	0.7201	121	0.1624	22001.5	0.1643	0.988436	-0.0167808
RARg(NR)/ES-RARg-ChIP-Seq(GSE30538)/Homer	AGGTCAAGGTCA	1	-0.5832	0.7058	15	0.0201	2735.3	0.0204	0.985294	-0.0213737
Unknown4/Arabidopsis-Promoters/Homer	CKTCKTCTTY	1	-0.5048	0.7487	170	0.2282	31020.5	0.2317	0.984894	-0.0219593
HIF-1a(bHLH)/MCF7-HIF1a-ChIP-Seq(GSE28352)/Homer	TACGTGCV	1	-0.5596	0.7201	40	0.0537	7325.5	0.0547	0.981718	-0.0266187
EGL-5(Homeobox)/cElegans-L3-EGL5-ChIP-Seq(modEncode)/Homer	ATTTAATGGG	1	-0.418	0.8038	187	0.251	34404.3	0.257	0.976654	-0.034081
NPAS2(bHLH)/Liver-NPAS2-ChIP-Seq(GSE39860)/Homer	KCCACGTGAC	1	-0.4012	0.8122	184	0.247	33926.2	0.2534	0.974743	-0.0369055
HIF-1b(HLH)/T47D-HIF1b-ChIP-Seq(GSE59937)/Homer	RTACGTGC	1	-0.4149	0.8038	169	0.2268	31153.8	0.2327	0.974645	-0.0370506
CHR(?)/Hela-CellCycle-Expression/Homer	SRGTTTCAAA	1	-0.4958	0.7531	74	0.0993	13642.4	0.1019	0.974485	-0.0372884
PIF4(bHLH)/Seedling-PIF4-ChIP-Seq(GSE35315)/Homer	NNBCACGTGN	1	-0.3706	0.8297	211	0.2832	38947.7	0.2909	0.97353	-0.038702
GRE(NR),IR3/A549-GR-ChIP-Seq(GSE32465)/Homer	NRGVACABNVTGTYCY	1	-0.5153	0.7457	29	0.0389	5385.2	0.0402	0.967662	-0.0474253
Cdx2(Homeobox)/mES-Cdx2-ChIP-Seq(GSE14586)/Homer	GYMATAAAAH	1	-0.4366	0.7965	84	0.1128	15617.6	0.1167	0.966581	-0.0490375
ELF5(ETS)/T47D-ELF5-ChIP-Seq(GSE30407)/Homer	ACVAGGAAGT	1	-0.3557	0.8369	134	0.1799	25013.4	0.1868	0.963062	-0.0542993
ZNF317(Zf)/HEK293-ZNF317.GFP-ChIP-Seq(GSE58341)/Homer	GTCWGCTGTYYCTCT	1	-0.5089	0.748	16	0.0215	2998.3	0.0224	0.959821	-0.0591621
PRDM14(Zf)/H1-PRDM14-ChIP-Seq(GSE22767)/Homer	RGGTCTCTAACY	1	-0.431	0.7984	60	0.0805	11238.1	0.0839	0.959476	-0.059682
FOXM1(Forkhead)/MCF7-FOXM1-ChIP-Seq(GSE72977)/Homer	TRTTTACTTW	1	-0.3198	0.8595	146	0.196	27351.9	0.2043	0.959373	-0.0598355
Elk1(ETS)/Hela-Elk1-ChIP-Seq(GSE31477)/Homer	HACTTCCGGY	1	-0.3326	0.8512	117	0.157	21995.6	0.1643	0.955569	-0.0655679
PHA-4(Forkhead)/cElegans-Embryos-PHA4-ChIP-Seq(modEncode)/Homer	KTGTTTGC	1	-0.05776	1	407	0.5463	76920	0.5745	0.950914	-0.0726135
c-Myc(bHLH)/mES-cMyc-ChIP-Seq(GSE11431)/Homer	VVCCACGTGG	1	-0.3133	0.8605	93	0.1248	17661.5	0.1319	0.946171	-0.0798266
CEBP:AP1(bZIP)/ThioMac-CEBPb-ChIP-Seq(GSE21512)/Homer	DRTGTTGCAA	1	-0.2962	0.8695	98	0.1315	18648.4	0.1393	0.944006	-0.0831325
Unknown6/Drosophila-Promoters/Homer	AATTTTAAAA	1	-0.307	0.8627	82	0.1101	15655.8	0.1169	0.941831	-0.0864605
PIF5ox(bHLH)/Arabidopsis-PIF5ox-ChIP-Seq(GSE35062)/Homer	BCACGTGVDN	1	-0.1899	0.9386	167	0.2242	31897.2	0.2382	0.941226	-0.0873871
CTCF(Zf)/CD4+-CTCF-ChIP-Seq(Barski_et_al.)/Homer	AYAGTGCCMYCTRGTGGCCA	1	-0.4282	0.7984	24	0.0322	4595.9	0.0343	0.938776	-0.0911479
PABPC1(?)/MEL-PABC1-CLIP-Seq(GSE69755)/Homer	HAATAAAGNN	1	-0.1397	0.9727	204	0.2738	39081.3	0.2919	0.937992	-0.0923518
DPL-1(E2F)/cElegans-Adult-ChIP-Seq(modEncode)/Homer	TAGCGCGC	1	-0.2811	0.88	79	0.106	15195.2	0.1135	0.933921	-0.098628
Gata2(Zf)/K562-GATA2-ChIP-Seq(GSE18829)/Homer	BBCTTATCTS	1	-0.2512	0.8986	93	0.1248	17912.8	0.1338	0.932735	-0.10046
E2A(bHLH),near_PU.1/Bcell-PU.1-ChIP-Seq(GSE21512)/Homer	NVCACCTGBN	1	-0.07646	1	257	0.345	49527.1	0.3699	0.932685	-0.100539
Oct2(POU,Homeobox)/Bcell-Oct2-ChIP-Seq(GSE21512)/Homer	ATATGCAAAT	1	-0.3839	0.8213	31	0.0416	5980.3	0.0447	0.930649	-0.103691
Gata1(Zf)/K562-GATA1-ChIP-Seq(GSE18829)/Homer	SAGATAAGRV	1	-0.2602	0.8932	81	0.1087	15648.8	0.1169	0.929855	-0.104923
Gata4(Zf)/Heart-Gata4-ChIP-Seq(GSE35151)/Homer	NBWGATAAGR	1	-0.1758	0.9491	135	0.1812	26098.6	0.1949	0.929708	-0.105151
CES-1(Homeobox)/cElegans-L1-CES1-ChIP-Seq(modEncode)/Homer	AAATTSAATTTN	1	-0.3156	0.8605	52	0.0698	10062.3	0.0752	0.928191	-0.107506
Sox15(HMG)/CPA-Sox15-ChIP-Seq(GSE62909)/Homer	RAACAATGGN	1	-0.1525	0.9687	149	0.2	28855.7	0.2155	0.928074	-0.107688
Unknown5/Drosophila-Promoters/Homer	GCTGATAASV	1	-0.2328	0.9099	86	0.1154	16695.9	0.1247	0.925421	-0.111818
Atf4(bZIP)/MEF-Atf4-ChIP-Seq(GSE35681)/Homer	MTGATGCAAT	1	-0.3656	0.8313	28	0.0376	5454.7	0.0407	0.923833	-0.114296
Sox9(HMG)/Limb-SOX9-ChIP-Seq(GSE73225)/Homer	AGGVNCCTTTGT	1	-0.1432	0.9721	139	0.1866	27078.1	0.2023	0.922392	-0.116547
n-Myc(bHLH)/mES-nMyc-ChIP-Seq(GSE11431)/Homer	VRCCACGTGG	1	-0.1477	0.9706	120	0.1611	23515.4	0.1756	0.917426	-0.124336
Pit1(Homeobox)/GCrat-Pit1-ChIP-Seq(GSE58009)/Homer	ATGMATATDC	1	-0.1337	0.9727	123	0.1651	24183	0.1806	0.914175	-0.129458
Sox2(HMG)/mES-Sox2-ChIP-Seq(GSE11431)/Homer	BCCATTGTTC	1	-0.1153	0.9755	125	0.1678	24714.3	0.1846	0.908992	-0.13766
HOXD13(Homeobox)/Chicken-Hoxd13-ChIP-Seq(GSE38910)/Homer	NCYAATAAAA	1	-0.1168	0.9755	123	0.1651	24327.7	0.1817	0.908641	-0.138218
Sox6(HMG)/Myotubes-Sox6-ChIP-Seq(GSE32627)/Homer	CCATTGTTNY	1	-0.04025	1	211	0.2832	41809	0.3123	0.90682	-0.141111
Unknown(Homeobox)/Limb-p300-ChIP-Seq/Homer	SSCMATWAAA	1	-0.1328	0.9727	76	0.102	15367.1	0.1148	0.888502	-0.170553
ZNF382(Zf)/HEK293-ZNF382.GFP-ChIP-Seq(GSE58341)/Homer	GNCTGTASTRNTGBCTCHTT	1	-0.3929	0.8164	7	0.0094	1419.2	0.0106	0.886792	-0.173332
GATA3(Zf)/iTreg-Gata3-ChIP-Seq(GSE20898)/Homer	AGATAASR	1	-0.02073	1	182	0.2443	37068.1	0.2769	0.882268	-0.180711
Tcf3(HMG)/mES-Tcf3-ChIP-Seq(GSE11724)/Homer	ASWTCAAAGG	1	-0.2232	0.9112	35	0.047	7136.8	0.0533	0.881801	-0.181475
Chop(bZIP)/MEF-Chop-ChIP-Seq(GSE35681)/Homer	ATTGCATCAT	1	-0.2779	0.8802	22	0.0295	4495.4	0.0336	0.877976	-0.187746
Sox3(HMG)/NPC-Sox3-ChIP-Seq(GSE33059)/Homer	CCWTTGTY	1	-0.005477	1	228	0.306	46798.2	0.3495	0.875536	-0.191761
ZBTB12(Zf)/HEK293-ZBTB12.GFP-ChIP-Seq(GSE58341)/Homer	NGNTCTAGAACCNGV	1	-0.07426	1	89	0.1195	18354.6	0.1371	0.871627	-0.198218
Sox10(HMG)/SciaticNerve-Sox3-ChIP-Seq(GSE35132)/Homer	CCWTTGTYYB	1	-0.003367	1	220	0.2953	45700.1	0.3413	0.865221	-0.208859
Elk4(ETS)/Hela-Elk4-ChIP-Seq(GSE31477)/Homer	NRYTTCCGGY	1	-0.04021	1	107	0.1436	22316.5	0.1667	0.861428	-0.215198
Unknown3/Arabidopsis-Promoters/Homer	AYTAAACCGG	1	-0.2284	0.9112	18	0.0242	3831	0.0286	0.846154	-0.241008
PCF/Arabidopsis-Promoters/Homer	NNWWWTGGGCYTDDN	1	-0.1263	0.9727	35	0.047	7526.6	0.0562	0.836299	-0.257909
TR4(NR),DR1/Hela-TR4-ChIP-Seq(GSE24685)/Homer	GAGGTCAAAGGTCA	1	-0.1373	0.9727	28	0.0376	6095.6	0.0455	0.826374	-0.275134
DMRT1(DM)/Testis-DMRT1-ChIP-Seq(GSE64892)/Homer	TWGHWACAWTGTWDC	1	-0.1368	0.9727	26	0.0349	5701.5	0.0426	0.819249	-0.287626
CTCF-SatelliteElement(Zf?)/CD4+-CTCF-ChIP-Seq(Barski_et_al.)/Homer	TGCAGTTCCMVNWRTGGCCA	1	-0.3427	0.8452	3	0.004	659.4	0.0049	0.816327	-0.292782
Sox4(HMG)/proB-Sox4-ChIP-Seq(GSE50066)/Homer	YCTTTGTTCC	1	-0.006759	1	110	0.1477	24255	0.1812	0.815121	-0.294913
Zelda(Zf)/Embryo-zld-ChIP-Seq(GSE65441)/Homer	KBCTACCTGW	1	-0.01287	1	89	0.1195	19705.1	0.1472	0.811821	-0.300767
DMRT6(DM)/Testis-DMRT6-ChIP-Seq(GSE60440)/Homer	YDGHTACAWTGTADC	1	-0.1094	0.9771	22	0.0295	5024	0.0375	0.786667	-0.346176
PQM-1(?)/cElegans-L3-ChIP-Seq(modEncode)/Homer	ACTGATAAGA	1	-0.04397	1	41	0.055	9379.5	0.0701	0.784593	-0.349983
Tcf4(HMG)/Hct116-Tcf4-ChIP-Seq(SRA012054)/Homer	ASATCAAAGGVA	1	-0.0186	1	58	0.0779	13320.5	0.0995	0.782915	-0.353073
ELT-3(Gata)/cElegans-L1-ELT3-ChIP-Seq(modEncode)/Homer	AWTGATAAGA	1	-0.03055	1	47	0.0631	10806.2	0.0807	0.781908	-0.354929
SFP1/SacCer-Promoters/Homer	DDAAAAATTTTY	1	-0.2261	0.9112	6	0.0081	1414.8	0.0106	0.764151	-0.38807
HOXA2(Homeobox)/mES-Hoxa2-ChIP-Seq(Donaldson_et_al.)/Homer	GYCATCMATCAT	1	-0.1014	0.9823	16	0.0215	3830.2	0.0286	0.751748	-0.411678
Hoxb4(Homeobox)/ES-Hoxb4-ChIP-Seq(GSE34014)/Homer	TGATTRATGGCY	1	-0.07159	1	21	0.0282	5034.2	0.0376	0.75	-0.415037
HNF6(Homeobox)/Liver-Hnf6-ChIP-Seq(ERP000394)/Homer	NTATYGATCH	1	-0.002121	1	49	0.0658	12642.2	0.0944	0.697034	-0.520699
GLI3(Zf)/Limb-GLI3-ChIP-Chip(GSE11077)/Homer	CGTGGGTGGTCC	1	-0.02394	1	20	0.0268	5322	0.0398	0.673367	-0.570535
Mouse_Recombination_Hotspot(Zf)/Testis-DMC1-ChIP-Seq(GSE24438)/Homer	ACTYKNATTCGTGNTACTTC	1	-0.1222	0.973	6	0.0081	1616.4	0.0121	0.669421	-0.579013
RLR1?/SacCer-Promoters/Homer	WTTTTCYYTTTT	1	-0.000106	1	61	0.0819	16561.8	0.1237	0.662086	-0.59491
ZNF669(Zf)/HEK293-ZNF669.GFP-ChIP-Seq(GSE58341)/Homer	GARTGGTCATCGCCC	1	-0.07375	1	9	0.0121	2459	0.0184	0.657609	-0.604699
REST-NRSF(Zf)/Jurkat-NRSF-ChIP-Seq/Homer	GGMGCTGTCCATGGTGCTGA	1	-0.2494	0.8986	1	0.0013	271.1	0.002	0.65	-0.621488
TCFL2(HMG)/K562-TCF7L2-ChIP-Seq(GSE29196)/Homer	ACWTCAAAGG	1	-0.03834	1	8	0.0107	2450.9	0.0183	0.584699	-0.774233
GATA(Zf),IR3/iTreg-Gata3-ChIP-Seq(GSE20898)/Homer	NNNNNBAGATAWYATCTVHN	1	-0.01802	1	11	0.0148	3406.3	0.0254	0.582677	-0.779231
NRF(NRF)/Promoter/Homer	STGCGCATGCGC	1	-0.002557	1	14	0.0188	4770.7	0.0356	0.52809	-0.921145
FOXA1:AR(Forkhead,NR)/LNCAP-AR-ChIP-Seq(GSE27824)/Homer	AGTAAACAAAAAAGAACAND	1	-0.03888	1	5	0.0067	1718.4	0.0128	0.523438	-0.933911
GATA3(Zf),DR8/iTreg-Gata3-ChIP-Seq(GSE20898)/Homer	AGATSTNDNNDSAGATAASN	1	-0.01717	1	7	0.0094	2453.9	0.0183	0.513661	-0.961111
OCT4-SOX2-TCF-NANOG(POU,Homeobox,HMG)/mES-Oct4-ChIP-Seq(GSE11431)/Homer	ATTTGCATAACAATG	1	-0.000573	1	10	0.0134	4195.8	0.0313	0.428115	-1.22393
YY1(Zf)/Promoter/Homer	CAAGATGGCGGC	1	-0.003166	1	5	0.0067	2367.2	0.0177	0.378531	-1.40152
NRF1(NRF)/MCF7-NRF1-ChIP-Seq(Unpublished)/Homer	CTGCGCATGCGC	1	-0.000876	1	5	0.0067	2675.1	0.02	0.335	-1.57777
RAR:RXR(NR),DR5/ES-RAR-ChIP-Seq(GSE56893)/Homer	RGGTCADNNAGAGGTCAV	1	-0.005834	1	2	0.0027	1301.3	0.0097	0.278351	-1.84503

## Sheet: E21signif & P11
Motif Name	Consensus	P-value	Log P-value	q-value (Benjamini)	# of Target Sequences with Motif(of 1583)	% of Target Sequences with Motif	# of Background Sequences with Motif(of 65656)	% of Background Sequences with Motif	Motif Name	Consensus	P-value	Log P-value	q-value (Benjamini)	# of Target Sequences with Motif(of 1583)	% of Target Sequences with Motif	# of Background Sequences with Motif(of 65656)	% of Background Sequences with Motif	%target seq/% of back	LOG2 (%target seq/% of back)
REST	GGMGCTGTCCATGGTGCTGA	1e-06	-15.95	0	11	0.0069	48.8	0.0007	REST-NRSF(Zf)/Jurkat-NRSF-ChIP-Seq/Homer	GGMGCTGTCCATGGTGCTGA	1	-0.2494	0.8986	1	0.0013	271.1	0.002	9.85714	3.30117
LIN-15B(Zf)/cElegans-L3-LIN15B-ChIP-Seq(modEncode)/Homer	CARTGGAGCGCRYTTGCATT	0.01	-6.44	0.0022	4	0.0025	18.3	0.0003	LIN-15B(Zf)/cElegans-L3-LIN15B-ChIP-Seq(modEncode)/Homer	CARTGGAGCGCRYTTGCATT	1	0	1	0	0	61	0.0005	8.33333	3.05889
Unknown2/Arabidopsis-Promoters/Homer	AAACGACGTCGTTTT	0.01	-5.659	0.0047	4	0.0025	23.5	0.0004	Unknown2/Arabidopsis-Promoters/Homer	AAACGACGTCGTTTT	1	0	1	0	0	59.9	0.0004	6.25	2.64386
JunD(bZIP)/K562-JunD-ChIP-Seq/Homer	ATGACGTCATCN	1e-46	-106.8	0	113	0.0714	800	0.0122	JunD(bZIP)/K562-JunD-ChIP-Seq/Homer	ATGACGTCATCN	0.1	-3.491	0.0766	20	0.0268	2251.5	0.0168	5.85246	2.54904
OCT:OCT(POU,Homeobox,IR1)/NPC-Brn2-ChIP-Seq(GSE35496)/Homer	ATGAATWATTCATGA	1e-05	-11.74	0	12	0.0076	94.9	0.0014	OCT:OCT(POU,Homeobox,IR1)/NPC-Brn2-ChIP-Seq(GSE35496)/Homer	ATGAATWATTCATGA	0.1	-3.332	0.0869	4	0.0054	218.1	0.0016	5.42857	2.44057
GFY-Staf(?,Zf)/Promoter/Homer	RACTACAATTCCCAGAAKGC	1e-35	-82.17	0	97	0.0613	779.5	0.0119	GFY-Staf(?,Zf)/Promoter/Homer	RACTACAATTCCCAGAAKGC	1	-1.281	0.4421	11	0.0148	1592.4	0.0119	5.15126	2.36493
EFL-1(E2F)/cElegans-L1-EFL1-ChIP-Seq(modEncode)/Homer	TGCAARYGCGCTCYA	1e-06	-14.53	0	19	0.012	186.8	0.0028	EFL-1(E2F)/cElegans-L1-EFL1-ChIP-Seq(modEncode)/Homer	TGCAARYGCGCTCYA	1	-0.6144	0.6935	2	0.0027	325.6	0.0024	4.28571	2.09954
GFX(?)/Promoter/Homer	ATTCTCGCGAGA	1e-08	-18.92	0	27	0.0171	279.2	0.0043	GFX(?)/Promoter/Homer	ATTCTCGCGAGA	1	-0.6499	0.6781	1	0.0013	132.8	0.001	3.97674	1.99159
RFX(HTH)/K562-RFX3-ChIP-Seq(SRA012198)/Homer	CGGTTGCCATGGCAAC	1e-31	-72.12	0	112	0.0708	1182.1	0.018	RFX(HTH)/K562-RFX3-ChIP-Seq(SRA012198)/Homer	CGGTTGCCATGGCAAC	0.01	-4.705	0.0294	23	0.0309	2382.3	0.0178	3.93333	1.97575
Rfx2(HTH)/LoVo-RFX2-ChIP-Seq(GSE49402)/Homer	GTTGCCATGGCAACM	1e-29	-68.46	0	117	0.0739	1341.8	0.0204	Rfx2(HTH)/LoVo-RFX2-ChIP-Seq(GSE49402)/Homer	GTTGCCATGGCAACM	0.01	-4.692	0.0296	26	0.0349	2799.1	0.0209	3.62255	1.85701
CTCF(Zf)/CD4+-CTCF-ChIP-Seq(Barski_et_al.)/Homer	AYAGTGCCMYCTRGTGGCCA	1e-53	-123.3	0	215	0.1358	2532.4	0.0386	CTCF(Zf)/CD4+-CTCF-ChIP-Seq(Barski_et_al.)/Homer	AYAGTGCCMYCTRGTGGCCA	1	-0.4282	0.7984	24	0.0322	4595.9	0.0343	3.51813	1.81481
X-box(HTH)/NPC-H3K4me1-ChIP-Seq(GSE16256)/Homer	GGTTGCCATGGCAA	1e-18	-43.15	0	90	0.0569	1207.2	0.0184	X-box(HTH)/NPC-H3K4me1-ChIP-Seq(GSE16256)/Homer	GGTTGCCATGGCAA	0.1	-3.683	0.0669	27	0.0362	3212.7	0.024	3.09239	1.62872
E2F(E2F)/Hela-CellCycle-Expression/Homer	TTSGCGCGAAAA	1e-15	-35.78	0	78	0.0493	1083.9	0.0165	E2F(E2F)/Hela-CellCycle-Expression/Homer	TTSGCGCGAAAA	0.1	-3.281	0.0904	10	0.0134	925	0.0069	2.98788	1.57912
Unknown3/Arabidopsis-Promoters/Homer	AYTAAACCGG	1e-25	-59.62	0	132	0.0834	1841.8	0.0281	Unknown3/Arabidopsis-Promoters/Homer	AYTAAACCGG	1	-0.2284	0.9112	18	0.0242	3831	0.0286	2.96797	1.56948
E2F7(E2F)/Hela-E2F7-ChIP-Seq(GSE32673)/Homer	VDTTTCCCGCCA	1e-27	-62.66	0	173	0.1093	2783.4	0.0424	E2F7(E2F)/Hela-E2F7-ChIP-Seq(GSE32673)/Homer	VDTTTCCCGCCA	0.1	-2.818	0.1271	18	0.0242	2145.2	0.016	2.57783	1.36616
ETS(ETS)/Promoter/Homer	AACCGGAAGT	1e-72	-166	0	426	0.2691	6861.8	0.1045	ETS(ETS)/Promoter/Homer	AACCGGAAGT	1	-0.9865	0.5247	69	0.0926	11879	0.0887	2.57512	1.36464
YY1(Zf)/Promoter/Homer	CAAGATGGCGGC	1e-16	-38.46	0	107	0.0676	1729.5	0.0263	YY1(Zf)/Promoter/Homer	CAAGATGGCGGC	1	-0.003166	1	5	0.0067	2367.2	0.0177	2.57034	1.36196
NRF1(NRF)/MCF7-NRF1-ChIP-Seq(Unpublished)/Homer	CTGCGCATGCGC	1e-39	-90.44	0	263	0.1661	4408.8	0.0672	NRF1(NRF)/MCF7-NRF1-ChIP-Seq(Unpublished)/Homer	CTGCGCATGCGC	1	-0.000876	1	5	0.0067	2675.1	0.02	2.47173	1.30552
BORIS(Zf)/K562-CTCFL-ChIP-Seq(GSE32465)/Homer	CNNBRGCGCCCCCTGSTGGC	1e-49	-114.9	0	329	0.2078	5530.8	0.0842	BORIS(Zf)/K562-CTCFL-ChIP-Seq(GSE32465)/Homer	CNNBRGCGCCCCCTGSTGGC	1	-1.256	0.4445	42	0.0564	6859.9	0.0512	2.46793	1.3033
CRE(bZIP)/Promoter/Homer	CSGTGACGTCAC	1e-29	-67.13	0	202	0.1276	3422.4	0.0521	CRE(bZIP)/Promoter/Homer	CSGTGACGTCAC	1	-2.21	0.207	40	0.0537	5850.5	0.0437	2.44914	1.29227
AARE(HLH)/mES-cMyc-ChIP-Seq/Homer	GATTGCATCA	1e-06	-14.36	0	41	0.0259	698.2	0.0106	AARE(HLH)/mES-cMyc-ChIP-Seq/Homer	GATTGCATCA	1	-1.265	0.4441	11	0.0148	1599.9	0.0119	2.4434	1.28889
ABF1/SacCer-Promoters/Homer	CGTRNAAARTGA	1e-26	-61.1	0	187	0.1181	3193.2	0.0486	ABF1/SacCer-Promoters/Homer	CGTRNAAARTGA	1	-0.7047	0.6528	26	0.0349	4597.4	0.0343	2.43004	1.28098
c-Myc(bHLH)/LNCAP-cMyc-ChIP-Seq(Unpublished)/Homer	VCCACGTG	1e-70	-162.9	0	462	0.2919	7941.6	0.121	c-Myc(bHLH)/LNCAP-cMyc-ChIP-Seq(Unpublished)/Homer	VCCACGTG	1	-1.483	0.3771	72	0.0966	11816	0.0883	2.4124	1.27047
E2F1(E2F)/Hela-E2F1-ChIP-Seq(GSE22478)/Homer	CWGGCGGGAA	1e-51	-119.2	0	354	0.2236	6100.2	0.0929	E2F1(E2F)/Hela-E2F1-ChIP-Seq(GSE22478)/Homer	CWGGCGGGAA	0.1	-2.323	0.1887	32	0.043	4497	0.0336	2.40689	1.26717
c-Jun-CRE(bZIP)/K562-cJun-ChIP-Seq(GSE31477)/Homer	ATGACGTCATCY	1e-26	-61.36	0	199	0.1257	3510	0.0535	c-Jun-CRE(bZIP)/K562-cJun-ChIP-Seq(GSE31477)/Homer	ATGACGTCATCY	0.01	-6.065	0.0102	70	0.094	8854.3	0.0661	2.34953	1.23237
ETS:E-box(ETS,bHLH)/HPC7-Scl-ChIP-Seq(GSE22178)/Homer	AGGAARCAGCTG	1e-07	-16.87	0	53	0.0335	939.6	0.0143	ETS:E-box(ETS,bHLH)/HPC7-Scl-ChIP-Seq(GSE22178)/Homer	AGGAARCAGCTG	0.1	-4.351	0.0393	26	0.0349	2883.2	0.0215	2.34266	1.22815
E-box(bHLH)/Promoter/Homer	SSGGTCACGTGA	1e-09	-21.17	0	71	0.0449	1287.2	0.0196	E-box(bHLH)/Promoter/Homer	SSGGTCACGTGA	0.1	-2.576	0.1548	16	0.0215	1920.9	0.0143	2.29082	1.19586
E2F4(E2F)/K562-E2F4-ChIP-Seq(GSE31477)/Homer	GGCGGGAAAH	1e-77	-178.6	0	566	0.3575	10559.3	0.1608	E2F4(E2F)/K562-E2F4-ChIP-Seq(GSE31477)/Homer	GGCGGGAAAH	0.01	-6.076	0.0102	70	0.094	8850.2	0.0661	2.22326	1.15268
HIF2a(bHLH)/785_O-HIF2a-ChIP-Seq(GSE34871)/Homer	GCACGTACCC	1e-39	-90.56	0	341	0.2154	6602.4	0.1006	HIF2a(bHLH)/785_O-HIF2a-ChIP-Seq(GSE34871)/Homer	GCACGTACCC	1	-0.7941	0.6116	60	0.0805	10557.7	0.0789	2.14115	1.09839
GEI-11(Myb?)/cElegans-L4-GEI11-ChIP-Seq(modEncode)/Homer	CCGACAYYTYACGGG	1e-05	-13.24	0	49	0.031	951.2	0.0145	GEI-11(Myb?)/cElegans-L4-GEI11-ChIP-Seq(modEncode)/Homer	CCGACAYYTYACGGG	0.1	-3.843	0.0589	14	0.0188	1348.8	0.0101	2.13793	1.09622
HRE(HSF)/HepG2-HSF1-ChIP-Seq(GSE31477)/Homer	BSTTCTRGAABVTTCYAGAA	1e-09	-22.32	0	87	0.055	1690.9	0.0258	HRE(HSF)/HepG2-HSF1-ChIP-Seq(GSE31477)/Homer	BSTTCTRGAABVTTCYAGAA	0.1	-3.675	0.0669	41	0.055	5325.9	0.0398	2.13178	1.09206
Cbf1(bHLH)/Yeast-Cbf1-ChIP-Seq(GSE29506)/Homer	TCACGTGAYH	1e-17	-41.07	0	171	0.108	3398.4	0.0518	Cbf1(bHLH)/Yeast-Cbf1-ChIP-Seq(GSE29506)/Homer	TCACGTGAYH	1	-1.516	0.3677	43	0.0577	6812.8	0.0509	2.08494	1.06001
NRF(NRF)/Promoter/Homer	STGCGCATGCGC	1e-30	-71.16	0	290	0.1832	5774.8	0.088	NRF(NRF)/Promoter/Homer	STGCGCATGCGC	1	-0.002557	1	14	0.0188	4770.7	0.0356	2.08182	1.05784
PAX6(Paired,Homeobox)/Forebrain-Pax6-ChIP-Seq(GSE66961)/Homer	NGTGTTCAVTSAAGCGKAAA	1e-07	-16.54	0	69	0.0436	1395.4	0.0213	PAX6(Paired,Homeobox)/Forebrain-Pax6-ChIP-Seq(GSE66961)/Homer	NGTGTTCAVTSAAGCGKAAA	0.1	-4.59	0.0322	25	0.0336	2684.2	0.02	2.04695	1.03347
ELF1(ETS)/Jurkat-ELF1-ChIP-Seq(SRA014231)/Homer	AVCCGGAAGT	1e-65	-152	0	577	0.3645	11743.8	0.1789	ELF1(ETS)/Jurkat-ELF1-ChIP-Seq(SRA014231)/Homer	AVCCGGAAGT	1	-0.6571	0.6777	106	0.1423	19059	0.1424	2.03745	1.02677
FHY3(FAR1)/Arabidopsis-FHY3-ChIP-Seq(GSE30711)/Homer	HHCACGCGCBTN	1e-42	-98	0	404	0.2552	8233.1	0.1254	FHY3(FAR1)/Arabidopsis-FHY3-ChIP-Seq(GSE30711)/Homer	HHCACGCGCBTN	1	-1.663	0.3231	38	0.051	5860.9	0.0438	2.03509	1.02509
Unknown1(NR/Ini-like)/Drosophila-Promoters/Homer	MYGGTCACACTG	1e-09	-22.57	0	100	0.0632	2054	0.0313	Unknown1(NR/Ini-like)/Drosophila-Promoters/Homer	MYGGTCACACTG	1	-1.125	0.4759	40	0.0537	6635	0.0496	2.01917	1.01376
Unknown3/Drosophila-Promoters/Homer	ACVAKCTGGCAGCGC	1e-07	-16.96	0	74	0.0467	1523.8	0.0232	Unknown3/Drosophila-Promoters/Homer	ACVAKCTGGCAGCGC	1	-1.866	0.2786	18	0.0242	2472.3	0.0185	2.01293	1.0093
E-box/Arabidopsis-Promoters/Homer	GCCACGTG	1e-34	-78.33	0	348	0.2198	7252.9	0.1105	E-box/Arabidopsis-Promoters/Homer	GCCACGTG	0.1	-2.582	0.1548	79	0.106	12060.9	0.0901	1.98914	0.992145
Atf2(bZIP)/3T3L1-Atf2-ChIP-Seq(GSE56872)/Homer	NRRTGACGTCAT	1e-18	-43.56	0	202	0.1276	4212.7	0.0642	Atf2(bZIP)/3T3L1-Atf2-ChIP-Seq(GSE56872)/Homer	NRRTGACGTCAT	0.1	-4.088	0.0488	77	0.1034	10813.8	0.0808	1.98754	0.990983
bHLHE40(bHLH)/HepG2-BHLHE40-ChIP-Seq(GSE31477)/Homer	KCACGTGMCN	1e-22	-51.07	0	243	0.1535	5138.4	0.0783	bHLHE40(bHLH)/HepG2-BHLHE40-ChIP-Seq(GSE31477)/Homer	KCACGTGMCN	1	-1.254	0.4445	52	0.0698	8589.7	0.0642	1.96041	0.971154
Atf1(bZIP)/K562-ATF1-ChIP-Seq(GSE31477)/Homer	GATGACGTCA	1e-34	-79.51	0	366	0.2312	7760.8	0.1182	Atf1(bZIP)/K562-ATF1-ChIP-Seq(GSE31477)/Homer	GATGACGTCA	0.1	-3.796	0.0612	130	0.1745	19714.8	0.1473	1.95601	0.967911
HIF-1a(bHLH)/MCF7-HIF1a-ChIP-Seq(GSE28352)/Homer	TACGTGCV	1e-21	-49.86	0	240	0.1516	5097.7	0.0777	HIF-1a(bHLH)/MCF7-HIF1a-ChIP-Seq(GSE28352)/Homer	TACGTGCV	1	-0.5596	0.7201	40	0.0537	7325.5	0.0547	1.95109	0.964283
Pho2(bHLH)/Yeast-Pho2-ChIP-Seq(GSE29506)/Homer	CCCACGTGCT	1e-35	-80.65	0	378	0.2388	8088.8	0.1232	Pho2(bHLH)/Yeast-Pho2-ChIP-Seq(GSE29506)/Homer	CCCACGTGCT	1	-1.204	0.4507	74	0.0993	12476.7	0.0932	1.93831	0.954801
Pho4(bHLH)/Yeast-Pho4-ChIP-Seq(GSE29506)/Homer	AAGCACGTGBGD	1e-15	-35.76	0	177	0.1118	3786.3	0.0577	Pho4(bHLH)/Yeast-Pho4-ChIP-Seq(GSE29506)/Homer	AAGCACGTGBGD	1	-2.088	0.2317	40	0.0537	5921.7	0.0442	1.93761	0.954277
USF1(bHLH)/GM12878-Usf1-ChIP-Seq(GSE32465)/Homer	SGTCACGTGR	1e-28	-64.85	0	315	0.199	6773.3	0.1032	USF1(bHLH)/GM12878-Usf1-ChIP-Seq(GSE32465)/Homer	SGTCACGTGR	1	-1.223	0.4507	78	0.1047	13152.3	0.0982	1.92829	0.947325
Atf7(bZIP)/3T3L1-Atf7-ChIP-Seq(GSE56872)/Homer	NGRTGACGTCAY	1e-23	-54.96	0	273	0.1725	5891.2	0.0897	Atf7(bZIP)/3T3L1-Atf7-ChIP-Seq(GSE56872)/Homer	NGRTGACGTCAY	0.01	-5.047	0.022	105	0.1409	14822.3	0.1107	1.92308	0.943416
NFY(CCAAT)/Promoter/Homer	RGCCAATSRG	1e-47	-109.8	0	499	0.3152	10770.6	0.1641	NFY(CCAAT)/Promoter/Homer	RGCCAATSRG	0.01	-6.01	0.0105	170	0.2282	24947.7	0.1863	1.92078	0.941692
Usf2(bHLH)/C2C12-Usf2-ChIP-Seq(GSE36030)/Homer	GTCACGTGGT	1e-14	-33.82	0	175	0.1105	3810.9	0.0581	Usf2(bHLH)/C2C12-Usf2-ChIP-Seq(GSE36030)/Homer	GTCACGTGGT	0.01	-5.525	0.015	67	0.0899	8599.3	0.0642	1.90189	0.927436
CEBP:CEBP(bZIP)/MEF-Chop-ChIP-Seq(GSE35681)/Homer	NTNATGCAAYMNNHTGMAAY	0.0001	-9.503	0.0001	46	0.0291	1016.6	0.0155	CEBP:CEBP(bZIP)/MEF-Chop-ChIP-Seq(GSE35681)/Homer	NTNATGCAAYMNNHTGMAAY	1	-1.044	0.5029	17	0.0228	2726.9	0.0204	1.87742	0.908751
EWS:FLI1-fusion(ETS)/SK_N_MC-EWS:FLI1-ChIP-Seq(SRA014231)/Homer	VACAGGAAAT	1e-39	-91.48	0	454	0.2868	10057.7	0.1532	EWS:FLI1-fusion(ETS)/SK_N_MC-EWS:FLI1-ChIP-Seq(SRA014231)/Homer	VACAGGAAAT	1	-1.26	0.4445	120	0.1611	20476.2	0.1529	1.87206	0.904629
Tbx20(T-box)/Heart-Tbx20-ChIP-Seq(GSE29636)/Homer	GGTGYTGACAGS	1e-10	-23.37	0	126	0.0796	2793.6	0.0426	Tbx20(T-box)/Heart-Tbx20-ChIP-Seq(GSE29636)/Homer	GGTGYTGACAGS	1	-0.6532	0.6781	43	0.0577	7723	0.0577	1.86854	0.901915
ZNF165(Zf)/WHIM12-ZNF165-ChIP-Seq(GSE65937)/Homer	AAGGKGRCGCAGGCA	1e-10	-24.7	0	137	0.0865	3067.3	0.0467	ZNF165(Zf)/WHIM12-ZNF165-ChIP-Seq(GSE65937)/Homer	AAGGKGRCGCAGGCA	0.1	-2.424	0.174	34	0.0456	4768.3	0.0356	1.85225	0.889278
CLOCK(bHLH)/Liver-Clock-ChIP-Seq(GSE39860)/Homer	GHCACGTG	1e-28	-65.94	0	354	0.2236	7949.1	0.1211	CLOCK(bHLH)/Liver-Clock-ChIP-Seq(GSE39860)/Homer	GHCACGTG	1	-1.895	0.2732	101	0.1356	16390.7	0.1224	1.84641	0.884721
Atf4(bZIP)/MEF-Atf4-ChIP-Seq(GSE35681)/Homer	MTGATGCAAT	1e-08	-19.44	0	108	0.0682	2429.1	0.037	Atf4(bZIP)/MEF-Atf4-ChIP-Seq(GSE35681)/Homer	MTGATGCAAT	1	-0.3656	0.8313	28	0.0376	5454.7	0.0407	1.84324	0.882246
ZNF415(Zf)/HEK293-ZNF415.GFP-ChIP-Seq(GSE58341)/Homer	GRTGMTRGAGCC	1e-32	-74.1	0	397	0.2508	8964.1	0.1365	ZNF415(Zf)/HEK293-ZNF415.GFP-ChIP-Seq(GSE58341)/Homer	GRTGMTRGAGCC	0.1	-3.853	0.0589	123	0.1651	18503.8	0.1382	1.83736	0.877636
Elk1(ETS)/Hela-Elk1-ChIP-Seq(GSE31477)/Homer	HACTTCCGGY	1e-54	-126.2	0	611	0.386	13812.4	0.2104	Elk1(ETS)/Hela-Elk1-ChIP-Seq(GSE31477)/Homer	HACTTCCGGY	1	-0.3326	0.8512	117	0.157	21995.6	0.1643	1.8346	0.875466
Hoxb4(Homeobox)/ES-Hoxb4-ChIP-Seq(GSE34014)/Homer	TGATTRATGGCY	1e-05	-12.73	0	69	0.0436	1561.9	0.0238	Hoxb4(Homeobox)/ES-Hoxb4-ChIP-Seq(GSE34014)/Homer	TGATTRATGGCY	1	-0.07159	1	21	0.0282	5034.2	0.0376	1.83193	0.873367
ZNF264(Zf)/HEK293-ZNF264.GFP-ChIP-Seq(GSE58341)/Homer	RGGGCACTAACY	1e-35	-80.81	0	430	0.2716	9735.4	0.1483	ZNF264(Zf)/HEK293-ZNF264.GFP-ChIP-Seq(GSE58341)/Homer	RGGGCACTAACY	0.01	-4.884	0.0252	140	0.1879	20654.7	0.1543	1.83142	0.872965
Rfx5(HTH)/GM12878-Rfx5-ChIP-Seq(GSE31477)/Homer	SCCTAGCAACAG	1e-15	-35.59	0	206	0.1301	4683.6	0.0713	Rfx5(HTH)/GM12878-Rfx5-ChIP-Seq(GSE31477)/Homer	SCCTAGCAACAG	0.1	-3.414	0.0812	78	0.1047	11349.8	0.0848	1.82468	0.867647
PRDM9(Zf)/Testis-DMC1-ChIP-Seq(GSE35498)/Homer	ADGGYAGYAGCATCT	1e-20	-46.09	0	267	0.1687	6099.8	0.0929	PRDM9(Zf)/Testis-DMC1-ChIP-Seq(GSE35498)/Homer	ADGGYAGYAGCATCT	1	-1.69	0.321	86	0.1154	14016.7	0.1047	1.81593	0.860709
ETS:RUNX(ETS,Runt)/Jurkat-RUNX1-ChIP-Seq(GSE17954)/Homer	RCAGGATGTGGT	1e-05	-12.09	0	67	0.0423	1531.9	0.0233	ETS:RUNX(ETS,Runt)/Jurkat-RUNX1-ChIP-Seq(GSE17954)/Homer	RCAGGATGTGGT	1	-0.6678	0.6727	18	0.0242	3197.5	0.0239	1.81545	0.860328
TCFL2(HMG)/K562-TCF7L2-ChIP-Seq(GSE29196)/Homer	ACWTCAAAGG	0.001	-7.126	0.0011	36	0.0227	825.2	0.0126	TCFL2(HMG)/K562-TCF7L2-ChIP-Seq(GSE29196)/Homer	ACWTCAAAGG	1	-0.03834	1	8	0.0107	2450.9	0.0183	1.80159	0.849269
ZNF669(Zf)/HEK293-ZNF669.GFP-ChIP-Seq(GSE58341)/Homer	GARTGGTCATCGCCC	1e-05	-12.86	0	73	0.0461	1677.6	0.0256	ZNF669(Zf)/HEK293-ZNF669.GFP-ChIP-Seq(GSE58341)/Homer	GARTGGTCATCGCCC	1	-0.07375	1	9	0.0121	2459	0.0184	1.80078	0.848623
Pit1+1bp(Homeobox)/GCrat-Pit1-ChIP-Seq(GSE58009)/Homer	ATGCATAATTCA	1e-08	-20.17	0	122	0.0771	2825.8	0.043	Pit1+1bp(Homeobox)/GCrat-Pit1-ChIP-Seq(GSE58009)/Homer	ATGCATAATTCA	0.01	-5.325	0.0176	50	0.0671	6096.7	0.0455	1.79302	0.842394
GATA:SCL(Zf,bHLH)/Ter119-SCL-ChIP-Seq(GSE18720)/Homer	CRGCTGBNGNSNNSAGATAA	0.0001	-9.536	0.0001	53	0.0335	1228.3	0.0187	GATA:SCL(Zf,bHLH)/Ter119-SCL-ChIP-Seq(GSE18720)/Homer	CRGCTGBNGNSNNSAGATAA	0.1	-3.578	0.0719	30	0.0403	3690.3	0.0276	1.79144	0.841123
DPL-1(E2F)/cElegans-Adult-ChIP-Seq(modEncode)/Homer	TAGCGCGC	1e-80	-185.4	0	835	0.5275	19335.6	0.2945	DPL-1(E2F)/cElegans-Adult-ChIP-Seq(modEncode)/Homer	TAGCGCGC	1	-0.2811	0.88	79	0.106	15195.2	0.1135	1.79117	0.840903
TOD6?/SacCer-Promoters/Homer	GCGATGAGMT	1e-08	-18.72	0	113	0.0714	2619.8	0.0399	TOD6?/SacCer-Promoters/Homer	GCGATGAGMT	0.01	-5.976	0.0106	46	0.0617	5307.1	0.0396	1.78947	0.839535
PU.1:IRF8(ETS:IRF)/pDC-Irf8-ChIP-Seq(GSE66899)/Homer	GGAAGTGAAAST	1e-06	-14.52	0	87	0.055	2026.1	0.0309	PU.1:IRF8(ETS:IRF)/pDC-Irf8-ChIP-Seq(GSE66899)/Homer	GGAAGTGAAAST	0.1	-3.963	0.0545	43	0.0577	5521.6	0.0412	1.77994	0.831825
ZNF143|STAF(Zf)/CUTLL-ZNF143-ChIP-Seq(GSE29600)/Homer	ATTTCCCAGVAKSCY	1e-17	-39.17	0	244	0.1541	5706.5	0.0869	ZNF143|STAF(Zf)/CUTLL-ZNF143-ChIP-Seq(GSE29600)/Homer	ATTTCCCAGVAKSCY	0.01	-5.375	0.0169	106	0.1423	14814	0.1106	1.7733	0.826439
ETS1(ETS)/Jurkat-ETS1-ChIP-Seq(GSE17954)/Homer	ACAGGAAGTG	1e-58	-134.5	0	691	0.4365	16221.7	0.2471	ETS1(ETS)/Jurkat-ETS1-ChIP-Seq(GSE17954)/Homer	ACAGGAAGTG	1	-1.317	0.4286	211	0.2832	36481.9	0.2725	1.76649	0.820887
TEAD2(TEA)/Py2T-Tead2-ChIP-Seq(GSE55709)/Homer	CCWGGAATGY	1e-15	-35	0	227	0.1434	5376.4	0.0819	TEAD2(TEA)/Py2T-Tead2-ChIP-Seq(GSE55709)/Homer	CCWGGAATGY	1	-1.228	0.4507	86	0.1154	14547.3	0.1087	1.75092	0.80811
ZNF519(Zf)/HEK293-ZNF519.GFP-ChIP-Seq(GSE58341)/Homer	GAGSCCGAGC	1e-15	-36.68	0	239	0.151	5673.7	0.0864	ZNF519(Zf)/HEK293-ZNF519.GFP-ChIP-Seq(GSE58341)/Homer	GAGSCCGAGC	1	-1.345	0.4201	41	0.055	6610.3	0.0494	1.74769	0.805445
Elk4(ETS)/Hela-Elk4-ChIP-Seq(GSE31477)/Homer	NRYTTCCGGY	1e-48	-111	0	626	0.3955	14970.8	0.228	Elk4(ETS)/Hela-Elk4-ChIP-Seq(GSE31477)/Homer	NRYTTCCGGY	1	-0.04021	1	107	0.1436	22316.5	0.1667	1.73465	0.794644
GABPA(ETS)/Jurkat-GABPa-ChIP-Seq(GSE17954)/Homer	RACCGGAAGT	1e-51	-119.3	0	665	0.4201	15963.3	0.2432	GABPA(ETS)/Jurkat-GABPa-ChIP-Seq(GSE17954)/Homer	RACCGGAAGT	1	-2.221	0.2058	197	0.2644	32695.1	0.2442	1.72738	0.78859
PRDM1(Zf)/Hela-PRDM1-ChIP-Seq(GSE31477)/Homer	ACTTTCACTTTC	1e-15	-35.83	0	242	0.1529	5814.6	0.0886	PRDM1(Zf)/Hela-PRDM1-ChIP-Seq(GSE31477)/Homer	ACTTTCACTTTC	0.1	-4.027	0.0515	103	0.1383	15076.3	0.1126	1.72573	0.78721
ZBTB33(Zf)/GM12878-ZBTB33-ChIP-Seq(GSE32465)/Homer	GGVTCTCGCGAGAAC	1e-05	-11.74	0	76	0.048	1830.8	0.0279	ZBTB33(Zf)/GM12878-ZBTB33-ChIP-Seq(GSE32465)/Homer	GGVTCTCGCGAGAAC	1	-1.121	0.4759	5	0.0067	676.1	0.0051	1.72043	0.782769
SpiB(ETS)/OCILY3-SPIB-ChIP-Seq(GSE56857)/Homer	AAAGRGGAAGTG	1e-07	-17.93	0	123	0.0777	2976.6	0.0453	SpiB(ETS)/OCILY3-SPIB-ChIP-Seq(GSE56857)/Homer	AAAGRGGAAGTG	1	-0.7167	0.6472	42	0.0564	7451.4	0.0557	1.71523	0.778404
Tcfcp2l1(CP2)/mES-Tcfcp2l1-ChIP-Seq(GSE11431)/Homer	NRAACCRGTTYRAACCRGYT	1e-06	-15.05	0	103	0.0651	2501.6	0.0381	Tcfcp2l1(CP2)/mES-Tcfcp2l1-ChIP-Seq(GSE11431)/Homer	NRAACCRGTTYRAACCRGYT	1	-1.375	0.4095	35	0.047	5562.3	0.0415	1.70866	0.772867
Srebp2(bHLH)/HepG2-Srebp2-ChIP-Seq(GSE31477)/Homer	CGGTCACSCCAC	0.0001	-10.8	0	71	0.0449	1724.1	0.0263	Srebp2(bHLH)/HepG2-Srebp2-ChIP-Seq(GSE31477)/Homer	CGGTCACSCCAC	0.01	-5.177	0.0197	40	0.0537	4668.1	0.0349	1.70722	0.771653
Brn2(POU,Homeobox)/NPC-Brn2-ChIP-Seq(GSE35496)/Homer	ATGAATATTC	0.01	-5.855	0.0039	34	0.0215	829.8	0.0126	Brn2(POU,Homeobox)/NPC-Brn2-ChIP-Seq(GSE35496)/Homer	ATGAATATTC	1	-0.829	0.5969	11	0.0148	1824.3	0.0136	1.70635	0.770913
Etv2(ETS)/ES-ER71-ChIP-Seq(GSE59402)/Homer(0.967)	NNAYTTCCTGHN	1e-41	-95.59	0	581	0.367	14120.5	0.2151	Etv2(ETS)/ES-ER71-ChIP-Seq(GSE59402)/Homer(0.967)	NNAYTTCCTGHN	0.1	-2.799	0.1287	193	0.2591	31348.5	0.2341	1.70618	0.770773
NFAT(RHD)/Jurkat-NFATC1-ChIP-Seq(Jolma_et_al.)/Homer	ATTTTCCATT	1e-21	-49.81	0	342	0.216	8338.6	0.127	NFAT(RHD)/Jurkat-NFATC1-ChIP-Seq(Jolma_et_al.)/Homer	ATTTTCCATT	0.01	-6.018	0.0105	152	0.204	21962.8	0.164	1.70079	0.766203
TEAD4(TEA)/Tropoblast-Tead4-ChIP-Seq(GSE37350)/Homer	CCWGGAATGY	1e-25	-59.14	0	398	0.2514	9709.3	0.1479	TEAD4(TEA)/Tropoblast-Tead4-ChIP-Seq(GSE37350)/Homer	CCWGGAATGY	0.1	-3.133	0.1016	151	0.2027	23794	0.1777	1.6998	0.765363
Unknown1/Arabidopsis-Promoters/Homer	RGGGTAWWWTHGTAA	0.01	-5.54	0.0053	32	0.0202	783.1	0.0119	Unknown1/Arabidopsis-Promoters/Homer	RGGGTAWWWTHGTAA	1	-1.135	0.4746	15	0.0201	2330.4	0.0174	1.69748	0.763394
Chop(bZIP)/MEF-Chop-ChIP-Seq(GSE35681)/Homer	ATTGCATCAT	1e-05	-11.75	0	82	0.0518	2020.8	0.0308	Chop(bZIP)/MEF-Chop-ChIP-Seq(GSE35681)/Homer	ATTGCATCAT	1	-0.2779	0.8802	22	0.0295	4495.4	0.0336	1.68182	0.750022
ZNF317(Zf)/HEK293-ZNF317.GFP-ChIP-Seq(GSE58341)/Homer	GTCWGCTGTYYCTCT	0.01	-6.627	0.0019	42	0.0265	1040.3	0.0158	ZNF317(Zf)/HEK293-ZNF317.GFP-ChIP-Seq(GSE58341)/Homer	GTCWGCTGTYYCTCT	1	-0.5089	0.748	16	0.0215	2998.3	0.0224	1.67722	0.746068
SPDEF(ETS)/VCaP-SPDEF-ChIP-Seq(SRA014231)/Homer	ASWTCCTGBT	1e-45	-105.1	0	655	0.4138	16262.6	0.2477	SPDEF(ETS)/VCaP-SPDEF-ChIP-Seq(SRA014231)/Homer	ASWTCCTGBT	1	-0.8906	0.5693	202	0.2711	35731.3	0.2669	1.67057	0.74034
Isl1(Homeobox)/Neuron-Isl1-ChIP-Seq(GSE31456)/Homer	CTAATKGV	1e-52	-121.1	0	725	0.458	18019.9	0.2745	Isl1(Homeobox)/Neuron-Isl1-ChIP-Seq(GSE31456)/Homer	CTAATKGV	0.01	-5.982	0.0106	306	0.4107	48226.6	0.3602	1.66849	0.738541
Stat3(Stat)/mES-Stat3-ChIP-Seq(GSE11431)/Homer	CTTCCGGGAA	1e-20	-46.85	0	343	0.2167	8531.1	0.13	Stat3(Stat)/mES-Stat3-ChIP-Seq(GSE11431)/Homer	CTTCCGGGAA	0.1	-3.578	0.0719	118	0.1584	17860.4	0.1334	1.66692	0.737188
Dorsal(RHD)/Embryo-dl-ChIP-Seq(GSE65441)/Homer	GGGAAAAMCCCG	1e-06	-15.05	0	119	0.0752	3017.3	0.046	Dorsal(RHD)/Embryo-dl-ChIP-Seq(GSE65441)/Homer	GGGAAAAMCCCG	0.1	-2.671	0.144	39	0.0523	5447.2	0.0407	1.63478	0.709099
TEAD(TEA)/Fibroblast-PU.1-ChIP-Seq(Unpublished)/Homer	YCWGGAATGY	1e-13	-30.01	0	245	0.1548	6243.2	0.0951	TEAD(TEA)/Fibroblast-PU.1-ChIP-Seq(Unpublished)/Homer	YCWGGAATGY	1	-2.262	0.1996	106	0.1423	16891.1	0.1262	1.62776	0.702888
Arnt:Ahr(bHLH)/MCF7-Arnt-ChIP-Seq(Lo_et_al.)/Homer	TBGCACGCAA	1e-30	-69.68	0	518	0.3272	13244.9	0.2018	Arnt:Ahr(bHLH)/MCF7-Arnt-ChIP-Seq(Lo_et_al.)/Homer	TBGCACGCAA	0.1	-2.626	0.149	118	0.1584	18610.9	0.139	1.62141	0.697247
n-Myc(bHLH)/mES-nMyc-ChIP-Seq(GSE11431)/Homer	VRCCACGTGG	1e-23	-54.74	0	434	0.2742	11170.8	0.1702	n-Myc(bHLH)/mES-nMyc-ChIP-Seq(GSE11431)/Homer	VRCCACGTGG	1	-0.1477	0.9706	120	0.1611	23515.4	0.1756	1.61105	0.687998
Fli1(ETS)/CD8-FLI-ChIP-Seq(GSE20898)/Homer	NRYTTCCGGH	1e-52	-120.6	0	783	0.4946	20177.5	0.3074	Fli1(ETS)/CD8-FLI-ChIP-Seq(GSE20898)/Homer	NRYTTCCGGH	1	-0.5955	0.7018	217	0.2913	39207.2	0.2928	1.60898	0.686145
Srebp1a(bHLH)/HepG2-Srebp1a-ChIP-Seq(GSE31477)/Homer	RTCACSCCAY	0.0001	-11.24	0	93	0.0587	2409.5	0.0367	Srebp1a(bHLH)/HepG2-Srebp1a-ChIP-Seq(GSE31477)/Homer	RTCACSCCAY	0.01	-5.626	0.0137	58	0.0779	7193.2	0.0537	1.59946	0.67758
HIF-1b(HLH)/T47D-HIF1b-ChIP-Seq(GSE59937)/Homer	RTACGTGC	1e-49	-114.7	0	772	0.4877	20055	0.3055	HIF-1b(HLH)/T47D-HIF1b-ChIP-Seq(GSE59937)/Homer	RTACGTGC	1	-0.4149	0.8038	169	0.2268	31153.8	0.2327	1.5964	0.674822
Unknown5/Drosophila-Promoters/Homer	GCTGATAASV	1e-11	-27.63	0	242	0.1529	6291.1	0.0958	Unknown5/Drosophila-Promoters/Homer	GCTGATAASV	1	-0.2328	0.9099	86	0.1154	16695.9	0.1247	1.59603	0.674491
STAT6(Stat)/Macrophage-Stat6-ChIP-Seq(GSE38377)/Homer	TTCCKNAGAA	1e-10	-24.97	0	223	0.1409	5825.2	0.0887	STAT6(Stat)/Macrophage-Stat6-ChIP-Seq(GSE38377)/Homer	TTCCKNAGAA	0.1	-2.919	0.1187	96	0.1289	14657.4	0.1095	1.5885	0.667666
Bapx1(Homeobox)/VertebralCol-Bapx1-ChIP-Seq(GSE36672)/Homer	TTRAGTGSYK	1e-60	-140.4	0	898	0.5673	23619.5	0.3598	Bapx1(Homeobox)/VertebralCol-Bapx1-ChIP-Seq(GSE36672)/Homer	TTRAGTGSYK	0.01	-5.524	0.015	362	0.4859	58473.7	0.4368	1.57671	0.656917
Unknown4/Arabidopsis-Promoters/Homer	CKTCKTCTTY	1e-30	-70.8	0	584	0.3689	15519.8	0.2364	Unknown4/Arabidopsis-Promoters/Homer	CKTCKTCTTY	1	-0.5048	0.7487	170	0.2282	31020.5	0.2317	1.56049	0.642
Max(bHLH)/K562-Max-ChIP-Seq(GSE31477)/Homer	RCCACGTGGYYN	1e-17	-39.95	0	368	0.2325	9792.7	0.1492	Max(bHLH)/K562-Max-ChIP-Seq(GSE31477)/Homer	RCCACGTGGYYN	1	-0.7851	0.6134	128	0.1718	22728.6	0.1698	1.55831	0.639983
Sox4(HMG)/proB-Sox4-ChIP-Seq(GSE50066)/Homer	YCTTTGTTCC	1e-17	-40.25	0	372	0.235	9911.7	0.151	Sox4(HMG)/proB-Sox4-ChIP-Seq(GSE50066)/Homer	YCTTTGTTCC	1	-0.006759	1	110	0.1477	24255	0.1812	1.55629	0.638112
SPCH(bHLH)/Seedling-SPCH-ChIP-Seq(GSE57497)/Homer	WNBCACGTGA	1e-29	-68.82	0	582	0.3677	15562.6	0.2371	SPCH(bHLH)/Seedling-SPCH-ChIP-Seq(GSE57497)/Homer	WNBCACGTGA	0.1	-2.342	0.186	176	0.2362	28888.6	0.2158	1.55082	0.633034
PAX5(Paired,Homeobox)/GM12878-PAX5-ChIP-Seq(GSE32465)/Homer	GCAGCCAAGCRTGACH	1e-12	-28.48	0	278	0.1756	7456.3	0.1136	PAX5(Paired,Homeobox)/GM12878-PAX5-ChIP-Seq(GSE32465)/Homer	GCAGCCAAGCRTGACH	0.1	-3.16	0.1001	87	0.1168	12989	0.097	1.54577	0.62833
Nkx6.1(Homeobox)/Islet-Nkx6.1-ChIP-Seq(GSE40975)/Homer	GKTAATGR	1e-42	-98.25	0	763	0.482	20569.6	0.3133	Nkx6.1(Homeobox)/Islet-Nkx6.1-ChIP-Seq(GSE40975)/Homer	GKTAATGR	0.1	-2.357	0.1842	319	0.4282	54065.4	0.4038	1.53846	0.621488
Foxh1(Forkhead)/hESC-FOXH1-ChIP-Seq(GSE29422)/Homer	NNTGTGGATTSS	1e-10	-23.45	0	236	0.1491	6368.2	0.097	Foxh1(Forkhead)/hESC-FOXH1-ChIP-Seq(GSE29422)/Homer	NNTGTGGATTSS	0.1	-2.849	0.1245	101	0.1356	15549.5	0.1161	1.53711	0.620224
c-Myc(bHLH)/mES-cMyc-ChIP-Seq(GSE11431)/Homer	VVCCACGTGG	1e-13	-30.38	0	302	0.1908	8150.3	0.1242	c-Myc(bHLH)/mES-cMyc-ChIP-Seq(GSE11431)/Homer	VVCCACGTGG	1	-0.3133	0.8605	93	0.1248	17661.5	0.1319	1.53623	0.619396
p63(p53)/Keratinocyte-p63-ChIP-Seq(GSE17611)/Homer	NNDRCATGYCYNRRCATGYH	1e-07	-18.37	0	186	0.1175	5027.1	0.0766	p63(p53)/Keratinocyte-p63-ChIP-Seq(GSE17611)/Homer	NNDRCATGYCYNRRCATGYH	0.1	-2.49	0.1672	80	0.1074	12296.9	0.0918	1.53394	0.617244
Lhx3(Homeobox)/Neuron-Lhx3-ChIP-Seq(GSE31456)/Homer	ADBTAATTAR	1e-24	-56.67	0	521	0.3291	14109.7	0.2149	Lhx3(Homeobox)/Neuron-Lhx3-ChIP-Seq(GSE31456)/Homer	ADBTAATTAR	1	-1.686	0.321	214	0.2872	36410.8	0.272	1.53141	0.614861
CEBP:AP1(bZIP)/ThioMac-CEBPb-ChIP-Seq(GSE21512)/Homer	DRTGTTGCAA	1e-11	-26.19	0	274	0.1731	7478.8	0.1139	CEBP:AP1(bZIP)/ThioMac-CEBPb-ChIP-Seq(GSE21512)/Homer	DRTGTTGCAA	1	-0.2962	0.8695	98	0.1315	18648.4	0.1393	1.51975	0.603838
NPAS2(bHLH)/Liver-NPAS2-ChIP-Seq(GSE39860)/Homer	KCCACGTGAC	1e-25	-58.44	0	549	0.3468	15004.5	0.2286	NPAS2(bHLH)/Liver-NPAS2-ChIP-Seq(GSE39860)/Homer	KCCACGTGAC	1	-0.4012	0.8122	184	0.247	33926.2	0.2534	1.51706	0.601278
Unknown-ESC-element(?)/mES-Nanog-ChIP-Seq(GSE11724)/Homer	CACAGCAGGGGG	1e-15	-35.71	0	367	0.2318	10040.5	0.1529	Unknown-ESC-element(?)/mES-Nanog-ChIP-Seq(GSE11724)/Homer	CACAGCAGGGGG	0.01	-5.067	0.0218	148	0.1987	21868	0.1633	1.51602	0.600292
Egr1(Zf)/K562-Egr1-ChIP-Seq(GSE32465)/Homer	TGCGTGGGYG	1e-25	-58.49	0	563	0.3557	15508.2	0.2362	Egr1(Zf)/K562-Egr1-ChIP-Seq(GSE32465)/Homer	TGCGTGGGYG	0.1	-3.076	0.1057	150	0.2013	23672.4	0.1768	1.50593	0.590652
ERG(ETS)/VCaP-ERG-ChIP-Seq(GSE14097)/Homer	ACAGGAAGTG	1e-46	-106.6	0	846	0.5344	23295.5	0.3549	ERG(ETS)/VCaP-ERG-ChIP-Seq(GSE14097)/Homer	ACAGGAAGTG	0.1	-2.452	0.171	308	0.4134	51982.3	0.3883	1.50578	0.590507
Zic(Zf)/Cerebellum-ZIC1.2-ChIP-Seq(GSE60731)/Homer	CCTGCTGAGH	1e-23	-55.03	0	538	0.3399	14825.5	0.2258	Zic(Zf)/Cerebellum-ZIC1.2-ChIP-Seq(GSE60731)/Homer	CCTGCTGAGH	1	-1.816	0.2873	173	0.2322	29006.2	0.2167	1.50531	0.590065
ETV1(ETS)/GIST48-ETV1-ChIP-Seq(GSE22441)/Homer	AACCGGAAGT	1e-46	-106.1	0	845	0.5338	23283.2	0.3547	ETV1(ETS)/GIST48-ETV1-ChIP-Seq(GSE22441)/Homer	AACCGGAAGT	1	-1.055	0.5007	276	0.3705	48592.7	0.3629	1.50493	0.5897
SeqBias: CG-repeat	CGCGCGCGCG	1e-73	-168.5	0	1086	0.686	29992.8	0.4569	SeqBias: CG-repeat	CGCGCGCGCG	0.1	-3.49	0.0766	145	0.1946	22474.6	0.1679	1.50142	0.58633
ELF5(ETS)/T47D-ELF5-ChIP-Seq(GSE30407)/Homer	ACVAGGAAGT	1e-19	-43.93	0	455	0.2874	12584.9	0.1917	ELF5(ETS)/T47D-ELF5-ChIP-Seq(GSE30407)/Homer	ACVAGGAAGT	1	-0.3557	0.8369	134	0.1799	25013.4	0.1868	1.49922	0.58421
ZNF692(Zf)/HEK293-ZNF692.GFP-ChIP-Seq(GSE58341)/Homer	GTGGGCCCCA	0.001	-9.063	0.0002	95	0.06	2632.2	0.0401	ZNF692(Zf)/HEK293-ZNF692.GFP-ChIP-Seq(GSE58341)/Homer	GTGGGCCCCA	1	-1.187	0.4541	30	0.0403	4853.9	0.0363	1.49626	0.58136
PAX5(Paired,Homeobox),condensed/GM12878-PAX5-ChIP-Seq(GSE32465)/Homer	GTCACGCTCSCTGM	0.001	-7.531	0.0008	76	0.048	2105.3	0.0321	PAX5(Paired,Homeobox),condensed/GM12878-PAX5-ChIP-Seq(GSE32465)/Homer	GTCACGCTCSCTGM	0.1	-3.036	0.1093	29	0.0389	3727.8	0.0278	1.49533	0.580461
PU.1-IRF(ETS:IRF)/Bcell-PU.1-ChIP-Seq(GSE21512)/Homer	MGGAAGTGAAAC	1e-26	-61.86	0	600	0.379	16643	0.2535	PU.1-IRF(ETS:IRF)/Bcell-PU.1-ChIP-Seq(GSE21512)/Homer	MGGAAGTGAAAC	1	-1.441	0.3847	240	0.3221	41414.8	0.3093	1.49507	0.580212
TATA-Box(TBP)/Promoter/Homer	CCTTTTAWAGSC	1e-20	-48.26	0	500	0.3159	13903.1	0.2118	TATA-Box(TBP)/Promoter/Homer	CCTTTTAWAGSC	0.01	-5.807	0.0117	221	0.2966	33669.5	0.2515	1.4915	0.576765
IRF4(IRF)/GM12878-IRF4-ChIP-Seq(GSE32465)/Homer	ACTGAAACCA	1e-06	-15.57	0	185	0.1169	5206.4	0.0793	IRF4(IRF)/GM12878-IRF4-ChIP-Seq(GSE32465)/Homer	ACTGAAACCA	0.01	-5.911	0.011	86	0.1154	11387.2	0.0851	1.47415	0.559882
Brachyury(T-box)/Mesoendoderm-Brachyury-ChIP-exo(GSE54963)/Homer	ANTTMRCASBNNNGTGYKAAN	0.0001	-9.621	0.0001	110	0.0695	3101.5	0.0472	Brachyury(T-box)/Mesoendoderm-Brachyury-ChIP-exo(GSE54963)/Homer	ANTTMRCASBNNNGTGYKAAN	0.1	-2.837	0.1252	56	0.0752	8099.8	0.0605	1.47246	0.558226
Tbet(T-box)/CD8-Tbet-ChIP-Seq(GSE33802)/Homer	AGGTGTGAAM	1e-14	-32.94	0	384	0.2426	10840.7	0.1651	Tbet(T-box)/CD8-Tbet-ChIP-Seq(GSE33802)/Homer	AGGTGTGAAM	0.01	-5.911	0.011	195	0.2617	29195.3	0.2181	1.46941	0.555239
AMYB(HTH)/Testes-AMYB-ChIP-Seq(GSE44588)/Homer	TGGCAGTTGG	1e-34	-79.28	0	751	0.4744	21204	0.323	AMYB(HTH)/Testes-AMYB-ChIP-Seq(GSE44588)/Homer	TGGCAGTTGG	0.01	-5.271	0.0182	281	0.3772	44411.9	0.3317	1.46873	0.55457
GLI3(Zf)/Limb-GLI3-ChIP-Chip(GSE11077)/Homer	CGTGGGTGGTCC	0.001	-7.292	0.001	80	0.0505	2261.8	0.0345	GLI3(Zf)/Limb-GLI3-ChIP-Chip(GSE11077)/Homer	CGTGGGTGGTCC	1	-0.02394	1	20	0.0268	5322	0.0398	1.46377	0.549687
Bcl6(Zf)/Liver-Bcl6-ChIP-Seq(GSE31578)/Homer	NNNCTTTCCAGGAAA	1e-23	-55.06	0	590	0.3727	16723.5	0.2547	Bcl6(Zf)/Liver-Bcl6-ChIP-Seq(GSE31578)/Homer	NNNCTTTCCAGGAAA	0.01	-5.317	0.0176	263	0.353	41247.3	0.3081	1.46329	0.549216
Tbox:Smad(T-box,MAD)/ESCd5-Smad2_3-ChIP-Seq(GSE29422)/Homer	AGGTGHCAGACA	0.001	-8.4	0.0003	100	0.0632	2858.4	0.0435	Tbox:Smad(T-box,MAD)/ESCd5-Smad2_3-ChIP-Seq(GSE29422)/Homer	AGGTGHCAGACA	0.1	-2.429	0.174	49	0.0658	7194.7	0.0537	1.45287	0.538909
GRE(NR),IR3/RAW264.7-GRE-ChIP-Seq(Unpublished)/Homer	VAGRACAKWCTGTYC	0.001	-8.614	0.0003	105	0.0663	3013.5	0.0459	GRE(NR),IR3/RAW264.7-GRE-ChIP-Seq(Unpublished)/Homer	VAGRACAKWCTGTYC	0.1	-2.671	0.144	58	0.0779	8523.3	0.0637	1.44444	0.530515
MYB(HTH)/ERMYB-Myb-ChIPSeq(GSE22095)/Homer	GGCVGTTR	1e-39	-90	0	867	0.5477	25072.3	0.3819	MYB(HTH)/ERMYB-Myb-ChIPSeq(GSE22095)/Homer	GGCVGTTR	0.1	-4.244	0.0434	308	0.4134	50027.2	0.3737	1.43415	0.520191
Sox9(HMG)/Limb-SOX9-ChIP-Seq(GSE73225)/Homer	AGGVNCCTTTGT	1e-12	-28.27	0	370	0.2337	10703	0.163	Sox9(HMG)/Limb-SOX9-ChIP-Seq(GSE73225)/Homer	AGGVNCCTTTGT	1	-0.1432	0.9721	139	0.1866	27078.1	0.2023	1.43374	0.519786
RUNX2(Runt)/PCa-RUNX2-ChIP-Seq(GSE33889)/Homer	NWAACCACADNN	1e-12	-29.1	0	379	0.2394	10960.2	0.167	RUNX2(Runt)/PCa-RUNX2-ChIP-Seq(GSE33889)/Homer	NWAACCACADNN	1	-0.959	0.5374	164	0.2201	28797.4	0.2151	1.43353	0.519575
PIF5ox(bHLH)/Arabidopsis-PIF5ox-ChIP-Seq(GSE35062)/Homer	BCACGTGVDN	1e-16	-37.52	0	471	0.2975	13627.9	0.2076	PIF5ox(bHLH)/Arabidopsis-PIF5ox-ChIP-Seq(GSE35062)/Homer	BCACGTGVDN	1	-0.1899	0.9386	167	0.2242	31897.2	0.2382	1.43304	0.519083
Initiator/Drosophila-Promoters/Homer	NTCAGTYG	1e-38	-88.29	0	859	0.5426	24858.9	0.3787	Initiator/Drosophila-Promoters/Homer	NTCAGTYG	0.1	-3.664	0.067	398	0.5342	66640.2	0.4977	1.4328	0.518834
E2A(bHLH),near_PU.1/Bcell-PU.1-ChIP-Seq(GSE21512)/Homer	NVCACCTGBN	1e-32	-75.77	0	786	0.4965	22773.6	0.3469	E2A(bHLH),near_PU.1/Bcell-PU.1-ChIP-Seq(GSE21512)/Homer	NVCACCTGBN	1	-0.07646	1	257	0.345	49527.1	0.3699	1.43125	0.517274
STAT6(Stat)/CD4-Stat6-ChIP-Seq(GSE22104)/Homer	ABTTCYYRRGAA	1e-06	-14.21	0	193	0.1219	5600.9	0.0853	STAT6(Stat)/CD4-Stat6-ChIP-Seq(GSE22104)/Homer	ABTTCYYRRGAA	0.1	-2.483	0.1673	90	0.1208	13983	0.1044	1.42907	0.51508
Nkx2.2(Homeobox)/NPC-Nkx2.2-ChIP-Seq(GSE61673)/Homer	BTBRAGTGSN	1e-41	-96.03	0	908	0.5736	26353.2	0.4014	Nkx2.2(Homeobox)/NPC-Nkx2.2-ChIP-Seq(GSE61673)/Homer	BTBRAGTGSN	0.01	-5.985	0.0106	364	0.4886	58459.1	0.4366	1.429	0.515004
Sox15(HMG)/CPA-Sox15-ChIP-Seq(GSE62909)/Homer	RAACAATGGN	1e-12	-29.88	0	396	0.2502	11509.1	0.1753	Sox15(HMG)/CPA-Sox15-ChIP-Seq(GSE62909)/Homer	RAACAATGGN	1	-0.1525	0.9687	149	0.2	28855.7	0.2155	1.42727	0.513256
Sox3(HMG)/NPC-Sox3-ChIP-Seq(GSE33059)/Homer	CCWTTGTY	1e-23	-54.07	0	634	0.4005	18432.6	0.2808	Sox3(HMG)/NPC-Sox3-ChIP-Seq(GSE33059)/Homer	CCWTTGTY	1	-0.005477	1	228	0.306	46798.2	0.3495	1.42628	0.512259
Sox10(HMG)/SciaticNerve-Sox3-ChIP-Seq(GSE35132)/Homer	CCWTTGTYYB	1e-21	-50.38	0	615	0.3885	17985	0.274	Sox10(HMG)/SciaticNerve-Sox3-ChIP-Seq(GSE35132)/Homer	CCWTTGTYYB	1	-0.003367	1	220	0.2953	45700.1	0.3413	1.41788	0.503739
Tcf3(HMG)/mES-Tcf3-ChIP-Seq(GSE11724)/Homer	ASWTCAAAGG	0.001	-7.466	0.0008	98	0.0619	2871.8	0.0437	Tcf3(HMG)/mES-Tcf3-ChIP-Seq(GSE11724)/Homer	ASWTCAAAGG	1	-0.2232	0.9112	35	0.047	7136.8	0.0533	1.41648	0.502306
ZNF189(Zf)/HEK293-ZNF189.GFP-ChIP-Seq(GSE58341)/Homer	TGGAACAGMA	1e-14	-33.1	0	446	0.2817	13064.9	0.199	ZNF189(Zf)/HEK293-ZNF189.GFP-ChIP-Seq(GSE58341)/Homer	TGGAACAGMA	0.01	-5.785	0.0118	200	0.2685	30121.8	0.225	1.41558	0.501391
RUNX(Runt)/HPC7-Runx1-ChIP-Seq(GSE22178)/Homer	SAAACCACAG	1e-10	-24.61	0	347	0.2192	10180.9	0.1551	RUNX(Runt)/HPC7-Runx1-ChIP-Seq(GSE22178)/Homer	SAAACCACAG	1	-0.8702	0.579	138	0.1852	24339.8	0.1818	1.41328	0.499049
Stat3+il21(Stat)/CD4-Stat3-ChIP-Seq(GSE19198)/Homer	SVYTTCCNGGAARB	1e-11	-25.99	0	369	0.2331	10857.3	0.1654	Stat3+il21(Stat)/CD4-Stat3-ChIP-Seq(GSE19198)/Homer	SVYTTCCNGGAARB	0.1	-3.961	0.0545	156	0.2094	23971.8	0.1791	1.40931	0.49499
GRE(NR),IR3/A549-GR-ChIP-Seq(GSE32465)/Homer	NRGVACABNVTGTYCY	0.01	-5.028	0.0087	60	0.0379	1763	0.0269	GRE(NR),IR3/A549-GR-ChIP-Seq(GSE32465)/Homer	NRGVACABNVTGTYCY	1	-0.5153	0.7457	29	0.0389	5385.2	0.0402	1.40892	0.494592
CEBP(bZIP)/ThioMac-CEBPb-ChIP-Seq(GSE21512)/Homer	ATTGCGCAAC	1e-06	-14.09	0	209	0.132	6177.6	0.0941	CEBP(bZIP)/ThioMac-CEBPb-ChIP-Seq(GSE21512)/Homer	ATTGCGCAAC	1	-1.697	0.321	82	0.1101	13321.5	0.0995	1.40276	0.488271
Nkx3.1(Homeobox)/LNCaP-Nkx3.1-ChIP-Seq(GSE28264)/Homer	AAGCACTTAA	1e-37	-86.57	0	901	0.5692	26646.5	0.4059	Nkx3.1(Homeobox)/LNCaP-Nkx3.1-ChIP-Seq(GSE28264)/Homer	AAGCACTTAA	0.1	-4.191	0.0447	393	0.5275	65207.7	0.4871	1.40232	0.487811
IBL1(bHLH)/Seedling-IBL1-ChIP-Seq(GSE51120)/Homer	CACGTGCC	1e-45	-104.3	0	995	0.6286	29438.8	0.4484	IBL1(bHLH)/Seedling-IBL1-ChIP-Seq(GSE51120)/Homer	CACGTGCC	0.1	-2.716	0.1383	284	0.3812	47395.5	0.354	1.40187	0.487356
Lhx1(Homeobox)/EmbryoCarcinoma-Lhx1-ChIP-Seq(GSE70957)/Homer	NNYTAATTAR	1e-09	-22.4	0	331	0.2091	9796.7	0.1492	Lhx1(Homeobox)/EmbryoCarcinoma-Lhx1-ChIP-Seq(GSE70957)/Homer	NNYTAATTAR	1	-2.075	0.2336	152	0.204	25019.6	0.1869	1.40147	0.486946
Sox6(HMG)/Myotubes-Sox6-ChIP-Seq(GSE32627)/Homer	CCATTGTTNY	1e-18	-41.54	0	557	0.3519	16486.7	0.2511	Sox6(HMG)/Myotubes-Sox6-ChIP-Seq(GSE32627)/Homer	CCATTGTTNY	1	-0.04025	1	211	0.2832	41809	0.3123	1.40143	0.486903
Ets1-distal(ETS)/CD4+-PolII-ChIP-Seq(Barski_et_al.)/Homer	MACAGGAAGT	0.0001	-10.53	0	155	0.0979	4594.5	0.07	Ets1-distal(ETS)/CD4+-PolII-ChIP-Seq(Barski_et_al.)/Homer	MACAGGAAGT	1	-1.271	0.4441	68	0.0913	11350.5	0.0848	1.39857	0.483954
EWS:ERG-fusion(ETS)/CADO_ES1-EWS:ERG-ChIP-Seq(SRA014231)/Homer	ATTTCCTGTN	1e-09	-21.11	0	319	0.2015	9478.9	0.1444	EWS:ERG-fusion(ETS)/CADO_ES1-EWS:ERG-ChIP-Seq(SRA014231)/Homer	ATTTCCTGTN	1	-1.695	0.321	136	0.1826	22690.8	0.1695	1.39543	0.480709
Nur77(NR)/K562-NR4A1-ChIP-Seq(GSE31363)/Homer	TGACCTTTNCNT	0.01	-5.079	0.0083	65	0.0411	1934.3	0.0295	Nur77(NR)/K562-NR4A1-ChIP-Seq(GSE31363)/Homer	TGACCTTTNCNT	1	-0.6079	0.6954	29	0.0389	5255.6	0.0393	1.39322	0.478423
Lhx2(Homeobox)/HFSC-Lhx2-ChIP-Seq(GSE48068)/Homer	TAATTAGN	1e-08	-20.19	0	317	0.2003	9489.7	0.1446	Lhx2(Homeobox)/HFSC-Lhx2-ChIP-Seq(GSE48068)/Homer	TAATTAGN	0.1	-3.625	0.0692	158	0.2121	24573.1	0.1835	1.3852	0.470095
EHF(ETS)/LoVo-EHF-ChIP-Seq(GSE49402)/Homer	AVCAGGAAGT	1e-22	-52.14	0	685	0.4327	20511.7	0.3124	EHF(ETS)/LoVo-EHF-ChIP-Seq(GSE49402)/Homer	AVCAGGAAGT	1	-0.8454	0.5893	245	0.3289	43538	0.3252	1.38508	0.469973
FXR(NR),IR1/Liver-FXR-ChIP-Seq(Chong_et_al.)/Homer	AGGTCANTGACCTB	1e-05	-13.44	0	212	0.1339	6346.2	0.0967	FXR(NR),IR1/Liver-FXR-ChIP-Seq(Chong_et_al.)/Homer	AGGTCANTGACCTB	0.1	-3.694	0.0669	97	0.1302	14295.3	0.1068	1.38469	0.469568
HNF6(Homeobox)/Liver-Hnf6-ChIP-Seq(ERP000394)/Homer	NTATYGATCH	1e-05	-11.94	0	189	0.1194	5669.5	0.0864	HNF6(Homeobox)/Liver-Hnf6-ChIP-Seq(ERP000394)/Homer	NTATYGATCH	1	-0.002121	1	49	0.0658	12642.2	0.0944	1.38194	0.4667
Gfi1b(Zf)/HPC7-Gfi1b-ChIP-Seq(GSE22178)/Homer	MAATCACTGC	1e-06	-15.56	0	251	0.1586	7542.5	0.1149	Gfi1b(Zf)/HPC7-Gfi1b-ChIP-Seq(GSE22178)/Homer	MAATCACTGC	1	-2.153	0.2182	111	0.149	17851.9	0.1333	1.38033	0.465014
CHR(?)/Hela-CellCycle-Expression/Homer	SRGTTTCAAA	1e-05	-12.5	0	200	0.1263	6007.1	0.0915	CHR(?)/Hela-CellCycle-Expression/Homer	SRGTTTCAAA	1	-0.4958	0.7531	74	0.0993	13642.4	0.1019	1.38033	0.465011
RUNX-AML(Runt)/CD4+-PolII-ChIP-Seq(Barski_et_al.)/Homer	GCTGTGGTTW	1e-08	-19.03	0	309	0.1952	9309	0.1418	RUNX-AML(Runt)/CD4+-PolII-ChIP-Seq(Barski_et_al.)/Homer	GCTGTGGTTW	1	-1.131	0.475	145	0.1946	25100	0.1875	1.37659	0.461096
Nkx2.5(Homeobox)/HL1-Nkx2.5.biotin-ChIP-Seq(GSE21529)/Homer	RRSCACTYAA	1e-36	-83.3	0	930	0.5875	28034.5	0.427	Nkx2.5(Homeobox)/HL1-Nkx2.5.biotin-ChIP-Seq(GSE21529)/Homer	RRSCACTYAA	1	-2.245	0.202	389	0.5221	66746.2	0.4985	1.37588	0.460353
PU.1(ETS)/ThioMac-PU.1-ChIP-Seq(GSE21512)/Homer	AGAGGAAGTG	1e-06	-15.39	0	262	0.1655	7956.5	0.1212	PU.1(ETS)/ThioMac-PU.1-ChIP-Seq(GSE21512)/Homer	AGAGGAAGTG	0.1	-2.581	0.1548	117	0.157	18479.5	0.138	1.36551	0.449442
Six1(Homeobox)/Myoblast-Six1-ChIP-Chip(GSE20150)/Homer	GKVTCADRTTWC	0.01	-5.521	0.0053	84	0.0531	2565.3	0.0391	Six1(Homeobox)/Myoblast-Six1-ChIP-Chip(GSE20150)/Homer	GKVTCADRTTWC	0.1	-3.118	0.1025	46	0.0617	6346.3	0.0474	1.35806	0.441543
PIF4(bHLH)/Seedling-PIF4-ChIP-Seq(GSE35315)/Homer	NNBCACGTGN	1e-14	-32.29	0	534	0.3373	16400.7	0.2498	PIF4(bHLH)/Seedling-PIF4-ChIP-Seq(GSE35315)/Homer	NNBCACGTGN	1	-0.3706	0.8297	211	0.2832	38947.7	0.2909	1.35028	0.433259
NFkB-p65(RHD)/GM12787-p65-ChIP-Seq(GSE19485)/Homer	WGGGGATTTCCC	1e-06	-13.94	0	254	0.1605	7813.9	0.119	NFkB-p65(RHD)/GM12787-p65-ChIP-Seq(GSE19485)/Homer	WGGGGATTTCCC	0.01	-5.874	0.0112	122	0.1638	17140.6	0.128	1.34874	0.431612
ARE(NR)/LNCAP-AR-ChIP-Seq(GSE27824)/Homer	RGRACASNSTGTYCYB	0.01	-6.613	0.0019	111	0.0701	3418.1	0.0521	ARE(NR)/LNCAP-AR-ChIP-Seq(GSE27824)/Homer	RGRACASNSTGTYCYB	0.1	-4.217	0.0442	79	0.106	11067.7	0.0827	1.34549	0.428131
GSC(Homeobox)/FrogEmbryos-GSC-ChIP-Seq(DRA000576)/Homer	RGGATTAR	1e-09	-23	0	411	0.2596	12670.9	0.193	GSC(Homeobox)/FrogEmbryos-GSC-ChIP-Seq(DRA000576)/Homer	RGGATTAR	0.1	-4.386	0.0382	197	0.2644	30615.4	0.2287	1.34508	0.42769
Nanog(Homeobox)/mES-Nanog-ChIP-Seq(GSE11724)/Homer	RGCCATTAAC	1e-59	-136.9	0	1229	0.7764	38004.3	0.5789	Nanog(Homeobox)/mES-Nanog-ChIP-Seq(GSE11724)/Homer	RGCCATTAAC	0.1	-2.925	0.1187	522	0.7007	90017.4	0.6724	1.34116	0.423486
GRHL2(CP2)/HBE-GRHL2-ChIP-Seq(GSE46194)/Homer	AAACYKGTTWDACMRGTTTB	0.001	-8.562	0.0003	155	0.0979	4794.7	0.073	GRHL2(CP2)/HBE-GRHL2-ChIP-Seq(GSE46194)/Homer	AAACYKGTTWDACMRGTTTB	1	-0.7035	0.6528	64	0.0859	11418.3	0.0853	1.3411	0.423412
RLR1?/SacCer-Promoters/Homer	WTTTTCYYTTTT	1e-05	-12.75	0	242	0.1529	7502.2	0.1143	RLR1?/SacCer-Promoters/Homer	WTTTTCYYTTTT	1	-0.000106	1	61	0.0819	16561.8	0.1237	1.33771	0.419763
BMAL1(bHLH)/Liver-Bmal1-ChIP-Seq(GSE39860)/Homer	GNCACGTG	1e-20	-47.73	0	743	0.4694	23112.6	0.3521	BMAL1(bHLH)/Liver-Bmal1-ChIP-Seq(GSE39860)/Homer	GNCACGTG	0.1	-2.378	0.1813	314	0.4215	53147.7	0.397	1.33314	0.414833
Nkx2.1(Homeobox)/LungAC-Nkx2.1-ChIP-Seq(GSE43252)/Homer	RSCACTYRAG	1e-45	-104	0	1131	0.7145	35329	0.5382	Nkx2.1(Homeobox)/LungAC-Nkx2.1-ChIP-Seq(GSE43252)/Homer	RSCACTYRAG	0.1	-4.127	0.0473	472	0.6336	79583.4	0.5944	1.32757	0.408792
Pdx1(Homeobox)/Islet-Pdx1-ChIP-Seq(SRA008281)/Homer	YCATYAATCA	1e-05	-13.59	0	272	0.1718	8510.6	0.1296	Pdx1(Homeobox)/Islet-Pdx1-ChIP-Seq(SRA008281)/Homer	YCATYAATCA	1	-1.22	0.4507	135	0.1812	23183.3	0.1732	1.32562	0.406664
ZNF467(Zf)/HEK293-ZNF467.GFP-ChIP-Seq(GSE58341)/Homer	TGGGGAAGGGCM	1e-14	-33.66	0	598	0.3778	18709.8	0.285	ZNF467(Zf)/HEK293-ZNF467.GFP-ChIP-Seq(GSE58341)/Homer	TGGGGAAGGGCM	0.01	-4.609	0.0319	240	0.3221	37829.9	0.2826	1.32561	0.406661
STAT4(Stat)/CD4-Stat4-ChIP-Seq(GSE22104)/Homer	NYTTCCWGGAAR	1e-08	-20.01	0	394	0.2489	12339.5	0.188	STAT4(Stat)/CD4-Stat4-ChIP-Seq(GSE22104)/Homer	NYTTCCWGGAAR	0.1	-3.429	0.0805	178	0.2389	28156.5	0.2103	1.32394	0.404834
Esrrb(NR)/mES-Esrrb-ChIP-Seq(GSE11431)/Homer	KTGACCTTGA	1e-06	-14.44	0	293	0.1851	9190.5	0.14	Esrrb(NR)/mES-Esrrb-ChIP-Seq(GSE11431)/Homer	KTGACCTTGA	0.01	-6.105	0.01	155	0.2081	22408	0.1674	1.32214	0.402878
Oct4(POU,Homeobox)/mES-Oct4-ChIP-Seq(GSE11431)/Homer	ATTTGCATAW	0.001	-7.002	0.0013	136	0.0859	4281	0.0652	Oct4(POU,Homeobox)/mES-Oct4-ChIP-Seq(GSE11431)/Homer	ATTTGCATAW	1	-1.053	0.5007	60	0.0805	10207.8	0.0762	1.31748	0.397786
RBFox2(?)/Heart-RBFox2-CLIP-Seq(GSE57926)/Homer	TGCATGCA	1e-19	-45.66	0	757	0.4782	23837.4	0.3631	RBFox2(?)/Heart-RBFox2-CLIP-Seq(GSE57926)/Homer	TGCATGCA	0.1	-4.568	0.0327	341	0.4577	55567	0.415	1.31699	0.397247
EGL-5(Homeobox)/cElegans-L3-EGL5-ChIP-Seq(modEncode)/Homer	ATTTAATGGG	1e-09	-20.93	0	436	0.2754	13816.7	0.2105	EGL-5(Homeobox)/cElegans-L3-EGL5-ChIP-Seq(modEncode)/Homer	ATTTAATGGG	1	-0.418	0.8038	187	0.251	34404.3	0.257	1.30831	0.387708
Tcf4(HMG)/Hct116-Tcf4-ChIP-Seq(SRA012054)/Homer	ASATCAAAGGVA	0.001	-7.833	0.0006	169	0.1068	5389.5	0.0821	Tcf4(HMG)/Hct116-Tcf4-ChIP-Seq(SRA012054)/Homer	ASATCAAAGGVA	1	-0.0186	1	58	0.0779	13320.5	0.0995	1.30085	0.379458
Znf263(Zf)/K562-Znf263-ChIP-Seq(GSE31477)/Homer	CVGTSCTCCC	1e-29	-67.7	0	994	0.6279	31772.5	0.484	Znf263(Zf)/K562-Znf263-ChIP-Seq(GSE31477)/Homer	CVGTSCTCCC	0.1	-3.143	0.1012	389	0.5221	65599	0.49	1.29731	0.375528
Nr5a2(NR)/mES-Nr5a2-ChIP-Seq(GSE19019)/Homer	BTCAAGGTCA	0.0001	-11.24	0	260	0.1642	8337.3	0.127	Nr5a2(NR)/mES-Nr5a2-ChIP-Seq(GSE19019)/Homer	BTCAAGGTCA	0.01	-5.256	0.0183	136	0.1826	19767.2	0.1476	1.29291	0.370626
Nr5a2(NR)/Pancreas-LRH1-ChIP-Seq(GSE34295)/Homer	BTCAAGGTCA	1e-06	-14.34	0	333	0.2104	10688.1	0.1628	Nr5a2(NR)/Pancreas-LRH1-ChIP-Seq(GSE34295)/Homer	BTCAAGGTCA	0.01	-5.041	0.022	171	0.2295	25730.4	0.1922	1.29238	0.370034
PR(NR)/T47D-PR-ChIP-Seq(GSE31130)/Homer	VAGRACAKNCTGTBC	1e-20	-48.07	0	844	0.5332	27116.1	0.4131	PR(NR)/T47D-PR-ChIP-Seq(GSE31130)/Homer	VAGRACAKNCTGTBC	0.1	-2.942	0.1173	394	0.5289	66734.1	0.4985	1.29073	0.368186
Unknown(Homeobox)/Limb-p300-ChIP-Seq/Homer	SSCMATWAAA	0.001	-8.513	0.0003	199	0.1257	6412.5	0.0977	Unknown(Homeobox)/Limb-p300-ChIP-Seq/Homer	SSCMATWAAA	1	-0.1328	0.9727	76	0.102	15367.1	0.1148	1.28659	0.363554
Sox2(HMG)/mES-Sox2-ChIP-Seq(GSE11431)/Homer	BCCATTGTTC	1e-05	-13.59	0	327	0.2066	10553.9	0.1608	Sox2(HMG)/mES-Sox2-ChIP-Seq(GSE11431)/Homer	BCCATTGTTC	1	-0.1153	0.9755	125	0.1678	24714.3	0.1846	1.28483	0.361573
KLF10(Zf)/HEK293-KLF10.GFP-ChIP-Seq(GSE58341)/Homer	GGGGGTGTGTCC	1e-07	-17.26	0	413	0.2609	13358	0.2035	KLF10(Zf)/HEK293-KLF10.GFP-ChIP-Seq(GSE58341)/Homer	GGGGGTGTGTCC	0.1	-3.856	0.0589	161	0.2161	24899.1	0.186	1.28206	0.358468
Foxa2(Forkhead)/Liver-Foxa2-ChIP-Seq(GSE25694)/Homer	CYTGTTTACWYW	0.0001	-10.69	0	264	0.1668	8554.9	0.1303	Foxa2(Forkhead)/Liver-Foxa2-ChIP-Seq(GSE25694)/Homer	CYTGTTTACWYW	1	-0.748	0.6316	124	0.1664	22091.1	0.165	1.28012	0.356282
Otx2(Homeobox)/EpiLC-Otx2-ChIP-Seq(GSE56098)/Homer	NYTAATCCYB	0.0001	-10.98	0	281	0.1775	9153.3	0.1394	Otx2(Homeobox)/EpiLC-Otx2-ChIP-Seq(GSE56098)/Homer	NYTAATCCYB	0.1	-2.961	0.1158	141	0.1893	22236.1	0.1661	1.27331	0.348588
RUNX1(Runt)/Jurkat-RUNX1-ChIP-Seq(GSE29180)/Homer	AAACCACARM	1e-07	-16.53	0	423	0.2672	13823.2	0.2106	RUNX1(Runt)/Jurkat-RUNX1-ChIP-Seq(GSE29180)/Homer	AAACCACARM	1	-1.084	0.49	198	0.2658	34604.8	0.2585	1.26876	0.343415
Foxo1(Forkhead)/RAW-Foxo1-ChIP-Seq(Fan_et_al.)/Homer	CTGTTTAC	1e-14	-32.63	0	717	0.4529	23451.2	0.3572	Foxo1(Forkhead)/RAW-Foxo1-ChIP-Seq(Fan_et_al.)/Homer	CTGTTTAC	0.1	-2.473	0.1682	325	0.4362	54979.2	0.4107	1.26792	0.34246
STAT1(Stat)/HelaS3-STAT1-ChIP-Seq(GSE12782)/Homer	NATTTCCNGGAAAT	0.01	-5.541	0.0053	136	0.0859	4464.5	0.068	STAT1(Stat)/HelaS3-STAT1-ChIP-Seq(GSE12782)/Homer	NATTTCCNGGAAAT	0.01	-4.824	0.0266	68	0.0913	9040	0.0675	1.26324	0.337123
Zelda(Zf)/Embryo-zld-ChIP-Seq(GSE65441)/Homer	KBCTACCTGW	0.0001	-10.6	0	294	0.1857	9693.6	0.1477	Zelda(Zf)/Embryo-zld-ChIP-Seq(GSE65441)/Homer	KBCTACCTGW	1	-0.01287	1	89	0.1195	19705.1	0.1472	1.25728	0.330304
PPARE(NR),DR1/3T3L1-Pparg-ChIP-Seq(GSE13511)/Homer	TGACCTTTGCCCCA	1e-06	-15.05	0	416	0.2628	13740.9	0.2093	PPARE(NR),DR1/3T3L1-Pparg-ChIP-Seq(GSE13511)/Homer	TGACCTTTGCCCCA	0.1	-4.51	0.0341	228	0.306	35838.4	0.2677	1.25561	0.328393
LIN-39(Homeobox)/cElegans.L3-LIN39-ChIP-Seq(modEncode)/Homer	ATGATTRATG	0.0001	-10.46	0	301	0.1901	9976.6	0.152	LIN-39(Homeobox)/cElegans.L3-LIN39-ChIP-Seq(modEncode)/Homer	ATGATTRATG	0.1	-3.691	0.0669	164	0.2201	25541.6	0.1908	1.25066	0.322687
SEP3(MADS)/Arabidoposis-Flower-Sep3-ChIP-Seq/Homer	CCAAAAAGGG	1e-05	-12.62	0	384	0.2426	12838.4	0.1956	SEP3(MADS)/Arabidoposis-Flower-Sep3-ChIP-Seq/Homer	CCAAAAAGGG	0.01	-5.797	0.0117	197	0.2644	29606.6	0.2211	1.24029	0.310673
GATA3(Zf)/iTreg-Gata3-ChIP-Seq(GSE20898)/Homer	AGATAASR	1e-06	-14.61	0	444	0.2805	14872.8	0.2266	GATA3(Zf)/iTreg-Gata3-ChIP-Seq(GSE20898)/Homer	AGATAASR	1	-0.02073	1	182	0.2443	37068.1	0.2769	1.23786	0.307853
CRX(Homeobox)/Retina-Crx-ChIP-Seq(GSE20012)/Homer	GCTAATCC	1e-13	-31.21	0	784	0.4953	26280.1	0.4003	CRX(Homeobox)/Retina-Crx-ChIP-Seq(GSE20012)/Homer	GCTAATCC	0.1	-3.931	0.0554	373	0.5007	61879.2	0.4622	1.23732	0.307221
PABPC1(?)/MEL-PABC1-CLIP-Seq(GSE69755)/Homer	HAATAAAGNN	1e-06	-15.17	0	472	0.2982	15878.4	0.2419	PABPC1(?)/MEL-PABC1-CLIP-Seq(GSE69755)/Homer	HAATAAAGNN	1	-0.1397	0.9727	204	0.2738	39081.3	0.2919	1.23274	0.301869
Tal1	CATCTG	1e-08	-19.93	0	603	0.3809	20370.4	0.3103	Tal1	CATCTG	0.1	-3.55	0.0727	301	0.404	49472.7	0.3695	1.22752	0.295749
ZBTB12(Zf)/HEK293-ZBTB12.GFP-ChIP-Seq(GSE58341)/Homer	NGNTCTAGAACCNGV	0.001	-7.73	0.0006	252	0.1592	8512	0.1297	ZBTB12(Zf)/HEK293-ZBTB12.GFP-ChIP-Seq(GSE58341)/Homer	NGNTCTAGAACCNGV	1	-0.07426	1	89	0.1195	18354.6	0.1371	1.22745	0.295662
RBPJ:Ebox(?,bHLH)/Panc1-Rbpj1-ChIP-Seq(GSE47459)/Homer	GGGRAARRGRMCAGMTG	0.01	-5.431	0.0058	173	0.1093	5870.5	0.0894	RBPJ:Ebox(?,bHLH)/Panc1-Rbpj1-ChIP-Seq(GSE47459)/Homer	GGGRAARRGRMCAGMTG	1	-1.273	0.4441	82	0.1101	13790.8	0.103	1.2226	0.289947
caudal(Homeobox)/Drosophila-Embryos-ChIP-Chip(modEncode)/Homer	GGYCATAAAW	0.01	-6.383	0.0023	223	0.1409	7618.1	0.116	caudal(Homeobox)/Drosophila-Embryos-ChIP-Chip(modEncode)/Homer	GGYCATAAAW	1	-1.718	0.3158	112	0.1503	18484.3	0.1381	1.21466	0.280547
FoxL2(Forkhead)/Ovary-FoxL2-ChIP-Seq(GSE60858)/Homer	WWTRTAAACAVG	0.01	-6.169	0.0029	231	0.1459	7959.9	0.1213	FoxL2(Forkhead)/Ovary-FoxL2-ChIP-Seq(GSE60858)/Homer	WWTRTAAACAVG	1	-1.07	0.4955	117	0.157	20241.1	0.1512	1.2028	0.2664
Unknown2/Drosophila-Promoters/Homer	CATCMCTA	1e-06	-14.97	0	571	0.3607	19779.3	0.3013	Unknown2/Drosophila-Promoters/Homer	CATCMCTA	0.1	-3.295	0.0897	279	0.3745	45860.9	0.3425	1.19715	0.259599
Erra(NR)/HepG2-Erra-ChIP-Seq(GSE31477)/Homer	CAAAGGTCAG	1e-12	-28.93	0	884	0.5584	30622.8	0.4665	Erra(NR)/HepG2-Erra-ChIP-Seq(GSE31477)/Homer	CAAAGGTCAG	0.01	-5.847	0.0114	420	0.5638	68611.4	0.5125	1.197	0.259422
FOXA1(Forkhead)/LNCAP-FOXA1-ChIP-Seq(GSE27824)/Homer	WAAGTAAACA	0.001	-8.38	0.0003	340	0.2148	11783.7	0.1795	FOXA1(Forkhead)/LNCAP-FOXA1-ChIP-Seq(GSE27824)/Homer	WAAGTAAACA	1	-0.6491	0.6781	167	0.2242	30053.6	0.2245	1.19666	0.25901
RXR(NR),DR1/3T3L1-RXR-ChIP-Seq(GSE13511)/Homer	TAGGGCAAAGGTCA	1e-05	-12.82	0	512	0.3234	17776.9	0.2708	RXR(NR),DR1/3T3L1-RXR-ChIP-Seq(GSE13511)/Homer	TAGGGCAAAGGTCA	1	-1.594	0.3431	251	0.3369	43110.7	0.322	1.19424	0.256092
FOXA1(Forkhead)/MCF7-FOXA1-ChIP-Seq(GSE26831)/Homer	WAAGTAAACA	0.01	-6.392	0.0023	273	0.1725	9536.8	0.1453	FOXA1(Forkhead)/MCF7-FOXA1-ChIP-Seq(GSE26831)/Homer	WAAGTAAACA	1	-0.8083	0.6072	137	0.1839	24290	0.1814	1.1872	0.247562
Trl(Zf)/S2-GAGAfactor-ChIP-Seq(GSE40646)/Homer	RGAGAGAG	1e-20	-47.85	0	1165	0.7359	40835.4	0.622	Trl(Zf)/S2-GAGAfactor-ChIP-Seq(GSE40646)/Homer	RGAGAGAG	1	-0.6173	0.6935	455	0.6107	81907.5	0.6118	1.18312	0.242595
HOXB13(Homeobox)/ProstateTumor-HOXB13-ChIP-Seq(GSE56288)/Homer	TTTTATKRGG	0.01	-6.836	0.0015	316	0.1996	11122.5	0.1694	HOXB13(Homeobox)/ProstateTumor-HOXB13-ChIP-Seq(GSE56288)/Homer	TTTTATKRGG	0.1	-3.167	0.1	164	0.2201	25987.9	0.1941	1.17828	0.236678
Gata4(Zf)/Heart-Gata4-ChIP-Seq(GSE35151)/Homer	NBWGATAAGR	0.01	-6.394	0.0023	299	0.1889	10543.1	0.1606	Gata4(Zf)/Heart-Gata4-ChIP-Seq(GSE35151)/Homer	NBWGATAAGR	1	-0.1758	0.9491	135	0.1812	26098.6	0.1949	1.17621	0.234151
ZFX(Zf)/mES-Zfx-ChIP-Seq(GSE11431)/Homer	AGGCCTRG	1e-07	-16.5	0	698	0.4409	24623.5	0.3751	ZFX(Zf)/mES-Zfx-ChIP-Seq(GSE11431)/Homer	AGGCCTRG	0.1	-2.982	0.114	299	0.4013	49736.7	0.3715	1.17542	0.233176
PHA-4(Forkhead)/cElegans-Embryos-PHA4-ChIP-Seq(modEncode)/Homer	KTGTTTGC	1e-11	-26.01	0	919	0.5805	32420.9	0.4939	PHA-4(Forkhead)/cElegans-Embryos-PHA4-ChIP-Seq(modEncode)/Homer	KTGTTTGC	1	-0.05776	1	407	0.5463	76920	0.5745	1.17534	0.233077
KANADI1(Myb)/Seedling-KAN1-ChIP-Seq(GSE48081)/Homer	ARGAATAWWN	0.01	-6.814	0.0016	333	0.2104	11788.8	0.1796	KANADI1(Myb)/Seedling-KAN1-ChIP-Seq(GSE48081)/Homer	ARGAATAWWN	1	-1.323	0.4276	161	0.2161	27611.7	0.2062	1.17149	0.228347
SeqBias: TA-repeat	TATATATATA	0.0001	-11.36	0	577	0.3645	20587.5	0.3136	SeqBias: TA-repeat	TATATATATA	0.01	-5.049	0.022	303	0.4067	48440.9	0.3618	1.16231	0.216993
GAGA-repeat/SacCer-Promoters/Homer	CTYTCTYTCTCTCTC	1e-19	-44.45	0	1238	0.7821	44471.8	0.6774	GAGA-repeat/SacCer-Promoters/Homer	CTYTCTYTCTCTCTC	1	-0.5203	0.7444	543	0.7289	97998.7	0.732	1.15456	0.207345
SeqBias: A/T bias	WWWWWWWWWW	1e-38	-87.6	0	1446	0.9135	51981.4	0.7918	SeqBias: A/T bias	WWWWWWWWWW	1	-1.682	0.321	685	0.9195	121745	0.9093	1.1537	0.206269
Fox:Ebox(Forkhead,bHLH)/Panc1-Foxa2-ChIP-Seq(GSE47459)/Homer	NNNVCTGWGYAAACASN	0.01	-4.949	0.0093	315	0.199	11464.9	0.1746	Fox:Ebox(Forkhead,bHLH)/Panc1-Foxa2-ChIP-Seq(GSE47459)/Homer	NNNVCTGWGYAAACASN	0.01	-6.042	0.0103	210	0.2819	31643.5	0.2364	1.13975	0.188715
SeqBias: CA-repeat	CACACACACA	1e-11	-26.89	0	1374	0.868	52558.2	0.8006	SeqBias: CA-repeat	CACACACACA	0.1	-2.903	0.12	642	0.8617	112430	0.8398	1.08419	0.116613
SeqBias: GA-repeat	GAGAGAGAGA	1e-16	-37.55	0	1488	0.94	57527.4	0.8763	SeqBias: GA-repeat	GAGAGAGAGA	0.1	-3.106	0.1031	688	0.9235	121147	0.9049	1.07269	0.101236
SUT1?/SacCer-Promoters/Homer	CCCCGCGC	1e-15	-35.41	0	1509	0.9533	58870.1	0.8968	SUT1?/SacCer-Promoters/Homer	CCCCGCGC	0.1	-3.373	0.0839	672	0.902	117819	0.88	1.063	0.088144
SeqBias: CG bias	SSSSSSSSSS	1e-09	-22.39	0	1560	0.9855	62832.8	0.9571	SeqBias: CG bias	SSSSSSSSSS	1	-1.63	0.3326	721	0.9678	128658	0.961	1.02967	0.0421862
SeqBias: G/A bias	RRRRRRRRRR	1e-06	-15.68	0	1583	1	64993.9	0.99	SeqBias: G/A bias	RRRRRRRRRR	1	-1.917	0.2685	745	1	133538	0.9974	1.0101	0.0144996
SeqBias: C/A-bias	MMMMMMMMMM	1e-06	-14.84	0	1583	1	65028.5	0.9906	SeqBias: C/A-bias	MMMMMMMMMM	0.1	-3.014	0.1111	745	1	133341	0.996	1.00949	0.0136255
SeqBias: GCW-triplet	GCWGCWGCWGCW	1e-05	-11.69	0	1583	1	65159.7	0.9926	SeqBias: GCW-triplet	GCWGCWGCWGCW	1	-1.516	0.3677	745	1	133609	0.998	1.00746	0.0107156
Ik-1	NHTTGGGAATRCC	0.001	-7.499	0.0008	1583	1	65334.9	0.9952	Ik-1	NHTTGGGAATRCC	1	-0.7828	0.6134	745	1	133742	0.9989	1.00482	0.00694161
SeqBias: polyC-repeat	CCCCCCCCCC	0.01	-6.048	0.0032	1582	0.9994	65302.2	0.9947	SeqBias: polyC-repeat	CCCCCCCCCC	1	-1.233	0.4507	745	1	133661	0.9983	1.00473	0.00680074

## Sheet: P11signif & E21
Motif Name	Consensus	P-value	Log P-value	q-value (Benjamini)	# of Target Sequences with Motif(of 1583)	% of Target Sequences with Motif	# of Background Sequences with Motif(of 65656)	% of Background Sequences with Motif	Motif Name	Consensus	P-value	Log P-value	q-value (Benjamini)	# of Target Sequences with Motif(of 1583)	% of Target Sequences with Motif	# of Background Sequences with Motif(of 65656)	% of Background Sequences with Motif	%target seq/% of back	LOG2 (%target seq/% of back)
T1ISRE(IRF)/ThioMac-Ifnb-Expression/Homer	ACTTTCGTTTCT	1	-0.6489	0.5587	2	0.0013	72.3	0.0011	T1ISRE(IRF)/ThioMac-Ifnb-Expression/Homer	ACTTTCGTTTCT	0.001	-8.073	0.0019	7	0.0094	221.5	0.0017	5.52941	2.46713
RORgt(NR)/EL4-RORgt.Flag-ChIP-Seq(GSE56019)/Homer	AAYTAGGTCA	0.1	-3.716	0.0303	45	0.0284	1357.9	0.0207	RORgt(NR)/EL4-RORgt.Flag-ChIP-Seq(GSE56019)/Homer	AAYTAGGTCA	1e-41	-95.79	0	105	0.1409	3614.7	0.027	5.21852	2.38364
Mef2d(MADS)/Retina-Mef2d-ChIP-Seq(GSE61391)/Homer	GCTATTTTTAGC	1	-0.2877	0.7761	37	0.0234	1695.2	0.0258	Mef2d(MADS)/Retina-Mef2d-ChIP-Seq(GSE61391)/Homer	GCTATTTTTAGC	1e-30	-69.85	0	94	0.1262	3985.6	0.0298	4.2349	2.08233
p53(p53)/mES-cMyc-ChIP-Seq(GSE11431)/Homer	ACATGCCCGGGCAT	1	-0.6391	0.5611	13	0.0082	535.5	0.0082	p53(p53)/mES-cMyc-ChIP-Seq(GSE11431)/Homer	ACATGCCCGGGCAT	0.01	-6.26	0.0088	10	0.0134	580.6	0.0043	3.11628	1.63982
Mef2c(MADS)/GM12878-Mef2c-ChIP-Seq(GSE32465)/Homer	DCYAAAAATAGM	1	-0.4705	0.6552	90	0.0569	3841.8	0.0585	Mef2c(MADS)/GM12878-Mef2c-ChIP-Seq(GSE32465)/Homer	DCYAAAAATAGM	1e-34	-79.92	0	154	0.2067	8975.6	0.067	3.08507	1.62531
Bach1(bZIP)/K562-Bach1-ChIP-Seq(GSE31477)/Homer	AWWNTGCTGAGTCAT	1	-0.7519	0.5106	11	0.0069	432.3	0.0066	Bach1(bZIP)/K562-Bach1-ChIP-Seq(GSE31477)/Homer	AWWNTGCTGAGTCAT	0.0001	-10.43	0.0002	21	0.0282	1326.3	0.0099	2.84848	1.51019
Nrf2(bZIP)/Lymphoblast-Nrf2-ChIP-Seq(GSE37589)/Homer	HTGCTGAGTCAT	1	-0.1979	0.8422	10	0.0063	531.5	0.0081	Nrf2(bZIP)/Lymphoblast-Nrf2-ChIP-Seq(GSE37589)/Homer	HTGCTGAGTCAT	0.001	-9.168	0.0008	19	0.0255	1239.7	0.0093	2.74194	1.45519
Mef2a(MADS)/HL1-Mef2a.biotin-ChIP-Seq(GSE21529)/Homer	CYAAAAATAG	1	-0.6124	0.5731	96	0.0606	4008.3	0.0611	Mef2a(MADS)/HL1-Mef2a.biotin-ChIP-Seq(GSE21529)/Homer	CYAAAAATAG	1e-25	-58.95	0	141	0.1893	9456.1	0.0706	2.6813	1.42293
NFkB-p65-Rel(RHD)/ThioMac-LPS-Expression(GSE23622)/Homer	GGAAATTCCC	0.1	-4.554	0.0137	33	0.0208	877	0.0134	NFkB-p65-Rel(RHD)/ThioMac-LPS-Expression(GSE23622)/Homer	GGAAATTCCC	0.001	-8.91	0.001	21	0.0282	1482.6	0.0111	2.54054	1.34514
Jun-AP1(bZIP)/K562-cJun-ChIP-Seq(GSE31477)/Homer	GATGASTCATCN	1	-0.9997	0.4034	64	0.0404	2530.3	0.0385	Jun-AP1(bZIP)/K562-cJun-ChIP-Seq(GSE31477)/Homer	GATGASTCATCN	1e-15	-35.29	0	96	0.1289	6891.2	0.0515	2.50291	1.32361
NF-E2(bZIP)/K562-NFE2-ChIP-Seq(GSE31477)/Homer	GATGACTCAGCA	1	-0.1807	0.8523	12	0.0076	635.7	0.0097	NF-E2(bZIP)/K562-NFE2-ChIP-Seq(GSE31477)/Homer	GATGACTCAGCA	0.001	-8.598	0.0013	22	0.0295	1630.2	0.0122	2.41803	1.27383
Bach2(bZIP)/OCILy7-Bach2-ChIP-Seq(GSE44420)/Homer	TGCTGAGTCA	1	-1.578	0.2323	58	0.0366	2143	0.0326	Bach2(bZIP)/OCILy7-Bach2-ChIP-Seq(GSE44420)/Homer	TGCTGAGTCA	1e-09	-22.08	0	72	0.0966	5721.4	0.0427	2.2623	1.17779
Mef2b(MADS)/HEK293-Mef2b.V5-ChIP-Seq(GSE67450)/Homer	GCTATTTTTGGM	0.1	-3.335	0.0438	202	0.1276	7391.4	0.1126	Mef2b(MADS)/HEK293-Mef2b.V5-ChIP-Seq(GSE67450)/Homer	GCTATTTTTGGM	1e-26	-60.92	0	213	0.2859	17999.8	0.1344	2.12723	1.08898
NFAT:AP1(RHD,bZIP)/Jurkat-NFATC1-ChIP-Seq(Jolma_et_al.)/Homer	SARTGGAAAAWRTGAGTCAB	0.1	-3.313	0.0446	49	0.031	1542.6	0.0235	NFAT:AP1(RHD,bZIP)/Jurkat-NFATC1-ChIP-Seq(Jolma_et_al.)/Homer	SARTGGAAAAWRTGAGTCAB	0.0001	-9.343	0.0007	44	0.0591	4240.2	0.0317	1.86435	0.898675
Fra1(bZIP)/BT549-Fra1-ChIP-Seq(GSE46166)/Homer	NNATGASTCATH	0.1	-2.74	0.0776	162	0.1023	5961.8	0.0908	Fra1(bZIP)/BT549-Fra1-ChIP-Seq(GSE46166)/Homer	NNATGASTCATH	1e-12	-27.66	0	151	0.2027	15072.5	0.1126	1.80018	0.848139
IRF1(IRF)/PBMC-IRF1-ChIP-Seq(GSE43036)/Homer	GAAAGTGAAAGT	1	-2.071	0.1473	45	0.0284	1553	0.0237	IRF1(IRF)/PBMC-IRF1-ChIP-Seq(GSE43036)/Homer	GAAAGTGAAAGT	0.01	-6.174	0.0095	32	0.043	3286.2	0.0245	1.7551	0.811555
Atf3(bZIP)/GBM-ATF3-ChIP-Seq(GSE33912)/Homer	DATGASTCATHN	0.1	-3.098	0.0544	191	0.1207	7015.7	0.1069	Atf3(bZIP)/GBM-ATF3-ChIP-Seq(GSE33912)/Homer	DATGASTCATHN	1e-11	-27.1	0	171	0.2295	18009.2	0.1345	1.70632	0.770888
AP-1(bZIP)/ThioMac-PU.1-ChIP-Seq(GSE21512)/Homer	VTGACTCATC	0.1	-3.974	0.0239	213	0.1346	7678.1	0.117	AP-1(bZIP)/ThioMac-PU.1-ChIP-Seq(GSE21512)/Homer	VTGACTCATC	1e-11	-25.77	0	185	0.2483	20347.8	0.152	1.63355	0.708013
BATF(bZIP)/Th17-BATF-ChIP-Seq(GSE39756)/Homer	DATGASTCAT	1	-1.84	0.1819	188	0.1188	7252.3	0.1105	BATF(bZIP)/Th17-BATF-ChIP-Seq(GSE39756)/Homer	DATGASTCAT	1e-09	-21.63	0	163	0.2188	18122.2	0.1354	1.61595	0.692385
SOC1(MADS)/Seedling-SOC1-ChIP-Seq(GSE45846)/Homer	TWCCAWWTWTGG	0.1	-3.915	0.0253	100	0.0632	3351	0.051	SOC1(MADS)/Seedling-SOC1-ChIP-Seq(GSE45846)/Homer	TWCCAWWTWTGG	0.0001	-9.282	0.0007	75	0.1007	8567.7	0.064	1.57344	0.65392
EKLF(Zf)/Erythrocyte-Klf1-ChIP-Seq(GSE20478)/Homer	NWGGGTGTGGCY	1	-0.7529	0.5106	99	0.0625	4061.7	0.0619	EKLF(Zf)/Erythrocyte-Klf1-ChIP-Seq(GSE20478)/Homer	NWGGGTGTGGCY	0.001	-7.452	0.0032	71	0.0953	8528.2	0.0637	1.49608	0.581183
