# Supplementary material for: Genome-wide chromatin accessibility analyses provide a map for enhancing optic nerve regeneration
Source: Sci Rep. 2021 Jul 21;11:14924. doi: 10.1038/s41598-021-94341-y (PMC8295311; doi:10.1038/s41598-021-94341-y)
Supplement: Supplementary file 6 — Supplementary Dataset 5. [file 41598_2021_94341_MOESM6_ESM.xlsx]

## Sheet: DNA binding TF activity 10 samp
Entry	Entry name	Status	Protein names	Gene names	Organism	Length
D3ZZZ0	D3ZZZ0_RAT	unreviewed	AT hook-containing transcription factor 1	Ahctf1	Rattus norvegicus (Rat)	2240
A0A0G2K160	A0A0G2K160_RAT	unreviewed	AT hook-containing transcription factor 1	Ahctf1	Rattus norvegicus (Rat)	2312
F1LNP1	F1LNP1_RAT	unreviewed	AT-rich interaction domain 1B	Arid1b	Rattus norvegicus (Rat)	1751
A0A1B0GWS8	A0A1B0GWS8_RAT	unreviewed	AT-rich interaction domain 1B (Fragment)	Arid1b	Rattus norvegicus (Rat)	521
A0A1B0GWZ0	A0A1B0GWZ0_RAT	unreviewed	AT-rich interaction domain 1B (Fragment)	Arid1b	Rattus norvegicus (Rat)	1235
D3ZQB1	D3ZQB1_RAT	unreviewed	AT-rich interaction domain 3C	Arid3c	Rattus norvegicus (Rat)	410
Q00969	ATF2_RAT	reviewed	Cyclic AMP-dependent transcription factor ATF-2 (cAMP-dependent transcription factor ATF-2) (EC 2.3.1.48) (Activating transcription factor 2) (cAMP response element-binding protein CRE-BP1)	Atf2	Rattus norvegicus (Rat)	487
Q78EA7	BMR1A_RAT	reviewed	Bone morphogenetic protein receptor type-1A (BMP type-1A receptor) (BMPR-1A) (EC 2.7.11.30) (Activin receptor-like kinase 3) (ALK-3) (Bone morphogenetic protein 4 receptor) (CD antigen CD292)	Bmpr1a	Rattus norvegicus (Rat)	532
O08837	CDC5L_RAT	reviewed	Cell division cycle 5-like protein (Cdc5-like protein) (Pombe Cdc5-related protein)	Cdc5l Pcdc5rp	Rattus norvegicus (Rat)	802
B1WBQ0	B1WBQ0_RAT	unreviewed	CDC5 cell division cycle 5-like (S. pombe) (Cell division cycle 5-like (S. pombe))	Cdc5l rCG_43423	Rattus norvegicus (Rat)	802
D4ADB4	D4ADB4_RAT	unreviewed	CGG triplet repeat binding protein 1 (Predicted) (CGG triplet repeat-binding protein 1)	Cggbp1 Cggbp1_predicted rCG_47014	Rattus norvegicus (Rat)	167
Q9WVS9	CLOCK_RAT	reviewed	Circadian locomoter output cycles protein kaput (rCLOCK) (EC 2.3.1.48)	Clock	Rattus norvegicus (Rat)	862
G3V697	G3V697_RAT	unreviewed	Circadian locomoter output cycles protein kaput	Clock LOC100911602	Rattus norvegicus (Rat)	864
D4A4R8	D4A4R8_RAT	unreviewed	Circadian locomoter output cycles protein kaput (Clock homolog (Mouse), isoform CRA_b)	Clock LOC100911602 rCG_56964	Rattus norvegicus (Rat)	833
A0A0G2K8N0	A0A0G2K8N0_RAT	unreviewed	Circadian locomoter output cycles protein kaput (Clock homolog (Mouse), isoform CRA_a)	Clock rCG_56964	Rattus norvegicus (Rat)	863
P62634	CNBP_RAT	reviewed	Cellular nucleic acid-binding protein (CNBP) (Zinc finger protein 9)	Cnbp Znf9	Rattus norvegicus (Rat)	177
P15337	CREB1_RAT	reviewed	Cyclic AMP-responsive element-binding protein 1 (CREB-1) (cAMP-responsive element-binding protein 1)	Creb1 Creb-1	Rattus norvegicus (Rat)	341
Q6JHU9	CBP_RAT	reviewed	Histone lysine acetyltransferase CREBBP (EC 2.3.1.48) (Protein-lysine acetyltransferase CREBBP) (EC 2.3.1.-)	Crebbp Cbp	Rattus norvegicus (Rat)	2442
Q9Z2F5	CTBP1_RAT	reviewed	C-terminal-binding protein 1 (CtBP1) (EC 1.1.1.-) (50 kDa BFA-dependent ADP-ribosylation substrate) (BARS-50) (C-terminal-binding protein 3) (CtBP3)	Ctbp1 Bars Ctbp3	Rattus norvegicus (Rat)	430
F1M0Y6	F1M0Y6_RAT	unreviewed	Dachshund family transcription factor 1	Dach1 LOC306096	Rattus norvegicus (Rat)	531
O88450	DEAF1_RAT	reviewed	Deformed epidermal autoregulatory factor 1 homolog (Nuclear DEAF-1-related transcriptional regulator) (NUDR) (Suppressin)	Deaf1 Spn	Rattus norvegicus (Rat)	565
M0RCU9	M0RCU9_RAT	unreviewed	Transcription factor COE1	Ebf1	Rattus norvegicus (Rat)	406
Q63398	COE1_RAT	reviewed	Transcription factor COE1 (O/E-1) (OE-1) (Early B-cell factor) (Olf-1) (Olfactory neuronal transcription factor)	Ebf1 Coe1 Ebf Olf1	Rattus norvegicus (Rat)	584
D4A274	D4A274_RAT	unreviewed	EBF transcription factor 3 (Early B-cell factor 3 (Predicted), isoform CRA_a)	Ebf3 Ebf3_predicted rCG_47265	Rattus norvegicus (Rat)	596
D3ZW79	D3ZW79_RAT	unreviewed	EBF family member 4	Ebf4	Rattus norvegicus (Rat)	560
P11475	ERR2_RAT	reviewed	Steroid hormone receptor ERR2 (Estrogen receptor-like 2) (Estrogen-related receptor beta) (ERR-beta) (Nuclear receptor subfamily 3 group B member 2)	Esrrb Err2 Esrl2 Nr3b2	Rattus norvegicus (Rat)	433
A0A1W2Q698	A0A1W2Q698_RAT	unreviewed	Far upstream element-binding protein 3 (Fragment)	Fubp3	Rattus norvegicus (Rat)	106
Q2QC85	Q2QC85_RAT	unreviewed	MAP2 RNA trans-acting protein 2	Fubp3	Rattus norvegicus (Rat)	569
G3V829	G3V829_RAT	unreviewed	Far upstream element-binding protein 3 (RCG45587)	Fubp3 rCG_45587	Rattus norvegicus (Rat)	569
D4ACQ9	D4ACQ9_RAT	unreviewed	GA repeat binding protein, alpha (Predicted) (GA-binding protein transcription factor subunit alpha)	Gabpa Gabpa_predicted rCG_58770	Rattus norvegicus (Rat)	454
F1M2B7	F1M2B7_RAT	unreviewed	GLI family zinc finger 2	Gli2	Rattus norvegicus (Rat)	1544
Q5U2Y1	GTF2I_RAT	reviewed	General transcription factor II-I (GTFII-I) (TFII-I)	Gtf2i	Rattus norvegicus (Rat)	979
A0A0G2K4T7	A0A0G2K4T7_RAT	unreviewed	General transcription factor II-I	Gtf2i	Rattus norvegicus (Rat)	999
Q8VHK7	HDGF_RAT	reviewed	Hepatoma-derived growth factor (HDGF)	Hdgf	Rattus norvegicus (Rat)	237
O88791	O88791_RAT	unreviewed	High mobility group AT-hook 2 (Non-histone chromosomal architectural protein HMGI-C)	Hmga2 rCG_49178	Rattus norvegicus (Rat)	107
P61980	HNRPK_RAT	reviewed	Heterogeneous nuclear ribonucleoprotein K (hnRNP K) (dC stretch-binding protein) (CSBP)	Hnrnpk Hnrpk	Rattus norvegicus (Rat)	463
D4ACE1	D4ACE1_RAT	unreviewed	Homeo box D4 (Homeo box D4 (Predicted), isoform CRA_a)	Hoxd4 Hoxd4_predicted rCG_26611	Rattus norvegicus (Rat)	251
Q9JIL3	ILF3_RAT	reviewed	Interleukin enhancer-binding factor 3	Ilf3	Rattus norvegicus (Rat)	897
P61374	ISL1_RAT	reviewed	Insulin gene enhancer protein ISL-1 (Islet-1)	Isl1	Rattus norvegicus (Rat)	349
P50480	ISL2_RAT	reviewed	Insulin gene enhancer protein ISL-2 (Islet-2)	Isl2 Isl-2	Rattus norvegicus (Rat)	360
P52909	JUND_RAT	reviewed	Transcription factor jun-D	Jund Jun-d	Rattus norvegicus (Rat)	341
F1MA31	F1MA31_RAT	unreviewed	Lysine-specific histone demethylase (EC 1.-.-.-)	Kdm1a	Rattus norvegicus (Rat)	867
A0A0G2K736	A0A0G2K736_RAT	unreviewed	Lysine-specific histone demethylase (EC 1.-.-.-)	Kdm1a	Rattus norvegicus (Rat)	865
B3STT9	B3STT9_RAT	unreviewed	Lysine-specific histone demethylase (EC 1.-.-.-)	Kdm1a Aof2 Kdm1	Rattus norvegicus (Rat)	872
A0A0G2JTU9	A0A0G2JTU9_RAT	unreviewed	Lysine demethylase 5A	Kdm5a	Rattus norvegicus (Rat)	1690
A0A096MJL8	A0A096MJL8_RAT	unreviewed	Lysine demethylase 5A (Fragment)	Kdm5a	Rattus norvegicus (Rat)	843
E9PSW7	E9PSW7_RAT	unreviewed	Lysine demethylase 5A	Kdm5a	Rattus norvegicus (Rat)	579
A0A096MJZ8	A0A096MJZ8_RAT	unreviewed	Lysine demethylase 5A	Kdm5a	Rattus norvegicus (Rat)	1635
Q00566	MECP2_RAT	reviewed	Methyl-CpG-binding protein 2 (MeCp-2 protein) (MeCp2)	Mecp2	Rattus norvegicus (Rat)	492
A0A0G2JWK2	A0A0G2JWK2_RAT	unreviewed	Methyl-CpG-binding protein 2 (MeCp-2 protein) (MeCp2)	Mecp2	Rattus norvegicus (Rat)	492
A0A0U1RRY7	A0A0U1RRY7_RAT	unreviewed	MAX network transcriptional repressor	Mnt	Rattus norvegicus (Rat)	590
D3ZF98	D3ZF98_RAT	unreviewed	MAX network transcriptional repressor	Mnt	Rattus norvegicus (Rat)	424
A0A0G2K402	A0A0G2K402_RAT	unreviewed	Myelin expression factor 2	Myef2	Rattus norvegicus (Rat)	591
D4AEI5	D4AEI5_RAT	unreviewed	Myelin expression factor 2	Myef2	Rattus norvegicus (Rat)	591
Q9QY88	Q9QY88_RAT	unreviewed	Nuclear factor I-B (Fragment)	NFIB	Rattus norvegicus (Rat)	144
O70186	O70186_RAT	unreviewed	Nuclear factor 1	Nfib NF1-B	Rattus norvegicus (Rat)	494
O70185	O70185_RAT	unreviewed	Nuclear factor 1	Nfib NF1-B rCG_55296	Rattus norvegicus (Rat)	561
O70187	O70187_RAT	unreviewed	Nuclear factor 1	Nfib NF1-B rCG_55296	Rattus norvegicus (Rat)	420
Q9QY87	Q9QY87_RAT	unreviewed	Nuclear factor I-C (Fragment)	NFIC	Rattus norvegicus (Rat)	144
O70188	O70188_RAT	unreviewed	Nuclear factor 1	Nfic NF1-C	Rattus norvegicus (Rat)	439
P41777	NOLC1_RAT	reviewed	Nucleolar and coiled-body phosphoprotein 1 (140 kDa nucleolar phosphoprotein) (Nopp140) (Nucleolar 130 kDa protein) (Nucleolar phosphoprotein p130)	Nolc1	Rattus norvegicus (Rat)	704
Q6AYD3	PA2G4_RAT	reviewed	Proliferation-associated protein 2G4	Pa2g4	Rattus norvegicus (Rat)	394
P27008	PARP1_RAT	reviewed	Poly [ADP-ribose] polymerase 1 (PARP-1) (EC 2.4.2.30) (ADP-ribosyltransferase diphtheria toxin-like 1) (ARTD1) (DNA ADP-ribosyltransferase PARP1) (EC 2.4.2.-) (NAD(+) ADP-ribosyltransferase 1) (ADPRT 1) (Poly[ADP-ribose] synthase 1) (Protein poly-ADP-ribosyltransferase PARP1) (EC 2.4.2.-)	Parp1 Adprt	Rattus norvegicus (Rat)	1014
A0A0G2JZE2	A0A0G2JZE2_RAT	unreviewed	Paired box protein Pax-6	Pax6	Rattus norvegicus (Rat)	433
P63016	PAX6_RAT	reviewed	Paired box protein Pax-6 (Oculorhombin)	Pax6 Pax-6 Sey	Rattus norvegicus (Rat)	422
Q6AY48	Q6AY48_RAT	unreviewed	Poly(rC)-binding protein 3	Pcbp3	Rattus norvegicus (Rat)	319
P83871	PHF5A_RAT	reviewed	PHD finger-like domain-containing protein 5A (PHD finger-like domain protein 5A) (Splicing factor 3B-associated 14 kDa protein) (SF3b14b)	Phf5a Ini	Rattus norvegicus (Rat)	110
Q99NA7	PITX1_RAT	reviewed	Pituitary homeobox 1 (Homeobox protein PITX1) (Paired-like homeodomain transcription factor 1)	Pitx1 Ptx1	Rattus norvegicus (Rat)	315
P31503	PO2F1_RAT	reviewed	POU domain, class 2, transcription factor 1 (NF-A1) (Octamer-binding protein 1) (Oct-1) (Octamer-binding transcription factor 1) (OTF-1) (Fragment)	Pou2f1 Oct-1 Otf-1 Otf1	Rattus norvegicus (Rat)	632
F1LRD7	F1LRD7_RAT	unreviewed	POU domain protein	Pou2f1 rCG_46397	Rattus norvegicus (Rat)	768
A0A0G2K3N5	A0A0G2K3N5_RAT	unreviewed	POU domain protein	Pou2f1 rCG_46397	Rattus norvegicus (Rat)	723
A0A0G2KAN4	A0A0G2KAN4_RAT	unreviewed	POU domain protein	Pou2f2	Rattus norvegicus (Rat)	457
A0A0G2K3R5	A0A0G2K3R5_RAT	unreviewed	POU domain protein	Pou2f2	Rattus norvegicus (Rat)	479
P42571	PO2F3_RAT	reviewed	POU domain, class 2, transcription factor 3 (Octamer-binding protein 11) (Oct-11) (Octamer-binding transcription factor 11) (OTF-11) (Transcription factor Skn-1)	Pou2f3 Otf11 Skn-1 Skn1	Rattus norvegicus (Rat)	430
G3V754	G3V754_RAT	unreviewed	POU domain protein	Pou2f3 rCG_58438	Rattus norvegicus (Rat)	430
A0A0G2K8H8	A0A0G2K8H8_RAT	unreviewed	POU domain protein	Pou4f1	Rattus norvegicus (Rat)	417
P20266	PO4F1_RAT	reviewed	POU domain, class 4, transcription factor 1 (Brain-specific homeobox/POU domain protein 3A) (Brain-3A) (Brn-3A)	Pou4f1 Brn-3 Brn3 Brn3a	Rattus norvegicus (Rat)	420
G3V7L5	PO4F2_RAT	reviewed	POU domain, class 4, transcription factor 2 (Brain-specific homeobox/POU domain protein 3B) (Brain-3B) (Brn-3B) (Brn-3.2)	Pou4f2 Brn3b	Rattus norvegicus (Rat)	412
A0A097ZIC4	A0A097ZIC4_RAT	unreviewed	POU domain protein	POU6F2	Rattus norvegicus (Rat)	684
A1A5R6	A1A5R6_RAT	unreviewed	LOC681092 protein	Pou6f2 LOC681092	Rattus norvegicus (Rat)	475
P86252	PURA_RAT	reviewed	Transcriptional activator protein Pur-alpha (Purine-rich single-stranded DNA-binding protein alpha) (Fragments)	Pura	Rattus norvegicus (Rat)	138
F1LPS8	F1LPS8_RAT	unreviewed	Transcriptional activator protein Pur-alpha	Pura	Rattus norvegicus (Rat)	289
E9PT49	E9PT49_RAT	unreviewed	Regulatory factor X, 7	Rfx7	Rattus norvegicus (Rat)	1459
B0BN42	B0BN42_RAT	unreviewed	Rfx7 protein	Rfx7 RGD1308795_predicted rCG_56616	Rattus norvegicus (Rat)	297
Q3MHT3	SOLH2_RAT	reviewed	Spermatogenesis- and oogenesis-specific basic helix-loop-helix-containing protein 2	Sohlh2	Rattus norvegicus (Rat)	462
Q63158	Q63158_RAT	unreviewed	RCG21090 (Sp4 transcription factor) (Zinc finger protein)	Sp4 HF-1b rCG_21090	Rattus norvegicus (Rat)	783
F1M455	F1M455_RAT	unreviewed	Spen family transcriptional repressor	Spen	Rattus norvegicus (Rat)	3584
F1M816	F1M816_RAT	unreviewed	RCG30673 (Spen family transcriptional repressor)	Spen LOC100365546 rCG_30673	Rattus norvegicus (Rat)	3563
P52631	STAT3_RAT	reviewed	Signal transducer and activator of transcription 3	Stat3	Rattus norvegicus (Rat)	770
D3ZG21	D3ZG21_RAT	unreviewed	Transcription factor 20 (Transcription factor 20 (Mapped))	Tcf20 Tcf20_mapped rCG_59928	Rattus norvegicus (Rat)	1970
Q3ZAV2	Q3ZAV2_RAT	unreviewed	Y-box-binding protein 1 (Ybx1 protein)	Ybx1	Rattus norvegicus (Rat)	326
P62961	YBOX1_RAT	reviewed	Y-box-binding protein 1 (YB-1) (Enhancer factor I subunit A) (EFI-A) (Nuclease-sensitive element-binding protein 1) (Y-box transcription factor)	Ybx1 Yb1	Rattus norvegicus (Rat)	322
F1MA18	F1MA18_RAT	unreviewed	Y-box-binding protein 3	Ybx3	Rattus norvegicus (Rat)	361
Q62764	YBOX3_RAT	reviewed	Y-box-binding protein 3 (Cold shock domain-containing protein A) (DNA-binding protein A) (Muscle Y-box protein YB2) (RYB-A) (Y-box-binding protein A)	Ybx3 Csda Dbpa Yb2	Rattus norvegicus (Rat)	361
Q8CHJ4	Q8CHJ4_RAT	unreviewed	Transcription factor YY1 (YY1 transcription factor)	Yy1 yy1	Rattus norvegicus (Rat)	411
Q9WTY8	ZBT10_RAT	reviewed	Zinc finger and BTB domain-containing protein 10 (Zinc finger protein RIN ZF)	Zbtb10 Rinzf	Rattus norvegicus (Rat)	836
Q5EXX3	ZBT38_RAT	reviewed	Zinc finger and BTB domain-containing protein 38 (Zinc finger protein expressed in neurons) (Zenon)	Zbtb38	Rattus norvegicus (Rat)	1203
F1M4Q6	F1M4Q6_RAT	unreviewed	Zinc finger homeobox 3	Zfhx3	Rattus norvegicus (Rat)	3730
D4A1V0	D4A1V0_RAT	unreviewed	RCG34646, isoform CRA_b (Zinc finger protein 213)	Zfp213 rCG_34646	Rattus norvegicus (Rat)	389
Q66H48	Q66H48_RAT	unreviewed	Zinc finger protein 219 (Zinc finger protein 219, isoform CRA_a)	Zfp219 rCG_61187	Rattus norvegicus (Rat)	726
O88553	ZFP37_RAT	reviewed	Zinc finger protein 37 (Zfp-37)	Zfp37	Rattus norvegicus (Rat)	601
D3ZNQ5	D3ZNQ5_RAT	unreviewed	Similar to tripartite motif-containing 43 (Predicted), isoform CRA_a (Zinc finger protein 949)	Zfp949 RGD1561074_predicted rCG_25055	Rattus norvegicus (Rat)	603
Q62806	ZN148_RAT	reviewed	Zinc finger protein 148 (Transcription factor ZBP-89) (Zinc finger DNA-binding protein 89)	Znf148 Zbp89 Zfp148	Rattus norvegicus (Rat)	794
A0A096MJ86	A0A096MJ86_RAT	unreviewed	Zinc finger and SCAN domain-containing 25	Zscan25 Zfp498	Rattus norvegicus (Rat)	161
D4A6L5	D4A6L5_RAT	unreviewed	Zinc finger and SCAN domain-containing 25 (Zinc finger protein 498 (Predicted))	Zscan25 Zfp498 Znf498_predicted rCG_42660	Rattus norvegicus (Rat)	543

## Sheet: DNA coregulator 10 samples
Entry	Entry name	Status	Protein names	Gene names	Organism	Length
Q9QXQ0	ACTN4_RAT	reviewed	Alpha-actinin-4 (Non-muscle alpha-actinin 4)	Actn4	Rattus norvegicus (Rat)	911
P43138	APEX1_RAT	reviewed	DNA-(apurinic or apyrimidinic site) lyase (EC 3.1.-.-) (EC 4.2.99.18) (APEX nuclease) (APEN) (Apurinic-apyrimidinic endonuclease 1) (AP endonuclease 1) (REF-1) (Redox factor-1) [Cleaved into: DNA-(apurinic or apyrimidinic site) lyase, mitochondrial]	Apex1 Ape Apex Ref1	Rattus norvegicus (Rat)	317
A0A0G2K1L8	A0A0G2K1L8_RAT	unreviewed	Brain acid soluble protein 1	Basp1	Rattus norvegicus (Rat)	219
Q05175	BASP1_RAT	reviewed	Brain acid soluble protein 1 (22 kDa neuronal tissue-enriched acidic protein) (Neuronal axonal membrane protein NAP-22)	Basp1 Nap22	Rattus norvegicus (Rat)	220
A0A0G2JTM7	A0A0G2JTM7_RAT	unreviewed	Bromodomain-containing 7	Brd7	Rattus norvegicus (Rat)	652
D3ZXX7	D3ZXX7_RAT	unreviewed	Bromodomain containing 7 (Predicted) (Bromodomain-containing 7)	Brd7 Brd7_predicted rCG_44331	Rattus norvegicus (Rat)	406
D4A2P1	D4A2P1_RAT	unreviewed	Cell division cycle and apoptosis regulator 1 (Similar to cell division cycle and apoptosis regulator 1 (Predicted), isoform CRA_a)	Ccar1 RGD1560358_predicted rCG_22021	Rattus norvegicus (Rat)	1148
F1LM55	F1LM55_RAT	unreviewed	Cell cycle and apoptosis regulator 2	Ccar2 RGD1309922	Rattus norvegicus (Rat)	922
F1M9G7	F1M9G7_RAT	unreviewed	Histone lysine acetyltransferase CREBBP	Crebbp	Rattus norvegicus (Rat)	2444
Q6JHU9	CBP_RAT	reviewed	Histone lysine acetyltransferase CREBBP (EC 2.3.1.48) (Protein-lysine acetyltransferase CREBBP) (EC 2.3.1.-)	Crebbp Cbp	Rattus norvegicus (Rat)	2442
A0A0H2UI20	A0A0H2UI20_RAT	unreviewed	C-terminal-binding protein 1	Ctbp1	Rattus norvegicus (Rat)	429
Q9Z2F5	CTBP1_RAT	reviewed	C-terminal-binding protein 1 (CtBP1) (EC 1.1.1.-) (50 kDa BFA-dependent ADP-ribosylation substrate) (BARS-50) (C-terminal-binding protein 3) (CtBP3)	Ctbp1 Bars Ctbp3	Rattus norvegicus (Rat)	430
Q6MGC8	Q6MGC8_RAT	unreviewed	Death domain-associated protein 6 (Death-domain associated protein) (Fas death domain-associated protein, isoform CRA_a)	Daxx AA926063 B3galt4 Cdk2ap1-ps1 Col11a2 Hsd17b8 Kifc1 LOC224733l-1 LOC224733l-2 Phf1 Rps25-ps1 RT1-A1 RT1-A2 RT1-A3 RT1-DOa RT1-Hb RT1-Ke4 Rxrb Sacm2l-ps1 Sacm2l-ps2 Sec61-ps Syngap1 rCG_61014	Rattus norvegicus (Rat)	730
Q641Y8	DDX1_RAT	reviewed	ATP-dependent RNA helicase DDX1 (EC 3.6.4.13) (DEAD box protein 1)	Ddx1	Rattus norvegicus (Rat)	740
E9PT29	E9PT29_RAT	unreviewed	DEAD-box helicase 17	Ddx17	Rattus norvegicus (Rat)	650
A0A096MJW9	A0A096MJW9_RAT	unreviewed	DEAD-box helicase 17 (Fragment)	Ddx17	Rattus norvegicus (Rat)	231
Q568Z8	Q568Z8_RAT	unreviewed	Ddx17 protein	Ddx17	Rattus norvegicus (Rat)	268
A0A096MJ88	A0A096MJ88_RAT	unreviewed	DEAD-box helicase 17 (Fragment)	Ddx17	Rattus norvegicus (Rat)	17
A0A096MIX2	A0A096MIX2_RAT	unreviewed	DEAD (Asp-Glu-Ala-Asp) box polypeptide 17, isoform CRA_a (DEAD-box helicase 17)	Ddx17 rCG_59754	Rattus norvegicus (Rat)	652
Q6AYI1	Q6AYI1_RAT	unreviewed	DEAD (Asp-Glu-Ala-Asp) box polypeptide 5 (DEAD-box helicase 5) (Ddx5)	Ddx5 rCG_35034	Rattus norvegicus (Rat)	615
D4A9D6	D4A9D6_RAT	unreviewed	DEAH (Asp-Glu-Ala-His) box polypeptide 9 (Predicted) (DExH-box helicase 9)	Dhx9 Dhx9_predicted rCG_46521	Rattus norvegicus (Rat)	1174
Q568Y6	Q568Y6_RAT	unreviewed	DNA methyltransferase 1-associated protein 1 (RCG50328, isoform CRA_b)	Dmap1 rCG_50328	Rattus norvegicus (Rat)	468
Q5XI68	NC2B_RAT	reviewed	Protein Dr1 (Down-regulator of transcription 1) (Negative cofactor 2-beta) (NC2-beta) (TATA-binding protein-associated phosphoprotein)	Dr1	Rattus norvegicus (Rat)	176
A0A140UHY3	A0A140UHY3_RAT	unreviewed	EWS RNA-binding protein 1	Ewsr1 LOC100912481	Rattus norvegicus (Rat)	661
B1WC50	B1WC50_RAT	unreviewed	EWS RNA-binding protein 1 (Ewsr1 protein) (RCG36110, isoform CRA_a)	Ewsr1 LOC100912481 rCG_36110	Rattus norvegicus (Rat)	655
Q5PQK2	Q5PQK2_RAT	unreviewed	FUS RNA-binding protein (Fusion, derived from t(1216) malignant liposarcoma (Human)) (RCG39872, isoform CRA_d)	Fus rCG_39872	Rattus norvegicus (Rat)	518
D3ZN95	D3ZN95_RAT	unreviewed	Host cell factor C1	Hcfc1	Rattus norvegicus (Rat)	2034
Q8VHK7	HDGF_RAT	reviewed	Hepatoma-derived growth factor (HDGF)	Hdgf	Rattus norvegicus (Rat)	237
F1LPC7	F1LPC7_RAT	unreviewed	Hepatoma-derived growth factor	Hdgf	Rattus norvegicus (Rat)	237
M0R4R2	M0R4R2_RAT	unreviewed	Protein HIRA	Hira	Rattus norvegicus (Rat)	1015
Q8K585	HMGA1_RAT	reviewed	High mobility group protein HMG-I/HMG-Y (HMG-I(Y)) (High mobility group AT-hook protein 1) (High mobility group protein A1)	Hmga1	Rattus norvegicus (Rat)	107
O88791	O88791_RAT	unreviewed	High mobility group AT-hook 2 (Non-histone chromosomal architectural protein HMGI-C)	Hmga2 rCG_49178	Rattus norvegicus (Rat)	107
Q6IMY8	HNRPU_RAT	reviewed	Heterogeneous nuclear ribonucleoprotein U (hnRNP U) (SP120) (Scaffold-attachment factor A) (SAF-A)	Hnrnpu Hnrpu rCG_20317	Rattus norvegicus (Rat)	798
A0A0G2JZ52	A0A0G2JZ52_RAT	unreviewed	Heterogeneous nuclear ribonucleoprotein U (RCG20317, isoform CRA_a)	Hnrnpu rCG_20317	Rattus norvegicus (Rat)	803
P0DMW1	HS71B_RAT	reviewed	Heat shock 70 kDa protein 1B (Heat shock 70 kDa protein 1) (HSP70-1) (HSP70.1)	Hspa1b Hsp70-2 Hspa2	Rattus norvegicus (Rat)	641
M0R9Z5	M0R9Z5_RAT	unreviewed	Interferon regulatory factor 2-binding protein 2	Irf2bp2 LOC679357	Rattus norvegicus (Rat)	571
Q5EIC4	I2BPL_RAT	reviewed	Probable E3 ubiquitin-protein ligase IRF2BPL (EC 2.3.2.27) (Enhanced at puberty protein 1) (Interferon regulatory factor 2-binding protein-like) (Polyglutamine-containing protein)	Irf2bpl Eap1 Pqcp	Rattus norvegicus (Rat)	783
P61374	ISL1_RAT	reviewed	Insulin gene enhancer protein ISL-1 (Islet-1)	Isl1	Rattus norvegicus (Rat)	349
D3ZA80	D3ZA80_RAT	unreviewed	JAZF zinc finger 1	Jazf1	Rattus norvegicus (Rat)	243
P52909	JUND_RAT	reviewed	Transcription factor jun-D	Jund Jun-d	Rattus norvegicus (Rat)	341
A0A0A0MY12	A0A0A0MY12_RAT	unreviewed	Histone acetyltransferase (EC 2.3.1.48)	Kat6a	Rattus norvegicus (Rat)	1998
A0A0G2K1C6	A0A0G2K1C6_RAT	unreviewed	Histone acetyltransferase (EC 2.3.1.48)	Kat6a	Rattus norvegicus (Rat)	1699
Q5TKR9	KAT6A_RAT	reviewed	Histone acetyltransferase KAT6A (EC 2.3.1.48) (MOZ, YBF2/SAS3, SAS2 and TIP60 protein 3) (MYST-3) (Monocytic leukemia zinc finger homolog) (Monocytic leukemia zinc finger protein)	Kat6a Moz Myst3	Rattus norvegicus (Rat)	1998
F1MA31	F1MA31_RAT	unreviewed	Lysine-specific histone demethylase (EC 1.-.-.-)	Kdm1a	Rattus norvegicus (Rat)	867
A0A0G2K736	A0A0G2K736_RAT	unreviewed	Lysine-specific histone demethylase (EC 1.-.-.-)	Kdm1a	Rattus norvegicus (Rat)	865
B3STT9	B3STT9_RAT	unreviewed	Lysine-specific histone demethylase (EC 1.-.-.-)	Kdm1a Aof2 Kdm1	Rattus norvegicus (Rat)	872
A0A0G2JTU9	A0A0G2JTU9_RAT	unreviewed	Lysine demethylase 5A	Kdm5a	Rattus norvegicus (Rat)	1690
A0A096MJL8	A0A096MJL8_RAT	unreviewed	Lysine demethylase 5A (Fragment)	Kdm5a	Rattus norvegicus (Rat)	843
E9PSW7	E9PSW7_RAT	unreviewed	Lysine demethylase 5A	Kdm5a	Rattus norvegicus (Rat)	579
A0A096MJZ8	A0A096MJZ8_RAT	unreviewed	Lysine demethylase 5A	Kdm5a	Rattus norvegicus (Rat)	1635
B2RYF3	B2RYF3_RAT	unreviewed	Ldb1 protein (Fragment)	Ldb1	Rattus norvegicus (Rat)	467
A0A0G2JVQ2	A0A0G2JVQ2_RAT	unreviewed	LIM domain-binding 1	Ldb1	Rattus norvegicus (Rat)	411
D3ZT89	D3ZT89_RAT	unreviewed	LIM domain binding 1 (Predicted) (LIM domain-binding 1)	Ldb1 Ldb1_predicted rCG_57539	Rattus norvegicus (Rat)	375
A0A0G2K850	A0A0G2K850_RAT	unreviewed	RNA-binding protein EWS-like	LOC100912481 Ewsr1	Rattus norvegicus (Rat)	651
A0A0G2K9U7	A0A0G2K9U7_RAT	unreviewed	Mastermind-like transcriptional coactivator 2	Maml2	Rattus norvegicus (Rat)	715
F1M3B2	F1M3B2_RAT	unreviewed	Mastermind-like transcriptional coactivator 2	Maml2	Rattus norvegicus (Rat)	980
D3ZRN2	D3ZRN2_RAT	unreviewed	Mediator of RNA polymerase II transcription subunit 1 (Mediator complex subunit 1)	Med1 RGD1559552_predicted rCG_35233	Rattus norvegicus (Rat)	1567
Q4V8B3	MED24_RAT	reviewed	Mediator of RNA polymerase II transcription subunit 24 (Mediator complex subunit 24) (Thyroid hormone receptor-associated protein 4)	Med24 Thrap4	Rattus norvegicus (Rat)	987
A0A140TA98	A0A140TA98_RAT	unreviewed	Metastasis-associated protein MTA1	Mta1	Rattus norvegicus (Rat)	733
Q62599	MTA1_RAT	reviewed	Metastasis-associated protein MTA1	Mta1 Zg29	Rattus norvegicus (Rat)	703
B2GV01	B2GV01_RAT	unreviewed	Metastasis-associated 1 family, member 2 (Metastasis-associated gene family, member 2) (Mta2 protein)	Mta2 rCG_47212	Rattus norvegicus (Rat)	668
Q9Z1W6	LYRIC_RAT	reviewed	Protein LYRIC (Lysine-rich CEACAM1 co-isolated protein) (Metadherin) (Metastasis adhesion protein)	Mtdh Lyric	Rattus norvegicus (Rat)	581
O35821	MBB1A_RAT	reviewed	Myb-binding protein 1A (PAR-interacting protein) (PIP)	Mybbp1a	Rattus norvegicus (Rat)	1344
M0R9L0	M0R9L0_RAT	unreviewed	Nascent polypeptide-associated complex subunit alpha	Naca	Rattus norvegicus (Rat)	2163
B2RYX0	B2RYX0_RAT	unreviewed	Naca protein (Nascent polypeptide-associated complex subunit alpha) (Nascent-polypeptide-associated complex alpha polypeptide (Predicted), isoform CRA_b)	Naca Naca_predicted rCG_42451	Rattus norvegicus (Rat)	215
O70186	O70186_RAT	unreviewed	Nuclear factor 1	Nfib NF1-B	Rattus norvegicus (Rat)	494
O70185	O70185_RAT	unreviewed	Nuclear factor 1	Nfib NF1-B rCG_55296	Rattus norvegicus (Rat)	561
O70187	O70187_RAT	unreviewed	Nuclear factor 1	Nfib NF1-B rCG_55296	Rattus norvegicus (Rat)	420
P19804	NDKB_RAT	reviewed	Nucleoside diphosphate kinase B (NDK B) (NDP kinase B) (EC 2.7.4.6) (Histidine protein kinase NDKB) (EC 2.7.13.3) (P18)	Nme2	Rattus norvegicus (Rat)	152
P13084	NPM_RAT	reviewed	Nucleophosmin (NPM) (Nucleolar phosphoprotein B23) (Nucleolar protein NO38) (Numatrin)	Npm1	Rattus norvegicus (Rat)	292
D4AA06	D4AA06_RAT	unreviewed	Nuclear receptor binding SET domain protein 1 (Predicted), isoform CRA_a (Nuclear receptor-binding SET domain protein 1)	Nsd1 Nsd1_predicted rCG_24258	Rattus norvegicus (Rat)	2381
A0A0G2K001	A0A0G2K001_RAT	unreviewed	Nuclear receptor-binding SET domain protein 3	Nsd3 Whsc1l1	Rattus norvegicus (Rat)	1443
D3ZK47	D3ZK47_RAT	unreviewed	Nuclear receptor-binding SET domain protein 3 (Wolf-Hirschhorn syndrome candidate 1-like 1 (Predicted))	Nsd3 Whsc1l1 Whsc1l1_predicted rCG_43389	Rattus norvegicus (Rat)	1396
P49793	NUP98_RAT	reviewed	Nuclear pore complex protein Nup98-Nup96 (EC 3.4.21.-) [Cleaved into: Nuclear pore complex protein Nup98 (98 kDa nucleoporin) (Nucleoporin Nup98) (Nup98); Nuclear pore complex protein Nup96 (96 kDa nucleoporin) (Nucleoporin Nup96) (Nup96)]	Nup98	Rattus norvegicus (Rat)	1816
A0A0G2KAI2	A0A0G2KAI2_RAT	unreviewed	PHD finger protein 2	Phf2	Rattus norvegicus (Rat)	1073
B5DFF9	B5DFF9_RAT	unreviewed	Pias4 protein (Protein inhibitor of-activated STAT, 4)	Pias4 rCG_29357	Rattus norvegicus (Rat)	507
A0A0G2K8H8	A0A0G2K8H8_RAT	unreviewed	POU domain protein	Pou4f1	Rattus norvegicus (Rat)	417
P20266	PO4F1_RAT	reviewed	POU domain, class 4, transcription factor 1 (Brain-specific homeobox/POU domain protein 3A) (Brain-3A) (Brn-3A)	Pou4f1 Brn-3 Brn3 Brn3a	Rattus norvegicus (Rat)	420
G3V7L5	PO4F2_RAT	reviewed	POU domain, class 4, transcription factor 2 (Brain-specific homeobox/POU domain protein 3B) (Brain-3B) (Brn-3B) (Brn-3.2)	Pou4f2 Brn3b	Rattus norvegicus (Rat)	412
A1A5S1	PRP6_RAT	reviewed	Pre-mRNA-processing factor 6 (PRP6 homolog) (U5 snRNP-associated 102 kDa protein) (U5-102 kDa protein)	Prpf6	Rattus norvegicus (Rat)	941
Q812D1	PSIP1_RAT	reviewed	PC4 and SFRS1-interacting protein (Lens epithelium-derived growth factor)	Psip1 Ledgf	Rattus norvegicus (Rat)	528
E9PTI6	E9PTI6_RAT	unreviewed	RALY heterogeneous nuclear ribonucleoprotein	Raly	Rattus norvegicus (Rat)	311
Q5PQR0	Q5PQR0_RAT	unreviewed	RALY heterogeneous nuclear ribonucleoprotein (RCG37353, isoform CRA_b) (RNA binding protein, autoantigenic (HnRNP-associated with lethal yellow homolog (Mouse)))	Raly rCG_37353	Rattus norvegicus (Rat)	295
A1A5R1	RFOX2_RAT	reviewed	RNA binding protein fox-1 homolog 2 (Fox-1 homolog B) (RNA-binding motif protein 9) (RNA-binding protein 9)	Rbfox2 Fox2 Rbm9	Rattus norvegicus (Rat)	432
F1M9Y9	F1M9Y9_RAT	unreviewed	RNA-binding protein, mRNA-processing factor	Rbpms	Rattus norvegicus (Rat)	220
F2Z3S5	F2Z3S5_RAT	unreviewed	RNA-binding protein, mRNA-processing factor	Rbpms	Rattus norvegicus (Rat)	207
D3ZYQ9	D3ZYQ9_RAT	unreviewed	E3 ubiquitin protein ligase (EC 2.3.2.27)	Rnf20	Rattus norvegicus (Rat)	973
P60123	RUVB1_RAT	reviewed	RuvB-like 1 (EC 3.6.4.12) (49 kDa TATA box-binding protein-interacting protein) (49 kDa TBP-interacting protein) (DNA helicase p50) (Pontin 52) (TIP49a)	Ruvbl1 Tip49 Tip49a	Rattus norvegicus (Rat)	456
G3V8T5	G3V8T5_RAT	unreviewed	RuvB-like helicase (EC 3.6.4.12)	Ruvbl2 rCG_53569	Rattus norvegicus (Rat)	463
F1M771	F1M771_RAT	unreviewed	RING1 and YY1-binding protein	Rybp	Rattus norvegicus (Rat)	255
Q4FZY2	Q4FZY2_RAT	unreviewed	Sirtuin 6 (Sirtuin 6 (Silent mating type information regulation 2, homolog) 6 (S. cerevisiae)) (Sirtuin 6 (Silent mating type information regulation 2, homolog) 6 (S. cerevisiae), isoform CRA_a)	Sirt6 rCG_29316	Rattus norvegicus (Rat)	330
G3V790	G3V790_RAT	unreviewed	Transcription activator BRG1	Smarca4	Rattus norvegicus (Rat)	1613
Q8K1P7	SMCA4_RAT	reviewed	Transcription activator BRG1 (EC 3.6.4.-) (ATP-dependent helicase SMARCA4) (BRG1-associated factor 190A) (BAF190A) (Protein brahma homolog 1) (SNF2-beta) (SWI/SNF-related matrix-associated actin-dependent regulator of chromatin subfamily A member 4)	Smarca4 Baf190a Brg1 Snf2b Snf2l4	Rattus norvegicus (Rat)	1613
Q4KLI0	Q4KLI0_RAT	unreviewed	SWI/SNF-related matrix-associated actin-dependent regulator of chromatin subfamily B member 1	Smarcb1 LOC103694876 rCG_60662	Rattus norvegicus (Rat)	376
Q5U3Y2	Q5U3Y2_RAT	unreviewed	RCG24403, isoform CRA_a (SWI/SNF-related, matrix-associated, actin-dependent regulator of chromatin, subfamily d, member 3)	Smarcd3 rCG_24403	Rattus norvegicus (Rat)	470
Q66X93	SND1_RAT	reviewed	Staphylococcal nuclease domain-containing protein 1 (EC 3.1.31.1) (100 kDa coactivator) (SND p102) (p100 co-activator) (p105 coactivator)	Snd1	Rattus norvegicus (Rat)	909
D4A8G7	D4A8G7_RAT	unreviewed	SNW domain-containing 1 (Similar to Nuclear protein SkiP (Ski-interacting protein) (Predicted))	Snw1 RGD1561926_predicted rCG_20602	Rattus norvegicus (Rat)	536
Q63158	Q63158_RAT	unreviewed	RCG21090 (Sp4 transcription factor) (Zinc finger protein)	Sp4 HF-1b rCG_21090	Rattus norvegicus (Rat)	783
F1M455	F1M455_RAT	unreviewed	Spen family transcriptional repressor	Spen	Rattus norvegicus (Rat)	3584
F1M816	F1M816_RAT	unreviewed	RCG30673 (Spen family transcriptional repressor)	Spen LOC100365546 rCG_30673	Rattus norvegicus (Rat)	3563
Q91XJ0	CREST_RAT	reviewed	Calcium-responsive transcription coactivator (SS18-like protein 1)	Ss18l1 Crest	Rattus norvegicus (Rat)	401
Q63396	TCP4_RAT	reviewed	Activated RNA polymerase II transcriptional coactivator p15 (Positive cofactor 4) (PC4) (SUB1 homolog) (p14)	Sub1 Pc4 Rpo2tc1	Rattus norvegicus (Rat)	127
G3V6G5	G3V6G5_RAT	unreviewed	Transducin (Beta)-like 1 X-linked (Predicted) (Transducin (beta)-like 1 X-linked)	Tbl1x Tbl1x_predicted rCG_36479	Rattus norvegicus (Rat)	527
D3ZTL0	D3ZTL0_RAT	unreviewed	Transcription elongation regulator 1	Tcerg1	Rattus norvegicus (Rat)	1081
B5DEZ4	B5DEZ4_RAT	unreviewed	Tcerg1 protein (Transcription elongation regulator 1)	Tcerg1	Rattus norvegicus (Rat)	1077
Q5M7V8	TR150_RAT	reviewed	Thyroid hormone receptor-associated protein 3 (Thyroid hormone receptor-associated protein complex 150 kDa component) (Trap150)	Thrap3 Trap150	Rattus norvegicus (Rat)	951
F1M842	F1M842_RAT	unreviewed	Tumor protein p53-binding protein 1	Tp53bp1	Rattus norvegicus (Rat)	1972
O08629	TIF1B_RAT	reviewed	Transcription intermediary factor 1-beta (TIF1-beta) (E3 SUMO-protein ligase TRIM28) (EC 2.3.2.27) (KRAB-associated protein 1) (Nuclear corepressor KAP-1) (RING-type E3 ubiquitin transferase TIF1-beta) (Tripartite motif-containing protein 28)	Trim28 Kap1 Tif1b	Rattus norvegicus (Rat)	835
D4A715	D4A715_RAT	unreviewed	Zinc finger protein 366	Zfp366 LOC100360041	Rattus norvegicus (Rat)	743
D4A0R1	D4A0R1_RAT	unreviewed	Zinc finger protein, multitype 2	Zfpm2	Rattus norvegicus (Rat)	1090
A0A0G2K9F7	A0A0G2K9F7_RAT	unreviewed	Zinc finger, MYND-type-containing 8	Zmynd8	Rattus norvegicus (Rat)	1180
A8C4G9	A8C4G9_RAT	unreviewed	Spikar (Zinc finger, MYND-type-containing 8)	Zmynd8	Rattus norvegicus (Rat)	1208

## Sheet: DNA binding TF activity 3 samp
Entry	Entry name	Status	Protein names	Gene names	Organism	Length
D3ZZZ0	D3ZZZ0_RAT	unreviewed	AT hook-containing transcription factor 1	Ahctf1	Rattus norvegicus (Rat)	2240
A0A0G2K160	A0A0G2K160_RAT	unreviewed	AT hook-containing transcription factor 1	Ahctf1	Rattus norvegicus (Rat)	2312
F1LNP1	F1LNP1_RAT	unreviewed	AT-rich interaction domain 1B	Arid1b	Rattus norvegicus (Rat)	1751
A0A1B0GWS8	A0A1B0GWS8_RAT	unreviewed	AT-rich interaction domain 1B (Fragment)	Arid1b	Rattus norvegicus (Rat)	521
A0A1B0GWZ0	A0A1B0GWZ0_RAT	unreviewed	AT-rich interaction domain 1B (Fragment)	Arid1b	Rattus norvegicus (Rat)	1235
O08837	CDC5L_RAT	reviewed	Cell division cycle 5-like protein (Cdc5-like protein) (Pombe Cdc5-related protein)	Cdc5l Pcdc5rp	Rattus norvegicus (Rat)	802
B1WBQ0	B1WBQ0_RAT	unreviewed	CDC5 cell division cycle 5-like (S. pombe) (Cell division cycle 5-like (S. pombe))	Cdc5l rCG_43423	Rattus norvegicus (Rat)	802
D4ADB4	D4ADB4_RAT	unreviewed	CGG triplet repeat binding protein 1 (Predicted) (CGG triplet repeat-binding protein 1)	Cggbp1 Cggbp1_predicted rCG_47014	Rattus norvegicus (Rat)	167
D3ZUX5	D3ZUX5_RAT	unreviewed	MICOS complex subunit	Chchd3 Chchd3_predicted rCG_28180	Rattus norvegicus (Rat)	227
P15337	CREB1_RAT	reviewed	Cyclic AMP-responsive element-binding protein 1 (CREB-1) (cAMP-responsive element-binding protein 1)	Creb1 Creb-1	Rattus norvegicus (Rat)	341
Q9R1D1	CTCF_RAT	reviewed	Transcriptional repressor CTCF (11-zinc finger protein) (CCCTC-binding factor) (CTCFL paralog)	Ctcf	Rattus norvegicus (Rat)	737
A0A0H2UHP0	A0A0H2UHP0_RAT	unreviewed	CCCTC-binding factor, isoform CRA_a (Transcriptional repressor CTCF)	Ctcf rCG_51518	Rattus norvegicus (Rat)	738
D4A274	D4A274_RAT	unreviewed	EBF transcription factor 3 (Early B-cell factor 3 (Predicted), isoform CRA_a)	Ebf3 Ebf3_predicted rCG_47265	Rattus norvegicus (Rat)	596
A0A1W2Q698	A0A1W2Q698_RAT	unreviewed	Far upstream element-binding protein 3 (Fragment)	Fubp3	Rattus norvegicus (Rat)	106
Q2QC85	Q2QC85_RAT	unreviewed	MAP2 RNA trans-acting protein 2	Fubp3	Rattus norvegicus (Rat)	569
G3V829	G3V829_RAT	unreviewed	Far upstream element-binding protein 3 (RCG45587)	Fubp3 rCG_45587	Rattus norvegicus (Rat)	569
Q5U2Y1	GTF2I_RAT	reviewed	General transcription factor II-I (GTFII-I) (TFII-I)	Gtf2i	Rattus norvegicus (Rat)	979
A0A0G2K4T7	A0A0G2K4T7_RAT	unreviewed	General transcription factor II-I	Gtf2i	Rattus norvegicus (Rat)	999
P61980	HNRPK_RAT	reviewed	Heterogeneous nuclear ribonucleoprotein K (hnRNP K) (dC stretch-binding protein) (CSBP)	Hnrnpk Hnrpk	Rattus norvegicus (Rat)	463
Q9JIL3	ILF3_RAT	reviewed	Interleukin enhancer-binding factor 3	Ilf3	Rattus norvegicus (Rat)	897
F1MA31	F1MA31_RAT	unreviewed	Lysine-specific histone demethylase (EC 1.-.-.-)	Kdm1a	Rattus norvegicus (Rat)	867
A0A0G2K736	A0A0G2K736_RAT	unreviewed	Lysine-specific histone demethylase (EC 1.-.-.-)	Kdm1a	Rattus norvegicus (Rat)	865
B3STT9	B3STT9_RAT	unreviewed	Lysine-specific histone demethylase (EC 1.-.-.-)	Kdm1a Aof2 Kdm1	Rattus norvegicus (Rat)	872
Q00566	MECP2_RAT	reviewed	Methyl-CpG-binding protein 2 (MeCp-2 protein) (MeCp2)	Mecp2	Rattus norvegicus (Rat)	492
A0A0G2JWK2	A0A0G2JWK2_RAT	unreviewed	Methyl-CpG-binding protein 2 (MeCp-2 protein) (MeCp2)	Mecp2	Rattus norvegicus (Rat)	492
O89038	MEF2D_RAT	reviewed	Myocyte-specific enhancer factor 2D	Mef2d	Rattus norvegicus (Rat)	507
A0A0G2JSU7	A0A0G2JSU7_RAT	unreviewed	Myocyte enhancer factor 2D (Myocyte-specific enhancer factor 2D)	Mef2d rCG_62640	Rattus norvegicus (Rat)	507
A0A0G2K402	A0A0G2K402_RAT	unreviewed	Myelin expression factor 2	Myef2	Rattus norvegicus (Rat)	591
D4AEI5	D4AEI5_RAT	unreviewed	Myelin expression factor 2	Myef2	Rattus norvegicus (Rat)	591
Q62725	NFYC_RAT	reviewed	Nuclear transcription factor Y subunit gamma (CAAT box DNA-binding protein subunit C) (CCAAT-binding transcription factor subunit C) (CBF-C) (Nuclear transcription factor Y subunit C) (NF-YC)	Nfyc	Rattus norvegicus (Rat)	335
P41777	NOLC1_RAT	reviewed	Nucleolar and coiled-body phosphoprotein 1 (140 kDa nucleolar phosphoprotein) (Nopp140) (Nucleolar 130 kDa protein) (Nucleolar phosphoprotein p130)	Nolc1	Rattus norvegicus (Rat)	704
Q6AYD3	PA2G4_RAT	reviewed	Proliferation-associated protein 2G4	Pa2g4	Rattus norvegicus (Rat)	394
P27008	PARP1_RAT	reviewed	Poly [ADP-ribose] polymerase 1 (PARP-1) (EC 2.4.2.30) (ADP-ribosyltransferase diphtheria toxin-like 1) (ARTD1) (DNA ADP-ribosyltransferase PARP1) (EC 2.4.2.-) (NAD(+) ADP-ribosyltransferase 1) (ADPRT 1) (Poly[ADP-ribose] synthase 1) (Protein poly-ADP-ribosyltransferase PARP1) (EC 2.4.2.-)	Parp1 Adprt	Rattus norvegicus (Rat)	1014
A0A0G2JZE2	A0A0G2JZE2_RAT	unreviewed	Paired box protein Pax-6	Pax6	Rattus norvegicus (Rat)	433
P63016	PAX6_RAT	reviewed	Paired box protein Pax-6 (Oculorhombin)	Pax6 Pax-6 Sey	Rattus norvegicus (Rat)	422
D4A8C8	D4A8C8_RAT	unreviewed	PAX3 and PAX7-binding protein 1	Paxbp1 Gcfc1	Rattus norvegicus (Rat)	918
F7EV88	F7EV88_RAT	unreviewed	PBX homeobox 1	Pbx1	Rattus norvegicus (Rat)	259
D3ZJI6	D3ZJI6_RAT	unreviewed	PBX homeobox 1	Pbx1	Rattus norvegicus (Rat)	342
B1WC30	B1WC30_RAT	unreviewed	Pbx1 protein (Pre-B-cell leukemia transcription factor 1 (Predicted), isoform CRA_a)	Pbx1 Pbx1_predicted rCG_46208	Rattus norvegicus (Rat)	347
Q6AY48	Q6AY48_RAT	unreviewed	Poly(rC)-binding protein 3	Pcbp3	Rattus norvegicus (Rat)	319
P67779	PHB_RAT	reviewed	Prohibitin	Phb	Rattus norvegicus (Rat)	272
A0A0G2K8H8	A0A0G2K8H8_RAT	unreviewed	POU domain protein	Pou4f1	Rattus norvegicus (Rat)	417
P20266	PO4F1_RAT	reviewed	POU domain, class 4, transcription factor 1 (Brain-specific homeobox/POU domain protein 3A) (Brain-3A) (Brn-3A)	Pou4f1 Brn-3 Brn3 Brn3a	Rattus norvegicus (Rat)	420
G3V7L5	PO4F2_RAT	reviewed	POU domain, class 4, transcription factor 2 (Brain-specific homeobox/POU domain protein 3B) (Brain-3B) (Brn-3B) (Brn-3.2)	Pou4f2 Brn3b	Rattus norvegicus (Rat)	412
A0A097ZIC4	A0A097ZIC4_RAT	unreviewed	POU domain protein	POU6F2	Rattus norvegicus (Rat)	684
A1A5R6	A1A5R6_RAT	unreviewed	LOC681092 protein	Pou6f2 LOC681092	Rattus norvegicus (Rat)	475
P86252	PURA_RAT	reviewed	Transcriptional activator protein Pur-alpha (Purine-rich single-stranded DNA-binding protein alpha) (Fragments)	Pura	Rattus norvegicus (Rat)	138
F1LPS8	F1LPS8_RAT	unreviewed	Transcriptional activator protein Pur-alpha	Pura	Rattus norvegicus (Rat)	289
Q68A21	PURB_RAT	reviewed	Transcriptional activator protein Pur-beta (Purine-rich element-binding protein B)	Purb	Rattus norvegicus (Rat)	315
A0A0G2JUX5	A0A0G2JUX5_RAT	unreviewed	Transcriptional activator protein Pur-beta	Purb	Rattus norvegicus (Rat)	317
D3ZYS1	D3ZYS1_RAT	unreviewed	Purine-rich element-binding protein G (RCG43146)	Purg rCG_43146	Rattus norvegicus (Rat)	351
A0A0G2K3H5	A0A0G2K3H5_RAT	unreviewed	SIN3 transcription regulator family member A	Sin3a	Rattus norvegicus (Rat)	1274
D3ZBP2	D3ZBP2_RAT	unreviewed	SIN3 transcription regulator family member A (Transcriptional regulator, SIN3A (Yeast) (Predicted))	Sin3a Sin3a_predicted rCG_57822	Rattus norvegicus (Rat)	1129
A0A0G2JWI0	A0A0G2JWI0_RAT	unreviewed	SIX homeobox 3	Six3	Rattus norvegicus (Rat)	335
Q9ET75	Q9ET75_RAT	unreviewed	Homeobox protein Six3	Six3	Rattus norvegicus (Rat)	337
A0A0G2K2C0	A0A0G2K2C0_RAT	unreviewed	SIX homeobox 3	Six3	Rattus norvegicus (Rat)	336
D3ZG21	D3ZG21_RAT	unreviewed	Transcription factor 20 (Transcription factor 20 (Mapped))	Tcf20 Tcf20_mapped rCG_59928	Rattus norvegicus (Rat)	1970
Q3ZAV2	Q3ZAV2_RAT	unreviewed	Y-box-binding protein 1 (Ybx1 protein)	Ybx1	Rattus norvegicus (Rat)	326
P62961	YBOX1_RAT	reviewed	Y-box-binding protein 1 (YB-1) (Enhancer factor I subunit A) (EFI-A) (Nuclease-sensitive element-binding protein 1) (Y-box transcription factor)	Ybx1 Yb1	Rattus norvegicus (Rat)	322
F1MA18	F1MA18_RAT	unreviewed	Y-box-binding protein 3	Ybx3	Rattus norvegicus (Rat)	361
Q62764	YBOX3_RAT	reviewed	Y-box-binding protein 3 (Cold shock domain-containing protein A) (DNA-binding protein A) (Muscle Y-box protein YB2) (RYB-A) (Y-box-binding protein A)	Ybx3 Csda Dbpa Yb2	Rattus norvegicus (Rat)	361
P0CB49	YLPM1_RAT	reviewed	YLP motif-containing protein 1 (Nuclear protein ZAP3)	Ylpm1 Zap Zap3	Rattus norvegicus (Rat)	1376
F1M4Q6	F1M4Q6_RAT	unreviewed	Zinc finger homeobox 3	Zfhx3	Rattus norvegicus (Rat)	3730
Q66H48	Q66H48_RAT	unreviewed	Zinc finger protein 219 (Zinc finger protein 219, isoform CRA_a)	Zfp219 rCG_61187	Rattus norvegicus (Rat)	726
Q62806	ZN148_RAT	reviewed	Zinc finger protein 148 (Transcription factor ZBP-89) (Zinc finger DNA-binding protein 89)	Znf148 Zbp89 Zfp148	Rattus norvegicus (Rat)	794

## Sheet:  TFs identified in E21 and P11
	Times identified as present in the six E21 samples	Times identified as present in the five P11 samples	Intensity E21_1 (normalize with total prot)	Intensity E21_2 (normalize with total prot)	Intensity E21_3 (normalize with total prot)	Intensity E21_4 (normalize with total prot)	Intensity p11_1 (normalize with total prot)	Intensity p11_2 (normalize with total prot)	Intensity p11_3 (normalize with total prot)	Intensity p11_4 (normalize with total prot)	Average	Average	p value heterocedastic
Ahctf1	6	0	96474.9	113626	50006.7	115076	0	0	0	0	93795.8	0	0.00855966
Arid1b	6	2	80887.6	75841.4	151720	466773	0	0	66397.2	0	193805	16599.3	0.150629
Atf2	3	4	43045.9	41776.2	39791.7	0	114968	81162.7	96169.7	0	31153.4	73075	0.200699
Cdc5l	6	4	1.22201e+06	1.19904e+06	2.39857e+06	570518	1.03005e+06	868644	1.9319e+06	0	1.34753e+06	957649	0.504784
Cdkn2aip	6	2	206997	190212	401358	511753	101659	0	143150	0	327580	61202.3	0.0334203
Cggbp1	5	1	53560.7	57947.6	23429.2	0	0	0	0	0	33734.4	0	0.0894116
Cnbp	3	3	11067.8	35883.9	53638.3	0	224708	0	94035.9	608111	25147.5	231714	0.219946
Creb1	6	4	92702.7	140367	163954	824263	552757	0	176703	303889	305322	258337	0.830586
Crebbp	4	1	36724.9	43968.8	57670.3	92920.3	0	0	32279.4	0	57821.1	8069.86	0.019569
Ctbp1	3	0	56556.2	41875.4	62332.2	0	0	0	0	0	40190.9	0	0.0647827
Ctcf	2	1
Cux1	5	4	75282.5	124533	257976	0	209768	0	214371	510111	114448	233562	0.364202
Dach1	4	1	142491	155992	157420	32264.9	0	0	50724.6	0	122042	12681.1	0.0283111
Ebf1	5	0	9130.77	0	14113.8	104012	0	0	0	0	31814.1	0	0.280788
Ebf3, Ebf4	6	5	1.29099e+06	727224	1.25632e+06	1.2741e+06	620919	653712	798962	426800	1.13716e+06	625098	0.0243275
Fubp3	5	3	88726.3	61949	128415	0	36179.5	0	113513	0	69772.5	37423.1	0.427164
Gtf2i	6	3	615414	640552	560261	139375	77275.7	0	415449	0	488901	123181	0.0562253
Hdgf	3	2	70387.6	49206.8	74860.9	0	44195.7	0	71842.3	0	48613.8	29009.5	0.456278
Hmga2	4	3	121411	292295	256459	2.05414e+06	258605	0	165896	2.57667e+06	681077	750292	0.931021
Hnrnpk	6	5	4.25533e+07	3.32904e+07	3.24207e+07	1.72438e+07	4.04832e+07	4.97237e+07	4.36547e+07	1.85962e+07	3.1377e+07	3.81145e+07	0.463535
Ilf3	6	4	1.73521e+06	1.82436e+06	1.24772e+06	44087.6	1.33968e+06	2.5222e+06	1.91257e+06	0	1.21285e+06	1.44361e+06	0.745447
Isl1, Isl2	4	0	0	38356.9	36107.9	0	0	0	0	0	18616.2	0	0.18198
Jund	3	1	20952.7	13529	0	88605.6	0	0	18078.8	0	30771.8	4519.71	0.278147
Kdm1a	4	0	51710.1	82568	53901.3	0	0	0	0	0	47044.8	0	0.0714851
Mecp2	6	5	1.20262e+06	1.01496e+06	1.63845e+06	6.67769e+06	3.9153e+06	4.47017e+06	4.28782e+06	1.21596e+07	2.63343e+06	6.20821e+06	0.194128
Mef2a		1
Mef2d		1
Mnt	4	2	16868.3	294575	7793.51	207594	24983.8	0	57251.5	0	131708	20558.8	0.216635
Myef2	6	4	4.23373e+06	3.3619e+06	3.13744e+06	1.24693e+06	747459	868983	981477	0	2.995e+06	649480	0.0274102
NFIC	0	3	0	0	0	0	61070.3	0	28215.6	0	0	22321.5	0.222013
Nfyc	1	1
Nolc1	6	5	388639	613357	929933	2.96279e+06	1.03665e+06	266203	1.45251e+06	3.81689e+06	1.22368e+06	1.64306e+06	0.680411
Nono	6	5	8.50518e+06	1.00513e+07	7.25396e+06	2.13462e+06	4.49076e+06	6.27492e+06	6.57365e+06	2015000	6.98626e+06	4.83858e+06	0.334465
Pa2g4	3	4	52730.8	41490.1	6251.94	0	159314	136127	188210	0	25118.2	120913	0.101322
Parp1	6	4	511672	538881	442243	523426	192773	0	277365	221960	504055	173025	0.00793534
Pax6	4	2	231021	156416	145506	0	0	0	153317	0	133236	38329.3	0.177235
Paxbp1	1	0
Pbx1	1	1
Pcbp3	6	5	4.05888e+06	3.75765e+06	5.80658e+06	3.18817e+06	1.34541e+07	1.37241e+07	1.03048e+07	8.86267e+06	4.20282e+06	1.15864e+07	0.0041154
Phb, Phb2	0	1
Phf5a Ini	4	3	141657	99559.5	132403	423347	47170.3	0	32856.3	144898	199241	56231.1	0.153948
Pou2f1;Pou2f3;Pou2f2	4	0	32284	36403.7	32482.3	73442.2	0	0	0	0	43653.1	0	0.02208
Pou4f1 Brn-3 Brn3 Brn3a	5	2	302041	177365	192175	0	0	0	118884	0	167896	29721.1	0.111754
Pou4f2 Brn3b	5	1	77406.8	51940.5	23554	144199	0	0	0	0	74275.1	0	0.0634278
Pou4f3	1	0
POU6F2	3	0	0	0	13915.7	38243.8	0	0	0	0	13039.9	0	0.243994
Pura	0	2	0	0	0	0	0	0	30043.9	0	0	7510.98	0.391002
Purb	0	1
Purg	0	1
Satb1	0	1
Sin3a	2	0
Six3	2	0
Sp4	3	0	12796.2	0	24083.5	0	0	0	0	0	9219.91	0	0.210156
Spen	2	0	26701.2	0	14544.7	0	0	0	0	0	10311.5	0	0.208176
Stat3	2	0	390059	0	14544.7	0	0	0	0	0	101151	0	0.370966
Tcf20	3	2	39267.8	20723.8	15179.6	0	0	0	51988	0	18792.8	12997	0.720634
Ubtf	3	2	97643.5	85611.9	24439.3	0	0	0	132160	0	51923.7	33039.9	0.659886
Ybx1	6	5	1.18836e+06	1.60241e+06	1.83052e+06	2.68554e+06	4.52189e+06	5.11271e+06	4.13932e+06	3.14156e+06	1.82671e+06	4.22887e+06	0.00432536
Ybx3	5	5	1.53033e+06	1.34666e+06	1.03406e+06	1.15673e+06	1.94605e+06	1.9239e+06	2.0503e+06	2.48178e+06	1.26694e+06	2.10051e+06	0.0029068
Ylpm1	2	0
Yy1	3	0	0	55229.5	61728.5	0	0	0	0	0	29239.5	0	0.182671
Zfhx3	4	0	32026.6	75066.6	69014.3	0	0	0	0	0	44026.9	0	0.0863689
Zfp219	6	0	48050.3	40392.4	36451.1	88796.8	0	0	0	0	53422.6	0	0.0212544
Zfp37	4	1	46859.5	41199.7	27913.2	288582	0	0	41904.2	0	101139	10476	0.243935
Znf148 (zfp148)	5	0	63424.6	17814.4	16539.6	0	0	0	0	0	24444.7	0	0.170391
Foxk2	Identified in a E21/P11 samle pool
Gfi1	Identified in a E21/P11 samle pool
Gtf2b	Identified in a E21/P11 samle pool
Max	Identified in a E21/P11 samle pool
Maz	Identified in a E21/P11 samle pool
Myt1	Identified in a E21/P11 samle pool
Nfya	Identified in a E21/P11 samle pool
Nfyb	Identified in a E21/P11 samle pool
Nr2f2	Identified in a E21/P11 samle pool
Sp2	Identified in a E21/P11 samle pool
Usf1	Identified in a E21/P11 samle pool
Usf2	Identified in a E21/P11 samle pool

## Sheet: Prots identified in RGC nuclei
yourlist:M2020052863E7E78CFC6242B71761763234FF46DC1FAAB2L	Entry	Entry name	Status	Protein names	Gene names	Organism	Length
Rbm10	A0A0G2K3S6	A0A0G2K3S6_RAT	unreviewed	RNA binding motif protein 10, isoform CRA_a (RNA-binding protein 10)	Rbm10 rCG_42871	Rattus norvegicus (Rat)	930
Rbm10	P70501	RBM10_RAT	reviewed	RNA-binding protein 10 (RNA-binding motif protein 10) (RNA-binding protein S1-1)	Rbm10	Rattus norvegicus (Rat)	852
Matr3	A0A0G2JSR7	A0A0G2JSR7_RAT	unreviewed	Matrin-3 (RCG49469, isoform CRA_a)	Matr3 rCG_49469	Rattus norvegicus (Rat)	845
Matr3	B5DEM0	B5DEM0_RAT	unreviewed	Matr3 protein (Fragment)	Matr3	Rattus norvegicus (Rat)	491
Matr3	P43244	MATR3_RAT	reviewed	Matrin-3 (Nuclear scaffold protein p130/MAT3)	Matr3	Rattus norvegicus (Rat)	845
Matr3	Q6P6H1	Q6P6H1_RAT	unreviewed	Matr3 protein (Fragment)	Matr3	Rattus norvegicus (Rat)	403
Mtdh	Q9Z1W6	LYRIC_RAT	reviewed	Protein LYRIC (Lysine-rich CEACAM1 co-isolated protein) (Metadherin) (Metastasis adhesion protein)	Mtdh Lyric	Rattus norvegicus (Rat)	581
Rps14	P13471	RS14_RAT	reviewed	40S ribosomal protein S14	Rps14	Rattus norvegicus (Rat)	151
Raly	E9PTI6	E9PTI6_RAT	unreviewed	RALY heterogeneous nuclear ribonucleoprotein	Raly	Rattus norvegicus (Rat)	311
Raly	Q5PQR0	Q5PQR0_RAT	unreviewed	RALY heterogeneous nuclear ribonucleoprotein (RCG37353, isoform CRA_b) (RNA binding protein, autoantigenic (HnRNP-associated with lethal yellow homolog (Mouse)))	Raly rCG_37353	Rattus norvegicus (Rat)	295
Nop56	Q4KLK7	Q4KLK7_RAT	unreviewed	NOP56 ribonucleoprotein (Nucleolar protein 5A) (RCG26515, isoform CRA_c)	Nop56 Nol5a rCG_26515	Rattus norvegicus (Rat)	588
Tarsl2	Q5XI17	Q5XI17_RAT	unreviewed	Threonyl-tRNA synthetase-like 2	Tarsl2	Rattus norvegicus (Rat)	553
Ddx42	D4A031	D4A031_RAT	unreviewed	DEAD (Asp-Glu-Ala-Asp) box polypeptide 42 (Predicted) (DEAD-box helicase 42)	Ddx42 Ddx42_predicted rCG_33275	Rattus norvegicus (Rat)	929
Hnrnpa0	F1M3H8	F1M3H8_RAT	unreviewed	Hypothetical protein LOC681410	LOC681410 Hnrnpa0	Rattus norvegicus (Rat)	301
Edc4	F7F707	F7F707_RAT	unreviewed	Enhancer of mRNA-decapping protein 4 (LRRG00115)	Edc4 Nrn1l	Rattus norvegicus (Rat)	1519
Edc4	Q3ZAV8	EDC4_RAT	reviewed	Enhancer of mRNA-decapping protein 4	Edc4	Rattus norvegicus (Rat)	1407
Rpl12	A0A140TAC5	A0A140TAC5_RAT	unreviewed	60S ribosomal protein L12	Rpl12	Rattus norvegicus (Rat)	166
Rpl12	B2RYU2	B2RYU2_RAT	unreviewed	RCG45615, isoform CRA_a (Similar to 60S ribosomal protein L12)	Rpl12 LOC102555453 LOC499782 rCG_45615	Rattus norvegicus (Rat)	165
Rpl12	P23358	RL12_RAT	reviewed	60S ribosomal protein L12	Rpl12	Rattus norvegicus (Rat)	165
Rpl12-ps1	D3ZJE2	D3ZJE2_RAT	unreviewed	Uncharacterized protein	Rpl12-ps1	Rattus norvegicus (Rat)	165
Hnrnpm	F1LV13	F1LV13_RAT	unreviewed	Heterogeneous nuclear ribonucleoprotein M	Hnrnpm	Rattus norvegicus (Rat)	690
Hnrnpm	F1M3D3	F1M3D3_RAT	unreviewed	Heterogeneous nuclear ribonucleoprotein M	Hnrnpm	Rattus norvegicus (Rat)	729
Hnrnpm	Q62826	HNRPM_RAT	reviewed	Heterogeneous nuclear ribonucleoprotein M (hnRNP M) (M4 protein)	Hnrnpm Hnrpm	Rattus norvegicus (Rat)	690
Dclk1	A0A0G2KB92	A0A0G2KB92_RAT	unreviewed	Serine/threonine-protein kinase DCLK1	Dclk1	Rattus norvegicus (Rat)	729
Dclk1	A0A1W2Q632	A0A1W2Q632_RAT	unreviewed	Serine/threonine-protein kinase DCLK1	Dclk1	Rattus norvegicus (Rat)	421
Dclk1	A0A1W2Q6Q2	A0A1W2Q6Q2_RAT	unreviewed	Serine/threonine-protein kinase DCLK1	Dclk1	Rattus norvegicus (Rat)	739
Dclk1	A0A3Q9WS43	A0A3Q9WS43_RAT	unreviewed	Doublecortin-like kinase 1	DCLK1	Rattus norvegicus (Rat)	740
Dclk1	O08875	DCLK1_RAT	reviewed	Serine/threonine-protein kinase DCLK1 (EC 2.7.11.1) (Calcium/calmodulin-dependent protein kinase type I-like CPG16) (Doublecortin-like and CAM kinase-like 1) (Doublecortin-like kinase 1)	Dclk1 Cpg16 Dcamkl1	Rattus norvegicus (Rat)	433
Dclk1	Q9WVP7	Q9WVP7_RAT	unreviewed	Activity and neurotransmitter-induced early gene protein 4 (Serine/threonine-protein kinase DCLK1)	Dclk1 ania-4 Ania4	Rattus norvegicus (Rat)	56
Rbm4	D4A1W5	D4A1W5_RAT	unreviewed	RCG48334, isoform CRA_b (RNA-binding motif protein 4)	Rbm4 rCG_48334	Rattus norvegicus (Rat)	365
Tpm3	A0A140TAF0	A0A140TAF0_RAT	unreviewed	RCG62531, isoform CRA_g (Tropomyosin alpha-3 chain)	Tpm3 rCG_62531	Rattus norvegicus (Rat)	285
Tpm3	Q63610	TPM3_RAT	reviewed	Tropomyosin alpha-3 chain (Gamma-tropomyosin) (Tropomyosin-3) (Tropomyosin-5)	Tpm3 Tpm-5 Tpm5	Rattus norvegicus (Rat)	248
Tagln3	A0A0G2K6I5	A0A0G2K6I5_RAT	unreviewed	Transgelin	Tagln3	Rattus norvegicus (Rat)	219
Tagln3	P37805	TAGL3_RAT	reviewed	Transgelin-3 (Neuronal protein 22) (NP22) (Neuronal protein NP25)	Tagln3 Np25	Rattus norvegicus (Rat)	199
Rbmx	Q4V898	RBMX_RAT	reviewed	RNA-binding motif protein, X chromosome (Heterogeneous nuclear ribonucleoprotein G) (hnRNP G) (RNA-binding motif protein, X chromosome retrogene) (RNA-binding motif protein, X chromosome retrogene-like) [Cleaved into: RNA-binding motif protein, X chromosome, N-terminally processed]	Rbmx Rbmxrt	Rattus norvegicus (Rat)	390
Ep400	A0A0G2JU09	A0A0G2JU09_RAT	unreviewed	E1A-binding protein p400	Ep400	Rattus norvegicus (Rat)	3152
Ep400	D3ZQ89	D3ZQ89_RAT	unreviewed	E1A binding protein p400, isoform CRA_a (E1A-binding protein p400)	Ep400 rCG_21858	Rattus norvegicus (Rat)	3034
Vim	G3V8C3	G3V8C3_RAT	unreviewed	Vimentin (Vimentin, isoform CRA_b)	Vim rCG_55877	Rattus norvegicus (Rat)	466
Vim	P31000	VIME_RAT	reviewed	Vimentin	Vim	Rattus norvegicus (Rat)	466
Ybx3	D4A0L4	D4A0L4_RAT	unreviewed	Y-box-binding protein 3	Ybx3	Rattus norvegicus (Rat)	291
Ybx3	F1MA18	F1MA18_RAT	unreviewed	Y-box-binding protein 3	Ybx3	Rattus norvegicus (Rat)	361
Ybx3	Q62764	YBOX3_RAT	reviewed	Y-box-binding protein 3 (Cold shock domain-containing protein A) (DNA-binding protein A) (Muscle Y-box protein YB2) (RYB-A) (Y-box-binding protein A)	Ybx3 Csda Dbpa Yb2	Rattus norvegicus (Rat)	361
Rbm17	Q6AY02	Q6AY02_RAT	unreviewed	RNA-binding motif protein 17	Rbm17	Rattus norvegicus (Rat)	405
Map1b	P15205	MAP1B_RAT	reviewed	Microtubule-associated protein 1B (MAP-1B) (Neuraxin) [Cleaved into: MAP1B heavy chain; MAP1 light chain LC1]	Map1b	Rattus norvegicus (Rat)	2461
Ddx39a	Q5U216	DX39A_RAT	reviewed	ATP-dependent RNA helicase DDX39A (EC 3.6.4.13) (DEAD box protein 39) (Nuclear RNA helicase, DECD variant of DEAD box family)	Ddx39a Ddx39 Ddxl	Rattus norvegicus (Rat)	427
LOC100362339	D4A6G6	D4A6G6_RAT	unreviewed	Ribosomal protein S19-like	LOC100362339	Rattus norvegicus (Rat)	145
Rps19	A0A0H2UI38	A0A0H2UI38_RAT	unreviewed	Ribosomal protein S19-like2	Rps19l2 Rps19	Rattus norvegicus (Rat)	157
Rps19	P17074	RS19_RAT	reviewed	40S ribosomal protein S19	Rps19	Rattus norvegicus (Rat)	145
Rps19l1	F1LYF3	F1LYF3_RAT	unreviewed	Uncharacterized protein	Rps19l1	Rattus norvegicus (Rat)	156
Dpysl3	Q62952	DPYL3_RAT	reviewed	Dihydropyrimidinase-related protein 3 (DRP-3) (Collapsin response mediator protein 4) (CRMP-4) (TOAD-64/Ulip/CRMP) (TUC-4b)	Dpysl3 Crmp4	Rattus norvegicus (Rat)	570
Mapt	A0JN25	A0JN25_RAT	unreviewed	Microtubule-associated protein	Mapt rCG_32645	Rattus norvegicus (Rat)	343
Mapt	D3ZKD9	D3ZKD9_RAT	unreviewed	Microtubule-associated protein	Mapt rCG_32645	Rattus norvegicus (Rat)	374
Mapt	D4A1Q2	D4A1Q2_RAT	unreviewed	Microtubule-associated protein	Mapt rCG_32645	Rattus norvegicus (Rat)	686
Mapt	F1LST4	F1LST4_RAT	unreviewed	Microtubule-associated protein	Mapt	Rattus norvegicus (Rat)	752
Mapt	P19332	TAU_RAT	reviewed	Microtubule-associated protein tau (Neurofibrillary tangle protein) (Paired helical filament-tau) (PHF-tau)	Mapt Mtapt Tau	Rattus norvegicus (Rat)	752
Eef1b2	B5DEN5	B5DEN5_RAT	unreviewed	Eukaryotic translation elongation factor 1 beta 2 (RCG22471, isoform CRA_b)	Eef1b2 rCG_22471	Rattus norvegicus (Rat)	225
Pcbp3	Q6AY48	Q6AY48_RAT	unreviewed	Poly(rC)-binding protein 3	Pcbp3	Rattus norvegicus (Rat)	319
Ybx1	P62961	YBOX1_RAT	reviewed	Y-box-binding protein 1 (YB-1) (Enhancer factor I subunit A) (EFI-A) (Nuclease-sensitive element-binding protein 1) (Y-box transcription factor)	Ybx1 Yb1	Rattus norvegicus (Rat)	322
Ybx1	Q3ZAV2	Q3ZAV2_RAT	unreviewed	Y-box-binding protein 1 (Ybx1 protein)	Ybx1	Rattus norvegicus (Rat)	326
Hnrnpc	G3V9R8	HNRPC_RAT	reviewed	Heterogeneous nuclear ribonucleoprotein C (hnRNP C) (hnRNP core protein C)	Hnrnpc Hnrpc	Rattus norvegicus (Rat)	298
Tp53bp1	F1M842	F1M842_RAT	unreviewed	Tumor protein p53-binding protein 1	Tp53bp1	Rattus norvegicus (Rat)	1972
Smc3	D4A1B9	D4A1B9_RAT	unreviewed	Structural maintenance of chromosomes protein	Smc3 Cspg6 rCG_57741	Rattus norvegicus (Rat)	1217
Smc3	F1LQB2	F1LQB2_RAT	unreviewed	Structural maintenance of chromosomes protein	Smc3	Rattus norvegicus (Rat)	1192
Smc3	P97690	SMC3_RAT	reviewed	Structural maintenance of chromosomes protein 3 (SMC protein 3) (SMC-3) (Basement membrane-associated chondroitin proteoglycan) (Bamacan) (Chondroitin sulfate proteoglycan 6) (Chromosome segregation protein SmcD)	Smc3 Bam Bmh Cspg6 Smc3l1	Rattus norvegicus (Rat)	1191
Nefm	G3V7S2	G3V7S2_RAT	unreviewed	Neurofilament medium polypeptide	Nefm	Rattus norvegicus (Rat)	844
Nefm	P12839	NFM_RAT	reviewed	Neurofilament medium polypeptide (NF-M) (160 kDa neurofilament protein) (Neurofilament 3) (Neurofilament triplet M protein)	Nefm Nef3 Nfm	Rattus norvegicus (Rat)	846
Srsf11	A0A0G2QC38	A0A0G2QC38_RAT	unreviewed	Serine and arginine-rich-splicing factor 11 (Similar to splicing factor p54, isoform CRA_c)	Srsf11 LOC502603 rCG_28649	Rattus norvegicus (Rat)	511
Srsf11	Q4KLK1	Q4KLK1_RAT	unreviewed	Similar to splicing factor p54, isoform CRA_b (Splicing factor, arginine/serine-rich 11)	Srsf11 LOC502603 Sfrs11 rCG_28649	Rattus norvegicus (Rat)	476
LOC684097	B0BMY2	B0BMY2_RAT	unreviewed	LOC684097 protein (RCG58553, isoform CRA_c)	LOC684097 rCG_58553	Rattus norvegicus (Rat)	131
Snx3	Q5U211	SNX3_RAT	reviewed	Sorting nexin-3	Snx3	Rattus norvegicus (Rat)	162
Rps20	A0A0H2UHG7	A0A0H2UHG7_RAT	unreviewed	40S ribosomal protein S20	Rps20	Rattus norvegicus (Rat)	118
Rps20	P60868	RS20_RAT	reviewed	40S ribosomal protein S20	Rps20	Rattus norvegicus (Rat)	119
LOC100364116	M0R987	M0R987_RAT	unreviewed	Ribosomal protein S20-like	LOC100364116	Rattus norvegicus (Rat)	121
Myl6	A0A0G2JWE1	A0A0G2JWE1_RAT	unreviewed	Myosin light polypeptide 6 (RCG42490, isoform CRA_h)	Myl6 rCG_42490	Rattus norvegicus (Rat)	111
Myl6	A0A0G2K6J5	A0A0G2K6J5_RAT	unreviewed	Myosin light polypeptide 6 (RCG42490, isoform CRA_g)	Myl6 rCG_42490	Rattus norvegicus (Rat)	151
Myl6	B2GV99	B2GV99_RAT	unreviewed	Myl6 protein (Myosin light polypeptide 6)	Myl6	Rattus norvegicus (Rat)	152
Myl6	Q64119	MYL6_RAT	reviewed	Myosin light polypeptide 6 (17 kDa myosin light chain) (LC17) (Myosin light chain 3) (MLC-3) (Myosin light chain alkali 3) (Myosin light chain A3) (Smooth muscle and nonmuscle myosin light chain alkali 6)	Myl6	Rattus norvegicus (Rat)	151
Nop58	Q5PPK6	Q5PPK6_RAT	unreviewed	Nol5 protein (Nucleolar protein 58)	Nop58 Nol5	Rattus norvegicus (Rat)	444
Nop58	Q9QZ86	NOP58_RAT	reviewed	Nucleolar protein 58 (Nopp140-associated protein of 65 kDa) (Nucleolar protein 5)	Nop58 Nap65 Nol5 Nop5	Rattus norvegicus (Rat)	534
Snd1	D4A8Y5	D4A8Y5_RAT	unreviewed	Staphylococcal nuclease domain-containing protein (EC 3.1.31.1)	Snd1	Rattus norvegicus (Rat)	881
Snd1	Q66X93	SND1_RAT	reviewed	Staphylococcal nuclease domain-containing protein 1 (EC 3.1.31.1) (100 kDa coactivator) (SND p102) (p100 co-activator) (p105 coactivator)	Snd1	Rattus norvegicus (Rat)	909
Rbmxrtl	P84586	RMXRL_RAT	reviewed	RNA-binding motif protein, X chromosome retrogene-like (Heterogeneous nuclear ribonucleoprotein G retrogene-like) (hnRNP G) (RNA-binding motif protein, X chromosome retrogene) [Cleaved into: RNA-binding motif protein, X chromosome retrogene-like, N-terminally processed]	Rbmxrtl	Rattus norvegicus (Rat)	388
Rbmxl1	A0A0A0MXW9	A0A0A0MXW9_RAT	unreviewed	RNA-binding motif protein, X-linked-like-1	Rbmxl1	Rattus norvegicus (Rat)	368
Rbmxl1	D4AE41	RMXL1_RAT	reviewed	RNA binding motif protein, X-linked-like-1 (Heterogeneous nuclear ribonucleoprotein G-like 1)	Rbmxl1	Rattus norvegicus (Rat)	388
Arid1a	D4A3E3	D4A3E3_RAT	unreviewed	AT-rich interaction domain 1A	Arid1a	Rattus norvegicus (Rat)	2021
Parp1	P27008	PARP1_RAT	reviewed	Poly [ADP-ribose] polymerase 1 (PARP-1) (EC 2.4.2.30) (ADP-ribosyltransferase diphtheria toxin-like 1) (ARTD1) (DNA ADP-ribosyltransferase PARP1) (EC 2.4.2.-) (NAD(+) ADP-ribosyltransferase 1) (ADPRT 1) (Poly[ADP-ribose] synthase 1) (Protein poly-ADP-ribosyltransferase PARP1) (EC 2.4.2.-)	Parp1 Adprt	Rattus norvegicus (Rat)	1014
Rbm4,Rbm4b	Q5U212	Q5U212_RAT	unreviewed	RCG48334, isoform CRA_c (RNA-binding motif protein 4) (Rbm4b protein)	Rbm4 Rbm4b rCG_48334	Rattus norvegicus (Rat)	143
Rbm4b	Q64LC9	RBM4B_RAT	reviewed	RNA-binding protein 4B (RNA-binding motif protein 30) (RNA-binding motif protein 4B) (RNA-binding protein 30) (Zinc-responsive protein ZD7)	Rbm4b Rbm30	Rattus norvegicus (Rat)	357
Ahctf1	A0A0G2K160	A0A0G2K160_RAT	unreviewed	AT hook-containing transcription factor 1	Ahctf1	Rattus norvegicus (Rat)	2312
Ahctf1	D3ZZZ0	D3ZZZ0_RAT	unreviewed	AT hook-containing transcription factor 1	Ahctf1	Rattus norvegicus (Rat)	2240
Vars	A0A0G2JVG2	A0A0G2JVG2_RAT	unreviewed	Valyl-tRNA synthetase (Fragment)	Vars	Rattus norvegicus (Rat)	188
Vars	Q04462	SYVC_RAT	reviewed	Valine--tRNA ligase (EC 6.1.1.9) (Valyl-tRNA synthetase) (ValRS)	Vars1 Vars Vars2	Rattus norvegicus (Rat)	1264
Vars	Q4FZR0	Q4FZR0_RAT	unreviewed	Vars protein (Fragment)	Vars	Rattus norvegicus (Rat)	439
Rbm22	Q4V7D7	RBM22_RAT	reviewed	Pre-mRNA-splicing factor RBM22 (RNA-binding motif protein 22)	Rbm22	Rattus norvegicus (Rat)	420
Magohb	F1M0X6	F1M0X6_RAT	unreviewed	Mago homolog B, exon junction complex subunit (RCG29738, isoform CRA_b)	Magohb rCG_29738	Rattus norvegicus (Rat)	148
Ncoa5	D3ZEI6	D3ZEI6_RAT	unreviewed	Nuclear receptor coactivator 5 (Nuclear receptor coactivator 5 (Predicted))	Ncoa5 Ncoa5_predicted rCG_32191	Rattus norvegicus (Rat)	578
Prpf3	A0A0G2JTI7	A0A0G2JTI7_RAT	unreviewed	Pre-mRNA-processing factor 3	Prpf3	Rattus norvegicus (Rat)	683
Prpf3	D3ZI99	D3ZI99_RAT	unreviewed	PRP3 pre-mRNA processing factor 3 homolog (Yeast) (Predicted), isoform CRA_a (Pre-mRNA-processing factor 3)	Prpf3 Prpf3_predicted rCG_51839	Rattus norvegicus (Rat)	637
Ppib	P24368	PPIB_RAT	reviewed	Peptidyl-prolyl cis-trans isomerase B (PPIase B) (EC 5.2.1.8) (CYP-S1) (Cyclophilin B) (Rotamase B) (S-cyclophilin) (SCYLP)	Ppib	Rattus norvegicus (Rat)	216
Numa1	F1LW91	F1LW91_RAT	unreviewed	Nuclear mitotic apparatus protein 1	Numa1	Rattus norvegicus (Rat)	2019
Numa1	F7FF45	F7FF45_RAT	unreviewed	Nuclear mitotic apparatus protein 1	Numa1	Rattus norvegicus (Rat)	2091
Numa1	Q4G051	Q4G051_RAT	unreviewed	Numa1 protein (Fragment)	Numa1	Rattus norvegicus (Rat)	638
Chd4	E9PU01	E9PU01_RAT	unreviewed	Chromodomain helicase DNA-binding protein 4	Chd4	Rattus norvegicus (Rat)	1921
Chd5	A0A0H2UHP5	A0A0H2UHP5_RAT	unreviewed	Chromodomain-helicase-DNA-binding protein 5	Chd5	Rattus norvegicus (Rat)	1948
Chd5	D3ZD32	CHD5_RAT	reviewed	Chromodomain-helicase-DNA-binding protein 5 (CHD-5) (EC 3.6.4.12) (ATP-dependent helicase CHD5)	Chd5	Rattus norvegicus (Rat)	1948
Chd5	D3ZR50	D3ZR50_RAT	unreviewed	Chromodomain-helicase-DNA-binding protein 5	Chd5	Rattus norvegicus (Rat)	1932
Tmpo	Q62733	LAP2_RAT	reviewed	Lamina-associated polypeptide 2, isoform beta (Thymopoietin isoform beta) (TP beta)	Tmpo Lap2	Rattus norvegicus (Rat)	452
Morc2	A0A0G2JWF7	A0A0G2JWF7_RAT	unreviewed	MORC family CW-type zinc finger 2	Morc2	Rattus norvegicus (Rat)	1031
Morc2	D4A2C4	D4A2C4_RAT	unreviewed	MORC family CW-type zinc finger 2 (Zinc finger, CW-type with coiled-coil domain 1 (Predicted))	Morc2 Zcwcc1_predicted rCG_36197	Rattus norvegicus (Rat)	981
Zc3h14	A0A0G2K596	A0A0G2K596_RAT	unreviewed	Zinc finger CCCH domain-containing protein 14	Zc3h14	Rattus norvegicus (Rat)	309
Zc3h14	D4A652	D4A652_RAT	unreviewed	Zinc finger CCCH domain-containing protein 14	Zc3h14	Rattus norvegicus (Rat)	736
Zc3h14	D4A7G0	D4A7G0_RAT	unreviewed	Zinc finger CCCH domain-containing protein 14	Zc3h14	Rattus norvegicus (Rat)	605
Zc3h14	Q7TMD5	ZC3HE_RAT	reviewed	Zinc finger CCCH domain-containing protein 14 (Nuclear protein UKp83/UKp68)	Zc3h14 Npuk68	Rattus norvegicus (Rat)	736
Sf3a3	A0A0G2K2X3	A0A0G2K2X3_RAT	unreviewed	Splicing factor 3a, subunit 3	Sf3a3	Rattus norvegicus (Rat)	459
Sf3a3	Q4KLI7	Q4KLI7_RAT	unreviewed	Splicing factor 3a, subunit 3	Sf3a3	Rattus norvegicus (Rat)	501
Sf3a3	Q6TUF1	Q6TUF1_RAT	unreviewed	LRRGT00093 (Splicing factor 3a, subunit 3)	Sf3a3	Rattus norvegicus (Rat)	230
Uhrf2	D3ZK36	D3ZK36_RAT	unreviewed	Ubiquitin-like with PHD and ring finger domains 2 (Ubiquitin-like, containing PHD and RING finger domains 2 (Predicted))	Uhrf2 Uhrf2_predicted rCG_48593	Rattus norvegicus (Rat)	803
Sf3a1	D3ZQM0	D3ZQM0_RAT	unreviewed	Splicing factor 3a, subunit 1 (Splicing factor 3a, subunit 1 (Predicted))	Sf3a1 Sf3a1_predicted rCG_35724	Rattus norvegicus (Rat)	791
Pelp1	A0A0G2JSQ9	A0A0G2JSQ9_RAT	unreviewed	Proline-, glutamic acid- and leucine-rich protein 1	Pelp1	Rattus norvegicus (Rat)	1177
Pelp1	Q56B11	PELP1_RAT	reviewed	Proline-, glutamic acid- and leucine-rich protein 1 (Modulator of non-genomic activity of estrogen receptor)	Pelp1 Mnar	Rattus norvegicus (Rat)	1130
Rpl31	P62902	RL31_RAT	reviewed	60S ribosomal protein L31	Rpl31	Rattus norvegicus (Rat)	125
Rpl31l4	D4ABZ9	D4ABZ9_RAT	unreviewed	Uncharacterized protein	Rpl31l4	Rattus norvegicus (Rat)	125
Smarcc2	D4A510	D4A510_RAT	unreviewed	SWI/SNF-related, matrix-associated, actin-dependent regulator of chromatin, subfamily c, member 2	Smarcc2	Rattus norvegicus (Rat)	1135
Nup133	D3Z8B2	D3Z8B2_RAT	unreviewed	Nucleoporin 133	Nup133	Rattus norvegicus (Rat)	1154
Dido1	D3ZWL9	D3ZWL9_RAT	unreviewed	Death inducer-obliterator 1	Dido1	Rattus norvegicus (Rat)	2219
LOC100911966,Rpl7a	B0K021	B0K021_RAT	unreviewed	RCG45476, isoform CRA_d (Ribosomal protein L7a) (Rpl7a protein)	Rpl7a LOC100911966 rCG_45476	Rattus norvegicus (Rat)	266
Rpl7a	F1M013	F1M013_RAT	unreviewed	60S ribosomal protein L7a	Rpl7a	Rattus norvegicus (Rat)	265
Rpl7a	P62425	RL7A_RAT	reviewed	60S ribosomal protein L7a	Rpl7a	Rattus norvegicus (Rat)	266
Rbm15	M0R3Z8	M0R3Z8_RAT	unreviewed	RCG28930, isoform CRA_b (RNA-binding motif protein 15)	Rbm15 LOC684233 rCG_28930	Rattus norvegicus (Rat)	962
Psmd11	A0A0G2JWX1	A0A0G2JWX1_RAT	unreviewed	26S proteasome non-ATPase regulatory subunit 11 (Proteasome (Prosome, macropain) 26S subunit, non-ATPase, 11 (Predicted), isoform CRA_b)	Psmd11 Psmd11_predicted rCG_32504	Rattus norvegicus (Rat)	500
Psmd11	D3Z950	D3Z950_RAT	unreviewed	26S proteasome non-ATPase regulatory subunit 11 (Proteasome (Prosome, macropain) 26S subunit, non-ATPase, 11 (Predicted), isoform CRA_a)	Psmd11 Psmd11_predicted rCG_32504	Rattus norvegicus (Rat)	445
Psmd11	F1LMZ8	PSD11_RAT	reviewed	26S proteasome non-ATPase regulatory subunit 11 (26S proteasome regulatory subunit RPN6)	Psmd11	Rattus norvegicus (Rat)	422
Rbm33	D3ZTA8	D3ZTA8_RAT	unreviewed	RNA-binding motif protein 33	Rbm33	Rattus norvegicus (Rat)	1223
Ruvbl2	G3V8T5	G3V8T5_RAT	unreviewed	RuvB-like helicase (EC 3.6.4.12)	Ruvbl2 rCG_53569	Rattus norvegicus (Rat)	463
Ruvbl2	Q4QQS4	Q4QQS4_RAT	unreviewed	RuvB-like helicase (EC 3.6.4.12)	Ruvbl2	Rattus norvegicus (Rat)	463
Atxn2l	A0A0G2JYE0	A0A0G2JYE0_RAT	unreviewed	Ataxin 2-like	Atxn2l	Rattus norvegicus (Rat)	1078
Atxn2l	B3DMA1	B3DMA1_RAT	unreviewed	Ataxin 2-like (Atxn2l protein)	Atxn2l	Rattus norvegicus (Rat)	1072
Snrnp200	F1LNJ2	U520_RAT	reviewed	U5 small nuclear ribonucleoprotein 200 kDa helicase (EC 3.6.4.13) (BRR2 homolog) (U5 snRNP-specific 200 kDa protein) (U5-200KD)	Snrnp200	Rattus norvegicus (Rat)	2139
Snrnp200	M3ZCQ2	M3ZCQ2_RAT	unreviewed	U5 small nuclear ribonucleoprotein 200 kDa helicase	Snrnp200	Rattus norvegicus (Rat)	2136
H1f0	P43278	H10_RAT	reviewed	Histone H1.0 (Histone H1') (Histone H1(0)) [Cleaved into: Histone H1.0, N-terminally processed]	H1-0 H1f0	Rattus norvegicus (Rat)	194
Terf2	B1H237	B1H237_RAT	unreviewed	Terf2 protein	Terf2	Rattus norvegicus (Rat)	466
Terf2	D3ZJF7	D3ZJF7_RAT	unreviewed	Telomeric repeat-binding factor	Terf2 Terf2_predicted rCG_51600	Rattus norvegicus (Rat)	497
Terf2	F6KWE7	F6KWE7_RAT	unreviewed	Telomeric repeat binding factor 2 isoform	Terf2	Rattus norvegicus (Rat)	320
Sptbn1	A0A0G2JZY6	A0A0G2JZY6_RAT	unreviewed	Spectrin beta chain	Sptbn1	Rattus norvegicus (Rat)	2310
Sptbn1	A0A0G2K8W9	A0A0G2K8W9_RAT	unreviewed	Spectrin beta chain	Sptbn1	Rattus norvegicus (Rat)	2358
Sptbn1	G3V6S0	G3V6S0_RAT	unreviewed	Spectrin beta chain	Sptbn1	Rattus norvegicus (Rat)	2356
Sptbn1	Q5D002	Q5D002_RAT	unreviewed	Sptbn1 protein (Fragment)	Sptbn1	Rattus norvegicus (Rat)	516
Sptbn1	Q6XD99	Q6XD99_RAT	unreviewed	Spectrin beta chain	Sptbn1 Spnb2	Rattus norvegicus (Rat)	2358
Sptbn1	Q9WUX0	Q9WUX0_RAT	unreviewed	Beta II spectrin (Fragment)	sptbn1	Rattus norvegicus (Rat)	82
G3bp2	Q6AY21	Q6AY21_RAT	unreviewed	G3BP stress granule assembly factor 2 (GTPase activating protein (SH3 domain) binding protein 2) (Similar to RNA-binding protein isoform G3BP-2a, isoform CRA_b)	G3bp2 RGD1309571 rCG_60442	Rattus norvegicus (Rat)	449
Crebbp	F1M9G7	F1M9G7_RAT	unreviewed	Histone lysine acetyltransferase CREBBP	Crebbp	Rattus norvegicus (Rat)	2444
Crebbp	Q6JHU9	CBP_RAT	reviewed	Histone lysine acetyltransferase CREBBP (EC 2.3.1.48) (Protein-lysine acetyltransferase CREBBP) (EC 2.3.1.-)	Crebbp Cbp	Rattus norvegicus (Rat)	2442
Crebbp	Q812C1	Q812C1_RAT	unreviewed	CREB-binding protein (Fragment)	Crebbp	Rattus norvegicus (Rat)	44
Crebbp	Q812C2	Q812C2_RAT	unreviewed	CREB-binding protein (Fragment)	Crebbp	Rattus norvegicus (Rat)	63
Eef1e1	B2RYN3	B2RYN3_RAT	unreviewed	Eukaryotic translation elongation factor 1 epsilon 1 (RCG43901)	Eef1e1 rCG_43901	Rattus norvegicus (Rat)	174
Dkc1	A0A0G2K700	A0A0G2K700_RAT	unreviewed	H/ACA ribonucleoprotein complex subunit DKC1	Dkc1	Rattus norvegicus (Rat)	509
Dkc1	P40615	DKC1_RAT	reviewed	H/ACA ribonucleoprotein complex subunit DKC1 (EC 5.4.99.-) (Dyskerin) (Nopp140-associated protein of 57 kDa) (Nucleolar protein NAP57) (Nucleolar protein family A member 4) (snoRNP protein DKC1)	Dkc1 Nap57	Rattus norvegicus (Rat)	509
Sf3b4	Q6AYL5	SF3B4_RAT	reviewed	Splicing factor 3B subunit 4	Sf3b4	Rattus norvegicus (Rat)	424
Cep170	A0A0G2K315	A0A0G2K315_RAT	unreviewed	CEP170_C domain-containing protein	Cep170	Rattus norvegicus (Rat)	1139
Cep170	D3ZET9	D3ZET9_RAT	unreviewed	Centrosomal protein of 170 kDa-like	LOC100909664 Cep170	Rattus norvegicus (Rat)	1139
Trim28	O08629	TIF1B_RAT	reviewed	Transcription intermediary factor 1-beta (TIF1-beta) (E3 SUMO-protein ligase TRIM28) (EC 2.3.2.27) (KRAB-associated protein 1) (Nuclear corepressor KAP-1) (RING-type E3 ubiquitin transferase TIF1-beta) (Tripartite motif-containing protein 28)	Trim28 Kap1 Tif1b	Rattus norvegicus (Rat)	835
Zfp219	Q66H48	Q66H48_RAT	unreviewed	Zinc finger protein 219 (Zinc finger protein 219, isoform CRA_a)	Zfp219 rCG_61187	Rattus norvegicus (Rat)	726
Pou2f1	A0A0G2K3N5	A0A0G2K3N5_RAT	unreviewed	POU domain protein	Pou2f1 rCG_46397	Rattus norvegicus (Rat)	723
Pou2f1	F1LRD7	F1LRD7_RAT	unreviewed	POU domain protein	Pou2f1 rCG_46397	Rattus norvegicus (Rat)	768
Pou2f1	P31503	PO2F1_RAT	reviewed	POU domain, class 2, transcription factor 1 (NF-A1) (Octamer-binding protein 1) (Oct-1) (Octamer-binding transcription factor 1) (OTF-1) (Fragment)	Pou2f1 Oct-1 Otf-1 Otf1	Rattus norvegicus (Rat)	632
Pou2f3	G3V754	G3V754_RAT	unreviewed	POU domain protein	Pou2f3 rCG_58438	Rattus norvegicus (Rat)	430
Pou2f3	P42571	PO2F3_RAT	reviewed	POU domain, class 2, transcription factor 3 (Octamer-binding protein 11) (Oct-11) (Octamer-binding transcription factor 11) (OTF-11) (Transcription factor Skn-1)	Pou2f3 Otf11 Skn-1 Skn1	Rattus norvegicus (Rat)	430
Pou2f2	A0A0G2K3R5	A0A0G2K3R5_RAT	unreviewed	POU domain protein	Pou2f2	Rattus norvegicus (Rat)	479
Pou2f2	A0A0G2KAN4	A0A0G2KAN4_RAT	unreviewed	POU domain protein	Pou2f2	Rattus norvegicus (Rat)	457
Dcx	G3V997	G3V997_RAT	unreviewed	Neuronal migration protein doublecortin (RCG23159, isoform CRA_a)	Dcx rCG_23159	Rattus norvegicus (Rat)	365
Dcx	Q9ESI7	DCX_RAT	reviewed	Neuronal migration protein doublecortin	Dcx	Rattus norvegicus (Rat)	365
Ebf3	D4A274	D4A274_RAT	unreviewed	EBF transcription factor 3 (Early B-cell factor 3 (Predicted), isoform CRA_a)	Ebf3 Ebf3_predicted rCG_47265	Rattus norvegicus (Rat)	596
Ebf4	D3ZW79	D3ZW79_RAT	unreviewed	EBF family member 4	Ebf4	Rattus norvegicus (Rat)	560
Actb	A0A068F1Y2	A0A068F1Y2_RAT	unreviewed	Beta-actin (Fragment)	Actb	Rattus norvegicus (Rat)	186
Actb	A0A0G2K3K2	A0A0G2K3K2_RAT	unreviewed	Actin, cytoplasmic 1	Actb	Rattus norvegicus (Rat)	378
Actb	P60711	ACTB_RAT	reviewed	Actin, cytoplasmic 1 (Beta-actin) [Cleaved into: Actin, cytoplasmic 1, N-terminally processed]	Actb	Rattus norvegicus (Rat)	375
Acta2	A0A0G2K4M6	A0A0G2K4M6_RAT	unreviewed	Actin, aortic smooth muscle	Acta2	Rattus norvegicus (Rat)	376
Acta2	B0BMT0	B0BMT0_RAT	unreviewed	RCG47746, isoform CRA_a (Smooth muscle alpha-actin)	Acta2 rCG_47746	Rattus norvegicus (Rat)	377
Acta2	P62738	ACTA_RAT	reviewed	Actin, aortic smooth muscle (Alpha-actin-2) [Cleaved into: Actin, aortic smooth muscle, intermediate form]	Acta2 Actsa Actvs	Rattus norvegicus (Rat)	377
Actg2	P63269	ACTH_RAT	reviewed	Actin, gamma-enteric smooth muscle (Alpha-actin-3) (Gamma-2-actin) (Smooth muscle gamma-actin) [Cleaved into: Actin, gamma-enteric smooth muscle, intermediate form]	Actg2 Acta3 Actsg	Rattus norvegicus (Rat)	376
Acta1	P68136	ACTS_RAT	reviewed	Actin, alpha skeletal muscle (Alpha-actin-1) [Cleaved into: Actin, alpha skeletal muscle, intermediate form]	Acta1 Acta	Rattus norvegicus (Rat)	377
Actc1	P68035	ACTC_RAT	reviewed	Actin, alpha cardiac muscle 1 (Alpha-cardiac actin) [Cleaved into: Actin, alpha cardiac muscle 1, intermediate form]	Actc1 Actc	Rattus norvegicus (Rat)	377
Fip1l1	A0A0G2K376	A0A0G2K376_RAT	unreviewed	Pre-mRNA 3'-end-processing factor FIP1	Fip1l1	Rattus norvegicus (Rat)	581
Fip1l1	B6RIU0	B6RIU0_RAT	unreviewed	FIP1-like 1	Fip1l1	Rattus norvegicus (Rat)	536
Fip1l1	Q5U317	FIP1_RAT	reviewed	Pre-mRNA 3'-end-processing factor FIP1 (FIP1-like 1 protein)	Fip1l1	Rattus norvegicus (Rat)	536
Srrm2	A0A0G2K2M9	A0A0G2K2M9_RAT	unreviewed	Serine/arginine repetitive matrix 2	Srrm2	Rattus norvegicus (Rat)	2707
Srrm2	B2GUY6	B2GUY6_RAT	unreviewed	Srrm2 protein (Fragment)	Srrm2	Rattus norvegicus (Rat)	588
LOC498555	D4A4D5	D4A4D5_RAT	unreviewed	Similar to 60S acidic ribosomal protein P2	LOC498555	Rattus norvegicus (Rat)	115
Rplp2	P02401	RLA2_RAT	reviewed	60S acidic ribosomal protein P2	Rplp2 Rp2	Rattus norvegicus (Rat)	115
LOC100362751	D3ZN03	D3ZN03_RAT	unreviewed	Ribosomal protein P2-like	LOC100362751	Rattus norvegicus (Rat)	115
Hdlbp	Q3KRF2	Q3KRF2_RAT	unreviewed	High density lipoprotein binding protein (Vigilin) (High density lipoprotein binding protein, isoform CRA_c) (Vigilin)	Hdlbp rCG_55574	Rattus norvegicus (Rat)	1268
Hdlbp	Q6P513	Q6P513_RAT	unreviewed	Hdlbp protein (Vigilin)	Hdlbp	Rattus norvegicus (Rat)	373
Hdlbp	Q9Z1A6	VIGLN_RAT	reviewed	Vigilin (High density lipoprotein-binding protein) (HDL-binding protein)	Hdlbp Hbp	Rattus norvegicus (Rat)	1268
Lemd3	F1LWZ8	F1LWZ8_RAT	unreviewed	LEM domain-containing 3	Lemd3	Rattus norvegicus (Rat)	914
Lmna	A0A0G2JTC5	A0A0G2JTC5_RAT	unreviewed	Prelamin-A/C	Lmna	Rattus norvegicus (Rat)	640
Lmna	A0A0G2K3R2	A0A0G2K3R2_RAT	unreviewed	Prelamin-A/C	Lmna	Rattus norvegicus (Rat)	442
Lmna	A0A1B0GWU9	A0A1B0GWU9_RAT	unreviewed	Prelamin-A/C	Lmna	Rattus norvegicus (Rat)	388
Lmna	G3V8L3	G3V8L3_RAT	unreviewed	Lamin A, isoform CRA_b (Prelamin-A/C)	Lmna rCG_62695	Rattus norvegicus (Rat)	665
Lmna	P48679	LMNA_RAT	reviewed	Prelamin-A/C [Cleaved into: Lamin-A/C]	Lmna Lmn1	Rattus norvegicus (Rat)	665
Lmna	Q6P6U3	Q6P6U3_RAT	unreviewed	Lmna protein (Prelamin-A/C)	Lmna	Rattus norvegicus (Rat)	442
C2.1	P70482	P70482_RAT	unreviewed	Lamin C2 (Fragment)	C2.1	Rattus norvegicus (Rat)	461
Dek	Q6AXS3	DEK_RAT	reviewed	Protein DEK	Dek	Rattus norvegicus (Rat)	378
Hnrnpu	A0A0G2JZ52	A0A0G2JZ52_RAT	unreviewed	Heterogeneous nuclear ribonucleoprotein U (RCG20317, isoform CRA_a)	Hnrnpu rCG_20317	Rattus norvegicus (Rat)	803
Hnrnpu	Q6IMY8	HNRPU_RAT	reviewed	Heterogeneous nuclear ribonucleoprotein U (hnRNP U) (SP120) (Scaffold-attachment factor A) (SAF-A)	Hnrnpu Hnrpu rCG_20317	Rattus norvegicus (Rat)	798
Myef2	A0A0G2K402	A0A0G2K402_RAT	unreviewed	Myelin expression factor 2	Myef2	Rattus norvegicus (Rat)	591
Myef2	D4AEI5	D4AEI5_RAT	unreviewed	Myelin expression factor 2	Myef2	Rattus norvegicus (Rat)	591
Hnrnpdl	A0A0G2KAZ7	A0A0G2KAZ7_RAT	unreviewed	Heterogeneous nuclear ribonucleoprotein D-like	Hnrnpdl	Rattus norvegicus (Rat)	419
Hnrnpdl	Q3SWU3	HNRDL_RAT	reviewed	Heterogeneous nuclear ribonucleoprotein D-like (hnRNP D-like) (hnRNP DL)	Hnrnpdl Hnrpdl	Rattus norvegicus (Rat)	322
Terf2ip	Q5EAN7	TE2IP_RAT	reviewed	Telomeric repeat-binding factor 2-interacting protein 1 (TERF2-interacting telomeric protein 1) (TRF2-interacting telomeric protein 1) (Repressor/activator protein 1 homolog) (RAP1 homolog)	Terf2ip Rap1	Rattus norvegicus (Rat)	393
Ptbp1	A0A0G2JTV1	A0A0G2JTV1_RAT	unreviewed	Polypyrimidine tract-binding protein 1	Ptbp1	Rattus norvegicus (Rat)	554
Ptbp1	A0A1W2Q6A9	A0A1W2Q6A9_RAT	unreviewed	Polypyrimidine tract-binding protein 1 (Fragment)	Ptbp1	Rattus norvegicus (Rat)	73
Ptbp1	D3ZB30	D3ZB30_RAT	unreviewed	Polypyrimidine tract binding protein 1, isoform CRA_c (Polypyrimidine tract-binding protein 1)	Ptbp1 rCG_29328	Rattus norvegicus (Rat)	530
Ptbp1	Q00438	PTBP1_RAT	reviewed	Polypyrimidine tract-binding protein 1 (PTB) (Heterogeneous nuclear ribonucleoprotein I) (hnRNP I) (Pyrimidine-binding protein) (PYBP)	Ptbp1 Ptb Pybp Tbfii	Rattus norvegicus (Rat)	555
Ptbp1	Q6P736	Q6P736_RAT	unreviewed	Polypyrimidine tract binding protein 1, isoform CRA_a (Polypyrimidine tract-binding protein 1) (Ptbp1 protein)	Ptbp1 rCG_29328	Rattus norvegicus (Rat)	556
Cald1	A0A0G2JTV2	A0A0G2JTV2_RAT	unreviewed	Non-muscle caldesmon	Cald1	Rattus norvegicus (Rat)	636
Cald1	G3V9E3	G3V9E3_RAT	unreviewed	Caldesmon 1, isoform CRA_b (Non-muscle caldesmon)	Cald1 rCG_27926	Rattus norvegicus (Rat)	531
Cald1	Q62736	CALD1_RAT	reviewed	Non-muscle caldesmon (CDM) (L-caldesmon)	Cald1	Rattus norvegicus (Rat)	531
Dach1	F1M0Y6	F1M0Y6_RAT	unreviewed	Dachshund family transcription factor 1	Dach1 LOC306096	Rattus norvegicus (Rat)	531
Smarca5	B2RYQ9	B2RYQ9_RAT	unreviewed	Smarca5 protein (Fragment)	Smarca5	Rattus norvegicus (Rat)	584
Smarca5	F1LNL2	F1LNL2_RAT	unreviewed	SWI/SNF related, matrix associated, actin dependent regulator of chromatin, subfamily a, member 5 (Predicted), isoform CRA_a (SWI/SNF-related, matrix-associated, actin-dependent regulator of chromatin, subfamily a, member 5)	Smarca5 Smarca5_predicted rCG_51142	Rattus norvegicus (Rat)	995
Cstf3	A0A096MJD1	A0A096MJD1_RAT	unreviewed	Cleavage stimulation factor subunit 3 (Fragment)	Cstf3	Rattus norvegicus (Rat)	279
Cstf3	A0A096MJQ0	A0A096MJQ0_RAT	unreviewed	Cleavage stimulation factor subunit 3 (Fragment)	Cstf3	Rattus norvegicus (Rat)	201
Cstf3	A0JPN7	A0JPN7_RAT	unreviewed	Cleavage stimulation factor, 3' pre-RNA, subunit 3	Cstf3 Cstf3_predicted	Rattus norvegicus (Rat)	590
Cstf3	F1M3M6	F1M3M6_RAT	unreviewed	Cleavage stimulation factor subunit 3 (Fragment)	Cstf3	Rattus norvegicus (Rat)	38
Cstf3	F1M4W7	F1M4W7_RAT	unreviewed	Cleavage stimulation factor subunit 3	Cstf3	Rattus norvegicus (Rat)	625
Myo5a	A0A0G2K4Y7	A0A0G2K4Y7_RAT	unreviewed	Unconventional myosin-Va	Myo5a	Rattus norvegicus (Rat)	1828
Myo5a	A0A0G2K9S4	A0A0G2K9S4_RAT	unreviewed	Unconventional myosin-Va	Myo5a	Rattus norvegicus (Rat)	1746
Myo5a	A0A0G2K9X3	A0A0G2K9X3_RAT	unreviewed	Unconventional myosin-Va	Myo5a	Rattus norvegicus (Rat)	1817
Myo5a	Q9QYF3	MYO5A_RAT	reviewed	Unconventional myosin-Va (Dilute myosin heavy chain, non-muscle)	Myo5a	Rattus norvegicus (Rat)	1828
Snrpa1	D3ZLF6	D3ZLF6_RAT	unreviewed	Small nuclear ribonucleoprotein polypeptide A'	Snrpa1	Rattus norvegicus (Rat)	232
Snrpa1	D3ZZR5	D3ZZR5_RAT	unreviewed	Small nuclear ribonucleoprotein polypeptide A'	Snrpa1	Rattus norvegicus (Rat)	255
Smarca4	B5DFE9	B5DFE9_RAT	unreviewed	Smarca4 protein (Fragment)	Smarca4	Rattus norvegicus (Rat)	587
Smarca4	G3V790	G3V790_RAT	unreviewed	Transcription activator BRG1	Smarca4	Rattus norvegicus (Rat)	1613
Smarca4	Q8K1P7	SMCA4_RAT	reviewed	Transcription activator BRG1 (EC 3.6.4.-) (ATP-dependent helicase SMARCA4) (BRG1-associated factor 190A) (BAF190A) (Protein brahma homolog 1) (SNF2-beta) (SWI/SNF-related matrix-associated actin-dependent regulator of chromatin subfamily A member 4)	Smarca4 Baf190a Brg1 Snf2b Snf2l4	Rattus norvegicus (Rat)	1613
Thoc1	P59924	THOC1_RAT	reviewed	THO complex subunit 1 (Tho1) (Liver regeneration-related protein LRRG175) (Nuclear matrix protein p84)	Thoc1 Da2-19	Rattus norvegicus (Rat)	343
Thoc1	Q6TUH4	Q6TUH4_RAT	unreviewed	LRRGT00070 (THO complex subunit 1)	Thoc1	Rattus norvegicus (Rat)	499
Vapb	Q9Z269	VAPB_RAT	reviewed	Vesicle-associated membrane protein-associated protein B (VAMP-B) (VAMP-associated protein B) (VAP-B)	Vapb	Rattus norvegicus (Rat)	243
Zc3hc1	A0A140UHX2	A0A140UHX2_RAT	unreviewed	Zinc finger, C3HC-type-containing 1	Zc3hc1	Rattus norvegicus (Rat)	502
Zc3hc1	B2RYM6	B2RYM6_RAT	unreviewed	Zc3hc1 protein	Zc3hc1	Rattus norvegicus (Rat)	501
Wdr5	Q498M4	WDR5_RAT	reviewed	WD repeat-containing protein 5	Wdr5	Rattus norvegicus (Rat)	334
Lsm12	D4A8G0	D4A8G0_RAT	unreviewed	LSM12 homolog	Lsm12 RGD1309441_predicted rCG_35495	Rattus norvegicus (Rat)	195
Adnp	Q9JKL8	ADNP_RAT	reviewed	Activity-dependent neuroprotector homeobox protein (Activity-dependent neuroprotective protein)	Adnp	Rattus norvegicus (Rat)	1103
Cdkn2aip	Q5U2X0	CARF_RAT	reviewed	CDKN2A-interacting protein (Collaborator of ARF)	Cdkn2aip Carf	Rattus norvegicus (Rat)	570
Zfp385a	A0A0G2K3Y0	A0A0G2K3Y0_RAT	unreviewed	Zinc finger protein 385A	Zfp385a	Rattus norvegicus (Rat)	366
Zfp385a	A0A0G2KB91	A0A0G2KB91_RAT	unreviewed	RCG50523 (Zinc finger protein 385A)	Zfp385a rCG_50523	Rattus norvegicus (Rat)	386
Zfp385a	B2RYC6	B2RYC6_RAT	unreviewed	Zfp385a protein (Zinc finger protein 385A)	Zfp385a	Rattus norvegicus (Rat)	415
Dbn1	A0A0H2UHL9	A0A0H2UHL9_RAT	unreviewed	Drebrin (Drebrin 1, isoform CRA_a)	Dbn1 rCG_24168	Rattus norvegicus (Rat)	706
Dbn1	C6L8E0	C6L8E0_RAT	unreviewed	Drebrin E	Dbn1	Rattus norvegicus (Rat)	661
Dbn1	Q07266	DREB_RAT	reviewed	Drebrin (Developmentally-regulated brain protein)	Dbn1	Rattus norvegicus (Rat)	707
Rpl38	P63174	RL38_RAT	reviewed	60S ribosomal protein L38	Rpl38	Rattus norvegicus (Rat)	70
Rpn1	P07153	RPN1_RAT	reviewed	Dolichyl-diphosphooligosaccharide--protein glycosyltransferase subunit 1 (Dolichyl-diphosphooligosaccharide--protein glycosyltransferase 67 kDa subunit) (Ribophorin I) (RPN-I) (Ribophorin-1)	Rpn1	Rattus norvegicus (Rat)	605
Rpn1	Q6P7A7	Q6P7A7_RAT	unreviewed	Dolichyl-diphosphooligosaccharide--protein glycosyltransferase subunit 1	Rpn1 rCG_56194	Rattus norvegicus (Rat)	606
Hmgb3	B0BN99	B0BN99_RAT	unreviewed	Hmgb3 protein (RCG56793) (Similar to High mobility group protein 4 (HMG-4) (High mobility group protein 2a) (HMG-2a))	Hmgb3 LOC100912369 LOC688583 rCG_56793	Rattus norvegicus (Rat)	200
Sugp1	Q68FU8	SUGP1_RAT	reviewed	SURP and G-patch domain-containing protein 1 (Splicing factor 4)	Sugp1 Sf4	Rattus norvegicus (Rat)	644
Cbx3	Q5RJL1	Q5RJL1_RAT	unreviewed	Cbx3 protein (Chromobox 3)	Cbx3 LOC688980	Rattus norvegicus (Rat)	71
Cbx3,LOC100360260	Q5RJK5	Q5RJK5_RAT	unreviewed	Chromobox 3 (Chromobox homolog 3 (HP1 gamma homolog, Drosophila)) (Chromobox homolog 3 (HP1 gamma homolog, Drosophila), isoform CRA_a)	Cbx3 LOC100360260 LOC100360453 rCG_52399	Rattus norvegicus (Rat)	183
Mta1	A0A140TA98	A0A140TA98_RAT	unreviewed	Metastasis-associated protein MTA1	Mta1	Rattus norvegicus (Rat)	733
Mta1	F1LQS1	F1LQS1_RAT	unreviewed	Metastasis-associated protein MTA1	Mta1	Rattus norvegicus (Rat)	695
Mta1	Q62599	MTA1_RAT	reviewed	Metastasis-associated protein MTA1	Mta1 Zg29	Rattus norvegicus (Rat)	703
Rpl15	P61314	RL15_RAT	reviewed	60S ribosomal protein L15	Rpl15	Rattus norvegicus (Rat)	204
Ctnnbl1	Q4V8K2	CTBL1_RAT	reviewed	Beta-catenin-like protein 1 (Nuclear-associated protein) (NAP)	Ctnnbl1	Rattus norvegicus (Rat)	563
Smarce1	A0A0G2K9C1	A0A0G2K9C1_RAT	unreviewed	SWI/SNF-related matrix-associated actin-dependent regulator of chromatin subfamily E member 1	Smarce1	Rattus norvegicus (Rat)	307
Smarce1	E9PU44	E9PU44_RAT	unreviewed	SWI/SNF-related matrix-associated actin-dependent regulator of chromatin subfamily E member 1	Smarce1	Rattus norvegicus (Rat)	375
Smarce1	Q56A18	SMCE1_RAT	reviewed	SWI/SNF-related matrix-associated actin-dependent regulator of chromatin subfamily E member 1 (BRG1-associated factor 57) (BAF57)	Smarce1 Baf57	Rattus norvegicus (Rat)	376
RGD1564606	F1LT35	F1LT35_RAT	unreviewed	Similar to 60S ribosomal protein L23a	RGD1564606	Rattus norvegicus (Rat)	156
LOC689899	D3ZTH8	D3ZTH8_RAT	unreviewed	Similar to 60S ribosomal protein L23a	LOC689899	Rattus norvegicus (Rat)	156
Rpl23a	B5DES1	B5DES1_RAT	unreviewed	RCG33340 (Ribosomal protein L23a)	Rpl23a rCG_33340	Rattus norvegicus (Rat)	156
Rpl23a	P62752	RL23A_RAT	reviewed	60S ribosomal protein L23a	Rpl23a	Rattus norvegicus (Rat)	156
Gapdh	P04797	G3P_RAT	reviewed	Glyceraldehyde-3-phosphate dehydrogenase (GAPDH) (EC 1.2.1.12) (38 kDa BFA-dependent ADP-ribosylation substrate) (BARS-38) (Peptidyl-cysteine S-nitrosylase GAPDH) (EC 2.6.99.-)	Gapdh Gapd	Rattus norvegicus (Rat)	333
Gapdh	P97617	P97617_RAT	unreviewed	Glyceraldehyde 3-phosphate dehydrogenase (Fragment)	GAPDH	Rattus norvegicus (Rat)	83
Gapdh	Q0QEU1	Q0QEU1_RAT	unreviewed	Glyceraldehyde-3-phosphate dehydrogenase (Fragment)	GAPDH	Rattus norvegicus (Rat)	238
Gapdh	Q8K4T7	Q8K4T7_RAT	unreviewed	Glyceraldehyde-3-phosphate-dehydrogenase (Fragment)	GAPDH	Rattus norvegicus (Rat)	30
Gapdh	Q8K4T8	Q8K4T8_RAT	unreviewed	Glyceraldehyde-3-phosphate-dehydrogenase (Fragment)	GAPDH	Rattus norvegicus (Rat)	30
Sugp2	D3ZJH2	D3ZJH2_RAT	unreviewed	SURP and G patch domain-containing 2 (Splicing factor, arginine/serine-rich 14 (Predicted))	Sugp2 Sfrs14_predicted rCG_38654	Rattus norvegicus (Rat)	1068
Hmga1	Q8K585	HMGA1_RAT	reviewed	High mobility group protein HMG-I/HMG-Y (HMG-I(Y)) (High mobility group AT-hook protein 1) (High mobility group protein A1)	Hmga1	Rattus norvegicus (Rat)	107
Rpl4	P50878	RL4_RAT	reviewed	60S ribosomal protein L4 (60S ribosomal protein L1)	Rpl4 Rpl1	Rattus norvegicus (Rat)	421
Rpl4	Q6P3V9	Q6P3V9_RAT	unreviewed	60S ribosomal protein L4 (RCG58071, isoform CRA_a) (Ribosomal protein L4)	Rpl4 rCG_58071	Rattus norvegicus (Rat)	421
Ank3	A0A0G2JUJ5	A0A0G2JUJ5_RAT	unreviewed	Ankyrin-3	Ank3	Rattus norvegicus (Rat)	977
Ank3	A0A0G2K0J3	A0A0G2K0J3_RAT	unreviewed	Ankyrin-3	Ank3	Rattus norvegicus (Rat)	2615
Ank3	A0A0G2K1Q7	A0A0G2K1Q7_RAT	unreviewed	Ankyrin-3	Ank3	Rattus norvegicus (Rat)	1963
Ank3	A0A0G2K1R9	A0A0G2K1R9_RAT	unreviewed	Ankyrin-3	Ank3	Rattus norvegicus (Rat)	2557
Ank3	A0A0G2K2B9	A0A0G2K2B9_RAT	unreviewed	Ankyrin-3	Ank3	Rattus norvegicus (Rat)	1848
Ank3	A0A0G2K4D0	A0A0G2K4D0_RAT	unreviewed	Ankyrin-3	Ank3	Rattus norvegicus (Rat)	1725
Ank3	O70510	O70510_RAT	unreviewed	AnkyrinG (Fragment)	Ank3	Rattus norvegicus (Rat)	143
Ank3	O70511	ANK3_RAT	reviewed	Ankyrin-3 (ANK-3) (Ankyrin-G)	Ank3	Rattus norvegicus (Rat)	2622
Ank3	Q3T1J5	Q3T1J5_RAT	unreviewed	Ank3 protein	Ank3	Rattus norvegicus (Rat)	880
Ank3	Q574E1	Q574E1_RAT	unreviewed	Ankyrin G109	ank3	Rattus norvegicus (Rat)	977
Ank3	Q792M9	Q792M9_RAT	unreviewed	AnkyrinG (Fragment)	Ank3	Rattus norvegicus (Rat)	287
Ahdc1	D4A5R3	D4A5R3_RAT	unreviewed	AT hook, DNA-binding motif,-containing 1	Ahdc1	Rattus norvegicus (Rat)	1592
Rps12	P63324	RS12_RAT	reviewed	40S ribosomal protein S12	Rps12	Rattus norvegicus (Rat)	132
RGD1561102	D3ZV36	D3ZV36_RAT	unreviewed	40S ribosomal protein S12	RGD1561102 RGD1561102_predicted rCG_48988	Rattus norvegicus (Rat)	132
LOC100360573	D3ZHB3	D3ZHB3_RAT	unreviewed	40S ribosomal protein S12	LOC100360573	Rattus norvegicus (Rat)	132
LOC100359593,Rps12,LOC100360573	Q6PDW1	Q6PDW1_RAT	unreviewed	40S ribosomal protein S12	Rps12 LOC100359593 LOC100360573 rCG_42036	Rattus norvegicus (Rat)	132
Nol4l	D3ZHS3	D3ZHS3_RAT	unreviewed	Nucleolar protein 4-like	Nol4l RGD1563510	Rattus norvegicus (Rat)	447
Rrbp1	F1M853	F1M853_RAT	unreviewed	Ribosome-binding protein 1	Rrbp1	Rattus norvegicus (Rat)	1453
Safb	A0A0G2JW97	A0A0G2JW97_RAT	unreviewed	Scaffold attachment factor B1	Safb	Rattus norvegicus (Rat)	838
Safb	A0A0G2JZI0	A0A0G2JZI0_RAT	unreviewed	Scaffold attachment factor B (Scaffold attachment factor B1)	Safb rCG_44981	Rattus norvegicus (Rat)	940
Safb	M0RBF0	M0RBF0_RAT	unreviewed	Scaffold attachment factor B1	Safb	Rattus norvegicus (Rat)	931
Safb	O88453	SAFB1_RAT	reviewed	Scaffold attachment factor B1 (SAF-B) (SAF-B1)	Safb Safb1	Rattus norvegicus (Rat)	931
Hist2h2ac	D4ACV3	D4ACV3_RAT	unreviewed	Histone H2A	Hist2h2ac	Rattus norvegicus (Rat)	126
LOC680322	M0RDM4	M0RDM4_RAT	unreviewed	Histone H2A	LOC680322 rCG_23111	Rattus norvegicus (Rat)	128
Hist1h2af	Q6I8Q6	Q6I8Q6_RAT	unreviewed	Histone H2A	Hist1h2af RGD1564767	Rattus norvegicus (Rat)	130
LOC100910554	M0RCL5	M0RCL5_RAT	unreviewed	Histone H2A	LOC100910554	Rattus norvegicus (Rat)	130
Hist1h2ao	K7R8M0	K7R8M0_RAT	unreviewed	Histone H2A	Hist1h2ah H2A.1 Hist1h2ao LOC103690190	Rattus norvegicus (Rat)	130
Hist1h2ac	G3V9C0	G3V9C0_RAT	unreviewed	Histone H2A	Hist1h2ac Hist1h2ai hist1h2ail2 Hist1h2an LOC684773 rCG_23087 rCG_45188 rCG_45264 rCG_63092 rCG_63093	Rattus norvegicus (Rat)	130
Hist1h2ak	D3ZVK7	D3ZVK7_RAT	unreviewed	Histone H2A	Hist1h2ak rCG_23057	Rattus norvegicus (Rat)	130
Hist2h2aa2,Hist2h2aa3	K7S2S2	K7S2S2_RAT	unreviewed	Histone H2A	Hist2h2aa3 H2A.2 Hist2h2aa2	Rattus norvegicus (Rat)	130
Hist2h2aa3	P0CC09	H2A2A_RAT	reviewed	Histone H2A type 2-A (H2A-clustered histone 18) (Histone H2A.2)	H2ac18 Hist2h2aa3	Rattus norvegicus (Rat)	130
H2afz	A0A0A0MXW3	A0A0A0MXW3_RAT	unreviewed	Histone H2A	H2afz	Rattus norvegicus (Rat)	127
H2afz	P0C0S7	H2AZ_RAT	reviewed	Histone H2A.Z (H2A/z)	H2az1 H2afz H2az	Rattus norvegicus (Rat)	128
H2afv	D4AEC0	D4AEC0_RAT	unreviewed	Histone H2A	H2afv rCG_35761	Rattus norvegicus (Rat)	128
Hist2h2ab	D3ZWE0	D3ZWE0_RAT	unreviewed	Histone H2A	Hist2h2ab rCG_51879	Rattus norvegicus (Rat)	130
H2afx	D3ZXP3	D3ZXP3_RAT	unreviewed	Histone H2A	H2afx rCG_57928	Rattus norvegicus (Rat)	143
H2afx	Q6P4Z8	Q6P4Z8_RAT	unreviewed	Dolichyl-phosphate (UDP-N-acetylglucosamine) N-acetylglucosaminephosphotransferase 1 (GlcNAc-1-P transferase) (Dolichyl-phosphate (UDP-N-acetylglucosamine) N-acetylglucosaminephosphotransferase 1 (GlcNAc-1-P transferase), isoform CRA_a) (Dolichyl-phosphate N-acetylglucosaminephosphotransferase 1)	Dpagt1 H2afx rCG_58410	Rattus norvegicus (Rat)	410
Zfp512	D3ZIF0	D3ZIF0_RAT	unreviewed	Zinc finger protein 512	Zfp512	Rattus norvegicus (Rat)	562
Sptbn2	F1MA36	F1MA36_RAT	unreviewed	Spectrin beta chain	Sptbn2 Spnb3 rCG_48072	Rattus norvegicus (Rat)	2388
Sptbn2	Q9QWN8	SPTN2_RAT	reviewed	Spectrin beta chain, non-erythrocytic 2 (Beta SpIII sigma 1) (Beta-III spectrin) (Glutamate transporter EAAT4-associated protein 41) (SPNB-3) (Spectrin-like protein GTRAP41)	Sptbn2 Spnb3	Rattus norvegicus (Rat)	2388
Trip12	A0A0A0MXY4	A0A0A0MXY4_RAT	unreviewed	E3 ubiquitin-protein ligase TRIP12	Trip12	Rattus norvegicus (Rat)	1975
Trip12	A0A0G2JU73	A0A0G2JU73_RAT	unreviewed	E3 ubiquitin-protein ligase TRIP12	Trip12	Rattus norvegicus (Rat)	2038
Trip12	A0A1W2Q676	A0A1W2Q676_RAT	unreviewed	E3 ubiquitin-protein ligase TRIP12	Trip12	Rattus norvegicus (Rat)	1976
Trip12	F1LP64	TRIPC_RAT	reviewed	E3 ubiquitin-protein ligase TRIP12 (EC 2.3.2.26) (HECT-type E3 ubiquitin transferase TRIP12) (Thyroid receptor-interacting protein 12) (TR-interacting protein 12) (TRIP-12)	Trip12	Rattus norvegicus (Rat)	2025
Trip12	Q3KR60	Q3KR60_RAT	unreviewed	Trip12 protein	Trip12	Rattus norvegicus (Rat)	500
Hn1l	A0A059NZV6	A0A059NZV6_RAT	unreviewed	HN1-like protein (Similar to HN1-like protein, isoform CRA_a)	Jpt2 Hn1l RGD1305117 rCG_33724	Rattus norvegicus (Rat)	190
Hn1l	Q5BK20	JUPI2_RAT	reviewed	Jupiter microtubule associated homolog 2 (Hematological and neurological expressed 1-like protein) (HN1-like protein)	Jpt2 Hn1l	Rattus norvegicus (Rat)	190
RGD1559903	D3ZDL0	D3ZDL0_RAT	unreviewed	Similar to RIKEN cDNA 1700049L16 (Similar to RIKEN cDNA 1700049L16 (Predicted))	RGD1559903 RGD1559903_predicted rCG_60638	Rattus norvegicus (Rat)	175
Hspa8	D4A4S3	D4A4S3_RAT	unreviewed	Heat shock cognate 71 kDa protein	Hspa8	Rattus norvegicus (Rat)	645
Hspa8	P63018	HSP7C_RAT	reviewed	Heat shock cognate 71 kDa protein (Heat shock 70 kDa protein 8)	Hspa8 Hsc70 Hsc73	Rattus norvegicus (Rat)	646
LOC680121	F1LZI1	F1LZI1_RAT	unreviewed	Similar to heat shock protein 8	LOC680121	Rattus norvegicus (Rat)	646
Hist1h2bl	M0R4L7	M0R4L7_RAT	unreviewed	Histone H2B	Hist1h2bl	Rattus norvegicus (Rat)	126
Hist1h2bk	G3V9C7	G3V9C7_RAT	unreviewed	Histone H2B	Hist1h2bk rCG_23089	Rattus norvegicus (Rat)	126
LOC100910200	G3V8B3	G3V8B3_RAT	unreviewed	Histone H2B	Hist1h2bq Hist1h2bc Hist1h2bcl1 Hist1h2bp_predicted LOC100364835 LOC100365043 LOC100910200 LOC684797 rCG_45129 rCG_45162 rCG_45199 rCG_45211 rCG_45227	Rattus norvegicus (Rat)	126
Hist1h2bo	A0A0G2JXI9	A0A0G2JXI9_RAT	unreviewed	Histone H2B	Hist1h2bo	Rattus norvegicus (Rat)	138
Hist1h2bo	D3ZNH4	D3ZNH4_RAT	unreviewed	Histone H2B	Hist1h2bo rCG_23099	Rattus norvegicus (Rat)	138
Hist1h2bh	D3ZLY9	D3ZLY9_RAT	unreviewed	Histone H2B	Hist1h2bh rCG_23123	Rattus norvegicus (Rat)	126
Hist3h2bb	M0RBQ5	M0RBQ5_RAT	unreviewed	Histone H2B	Hist3h2bb rCG_32940	Rattus norvegicus (Rat)	126
Hist3h2ba	D3ZNZ9	D3ZNZ9_RAT	unreviewed	Histone H2B	Hist3h2ba rCG_34360	Rattus norvegicus (Rat)	126
Hist1h2ba	Q00729	H2B1A_RAT	reviewed	Histone H2B type 1-A (Histone H2B, testis) (Testis-specific histone H2B)	H2bc1 Hist1h2ba Th2b	Rattus norvegicus (Rat)	127
Mfap1a	A0A0G2K4M9	A0A0G2K4M9_RAT	unreviewed	Inositol hexakisphosphate and diphosphoinositol-pentakisphosphate kinase (EC 2.7.4.21) (EC 2.7.4.24)	Ppip5k1 Mfap1a	Rattus norvegicus (Rat)	489
Mfap1a	D4ACM9	D4ACM9_RAT	unreviewed	Microfibrillar-associated protein 1A	Mfap1a	Rattus norvegicus (Rat)	439
Mfap1a	F1LSW6	F1LSW6_RAT	unreviewed	Inositol hexakisphosphate and diphosphoinositol-pentakisphosphate kinase (EC 2.7.4.21) (EC 2.7.4.24)	Ppip5k1 Mfap1a	Rattus norvegicus (Rat)	1438
Rpl18	A0A0H2UHS7	A0A0H2UHS7_RAT	unreviewed	60S ribosomal protein L18	Rpl18	Rattus norvegicus (Rat)	189
Rpl18	P12001	RL18_RAT	reviewed	60S ribosomal protein L18	Rpl18	Rattus norvegicus (Rat)	188
Rpl18	Q0QEW8	Q0QEW8_RAT	unreviewed	Ribosomal protein L18 (Fragment)	RPL18	Rattus norvegicus (Rat)	165
Rpl11	A0A0G2K3Y8	A0A0G2K3Y8_RAT	unreviewed	60S ribosomal protein L11	Rpl11	Rattus norvegicus (Rat)	188
Rpl11	P62914	RL11_RAT	reviewed	60S ribosomal protein L11	Rpl11	Rattus norvegicus (Rat)	178
Rpl11	Q4V8I6	Q4V8I6_RAT	unreviewed	60S ribosomal protein L11 (Ribosomal protein L11)	Rpl11	Rattus norvegicus (Rat)	167
Gtf2i	A0A0G2K4T7	A0A0G2K4T7_RAT	unreviewed	General transcription factor II-I	Gtf2i	Rattus norvegicus (Rat)	999
Gtf2i	A0A1B0GWM4	A0A1B0GWM4_RAT	unreviewed	General transcription factor II-I (Fragment)	Gtf2i	Rattus norvegicus (Rat)	125
Gtf2i	A0A1B0GWN0	A0A1B0GWN0_RAT	unreviewed	General transcription factor II-I (Fragment)	Gtf2i	Rattus norvegicus (Rat)	255
Gtf2i	Q5U2Y1	GTF2I_RAT	reviewed	General transcription factor II-I (GTFII-I) (TFII-I)	Gtf2i	Rattus norvegicus (Rat)	979
Map7d1	D4A644	D4A644_RAT	unreviewed	MAP7 domain-containing 1 (RCG31495)	Map7d1 rCG_31495	Rattus norvegicus (Rat)	817
Nefl	P19527	NFL_RAT	reviewed	Neurofilament light polypeptide (NF-L) (68 kDa neurofilament protein) (Neurofilament triplet L protein)	Nefl Nf68 Nfl	Rattus norvegicus (Rat)	542
Rprd1b	B5DEK0	B5DEK0_RAT	unreviewed	Regulation of nuclear pre-mRNA domain-containing 1B	Rprd1b	Rattus norvegicus (Rat)	326
Nup98	F1LPQ1	F1LPQ1_RAT	unreviewed	Nuclear pore complex protein Nup98-Nup96	Nup98	Rattus norvegicus (Rat)	937
Nup98	P49793	NUP98_RAT	reviewed	Nuclear pore complex protein Nup98-Nup96 (EC 3.4.21.-) [Cleaved into: Nuclear pore complex protein Nup98 (98 kDa nucleoporin) (Nucleoporin Nup98) (Nup98); Nuclear pore complex protein Nup96 (96 kDa nucleoporin) (Nucleoporin Nup96) (Nup96)]	Nup98	Rattus norvegicus (Rat)	1816
Rae1	Q3SWS8	RAE1L_RAT	reviewed	mRNA export factor (Rae1 protein homolog) (mRNA-associated protein mrnp 41)	Rae1 Mrnp41	Rattus norvegicus (Rat)	368
Pds5a	A4L9P7	PDS5A_RAT	reviewed	Sister chromatid cohesion protein PDS5 homolog A	Pds5a	Rattus norvegicus (Rat)	1333
Senp3	G3V7S5	G3V7S5_RAT	unreviewed	SUMO-specific peptidase 3 (SUMO/sentrin specific peptidase 3)	Senp3 rCG_34697	Rattus norvegicus (Rat)	568
Senp3	Q3MID8	Q3MID8_RAT	unreviewed	Senp3 protein (Fragment)	Senp3	Rattus norvegicus (Rat)	567
Senp3	Q5FVF2	Q5FVF2_RAT	unreviewed	Senp3 protein	Senp3	Rattus norvegicus (Rat)	55
Coro1c	B2RYG0	B2RYG0_RAT	unreviewed	Coronin	Coro1c	Rattus norvegicus (Rat)	334
Coro1c	G3V624	G3V624_RAT	unreviewed	Coronin	Coro1c RGD1564490_predicted rCG_21130	Rattus norvegicus (Rat)	474
Myo18a	A0A0G2JY08	A0A0G2JY08_RAT	unreviewed	Unconventional myosin-XVIIIa	Myo18a	Rattus norvegicus (Rat)	2054
Myo18a	D3ZFD0	MY18A_RAT	reviewed	Unconventional myosin-XVIIIa	Myo18a	Rattus norvegicus (Rat)	2044
Pde4dip	A0A0G2JW66	A0A0G2JW66_RAT	unreviewed	Myomegalin	Pde4dip	Rattus norvegicus (Rat)	2321
Pde4dip	A0A0G2K463	A0A0G2K463_RAT	unreviewed	Myomegalin	Pde4dip	Rattus norvegicus (Rat)	2356
Pde4dip	F1M7R5	F1M7R5_RAT	unreviewed	Myomegalin	Pde4dip	Rattus norvegicus (Rat)	2323
Pde4dip	Q9WUJ3	MYOME_RAT	reviewed	Myomegalin (Phosphodiesterase 4D-interacting protein) (Phosphodiesterase-binding protein clone 46)	Pde4dip Pbp46	Rattus norvegicus (Rat)	2324
Eif2b5	Q64350	EI2BE_RAT	reviewed	Translation initiation factor eIF-2B subunit epsilon (eIF-2B GDP-GTP exchange factor subunit epsilon)	Eif2b5 Eif2be	Rattus norvegicus (Rat)	716
Dclk2	A0A0G2JY17	A0A0G2JY17_RAT	unreviewed	Serine/threonine-protein kinase DCLK2 (Fragment)	Dclk2	Rattus norvegicus (Rat)	203
Dclk2	E9PSS1	E9PSS1_RAT	unreviewed	Serine/threonine-protein kinase DCLK2	Dclk2	Rattus norvegicus (Rat)	710
Dclk2	Q5MPA9	DCLK2_RAT	reviewed	Serine/threonine-protein kinase DCLK2 (EC 2.7.11.1) (CaMK-like CREB regulatory kinase 2) (CL2) (CLICK-II) (CLICK2) (Doublecortin-like and CAM kinase-like 2) (Doublecortin-like kinase 2)	Dclk2 Dcamkl2 Dck2	Rattus norvegicus (Rat)	767
Rangap1	F1MAA5	F1MAA5_RAT	unreviewed	RAN GTPase-activating protein 1 (RCG59652, isoform CRA_b)	Rangap1 rCG_59652	Rattus norvegicus (Rat)	586
Rangap1	Q66H32	Q66H32_RAT	unreviewed	RAN GTPase-activating protein 1	Rangap1	Rattus norvegicus (Rat)	431
Zfp638	D4A0U3	D4A0U3_RAT	unreviewed	Zinc finger protein 638 (Zinc finger, matrin-like (Predicted), isoform CRA_a)	Zfp638 Zfml_predicted rCG_56422	Rattus norvegicus (Rat)	1875
Vcp	P46462	TERA_RAT	reviewed	Transitional endoplasmic reticulum ATPase (TER ATPase) (EC 3.6.4.6) (15S Mg(2+)-ATPase p97 subunit) (Valosin-containing protein) (VCP)	Vcp	Rattus norvegicus (Rat)	806
Eml1	M0RCT5	M0RCT5_RAT	unreviewed	Echinoderm microtubule-associated protein-like 1	Eml1	Rattus norvegicus (Rat)	780
Eml1	M0RDD8	M0RDD8_RAT	unreviewed	Echinoderm microtubule-associated protein-like 1	Eml1	Rattus norvegicus (Rat)	786
Eml1	Q4V8C3	EMAL1_RAT	reviewed	Echinoderm microtubule-associated protein-like 1 (EMAP-1)	Eml1	Rattus norvegicus (Rat)	814
Ranbp2	D4A054	D4A054_RAT	unreviewed	RAN-binding protein 2	Ranbp2 LOC100911178	Rattus norvegicus (Rat)	3059
Ranbp2	M0R3M4	M0R3M4_RAT	unreviewed	RAN-binding protein 2	Ranbp2	Rattus norvegicus (Rat)	3088
Ncbp1	Q56A27	NCBP1_RAT	reviewed	Nuclear cap-binding protein subunit 1 (80 kDa nuclear cap-binding protein) (CBP80) (NCBP 80 kDa subunit)	Ncbp1 Cbp80	Rattus norvegicus (Rat)	790
Ppp1r10	A0A0G2K3G9	A0A0G2K3G9_RAT	unreviewed	Serine/threonine-protein phosphatase 1 regulatory subunit 10	Ppp1r10	Rattus norvegicus (Rat)	867
Ppp1r10	A4QN30	A4QN30_RAT	unreviewed	Protein phosphatase 1, regulatory subunit 10	Ppp1r10 rCG_41809	Rattus norvegicus (Rat)	872
Ppp1r10	O55000	PP1RA_RAT	reviewed	Serine/threonine-protein phosphatase 1 regulatory subunit 10 (MHC class I region proline-rich protein CAT53) (Phosphatase 1 nuclear targeting subunit) (Protein PNUTS)	Ppp1r10 Cat53 Pnuts	Rattus norvegicus (Rat)	872
Map6	F1LQZ9	F1LQZ9_RAT	unreviewed	Microtubule-associated protein 6	Map6	Rattus norvegicus (Rat)	952
Map6	Q63560	MAP6_RAT	reviewed	Microtubule-associated protein 6 (MAP-6) (145-kDa STOP) (STOP145) (Stable tubule-only polypeptide) (STOP)	Map6 Mtap6	Rattus norvegicus (Rat)	952
Khsrp	A0A0G2K2B3	A0A0G2K2B3_RAT	unreviewed	Far upstream element-binding protein 2	Khsrp	Rattus norvegicus (Rat)	748
Khsrp	M0R961	M0R961_RAT	unreviewed	Far upstream element-binding protein 2 (KH-type splicing regulatory protein, isoform CRA_b)	Khsrp rCG_45039	Rattus norvegicus (Rat)	721
Khsrp	Q99PF5	FUBP2_RAT	reviewed	Far upstream element-binding protein 2 (FUSE-binding protein 2) (KH type-splicing regulatory protein) (KSRP) (MAP2 RNA trans-acting protein 1) (MARTA1)	Khsrp Fubp2	Rattus norvegicus (Rat)	721
Sfswap	A0A0G2JZ87	A0A0G2JZ87_RAT	unreviewed	Splicing factor, suppressor of white-apricot homolog	Sfswap	Rattus norvegicus (Rat)	996
Sfswap	A0A1W2Q666	A0A1W2Q666_RAT	unreviewed	Splicing factor, suppressor of white-apricot homolog (Fragment)	Sfswap	Rattus norvegicus (Rat)	228
Sfswap	A0A1W2Q681	A0A1W2Q681_RAT	unreviewed	Splicing factor, suppressor of white-apricot homolog	Sfswap	Rattus norvegicus (Rat)	917
Sfswap	D3ZTQ1	SFSWA_RAT	reviewed	Splicing factor, suppressor of white-apricot homolog (Splicing factor, arginine/serine-rich 8) (Suppressor of white apricot protein homolog)	Sfswap Sfrs8 Srsf8 Swap	Rattus norvegicus (Rat)	945
Sfswap	Q3KR71	Q3KR71_RAT	unreviewed	Splicing factor, arginine/serine-rich 8 (Splicing factor, suppressor of white-apricot homolog)	Sfswap Sfrs8	Rattus norvegicus (Rat)	791
Pou4f2	G3V7L5	PO4F2_RAT	reviewed	POU domain, class 4, transcription factor 2 (Brain-specific homeobox/POU domain protein 3B) (Brain-3B) (Brn-3B) (Brn-3.2)	Pou4f2 Brn3b	Rattus norvegicus (Rat)	412
Eef1d	Q68FR9	EF1D_RAT	reviewed	Elongation factor 1-delta (EF-1-delta)	Eef1d	Rattus norvegicus (Rat)	281
Sympk	A0A0G2K1E5	A0A0G2K1E5_RAT	unreviewed	Symplekin	Sympk	Rattus norvegicus (Rat)	1280
Sympk	F1LSH0	F1LSH0_RAT	unreviewed	Symplekin	Sympk	Rattus norvegicus (Rat)	1280
Sympk	Q561R4	Q561R4_RAT	unreviewed	Sympk protein (Fragment)	Sympk	Rattus norvegicus (Rat)	305
Pbrm1	D3ZT52	D3ZT52_RAT	unreviewed	Polybromo 1	Pbrm1	Rattus norvegicus (Rat)	1726
Igf2bp1	Q8CGX0	IF2B1_RAT	reviewed	Insulin-like growth factor 2 mRNA-binding protein 1 (IGF2 mRNA-binding protein 1) (IMP-1) (B-actin zipcode-binding protein 1) (ZBP1) (rZBP-1) (IGF-II mRNA-binding protein 1) (VICKZ family member 1)	Igf2bp1 Imp1 Vickz1	Rattus norvegicus (Rat)	577
Ctbp1	A0A0H2UI20	A0A0H2UI20_RAT	unreviewed	C-terminal-binding protein 1	Ctbp1	Rattus norvegicus (Rat)	429
Ctbp1	F7FG31	F7FG31_RAT	unreviewed	C-terminal-binding protein 1	Ctbp1	Rattus norvegicus (Rat)	403
Ctbp1	Q6AZ26	Q6AZ26_RAT	unreviewed	C-terminal binding protein 1	Ctbp1	Rattus norvegicus (Rat)	391
Ctbp1	Q9Z2F5	CTBP1_RAT	reviewed	C-terminal-binding protein 1 (CtBP1) (EC 1.1.1.-) (50 kDa BFA-dependent ADP-ribosylation substrate) (BARS-50) (C-terminal-binding protein 3) (CtBP3)	Ctbp1 Bars Ctbp3	Rattus norvegicus (Rat)	430
Aqr	A3KNA0	A3KNA0_RAT	unreviewed	RNA helicase aquarius	Aqr Aqr_predicted rCG_26463	Rattus norvegicus (Rat)	1484
Dynlt1	B2RYR9	B2RYR9_RAT	unreviewed	Dynein light chain Tctex-type 1 (T-complex testis expressed 1)	Dynlt1 Tctex1 rCG_40785	Rattus norvegicus (Rat)	113
Dynlt1	Q9Z336	DYLT1_RAT	reviewed	Dynein light chain Tctex-type 1 (Activator of G-protein signaling 2) (AGS2) (T-complex testis-specific protein 1 homolog)	Dynlt1 Tctel1 Tctex-1 Tctex1	Rattus norvegicus (Rat)	113
Cpsf1	B5DEL2	B5DEL2_RAT	unreviewed	Cleavage and polyadenylation-specific factor 1 (Cpsf1 protein)	Cpsf1	Rattus norvegicus (Rat)	1439
Cpsf1	D4A0H5	D4A0H5_RAT	unreviewed	Cleavage and polyadenylation specific factor 1, 160kDa (Predicted), isoform CRA_a (Cleavage and polyadenylation-specific factor 1)	Cpsf1 Cpsf1_predicted rCG_59619	Rattus norvegicus (Rat)	1386
Zfp207	Q498C9	Q498C9_RAT	unreviewed	RCG33491, isoform CRA_b (Zinc finger protein 207)	Zfp207 rCG_33491	Rattus norvegicus (Rat)	464
Ckb	P07335	KCRB_RAT	reviewed	Creatine kinase B-type (EC 2.7.3.2) (B-CK) (Creatine kinase B chain) (Creatine phosphokinase M-type) (CPK-B)	Ckb Ckbb	Rattus norvegicus (Rat)	381
Hspa9	F1M953	F1M953_RAT	unreviewed	Stress-70 protein, mitochondrial	Hspa9	Rattus norvegicus (Rat)	679
Hspa9	P48721	GRP75_RAT	reviewed	Stress-70 protein, mitochondrial (75 kDa glucose-regulated protein) (GRP-75) (Heat shock 70 kDa protein 9) (Mortalin) (Peptide-binding protein 74) (PBP74) (mtHSP70)	Hspa9 Grp75 Hspa9a	Rattus norvegicus (Rat)	679
Gkap1	Q5XIG5	GKAP1_RAT	reviewed	G kinase-anchoring protein 1	Gkap1	Rattus norvegicus (Rat)	366
Sirt6	Q4FZY2	Q4FZY2_RAT	unreviewed	Sirtuin 6 (Sirtuin 6 (Silent mating type information regulation 2, homolog) 6 (S. cerevisiae)) (Sirtuin 6 (Silent mating type information regulation 2, homolog) 6 (S. cerevisiae), isoform CRA_a)	Sirt6 rCG_29316	Rattus norvegicus (Rat)	330
Denr	B0BNB2	B0BNB2_RAT	unreviewed	Density-regulated protein	Denr LOC687565 rCG_21490	Rattus norvegicus (Rat)	194
Denr	D3ZU54	D3ZU54_RAT	unreviewed	Density-regulated protein	Denr	Rattus norvegicus (Rat)	194
Fbll1	D3ZVA5	D3ZVA5_RAT	unreviewed	Fibrillarin-like 1 (RCG32973)	Fbll1 rCG_32973	Rattus norvegicus (Rat)	324
Baz1b	G3V661	G3V661_RAT	unreviewed	Bromodomain adjacent to zinc finger domain protein 1B (Bromodomain adjacent to zinc finger domain, 1B)	Baz1b rCG_21415	Rattus norvegicus (Rat)	1476
Baz1b	Q2V6G6	Q2V6G6_RAT	unreviewed	Bromodomain adjacent to zinc finger domain protein 1B (Fragment)	Baz1B	Rattus norvegicus (Rat)	118
Hnrnph3	D4ABK7	D4ABK7_RAT	unreviewed	Heterogeneous nuclear ribonucleoprotein H3 (Heterogeneous nuclear ribonucleoprotein H3 (2H9) (Predicted), isoform CRA_c)	Hnrnph3 Hnrph3_predicted rCG_60703	Rattus norvegicus (Rat)	346
Hnrnpul2	D4ABT8	D4ABT8_RAT	unreviewed	Heterogeneous nuclear ribonucleoprotein U-like 2	Hnrnpul2	Rattus norvegicus (Rat)	745
Zmynd8	A0A0G2K9F7	A0A0G2K9F7_RAT	unreviewed	Zinc finger, MYND-type-containing 8	Zmynd8	Rattus norvegicus (Rat)	1180
Zmynd8	A8C4G9	A8C4G9_RAT	unreviewed	Spikar (Zinc finger, MYND-type-containing 8)	Zmynd8	Rattus norvegicus (Rat)	1208
Hnrnpf	Q794E4	HNRPF_RAT	reviewed	Heterogeneous nuclear ribonucleoprotein F (hnRNP F) [Cleaved into: Heterogeneous nuclear ribonucleoprotein F, N-terminally processed]	Hnrnpf Hnrpf	Rattus norvegicus (Rat)	415
Rplp0	P19945	RLA0_RAT	reviewed	60S acidic ribosomal protein P0 (60S ribosomal protein L10E)	Rplp0 Arbp	Rattus norvegicus (Rat)	317
RGD1560175	D4ABR5	D4ABR5_RAT	unreviewed	Upstream transcription factor family member 3	Usf3 RGD1560175 RGD1560175_predicted rCG_52907	Rattus norvegicus (Rat)	2222
Ywhab	P35213	1433B_RAT	reviewed	14-3-3 protein beta/alpha (Prepronerve growth factor RNH-1) (Protein kinase C inhibitor protein 1) (KCIP-1) [Cleaved into: 14-3-3 protein beta/alpha, N-terminally processed]	Ywhab	Rattus norvegicus (Rat)	246
Cbx1	D4A3T3	D4A3T3_RAT	unreviewed	Chromobox 1 (RCG35120, isoform CRA_a)	Cbx1 rCG_35120	Rattus norvegicus (Rat)	185
Map1a	A0A0G2K5C6	A0A0G2K5C6_RAT	unreviewed	Microtubule-associated protein 1A	Map1a	Rattus norvegicus (Rat)	3014
Map1a	G3V7U2	G3V7U2_RAT	unreviewed	Microtubule-associated protein 1 A, isoform CRA_c (Microtubule-associated protein 1A)	Map1a Mtap1a rCG_27021	Rattus norvegicus (Rat)	2776
Map1a	P34926	MAP1A_RAT	reviewed	Microtubule-associated protein 1A (MAP-1A) [Cleaved into: MAP1A heavy chain; MAP1 light chain LC2]	Map1a Mtap1a	Rattus norvegicus (Rat)	2774
Kdm1a	A0A0G2K736	A0A0G2K736_RAT	unreviewed	Lysine-specific histone demethylase (EC 1.-.-.-)	Kdm1a	Rattus norvegicus (Rat)	865
Kdm1a	B3STT9	B3STT9_RAT	unreviewed	Lysine-specific histone demethylase (EC 1.-.-.-)	Kdm1a Aof2 Kdm1	Rattus norvegicus (Rat)	872
Kdm1a	F1MA31	F1MA31_RAT	unreviewed	Lysine-specific histone demethylase (EC 1.-.-.-)	Kdm1a	Rattus norvegicus (Rat)	867
Rbbp6	G3V953	G3V953_RAT	unreviewed	RB-binding protein 6, ubiquitin ligase (Retinoblastoma binding protein 6, isoform CRA_a)	Rbbp6 rCG_40161	Rattus norvegicus (Rat)	1789
Rbbp6	Q5EB85	Q5EB85_RAT	unreviewed	Rbbp6 protein (Fragment)	Rbbp6	Rattus norvegicus (Rat)	223
Fam76b	D3Z8B9	D3Z8B9_RAT	unreviewed	Family with sequence similarity 76, member B (Similar to RIKEN cDNA 2810485I05 (Predicted), isoform CRA_a)	Fam76b RGD1311077_predicted rCG_31901	Rattus norvegicus (Rat)	233
Mdc1	Q5U2M8	MDC1_RAT	reviewed	Mediator of DNA damage checkpoint protein 1	Mdc1	Rattus norvegicus (Rat)	1279
Actl6a	Q4KM87	Q4KM87_RAT	unreviewed	Actin-like 6A	Actl6a	Rattus norvegicus (Rat)	429
Actl6b	A0A0G2JW70	A0A0G2JW70_RAT	unreviewed	Actin-like protein 6B	Actl6b	Rattus norvegicus (Rat)	345
Actl6b	P86173	ACL6B_RAT	reviewed	Actin-like protein 6B (BRG1-associated factor 53B) (BAF53B)	Actl6b	Rattus norvegicus (Rat)	426
Dhx15	D3ZD97	D3ZD97_RAT	unreviewed	DEAH (Asp-Glu-Ala-His) box polypeptide 15 (Predicted), isoform CRA_b (DEAH-box helicase 15)	Dhx15 Dhx15_predicted LOC100910750 rCG_35948	Rattus norvegicus (Rat)	795
Rplp1	P19944	RLA1_RAT	reviewed	60S acidic ribosomal protein P1	Rplp1	Rattus norvegicus (Rat)	114
Hnrnpa3	Q6URK4	ROA3_RAT	reviewed	Heterogeneous nuclear ribonucleoprotein A3 (hnRNP A3)	Hnrnpa3 Hnrpa3	Rattus norvegicus (Rat)	379
Fbl	P22509	FBRL_RAT	reviewed	rRNA 2'-O-methyltransferase fibrillarin (EC 2.1.1.-) (Histone-glutamine methyltransferase) (Nucleolar protein 1)	Fbl	Rattus norvegicus (Rat)	327
Nup155	A0A0G2K7T6	A0A0G2K7T6_RAT	unreviewed	Nuclear pore complex protein Nup155 (Nucleoporin 155)	Nup155 rCG_50982	Rattus norvegicus (Rat)	1390
Nup155	F1LS02	F1LS02_RAT	unreviewed	Nuclear pore complex protein Nup155	Nup155	Rattus norvegicus (Rat)	1389
Nup155	P37199	NU155_RAT	reviewed	Nuclear pore complex protein Nup155 (155 kDa nucleoporin) (Nucleoporin Nup155) (P140)	Nup155	Rattus norvegicus (Rat)	1390
Ablim1	Q3KR72	Q3KR72_RAT	unreviewed	Actin-binding LIM protein 1	Ablim1 Ablim1_predicted	Rattus norvegicus (Rat)	427
Dmap1	Q568Y6	Q568Y6_RAT	unreviewed	DNA methyltransferase 1-associated protein 1 (RCG50328, isoform CRA_b)	Dmap1 rCG_50328	Rattus norvegicus (Rat)	468
Scaf4	F1M994	F1M994_RAT	unreviewed	SR-related and CTD-associated factor 4	Scaf4	Rattus norvegicus (Rat)	919
Scaf4	Q63627	SCAF4_RAT	reviewed	SR-related and CTD-associated factor 4 (CTD-binding SR-like protein RA4) (Splicing factor, arginine/serine-rich 15)	Scaf4 Sfrs15	Rattus norvegicus (Rat)	1200
Scaf4	Q6TUE4	Q6TUE4_RAT	unreviewed	LRRGT00100	Scaf4 Sfrs15	Rattus norvegicus (Rat)	919
Srek1	G3V9I9	G3V9I9_RAT	unreviewed	Splicing regulatory glutamine/lysine-rich protein 1	Srek1	Rattus norvegicus (Rat)	610
Srek1	Q9JKL7	SREK1_RAT	reviewed	Splicing regulatory glutamine/lysine-rich protein 1 (SR-related protein of 86 kDa) (Serine/arginine-rich-splicing regulatory protein 86) (SRrp86) (Splicing factor, arginine/serine-rich 12)	Srek1 Sfrs12 Srrp86	Rattus norvegicus (Rat)	494
Rnf2	A0A0G2JTP7	A0A0G2JTP7_RAT	unreviewed	E3 ubiquitin-protein ligase RING2 (Ring finger protein 2)	Rnf2 rCG_46168	Rattus norvegicus (Rat)	336
Rnf2	M5AJY0	M5AJY0_RAT	unreviewed	Ring finger protein 2 (Fragment)	Rnf2	Rattus norvegicus (Rat)	308
Rnf2	Q4KLY4	RING2_RAT	reviewed	E3 ubiquitin-protein ligase RING2 (EC 2.3.2.27) (RING finger protein 1B) (RING1b) (RING finger protein 2) (RING-type E3 ubiquitin transferase RING2)	Rnf2 Ring1b	Rattus norvegicus (Rat)	308
Ring1	A0A0G2K5V5	A0A0G2K5V5_RAT	unreviewed	E3 ubiquitin-protein ligase RING1 (Fragment)	Ring1	Rattus norvegicus (Rat)	111
Ring1	F7IXA2	F7IXA2_RAT	unreviewed	Ring finger protein 1	Ring1	Rattus norvegicus (Rat)	377
Ring1	Q6MGB6	RING1_RAT	reviewed	E3 ubiquitin-protein ligase RING1 (EC 2.3.2.27) (Polycomb complex protein RING1) (RING finger protein 1) (RING-type E3 ubiquitin transferase RING1)	Ring1 Rnf1	Rattus norvegicus (Rat)	406
Rpl5	P09895	RL5_RAT	reviewed	60S ribosomal protein L5	Rpl5	Rattus norvegicus (Rat)	297
Xrn2	D4A914	D4A914_RAT	unreviewed	5'-3' exoribonuclease (EC 3.1.13.-)	Xrn2 Xrn2_predicted rCG_27545	Rattus norvegicus (Rat)	951
Eif4a2	A0A0G2K8B7	A0A0G2K8B7_RAT	unreviewed	Eukaryotic initiation factor 4A-II	Eif4a2	Rattus norvegicus (Rat)	362
Eif4a2	Q5RKI1	IF4A2_RAT	reviewed	Eukaryotic initiation factor 4A-II (eIF-4A-II) (eIF4A-II) (EC 3.6.4.13) (ATP-dependent RNA helicase eIF4A-2)	Eif4a2	Rattus norvegicus (Rat)	407
Nup107	F1LSL2	F1LSL2_RAT	unreviewed	Nuclear pore complex protein	Nup107 rCG_49017	Rattus norvegicus (Rat)	925
Nup107	P52590	NU107_RAT	reviewed	Nuclear pore complex protein Nup107 (107 kDa nucleoporin) (Nucleoporin Nup107) (p105)	Nup107	Rattus norvegicus (Rat)	926
Pias4	B5DFF9	B5DFF9_RAT	unreviewed	Pias4 protein (Protein inhibitor of-activated STAT, 4)	Pias4 rCG_29357	Rattus norvegicus (Rat)	507
Pias4	Q4G041	Q4G041_RAT	unreviewed	Pias4 protein (Fragment)	Pias4	Rattus norvegicus (Rat)	228
LOC100360413	M0R757	M0R757_RAT	unreviewed	Elongation factor 1-alpha	LOC100360413 LOC100911991	Rattus norvegicus (Rat)	462
Eef1a1	P62630	EF1A1_RAT	reviewed	Elongation factor 1-alpha 1 (EF-1-alpha-1) (Elongation factor Tu) (EF-Tu) (Eukaryotic elongation factor 1 A-1) (eEF1A-1)	Eef1a1 Eef1a	Rattus norvegicus (Rat)	462
Eef1a2	P62632	EF1A2_RAT	reviewed	Elongation factor 1-alpha 2 (EF-1-alpha-2) (Eukaryotic elongation factor 1 A-2) (eEF1A-2) (Statin-S1)	Eef1a2 Eef1al Stn Stnl	Rattus norvegicus (Rat)	463
Snrpf	D4AAT4	D4AAT4_RAT	unreviewed	RCG48672 (Small nuclear ribonucleoprotein polypeptide F)	Snrpf rCG_48672	Rattus norvegicus (Rat)	86
Wdr55	A1L112	WDR55_RAT	reviewed	WD repeat-containing protein 55	Wdr55	Rattus norvegicus (Rat)	384
Wdr55,Ik	A0A0G2K5G9	A0A0G2K5G9_RAT	unreviewed	WD repeat-containing protein 55	Ik Wdr55	Rattus norvegicus (Rat)	559
Ik	Q66HG8	RED_RAT	reviewed	Protein Red (Cytokine IK) (IK factor)	Ik	Rattus norvegicus (Rat)	557
Wdr55,Ik	Q6QI75	Q6QI75_RAT	unreviewed	LRRG00133 (WD repeat-containing protein 55)	Wdr55 Ik	Rattus norvegicus (Rat)	872
Zfp647	M0RDI4	M0RDI4_RAT	unreviewed	Zinc finger protein 647	Zfp647 LOC102555083	Rattus norvegicus (Rat)	534
Arpp19	Q712U5	ARP19_RAT	reviewed	cAMP-regulated phosphoprotein 19 (ARPP-19)	Arpp19	Rattus norvegicus (Rat)	112
Timm8b	P62078	TIM8B_RAT	reviewed	Mitochondrial import inner membrane translocase subunit Tim8 B (Deafness dystonia protein 2 homolog)	Timm8b Ddp2 Tim8b	Rattus norvegicus (Rat)	83
Scaf1	Q63624	SFR19_RAT	reviewed	Splicing factor, arginine/serine-rich 19 (CTD-binding SR-like protein rA1) (SR-related and CTD-associated factor 1)	Scaf1 Sfrs19	Rattus norvegicus (Rat)	1258
Cmas	P69060	NEUA_RAT	reviewed	N-acylneuraminate cytidylyltransferase (EC 2.7.7.43) (CMP-N-acetylneuraminic acid synthase) (CMP-NeuNAc synthase)	Cmas	Rattus norvegicus (Rat)	432
Cmas	Q5M963	Q5M963_RAT	unreviewed	Cytidine monophosphate N-acetylneuraminic acid synthetase (Cytidine monophospho-N-acetylneuraminic acid synthetase) (N-acylneuraminate cytidylyltransferase)	Cmas rCG_30088	Rattus norvegicus (Rat)	432
Ptbp3	A0A0G2JV54	A0A0G2JV54_RAT	unreviewed	Polypyrimidine tract-binding protein 3	Ptbp3	Rattus norvegicus (Rat)	554
Ptbp3	Q9Z118	PTBP3_RAT	reviewed	Polypyrimidine tract-binding protein 3 (Regulator of differentiation 1) (Rod1)	Ptbp3 Rod1	Rattus norvegicus (Rat)	523
Phf21a	F1M6K4	F1M6K4_RAT	unreviewed	PHD finger protein 21A	Phf21a	Rattus norvegicus (Rat)	694
Npm1	P13084	NPM_RAT	reviewed	Nucleophosmin (NPM) (Nucleolar phosphoprotein B23) (Nucleolar protein NO38) (Numatrin)	Npm1	Rattus norvegicus (Rat)	292
LOC364556	Q7TP95	Q7TP95_RAT	unreviewed	Ab1-351 (RCG62902)	LOC364556 rCG_62902	Rattus norvegicus (Rat)	705
Cpsf2	D3Z9E6	D3Z9E6_RAT	unreviewed	Cleavage and polyadenylation specificity factor subunit 2 (Cleavage and polyadenylation specificity factor 100 kDa subunit)	Cpsf2 Cpsf2_predicted rCG_20642	Rattus norvegicus (Rat)	782
Taf5	D3ZH66	D3ZH66_RAT	unreviewed	TAF5 RNA polymerase II, TATA box binding protein (TBP)-associated factor (Predicted) (TATA-box-binding protein-associated factor 5)	Taf5 Taf5_predicted rCG_57608	Rattus norvegicus (Rat)	798
Dnaja1	P63036	DNJA1_RAT	reviewed	DnaJ homolog subfamily A member 1 (DnaJ-like protein 1) (Heat shock protein J2) (HSJ-2)	Dnaja1 Hsj2 Rdj1	Rattus norvegicus (Rat)	397
Supt16h	D4A4J0	D4A4J0_RAT	unreviewed	SPT16 homolog, facilitates chromatin-remodeling subunit (Suppressor of Ty 16 homolog (S. cerevisiae) (Predicted))	Supt16h Supt16h_predicted rCG_61165	Rattus norvegicus (Rat)	1047
Ints4	D3ZZQ6	D3ZZQ6_RAT	unreviewed	Integrator complex subunit 4	Ints4	Rattus norvegicus (Rat)	964
Ddx21	Q3B8Q1	DDX21_RAT	reviewed	Nucleolar RNA helicase 2 (EC 3.6.4.13) (DEAD box protein 21) (Gu-alpha) (Nucleolar RNA helicase Gu) (Nucleolar RNA helicase II) (RH II/Gu)	Ddx21 Ddx21a	Rattus norvegicus (Rat)	782
Zfhx3	F1M4Q6	F1M4Q6_RAT	unreviewed	Zinc finger homeobox 3	Zfhx3	Rattus norvegicus (Rat)	3730
Zfhx3	F1M547	F1M547_RAT	unreviewed	Zinc finger homeobox 3	Zfhx3	Rattus norvegicus (Rat)	3698
Soga3	D3ZYL2	D3ZYL2_RAT	unreviewed	Kiaa0408-like (RCG42077, isoform CRA_b)	Kiaa0408L Soga3 rCG_42077	Rattus norvegicus (Rat)	637
Soga3	D4A0A1	D4A0A1_RAT	unreviewed	SOGA family member 3	Soga3 NEWGENE_1307525	Rattus norvegicus (Rat)	944
Hnrnpa1,Hnrpa1	P04256	ROA1_RAT	reviewed	Heterogeneous nuclear ribonucleoprotein A1 (hnRNP A1) (Helix-destabilizing protein) (HDP) (Single-strand RNA-binding protein) (hnRNP core protein A1) [Cleaved into: Heterogeneous nuclear ribonucleoprotein A1, N-terminally processed]	Hnrnpa1 Hnrpa1	Rattus norvegicus (Rat)	320
Hnrnpa1,Hnrpa1	Q5I0M7	Q5I0M7_RAT	unreviewed	Heterogeneous nuclear ribonucleoprotein A1 (Hnrpa1 protein) (RCG50547, isoform CRA_c)	Hnrnpa1 Hnrpa1 rCG_50547	Rattus norvegicus (Rat)	320
Hnrnpa1,Hnrpa1	Q6P6G9	Q6P6G9_RAT	unreviewed	Heterogeneous nuclear ribonucleoprotein A1 (Hnrpa1 protein)	Hnrnpa1 Hnrpa1	Rattus norvegicus (Rat)	313
Rbfox2	A0A0G2JYY7	A0A0G2JYY7_RAT	unreviewed	RNA binding protein fox-1 homolog 2	Rbfox2	Rattus norvegicus (Rat)	400
Rbfox2	A0A249Y6E1	A0A249Y6E1_RAT	unreviewed	RNA binding protein fox-1 homolog	Rbfox2	Rattus norvegicus (Rat)	367
Rbfox2	A1A5R1	RFOX2_RAT	reviewed	RNA binding protein fox-1 homolog 2 (Fox-1 homolog B) (RNA-binding motif protein 9) (RNA-binding protein 9)	Rbfox2 Fox2 Rbm9	Rattus norvegicus (Rat)	432
Pabpc1	A0A0G2JZS2	A0A0G2JZS2_RAT	unreviewed	Polyadenylate-binding protein 1	Pabpc1	Rattus norvegicus (Rat)	535
Pabpc1	Q9EPH8	PABP1_RAT	reviewed	Polyadenylate-binding protein 1 (PABP-1) (Poly(A)-binding protein 1)	Pabpc1 Pabp1	Rattus norvegicus (Rat)	636
Pabpc6	B5DF80	B5DF80_RAT	unreviewed	Polyadenylate-binding protein (PABP)	Pabpc6 Pabpc3 RGD1311201_predicted rCG_44913	Rattus norvegicus (Rat)	643
Ogt	A0A096MJY3	A0A096MJY3_RAT	unreviewed	UDP-N-acetylglucosamine--peptide N-acetylglucosaminyltransferase 110 kDa subunit (Fragment)	Ogt	Rattus norvegicus (Rat)	160
Ogt	A0A0G2K3V4	A0A0G2K3V4_RAT	unreviewed	O-linked N-acetylglucosamine (GlcNAc) transferase (UDP-N-acetylglucosamine:polypeptide-N-acetylglucosaminyl transferase), isoform CRA_a (UDP-N-acetylglucosamine--peptide N-acetylglucosaminyltransferase 110 kDa subunit)	Ogt rCG_36376	Rattus norvegicus (Rat)	1046
Ogt	G3V6F4	G3V6F4_RAT	unreviewed	O-linked N-acetylglucosamine (GlcNAc) transferase (UDP-N-acetylglucosamine:polypeptide-N-acetylglucosaminyl transferase), isoform CRA_b (UDP-N-acetylglucosamine--peptide N-acetylglucosaminyltransferase 110 kDa subunit)	Ogt rCG_36376	Rattus norvegicus (Rat)	1036
Ogt	P56558	OGT1_RAT	reviewed	UDP-N-acetylglucosamine--peptide N-acetylglucosaminyltransferase 110 kDa subunit (EC 2.4.1.255) (O-GlcNAc transferase subunit p110) (O-linked N-acetylglucosamine transferase 110 kDa subunit) (OGT)	Ogt	Rattus norvegicus (Rat)	1036
Cggbp1	D4ADB4	D4ADB4_RAT	unreviewed	CGG triplet repeat binding protein 1 (Predicted) (CGG triplet repeat-binding protein 1)	Cggbp1 Cggbp1_predicted rCG_47014	Rattus norvegicus (Rat)	167
Spin1	Q4V8J7	SPIN1_RAT	reviewed	Spindlin-1 (Spindlin1)	Spin1 Spin	Rattus norvegicus (Rat)	262
Tppp	A0A5H1ZRV3	A0A5H1ZRV3_RAT	unreviewed	Tubulin polymerization-promoting protein	Tppp	Rattus norvegicus (Rat)	235
Tppp	D3ZQL7	TPPP_RAT	reviewed	Tubulin polymerization-promoting protein (TPPP) (EC 3.6.5.-) (25 kDa brain-specific protein) (TPPP/p25) (p25-alpha)	Tppp	Rattus norvegicus (Rat)	218
Smchd1	D4AAG8	D4AAG8_RAT	unreviewed	Structural maintenance of chromosomes flexible hinge domain-containing 1	Smchd1	Rattus norvegicus (Rat)	2006
Dpf3	D3Z9E7	D3Z9E7_RAT	unreviewed	Double PHD fingers 3	Dpf3	Rattus norvegicus (Rat)	357
Rbm15b	D3ZHD6	D3ZHD6_RAT	unreviewed	RNA-binding motif protein 15B	Rbm15b	Rattus norvegicus (Rat)	887
Ywhah	A0A0G2K2B8	A0A0G2K2B8_RAT	unreviewed	14-3-3 protein eta	Ywhah	Rattus norvegicus (Rat)	274
Ywhah	P68511	1433F_RAT	reviewed	14-3-3 protein eta	Ywhah	Rattus norvegicus (Rat)	246
Pogz	A0A0G2JY58	A0A0G2JY58_RAT	unreviewed	Pogo transposable element-derived with ZNF domain	Pogz	Rattus norvegicus (Rat)	1410
Pogz	D3ZV33	D3ZV33_RAT	unreviewed	Pogo transposable element with ZNF domain (Predicted), isoform CRA_a (Pogo transposable element-derived with ZNF domain)	Pogz Pogz_predicted rCG_51791	Rattus norvegicus (Rat)	1357
Atxn2	B5DFB6	B5DFB6_RAT	unreviewed	Atxn2 protein (Fragment)	Atxn2	Rattus norvegicus (Rat)	929
Atxn2	F1M049	F1M049_RAT	unreviewed	Ataxin 2	Atxn2	Rattus norvegicus (Rat)	1085
Hnrnpul1	D4A962	D4A962_RAT	unreviewed	Heterogeneous nuclear ribonucleoprotein U-like 1 (Heterogeneous nuclear ribonucleoprotein U-like 1 (Predicted))	Hnrnpul1 Hnrpul1_predicted rCG_54098	Rattus norvegicus (Rat)	859
Hspa5	P06761	BIP_RAT	reviewed	Endoplasmic reticulum chaperone BiP (EC 3.6.4.10) (78 kDa glucose-regulated protein) (GRP-78) (Binding-immunoglobulin protein) (BiP) (Heat shock protein 70 family protein 5) (HSP70 family protein 5) (Heat shock protein family A member 5) (Immunoglobulin heavy chain-binding protein) (Steroidogenesis-activator polypeptide)	Hspa5 Grp78	Rattus norvegicus (Rat)	654
Dars	A9CMB7	A9CMB7_RAT	unreviewed	Aspartyl-tRNA synthetase (RCG46287)	Dars rCG_46287	Rattus norvegicus (Rat)	501
Dars	P15178	SYDC_RAT	reviewed	Aspartate--tRNA ligase, cytoplasmic (EC 6.1.1.12) (Aspartyl-tRNA synthetase) (AspRS)	Dars1 Dars Drs1	Rattus norvegicus (Rat)	501
Tubb3	Q4QRB4	TBB3_RAT	reviewed	Tubulin beta-3 chain (Neuron-specific class III beta-tubulin)	Tubb3	Rattus norvegicus (Rat)	450
Rbm25l1	D3Z8R4	D3Z8R4_RAT	unreviewed	RNA-binding motif protein 25-like 1	Rbm25l1 RGD1565486	Rattus norvegicus (Rat)	817
Bod1l1	M0RC54	M0RC54_RAT	unreviewed	Biorientation of chromosomes in cell division 1-like 1	Bod1l1 Abp10	Rattus norvegicus (Rat)	3040
Rpsa	P38983	RSSA_RAT	reviewed	40S ribosomal protein SA (37 kDa laminin receptor precursor) (37LRP) (37/67 kDa laminin receptor) (LRP/LR) (67 kDa laminin receptor) (67LR) (Laminin receptor 1) (LamR) (Laminin-binding protein precursor p40) (LBP/p40)	Rpsa Lamr1	Rattus norvegicus (Rat)	295
Caprin1	A0A0G2K8H0	A0A0G2K8H0_RAT	unreviewed	Caprin-1	Caprin1	Rattus norvegicus (Rat)	720
Caprin1	Q5M9G3	CAPR1_RAT	reviewed	Caprin-1 (Cytoplasmic activation- and proliferation-associated protein 1) (GPI-anchored protein p137) (GPI-p137) (p137GPI) (RNA granule protein 105)	Caprin1 Gpiap1 Rng105	Rattus norvegicus (Rat)	707
Sf3b2	D3ZMS1	D3ZMS1_RAT	unreviewed	Splicing factor 3b, subunit 2	Sf3b2	Rattus norvegicus (Rat)	878
Thoc6	A0A0G2K7G1	A0A0G2K7G1_RAT	unreviewed	THO complex subunit 6 homolog	Thoc6	Rattus norvegicus (Rat)	104
Thoc6	Q6AY87	THOC6_RAT	reviewed	THO complex subunit 6 homolog (WD repeat-containing protein 58)	Thoc6 Pdrp wdr58	Rattus norvegicus (Rat)	341
Supt6h	A0A0G2K0J0	A0A0G2K0J0_RAT	unreviewed	Transcription elongation factor spt6	Supt6h	Rattus norvegicus (Rat)	1725
Supt6h	B5DFK4	B5DFK4_RAT	unreviewed	Supt6h protein (Fragment)	Supt6h	Rattus norvegicus (Rat)	391
Supt6h	F1LR36	F1LR36_RAT	unreviewed	Transcription elongation factor spt6	Supt6h	Rattus norvegicus (Rat)	1726
Supt6h	Q4G018	Q4G018_RAT	unreviewed	Supt6h protein (Fragment)	Supt6h	Rattus norvegicus (Rat)	285
Rars	P40329	SYRC_RAT	reviewed	Arginine--tRNA ligase, cytoplasmic (EC 6.1.1.19) (Arginyl-tRNA synthetase) (ArgRS)	Rars1 Rars	Rattus norvegicus (Rat)	660
Pdia3	A0A0H2UHM5	A0A0H2UHM5_RAT	unreviewed	Protein disulfide-isomerase (EC 5.3.4.1)	Pdia3 rCG_27009	Rattus norvegicus (Rat)	510
Pdia3	P11598	PDIA3_RAT	reviewed	Protein disulfide-isomerase A3 (EC 5.3.4.1) (58 kDa glucose-regulated protein) (58 kDa microsomal protein) (p58) (Disulfide isomerase ER-60) (Endoplasmic reticulum resident protein 57) (ER protein 57) (ERp57) (Endoplasmic reticulum resident protein 60) (ER protein 60) (ERp60) (HIP-70) (Q-2)	Pdia3 Erp60 Grp58	Rattus norvegicus (Rat)	505
Nxf1	F1MA52	F1MA52_RAT	unreviewed	Nuclear RNA export factor 1	Nxf1	Rattus norvegicus (Rat)	618
Nxf1	O88984	NXF1_RAT	reviewed	Nuclear RNA export factor 1 (Tip-associated protein) (Tip-associating protein) (mRNA export factor TAP)	Nxf1 Tap	Rattus norvegicus (Rat)	618
Pa2g4	A0A0G2JVS2	A0A0G2JVS2_RAT	unreviewed	Proliferation-associated protein 2G4	Pa2g4	Rattus norvegicus (Rat)	272
Pa2g4	Q6AYD3	PA2G4_RAT	reviewed	Proliferation-associated protein 2G4	Pa2g4	Rattus norvegicus (Rat)	394
Zfp532	A0A0G2JZQ5	A0A0G2JZQ5_RAT	unreviewed	Zinc finger protein 532	Zfp532	Rattus norvegicus (Rat)	1353
Zfp532	D4A659	D4A659_RAT	unreviewed	Zinc finger protein 532 (Zinc finger protein 532 (Predicted))	Zfp532 Znf532_predicted rCG_46785	Rattus norvegicus (Rat)	1332
Med24	Q4V8B3	MED24_RAT	reviewed	Mediator of RNA polymerase II transcription subunit 24 (Mediator complex subunit 24) (Thyroid hormone receptor-associated protein 4)	Med24 Thrap4	Rattus norvegicus (Rat)	987
Ppp1ca	A0A0G2JYS8	A0A0G2JYS8_RAT	unreviewed	Serine/threonine-protein phosphatase (EC 3.1.3.16)	Ppp1ca	Rattus norvegicus (Rat)	317
Ppp1ca	P62138	PP1A_RAT	reviewed	Serine/threonine-protein phosphatase PP1-alpha catalytic subunit (PP-1A) (EC 3.1.3.16)	Ppp1ca Ppp1a	Rattus norvegicus (Rat)	330
Rpl7	B0K023	B0K023_RAT	unreviewed	Rpl7 protein (Fragment)	Rpl7	Rattus norvegicus (Rat)	223
Rpl7	B0K031	B0K031_RAT	unreviewed	60S ribosomal protein L7 (RCG30479, isoform CRA_b) (Rpl7 protein)	Rpl7 rCG_30479	Rattus norvegicus (Rat)	260
Rpl7	P05426	RL7_RAT	reviewed	60S ribosomal protein L7	Rpl7	Rattus norvegicus (Rat)	260
Ppp1r8	B1WC70	B1WC70_RAT	unreviewed	Protein phosphatase 1, regulatory (Inhibitor) subunit 8 (Protein phosphatase 1, regulatory (Inhibitor) subunit 8 (Predicted)) (Protein phosphatase 1, regulatory subunit 8)	Ppp1r8 Ppp1r8_predicted rCG_31332	Rattus norvegicus (Rat)	351
Rpl9	P17077	RL9_RAT	reviewed	60S ribosomal protein L9	Rpl9	Rattus norvegicus (Rat)	192
Rpl9	Q6P9U5	Q6P9U5_RAT	unreviewed	Ribosomal protein L9	Rpl9	Rattus norvegicus (Rat)	192
Cbx5	B2RYU7	B2RYU7_RAT	unreviewed	Cbx5 protein (Chromobox 5) (Chromobox homolog 5 (Drosophila HP1a) (Predicted), isoform CRA_a) (Chromobox homolog 5 (HP1 alpha homolog, Drosophila))	Cbx5 Cbx5_predicted rCG_50650	Rattus norvegicus (Rat)	191
Nup54	P70582	NUP54_RAT	reviewed	Nuclear pore complex protein Nup54 (54 kDa nucleoporin) (Nucleoporin Nup54)	Nup54	Rattus norvegicus (Rat)	510
Rnmt	Q5U2U7	MCES_RAT	reviewed	mRNA cap guanine-N7 methyltransferase (EC 2.1.1.56) (RG7MT1) (mRNA (guanine-N(7)-)-methyltransferase) (mRNA cap methyltransferase)	Rnmt	Rattus norvegicus (Rat)	461
Dctn3	D4A1B8	D4A1B8_RAT	unreviewed	Dynactin subunit 3 (RCG55152, isoform CRA_a)	Dctn3 rCG_55152	Rattus norvegicus (Rat)	186
Dync1i1	A0A173DW29	A0A173DW29_RAT	unreviewed	Dynein cytoplasmic 1 intermediate chain 1, isoform CRA_a (Dynein cytoplasmic 1 intermediate chain 1B)	Dync1i1 rCG_28138	Rattus norvegicus (Rat)	626
Dync1i1	G3V792	G3V792_RAT	unreviewed	Cytoplasmic dynein 1 intermediate chain 1 (Dynein cytoplasmic 1 intermediate chain 1, isoform CRA_c) (Dynein cytoplasmic 1 intermediate chain 1A)	Dync1i1 rCG_28138	Rattus norvegicus (Rat)	643
Dync1i1	Q63100	DC1I1_RAT	reviewed	Cytoplasmic dynein 1 intermediate chain 1 (Cytoplasmic dynein intermediate chain 1) (Dynein intermediate chain 1, cytosolic) (DH IC-1)	Dync1i1 Dnci1 Dncic1	Rattus norvegicus (Rat)	643
Wbp11	A0A0G2JUA6	A0A0G2JUA6_RAT	unreviewed	WW domain-binding protein 11	Wbp11l1 Wbp11	Rattus norvegicus (Rat)	628
Wbp11	A0A0G2JXU2	A0A0G2JXU2_RAT	unreviewed	WW domain-binding protein 11	Wbp11	Rattus norvegicus (Rat)	631
Wbp11	Q5PQQ2	WBP11_RAT	reviewed	WW domain-binding protein 11 (WBP-11) (Splicing factor that interacts with PQBP-1 and PP1)	Wbp11 Sipp1	Rattus norvegicus (Rat)	641
Hsp90ab1	A0A0G2K793	A0A0G2K793_RAT	unreviewed	Heat shock protein HSP 90-beta	Hsp90ab1	Rattus norvegicus (Rat)	694
Hsp90ab1	P34058	HS90B_RAT	reviewed	Heat shock protein HSP 90-beta (Heat shock 84 kDa) (HSP 84) (HSP84)	Hsp90ab1 Hsp84 Hspcb	Rattus norvegicus (Rat)	724
Klc2	B2GV74	B2GV74_RAT	unreviewed	Kinesin light chain 2 (Kinesin light chain 2 (Predicted), isoform CRA_b) (Klc2 protein)	Klc2 Klc2_predicted rCG_48462	Rattus norvegicus (Rat)	622
Nop2	D4ACW1	D4ACW1_RAT	unreviewed	NOP2 nucleolar protein	Nop2	Rattus norvegicus (Rat)	772
Eprs	A0A0G2JZI2	A0A0G2JZI2_RAT	unreviewed	Glutamyl-prolyl-tRNA synthetase	Eprs	Rattus norvegicus (Rat)	1512
Eprs	Q5I0H2	Q5I0H2_RAT	unreviewed	Eprs protein (Fragment)	Eprs	Rattus norvegicus (Rat)	503
Eprs	Q6TXE9	Q6TXE9_RAT	unreviewed	Glutamyl-prolyl-tRNA synthetase (LRRGT00050)	Eprs	Rattus norvegicus (Rat)	1486
Elavl3	Q76IJ9	Q76IJ9_RAT	unreviewed	ELAV-like protein	Elavl3 rCG_31703	Rattus norvegicus (Rat)	367
Eif4h	A0A0G2KAW7	A0A0G2KAW7_RAT	unreviewed	Eukaryotic translation initiation factor 4H	Eif4h	Rattus norvegicus (Rat)	231
Eif4h	Q5XI72	IF4H_RAT	reviewed	Eukaryotic translation initiation factor 4H (eIF-4H) (Williams-Beuren syndrome chromosomal region 1 protein homolog)	Eif4h Wbscr1	Rattus norvegicus (Rat)	248
Pou4f1	A0A0G2K8H8	A0A0G2K8H8_RAT	unreviewed	POU domain protein	Pou4f1	Rattus norvegicus (Rat)	417
Pou4f1	P20266	PO4F1_RAT	reviewed	POU domain, class 4, transcription factor 1 (Brain-specific homeobox/POU domain protein 3A) (Brain-3A) (Brn-3A)	Pou4f1 Brn-3 Brn3 Brn3a	Rattus norvegicus (Rat)	420
Cirbp	P60825	CIRBP_RAT	reviewed	Cold-inducible RNA-binding protein (A18 hnRNP) (Glycine-rich RNA-binding protein CIRP)	Cirbp Cirp	Rattus norvegicus (Rat)	172
Cirbp	Q6NT88	Q6NT88_RAT	unreviewed	Cold inducible RNA binding protein	Cirbp	Rattus norvegicus (Rat)	172
Elavl4	B0BMT8	B0BMT8_RAT	unreviewed	ELAV-like protein	Elavl4	Rattus norvegicus (Rat)	373
Elavl4	O09032	ELAV4_RAT	reviewed	ELAV-like protein 4 (Hu-antigen D) (HuD) (Paraneoplastic encephalomyelitis antigen HuD)	Elavl4 Hud	Rattus norvegicus (Rat)	385
Clasp1	A0A0G2JTD7	A0A0G2JTD7_RAT	unreviewed	Cytoplasmic linker-associated protein 1	Clasp1	Rattus norvegicus (Rat)	1458
Clasp1	A0A0G2JUI5	A0A0G2JUI5_RAT	unreviewed	Cytoplasmic linker-associated protein 1	Clasp1	Rattus norvegicus (Rat)	1551
Clasp1	A0A1B0GWM1	A0A1B0GWM1_RAT	unreviewed	Cytoplasmic linker-associated protein 1 (Fragment)	Clasp1	Rattus norvegicus (Rat)	345
Clasp1	A0A1B0GWR6	A0A1B0GWR6_RAT	unreviewed	Cytoplasmic linker-associated protein 1 (Fragment)	Clasp1	Rattus norvegicus (Rat)	63
Clasp1	A0A1B0GWS3	A0A1B0GWS3_RAT	unreviewed	Cytoplasmic linker-associated protein 1 (Fragment)	Clasp1	Rattus norvegicus (Rat)	815
Clasp1	A0A1B0GWX9	A0A1B0GWX9_RAT	unreviewed	Cytoplasmic linker-associated protein 1 (Fragment)	Clasp1	Rattus norvegicus (Rat)	199
Clasp1	F1LNQ9	F1LNQ9_RAT	unreviewed	Cytoplasmic linker-associated protein 1	Clasp1	Rattus norvegicus (Rat)	1535
Clasp1	F1LNR0	F1LNR0_RAT	unreviewed	Cytoplasmic linker-associated protein 1	Clasp1	Rattus norvegicus (Rat)	1525
Clasp1	F1LNR1	F1LNR1_RAT	unreviewed	Cytoplasmic linker-associated protein 1	Clasp1	Rattus norvegicus (Rat)	1467
Clasp1	Q5M928	Q5M928_RAT	unreviewed	Clasp1 protein (Fragment)	Clasp1	Rattus norvegicus (Rat)	152
Pspc1	A0A0G2JYN7	A0A0G2JYN7_RAT	unreviewed	Paraspeckle component 1	Pspc1	Rattus norvegicus (Rat)	465
Pspc1	Q4KLH4	PSPC1_RAT	reviewed	Paraspeckle component 1	Pspc1	Rattus norvegicus (Rat)	522
Eef1g	Q68FR6	EF1G_RAT	reviewed	Elongation factor 1-gamma (EF-1-gamma) (eEF-1B gamma)	Eef1g	Rattus norvegicus (Rat)	437
Macf1	A0A0G2JU82	A0A0G2JU82_RAT	unreviewed	Microtubule-actin cross-linking factor 1	Macf1	Rattus norvegicus (Rat)	5358
Macf1	A0A0G2JWA8	A0A0G2JWA8_RAT	unreviewed	Microtubule-actin cross-linking factor 1	Macf1	Rattus norvegicus (Rat)	7351
Macf1	A0A0G2K9T4	A0A0G2K9T4_RAT	unreviewed	Microtubule-actin cross-linking factor 1	Macf1	Rattus norvegicus (Rat)	7384
Macf1	D3ZHV2	MACF1_RAT	reviewed	Microtubule-actin cross-linking factor 1 (Actin cross-linking family 7)	Macf1 Acf7 Aclp7 Macf	Rattus norvegicus (Rat)	5430
Macf1	M9MMM9	M9MMM9_RAT	unreviewed	Microtubule-actin cross-linking factor 1	Macf1	Rattus norvegicus (Rat)	5358
Prcc	B2RYA6	B2RYA6_RAT	unreviewed	Papillary renal cell carcinoma (Translocation-associated) (Predicted) (Prcc protein) (Proline-rich mitotic checkpoint control factor)	Prcc Prcc_predicted rCG_62679	Rattus norvegicus (Rat)	489
Hsp90aa1	P82995	HS90A_RAT	reviewed	Heat shock protein HSP 90-alpha (Heat shock 86 kDa) (HSP 86) (HSP86)	Hsp90aa1 Hsp86 Hspca	Rattus norvegicus (Rat)	733
Kif2a	F1M8L1	F1M8L1_RAT	unreviewed	Kinesin-like protein	Kif2a	Rattus norvegicus (Rat)	704
Kif2a	Q9WV63	KIF2A_RAT	reviewed	Kinesin-like protein KIF2A (Kinesin-2)	Kif2a Kif2	Rattus norvegicus (Rat)	705
Dpysl5	Q9JHU0	DPYL5_RAT	reviewed	Dihydropyrimidinase-related protein 5 (DRP-5) (UNC33-like phosphoprotein 6) (ULIP-6)	Dpysl5 Ulip6	Rattus norvegicus (Rat)	564
Ywhaq	P68255	1433T_RAT	reviewed	14-3-3 protein theta (14-3-3 protein tau)	Ywhaq	Rattus norvegicus (Rat)	245
Thoc7	A0A0G2JWV8	A0A0G2JWV8_RAT	unreviewed	Similar to RIKEN cDNA 1500006O09 (Predicted), isoform CRA_b (THO complex 7)	Thoc7 RGD1305475_predicted rCG_42166	Rattus norvegicus (Rat)	224
Thoc7	A0A0G2K0L6	A0A0G2K0L6_RAT	unreviewed	Similar to RIKEN cDNA 1500006O09 (Predicted), isoform CRA_a (THO complex 7)	Thoc7 RGD1305475_predicted rCG_42166	Rattus norvegicus (Rat)	152
Thoc7	F1LXS6	F1LXS6_RAT	unreviewed	THO complex 7	Thoc7	Rattus norvegicus (Rat)	204
LOC100360491	D3ZRM9	D3ZRM9_RAT	unreviewed	60S ribosomal protein L13	LOC100360491	Rattus norvegicus (Rat)	211
Rpl13	P41123	RL13_RAT	reviewed	60S ribosomal protein L13	Rpl13	Rattus norvegicus (Rat)	211
Crmp1	Q62950	DPYL1_RAT	reviewed	Dihydropyrimidinase-related protein 1 (DRP-1) (Collapsin response mediator protein 1) (CRMP-1) (Inactive dihydropyrimidinase)	Crmp1 Dpysl1	Rattus norvegicus (Rat)	572
Tpm4	A0A0G2K2G8	A0A0G2K2G8_RAT	unreviewed	Tropomyosin alpha-4 chain	Tpm4	Rattus norvegicus (Rat)	208
Tpm4	P09495	TPM4_RAT	reviewed	Tropomyosin alpha-4 chain (Tropomyosin-4) (TM-4)	Tpm4	Rattus norvegicus (Rat)	248
Rpl14	B5DEM5	B5DEM5_RAT	unreviewed	60S ribosomal protein L14 (RCG25732, isoform CRA_b) (Rpl14 protein)	Rpl14 rCG_25732	Rattus norvegicus (Rat)	219
Rpl14	F1LSW7	F1LSW7_RAT	unreviewed	60S ribosomal protein L14	Rpl14	Rattus norvegicus (Rat)	214
Rpl14	Q63507	RL14_RAT	reviewed	60S ribosomal protein L14	Rpl14	Rattus norvegicus (Rat)	214
LOC306079	Q6TUH8	Q6TUH8_RAT	unreviewed	LRRGT00066 (Similar to RIKEN cDNA 3100001N19)	LOC306079	Rattus norvegicus (Rat)	354
Snrnp40	D4A944	D4A944_RAT	unreviewed	Small nuclear ribonucleoprotein U5 subunit 40	Snrnp40	Rattus norvegicus (Rat)	400
Whsc1l1	A0A0G2K001	A0A0G2K001_RAT	unreviewed	Nuclear receptor-binding SET domain protein 3	Nsd3 Whsc1l1	Rattus norvegicus (Rat)	1443
Whsc1l1	D3ZK47	D3ZK47_RAT	unreviewed	Nuclear receptor-binding SET domain protein 3 (Wolf-Hirschhorn syndrome candidate 1-like 1 (Predicted))	Nsd3 Whsc1l1 Whsc1l1_predicted rCG_43389	Rattus norvegicus (Rat)	1396
RGD1561590	G3V7F6	G3V7F6_RAT	unreviewed	RCG23529, isoform CRA_a (Similar to SAP18)	RGD1561590 Sap18 rCG_23529	Rattus norvegicus (Rat)	172
Lrrc59	Q5RJR8	LRC59_RAT	reviewed	Leucine-rich repeat-containing protein 59 (Protein p34) [Cleaved into: Leucine-rich repeat-containing protein 59, N-terminally processed]	Lrrc59 Rbp34	Rattus norvegicus (Rat)	307
Mapre1	A0A0G2JT48	A0A0G2JT48_RAT	unreviewed	Microtubule-associated protein RP/EB family member 1	Mapre1	Rattus norvegicus (Rat)	89
Mapre1	Q66HR2	MARE1_RAT	reviewed	Microtubule-associated protein RP/EB family member 1 (APC-binding protein EB1) (End-binding protein 1) (EB1)	Mapre1	Rattus norvegicus (Rat)	268
Farsa	Q505J8	SYFA_RAT	reviewed	Phenylalanine--tRNA ligase alpha subunit (EC 6.1.1.20) (Phenylalanyl-tRNA synthetase alpha subunit) (PheRS)	Farsa Farsla	Rattus norvegicus (Rat)	508
Psma6	A0A0G2K0D7	A0A0G2K0D7_RAT	unreviewed	Proteasome endopeptidase complex (EC 3.4.25.1)	Psma6	Rattus norvegicus (Rat)	227
Psma6	P60901	PSA6_RAT	reviewed	Proteasome subunit alpha type-6 (EC 3.4.25.1) (Macropain iota chain) (Multicatalytic endopeptidase complex iota chain) (Proteasome iota chain)	Psma6	Rattus norvegicus (Rat)	246
Sh3kbp1	A0A0H2UHD8	A0A0H2UHD8_RAT	unreviewed	SH3 domain-containing kinase-binding protein 1	Sh3kbp1	Rattus norvegicus (Rat)	684
Sh3kbp1	M0RBZ7	M0RBZ7_RAT	unreviewed	SH3 domain-containing kinase-binding protein 1	Sh3kbp1	Rattus norvegicus (Rat)	655
Sh3kbp1	Q6IRL5	Q6IRL5_RAT	unreviewed	SH3-domain kinase binding protein 1 (SH3-domain kinase binding protein 1, isoform CRA_b)	Sh3kbp1 rCG_36333	Rattus norvegicus (Rat)	665
Sh3kbp1	Q925Q9	SH3K1_RAT	reviewed	SH3 domain-containing kinase-binding protein 1 (Regulator of ubiquitous kinase) (Ruk) (SH3-containing, expressed in tumorigenic astrocytes)	Sh3kbp1 Ruk Seta	Rattus norvegicus (Rat)	709
Prpf38a	D3ZGL5	D3ZGL5_RAT	unreviewed	PRP38 pre-mRNA processing factor 38 (Yeast) domain containing A (Predicted), isoform CRA_b (Pre-mRNA-processing factor 38A)	Prpf38a Prpf38a_predicted rCG_50500	Rattus norvegicus (Rat)	312
Wdr33	F1LT09	F1LT09_RAT	unreviewed	WD repeat domain 33	Wdr33	Rattus norvegicus (Rat)	1331
Mta2	B2GV01	B2GV01_RAT	unreviewed	Metastasis-associated 1 family, member 2 (Metastasis-associated gene family, member 2) (Mta2 protein)	Mta2 rCG_47212	Rattus norvegicus (Rat)	668
Mta2	Q4FZS6	Q4FZS6_RAT	unreviewed	Mta2 protein (Fragment)	Mta2	Rattus norvegicus (Rat)	236
Hnrnph1	A0A0G2JTG7	A0A0G2JTG7_RAT	unreviewed	Heterogeneous nuclear ribonucleoprotein H (Heterogeneous nuclear ribonucleoprotein H1, isoform CRA_b)	Hnrnph1 Hnrph1 rCG_32746	Rattus norvegicus (Rat)	449
Hnrnph1	G3V9Q3	G3V9Q3_RAT	unreviewed	Heterogeneous nuclear ribonucleoprotein H	Hnrnph1 Hnrph1	Rattus norvegicus (Rat)	372
Hnrnph1	Q499R8	Q499R8_RAT	unreviewed	Heterogeneous nuclear ribonucleoprotein H (Hnrph1 protein)	Hnrnph1 Hnrph1	Rattus norvegicus (Rat)	184
Hnrnph1	Q8VHV7	HNRH1_RAT	reviewed	Heterogeneous nuclear ribonucleoprotein H (hnRNP H) (Ratsg1) [Cleaved into: Heterogeneous nuclear ribonucleoprotein H, N-terminally processed]	Hnrnph1 Hnrph Hnrph1	Rattus norvegicus (Rat)	449
Dpysl2	P47942	DPYL2_RAT	reviewed	Dihydropyrimidinase-related protein 2 (DRP-2) (Collapsin response mediator protein 2) (CRMP-2) (Turned on after division 64 kDa protein) (TOAD-64)	Dpysl2	Rattus norvegicus (Rat)	572
Msantd1	D4A1Q3	D4A1Q3_RAT	unreviewed	Myb/SANT DNA-binding domain-containing 1	Msantd1	Rattus norvegicus (Rat)	256
Rpl27	P61354	RL27_RAT	reviewed	60S ribosomal protein L27	Rpl27	Rattus norvegicus (Rat)	136
Mbd3	B2RZ64	B2RZ64_RAT	unreviewed	Mbd3 protein (Fragment)	Mbd3	Rattus norvegicus (Rat)	308
Mbd3	F7EY92	F7EY92_RAT	unreviewed	Methyl-CpG binding domain protein 3 (Predicted), isoform CRA_c (Methyl-CpG-binding domain protein 3)	Mbd3 Mbd3_predicted rCG_29522	Rattus norvegicus (Rat)	254
Ncl	P13383	NUCL_RAT	reviewed	Nucleolin (Protein C23)	Ncl Nuc	Rattus norvegicus (Rat)	713
Ncl	Q5U328	Q5U328_RAT	unreviewed	Nucleolin (Nucleolin, isoform CRA_c)	Ncl rCG_23860	Rattus norvegicus (Rat)	714
Aimp1	Q4G079	Q4G079_RAT	unreviewed	Aminoacyl tRNA synthetase complex-interacting multifunctional protein 1 (Small inducible cytokine subfamily E, member 1)	Aimp1 Scye1 rCG_28432	Rattus norvegicus (Rat)	315
Rps23	P62268	RS23_RAT	reviewed	40S ribosomal protein S23	Rps23	Rattus norvegicus (Rat)	143
Nup43	B0BNB5	B0BNB5_RAT	unreviewed	LOC683983 protein (Nucleoporin 43)	Nup43 LOC683983	Rattus norvegicus (Rat)	378
Nup43	M0R9Y3	M0R9Y3_RAT	unreviewed	Nucleoporin 43 (RCG57407)	Nup43 rCG_57407	Rattus norvegicus (Rat)	352
Prpf4	D4A7J8	D4A7J8_RAT	unreviewed	PRP4 pre-mRNA processing factor 4 homolog (Yeast) (Pre-mRNA-processing factor 4)	Prpf4 rCG_55299	Rattus norvegicus (Rat)	521
Stmn1	A0A096MK73	A0A096MK73_RAT	unreviewed	Stathmin (Fragment)	Stmn1	Rattus norvegicus (Rat)	126
Stmn1	P13668	STMN1_RAT	reviewed	Stathmin (Leukemia-associated phosphoprotein p18) (Metablastin) (Oncoprotein 18) (Op18) (Phosphoprotein p19) (pp19) (Pr22 protein) (Prosolin) (pp17)	Stmn1 Lap18	Rattus norvegicus (Rat)	149
Sec61b	B2RZD1	B2RZD1_RAT	unreviewed	Protein transport protein Sec61 subunit beta	Sec61b Sec61b_predicted rCG_60372	Rattus norvegicus (Rat)	96
Prpf8	G3V6H2	G3V6H2_RAT	unreviewed	Pre-mRNA processing factor 8, isoform CRA_a (Pre-mRNA-processing factor 8)	Prpf8 rCG_35600	Rattus norvegicus (Rat)	2335
Prpf8	Q4FZS3	Q4FZS3_RAT	unreviewed	Prpf8 protein (Fragment)	Prpf8	Rattus norvegicus (Rat)	410
Pum1	D3Z8L5	D3Z8L5_RAT	unreviewed	Pumilio RNA-binding family member 1	Pum1	Rattus norvegicus (Rat)	1186
LOC100362987	M0RA26	M0RA26_RAT	unreviewed	Ribosomal protein S27-like	LOC100362987	Rattus norvegicus (Rat)	84
Rps27	Q71TY3	RS27_RAT	reviewed	40S ribosomal protein S27	Rps27 S27-1	Rattus norvegicus (Rat)	84
Hist1h4b	P62804	H4_RAT	reviewed	Histone H4 [Cleaved into: Osteogenic growth peptide (OGP)]	H4c2 Hist1h4b Hist4; Hist1h4m; H4f16 H4ft Hist4h4	Rattus norvegicus (Rat)	103
Rpl13a	A0A1W2Q602	A0A1W2Q602_RAT	unreviewed	60S ribosomal protein L13a	Rpl13a	Rattus norvegicus (Rat)	42
Rpl13a	P35427	RL13A_RAT	reviewed	60S ribosomal protein L13a	Rpl13a	Rattus norvegicus (Rat)	203
Rpl13a	Q5RK10	Q5RK10_RAT	unreviewed	60S ribosomal protein L13a (Neuroprotective protein 11) (RCG53885, isoform CRA_d) (Ribosomal protein L13A)	Rpl13a rCG_53885	Rattus norvegicus (Rat)	203
Smarcb1	Q4KLI0	Q4KLI0_RAT	unreviewed	SWI/SNF-related matrix-associated actin-dependent regulator of chromatin subfamily B member 1	Smarcb1 LOC103694876 rCG_60662	Rattus norvegicus (Rat)	376
Aimp2	A0A0U1RRR6	A0A0U1RRR6_RAT	unreviewed	Aminoacyl tRNA synthase complex-interacting multifunctional protein 2 (Fragment)	Aimp2	Rattus norvegicus (Rat)	187
Aimp2	Q32PX2	AIMP2_RAT	reviewed	Aminoacyl tRNA synthase complex-interacting multifunctional protein 2 (Multisynthase complex auxiliary component p38) (Protein JTV-1)	Aimp2 Jtv1	Rattus norvegicus (Rat)	320
Adrm1	Q9JMB5	ADRM1_RAT	reviewed	Proteasomal ubiquitin receptor ADRM1 (110 kDa cell membrane glycoprotein) (Gp110) (Adhesion-regulating molecule 1) (ARM-1) (Rpn13 homolog)	Adrm1 Gp110	Rattus norvegicus (Rat)	407
Eif2s3	A0A096MJB9	A0A096MJB9_RAT	unreviewed	Eukaryotic translation initiation factor 2 subunit 3, X-linked (Fragment)	Eif2s3	Rattus norvegicus (Rat)	45
Eif2s3	A0A1P0QU16	A0A1P0QU16_RAT	unreviewed	Eukaryotic translation initiation factor 2 subunit 3, X-linked (Fragment)	Eif2s3	Rattus norvegicus (Rat)	100
Eif2s3	P81795	IF2G_RAT	reviewed	Eukaryotic translation initiation factor 2 subunit 3, X-linked (EC 3.6.5.3) (Eukaryotic translation initiation factor 2 subunit gamma, X-linked) (eIF-2-gamma) (eIF-2-gamma X) (PP42)	Eif2s3 Eif2g Eif2s3x	Rattus norvegicus (Rat)	472
Eif2s3y	C9WPN6	IF2H_RAT	reviewed	Eukaryotic translation initiation factor 2 subunit 3, Y-linked (EC 3.6.5.3) (Eukaryotic translation initiation factor 2 subunit gamma, Y-linked) (eIF-2-gamma Y)	Eif2s3y	Rattus norvegicus (Rat)	472
LOC100911837	M0R756	M0R756_RAT	unreviewed	Protein HIRA	LOC100911837	Rattus norvegicus (Rat)	1010
Hira	M0R4R2	M0R4R2_RAT	unreviewed	Protein HIRA	Hira	Rattus norvegicus (Rat)	1015
Eml4	A0A0G2K2Z0	A0A0G2K2Z0_RAT	unreviewed	EMAP-like 4	Eml4	Rattus norvegicus (Rat)	914
Eml4	F1LT71	F1LT71_RAT	unreviewed	EMAP-like 4 (Echinoderm microtubule associated protein like 4 (Predicted), isoform CRA_a)	Eml4 Eml4_predicted rCG_61658	Rattus norvegicus (Rat)	854
Zfp609	D4ACN4	D4ACN4_RAT	unreviewed	Zinc finger protein 609	Zfp609 LOC315766	Rattus norvegicus (Rat)	1411
RGD1304704	F7EMB2	F7EMB2_RAT	unreviewed	RNA transcription, translation and transport factor	Rtraf RGD1304704 rCG_41909	Rattus norvegicus (Rat)	244
RGD1304704	Q6QI16	Q6QI16_RAT	unreviewed	LRRGT00192 (RNA transcription, translation and transport factor)	Rtraf RGD1304704	Rattus norvegicus (Rat)	296
Arid1b	A0A1B0GWS8	A0A1B0GWS8_RAT	unreviewed	AT-rich interaction domain 1B (Fragment)	Arid1b	Rattus norvegicus (Rat)	521
Arid1b	A0A1B0GWZ0	A0A1B0GWZ0_RAT	unreviewed	AT-rich interaction domain 1B (Fragment)	Arid1b	Rattus norvegicus (Rat)	1235
Arid1b	F1LNP1	F1LNP1_RAT	unreviewed	AT-rich interaction domain 1B	Arid1b	Rattus norvegicus (Rat)	1751
Tubb4b	G3V7C6	G3V7C6_RAT	unreviewed	Tubulin beta chain	Tubb4b	Rattus norvegicus (Rat)	548
Tubb4b	Q6P9T8	TBB4B_RAT	reviewed	Tubulin beta-4B chain (Tubulin beta-2C chain)	Tubb4b Tubb2c	Rattus norvegicus (Rat)	445
Zfp512b	D3ZJ29	D3ZJ29_RAT	unreviewed	Uridine kinase-like 1 (Predicted) (Zinc finger protein 512B)	Zfp512b Urkl1_predicted rCG_38442	Rattus norvegicus (Rat)	875
Srsf7	D4A720	D4A720_RAT	unreviewed	RCG61762, isoform CRA_d (Serine and arginine-rich-splicing factor 7)	Srsf7 rCG_61762	Rattus norvegicus (Rat)	238
Map4	A0A0G2JW88	A0A0G2JW88_RAT	unreviewed	Microtubule-associated protein	Map4	Rattus norvegicus (Rat)	2201
Map4	Q5M7W5	MAP4_RAT	reviewed	Microtubule-associated protein 4 (MAP-4)	Map4	Rattus norvegicus (Rat)	1057
Pds5b	D3ZMU3	D3ZMU3_RAT	unreviewed	Sister chromatid cohesion protein PDS5 homolog B	Pds5b	Rattus norvegicus (Rat)	1191
Pds5b	D3ZU56	D3ZU56_RAT	unreviewed	Sister chromatid cohesion protein PDS5 homolog B	Pds5b	Rattus norvegicus (Rat)	1413
Pds5b	D3ZXE2	D3ZXE2_RAT	unreviewed	Sister chromatid cohesion protein PDS5 homolog B	Pds5b	Rattus norvegicus (Rat)	1450
Pds5b	F1M797	F1M797_RAT	unreviewed	Sister chromatid cohesion protein PDS5 homolog B	Pds5b	Rattus norvegicus (Rat)	1445
Pds5b	Q6TRW4	PDS5B_RAT	reviewed	Sister chromatid cohesion protein PDS5 homolog B (Androgen-induced proliferation inhibitor) (Androgen-induced prostate proliferative shutoff-associated protein AS3)	Pds5b Aprin As3	Rattus norvegicus (Rat)	1447
Phf5a	B4F759	B4F759_RAT	unreviewed	PHD finger protein 5A (RCG59500)	Phf5a rCG_59500	Rattus norvegicus (Rat)	110
Phf5a	P83871	PHF5A_RAT	reviewed	PHD finger-like domain-containing protein 5A (PHD finger-like domain protein 5A) (Splicing factor 3B-associated 14 kDa protein) (SF3b14b)	Phf5a Ini	Rattus norvegicus (Rat)	110
Phf5a	Q7TPJ6	Q7TPJ6_RAT	unreviewed	Ac2-246 (PHD finger-like domain-containing protein 5A)	Phf5a	Rattus norvegicus (Rat)	102
Rbm5	B2GV05	RBM5_RAT	reviewed	RNA-binding protein 5 (RNA-binding motif protein 5)	Rbm5	Rattus norvegicus (Rat)	815
Rbm5	Q5EB71	Q5EB71_RAT	unreviewed	Rbm5 protein (Fragment)	Rbm5	Rattus norvegicus (Rat)	346
Eif4g1	D3ZU13	D3ZU13_RAT	unreviewed	Eukaryotic translation initiation factor 4 gamma, 1	Eif4g1	Rattus norvegicus (Rat)	1598
Eif4g1,LOC100911431	D4AD15	D4AD15_RAT	unreviewed	Eukaryotic translation initiation factor 4 gamma, 1	Eif4g1 LOC100911431 LOC680559	Rattus norvegicus (Rat)	1592
LOC100912571	M0RD03	M0RD03_RAT	unreviewed	Eukaryotic translation initiation factor 4 gamma 1-like	LOC100912571	Rattus norvegicus (Rat)	530
Rps2	P27952	RS2_RAT	reviewed	40S ribosomal protein S2	Rps2	Rattus norvegicus (Rat)	293
Phf3	D3ZKI5	D3ZKI5_RAT	unreviewed	PHD finger protein 3 (PHD finger protein 3 (Predicted))	Phf3 Phf3_predicted rCG_22398	Rattus norvegicus (Rat)	2020
Brd4	A0A0G2JYV0	A0A0G2JYV0_RAT	unreviewed	Bromodomain-containing 4	Brd4	Rattus norvegicus (Rat)	1370
Brd4	D3ZGX8	D3ZGX8_RAT	unreviewed	Bromodomain-containing 4	Brd4	Rattus norvegicus (Rat)	1403
Brd4	Q497A6	Q497A6_RAT	unreviewed	Brd4 protein (Fragment)	Brd4	Rattus norvegicus (Rat)	566
Rassf1	Q33DQ9	Q33DQ9_RAT	unreviewed	Ras association domain family 1 isoform A (Fragment)	Rassf1	Rattus norvegicus (Rat)	23
Rassf1	Q5FAQ9	Q5FAQ9_RAT	unreviewed	Ras association (RalGDS/AF-6) domain family 1, isoform CRA_b (Ras association domain family 1 isoform A) (Ras association domain family member 1)	Rassf1 rCG_25364	Rattus norvegicus (Rat)	340
Rassf1	Q68FW0	Q68FW0_RAT	unreviewed	Ras association (RalGDS/AF-6) domain family 1, isoform CRA_a (Ras association (RalGDS/AF-6) domain family member 1) (Ras association domain family member 1)	Rassf1 rCG_25364	Rattus norvegicus (Rat)	270
Sf3b1	G3V7T6	G3V7T6_RAT	unreviewed	Splicing factor 3b, subunit 1 (Splicing factor 3b, subunit 1, isoform CRA_b)	Sf3b1 rCG_22317	Rattus norvegicus (Rat)	1304
Sf3b1	Q5FVK4	Q5FVK4_RAT	unreviewed	Sf3b1 protein	Sf3b1	Rattus norvegicus (Rat)	74
Thrap3	Q5M7V8	TR150_RAT	reviewed	Thyroid hormone receptor-associated protein 3 (Thyroid hormone receptor-associated protein complex 150 kDa component) (Trap150)	Thrap3 Trap150	Rattus norvegicus (Rat)	951
Hnrnpa2b1	A7VJC2	ROA2_RAT	reviewed	Heterogeneous nuclear ribonucleoproteins A2/B1 (hnRNP A2/B1)	Hnrnpa2b1 Hnrnp Hnrpa2b1	Rattus norvegicus (Rat)	353
Hnrnpa2b1	B2GV69	B2GV69_RAT	unreviewed	Hnrnpa2b1 protein (Fragment)	Hnrnpa2b1	Rattus norvegicus (Rat)	178
Hnrnpa2b1	F1LM82	F1LM82_RAT	unreviewed	Heterogeneous nuclear ribonucleoproteins A2/B1	Hnrnpa2b1	Rattus norvegicus (Rat)	301
Hnrnpa2b1	F1LNF1	F1LNF1_RAT	unreviewed	Heterogeneous nuclear ribonucleoproteins A2/B1	Hnrnpa2b1	Rattus norvegicus (Rat)	352
Tubb4a	B4F7C2	B4F7C2_RAT	unreviewed	Tubulin beta chain	Tubb4a Tubb4 rCG_45085	Rattus norvegicus (Rat)	444
Rpl6	P21533	RL6_RAT	reviewed	60S ribosomal protein L6 (Neoplasm-related protein C140)	Rpl6	Rattus norvegicus (Rat)	298
Rpl6	Q6P790	Q6P790_RAT	unreviewed	60S ribosomal protein L6 (Fragment)	Rpl6	Rattus norvegicus (Rat)	297
Ap2b1	P62944	AP2B1_RAT	reviewed	AP-2 complex subunit beta (AP105B) (Adaptor protein complex AP-2 subunit beta) (Adaptor-related protein complex 2 subunit beta) (Beta-2-adaptin) (Beta-adaptin) (Clathrin assembly protein complex 2 beta large chain) (Plasma membrane adaptor HA2/AP2 adaptin beta subunit)	Ap2b1 Clapb1	Rattus norvegicus (Rat)	937
Ap2b1	Q3ZB97	Q3ZB97_RAT	unreviewed	AP complex subunit beta	Ap2b1 rCG_33026	Rattus norvegicus (Rat)	951
Celf2	Q792H5	CELF2_RAT	reviewed	CUGBP Elav-like family member 2 (CELF-2) (Bruno-like protein 3) (CUG triplet repeat RNA-binding protein 2) (CUG-BP2) (CUG-BP- and ETR-3-like factor 2) (ELAV-type RNA-binding protein 3) (ETR-3) (Protein ETR-R3) (Neuroblastoma apoptosis-related RNA-binding protein) (rNapor) (RNA-binding protein BRUNOL-3)	Celf2 Cugbp2 Etr3 Napor	Rattus norvegicus (Rat)	508
Celf2	Z4YNP1	Z4YNP1_RAT	unreviewed	CUGBP Elav-like family member 2	Celf2	Rattus norvegicus (Rat)	515
Rbm45	G3V9K8	G3V9K8_RAT	unreviewed	Developmentally regulated RNA-binding protein 1 (RNA-binding protein 45)	Rbm45 Drb1 rCG_26213	Rattus norvegicus (Rat)	476
Rbm45	Q8CFD1	RBM45_RAT	reviewed	RNA-binding protein 45 (Developmentally-regulated RNA-binding protein 1) (RNA-binding motif protein 45)	Rbm45 Drb1 Drbp1	Rattus norvegicus (Rat)	476
Rpl22	P47198	RL22_RAT	reviewed	60S ribosomal protein L22	Rpl22	Rattus norvegicus (Rat)	128
Srsf4	B1H240	B1H240_RAT	unreviewed	Sfrs4 protein (Fragment)	Srsf4 Sfrs4	Rattus norvegicus (Rat)	349
Srsf4	G3V798	G3V798_RAT	unreviewed	Serine and arginine-rich-splicing factor 4 (Similar to Sfrs4 protein (Predicted))	Srsf4 RGD1561347_predicted rCG_31003	Rattus norvegicus (Rat)	488
Ktn1	D4A4Z9	D4A4Z9_RAT	unreviewed	Kinectin 1	Ktn1	Rattus norvegicus (Rat)	1325
Nsf	A0A0G2K6U1	A0A0G2K6U1_RAT	unreviewed	Vesicle-fusing ATPase	Nsf	Rattus norvegicus (Rat)	744
Nsf	F1LQ81	F1LQ81_RAT	unreviewed	N-ethylmaleimide sensitive fusion protein, isoform CRA_b (Vesicle-fusing ATPase)	Nsf rCG_34226	Rattus norvegicus (Rat)	744
Nsf	Q9QUL6	NSF_RAT	reviewed	Vesicle-fusing ATPase (EC 3.6.4.6) (N-ethylmaleimide-sensitive fusion protein) (NEM-sensitive fusion protein) (Vesicular-fusion protein NSF)	Nsf Erg1	Rattus norvegicus (Rat)	744
Snrpd2	B5DES0	B5DES0_RAT	unreviewed	Small nuclear ribonucleoprotein Sm D2 (Sm-D2) (snRNP core protein D2)	Snrpd2 SNRPD2 rCG_54604	Rattus norvegicus (Rat)	118
Snrpd2,Snrpd2l	M0R8K2	M0R8K2_RAT	unreviewed	Small nuclear ribonucleoprotein Sm D2 (Sm-D2) (snRNP core protein D2)	Snrpd2l SNRPD2	Rattus norvegicus (Rat)	118
Eif4g3	A0A0G2JY73	A0A0G2JY73_RAT	unreviewed	Eukaryotic translation initiation factor 4 gamma, 3	Eif4g3	Rattus norvegicus (Rat)	1614
Eif4g3	D4A554	D4A554_RAT	unreviewed	Eukaryotic translation initiation factor 4 gamma, 3 (Eukaryotic translation initiation factor 4 gamma, 3 (Predicted), isoform CRA_a)	Eif4g3 Eif4g3_predicted rCG_30941	Rattus norvegicus (Rat)	1583
Rnf40	Q8CJB9	BRE1B_RAT	reviewed	E3 ubiquitin-protein ligase BRE1B (BRE1-B) (EC 2.3.2.27) (RING finger protein 40) (RING-type E3 ubiquitin transferase BRE1B) (Syntaxin-1-interacting RING finger protein) (Protein staring)	Rnf40 Bre1b	Rattus norvegicus (Rat)	1002
Znf148	Q62806	ZN148_RAT	reviewed	Zinc finger protein 148 (Transcription factor ZBP-89) (Zinc finger DNA-binding protein 89)	Znf148 Zbp89 Zfp148	Rattus norvegicus (Rat)	794
Set	A0A0G2JSU3	A0A0G2JSU3_RAT	unreviewed	Protein SET	Set	Rattus norvegicus (Rat)	289
Set	B0BMV1	B0BMV1_RAT	unreviewed	Set protein	Set	Rattus norvegicus (Rat)	289
Set	Q63945	SET_RAT	reviewed	Protein SET (Liver regeneration-related protein LRRGR00002) (Phosphatase 2A inhibitor I2PP2A) (I-2PP2A) (Template-activating factor I) (TAF-I)	Set Ab1-115	Rattus norvegicus (Rat)	289
Pkn3	A0A0G2JZ66	A0A0G2JZ66_RAT	unreviewed	Protein kinase N3	Pkn3	Rattus norvegicus (Rat)	795
Pkn3	D3ZC07	D3ZC07_RAT	unreviewed	Protein kinase N3	Pkn3	Rattus norvegicus (Rat)	958
RGD1563307	D4A466	D4A466_RAT	unreviewed	Similar to Set beta isoform	RGD1563307	Rattus norvegicus (Rat)	273
Set,Setl1	Q6UN82	Q6UN82_RAT	unreviewed	Liver regeneration related protein LRRGR00002	Setsip Set Setl1	Rattus norvegicus (Rat)	285
LOC317165	Q6QI56	Q6QI56_RAT	unreviewed	LRRGT00152 (RCG65932)	LOC317165 rCG_65932	Rattus norvegicus (Rat)	521
Map9	D3ZAG3	D3ZAG3_RAT	unreviewed	Microtubule-associated protein 9	Map9	Rattus norvegicus (Rat)	646
Rps25	A0A0H2UHU0	A0A0H2UHU0_RAT	unreviewed	40S ribosomal protein S25	Rps25	Rattus norvegicus (Rat)	124
Rps25	P62853	RS25_RAT	reviewed	40S ribosomal protein S25	Rps25	Rattus norvegicus (Rat)	125
Pax6	A0A0G2JZE2	A0A0G2JZE2_RAT	unreviewed	Paired box protein Pax-6	Pax6	Rattus norvegicus (Rat)	433
Pax6	P63016	PAX6_RAT	reviewed	Paired box protein Pax-6 (Oculorhombin)	Pax6 Pax-6 Sey	Rattus norvegicus (Rat)	422
Cxxc4	M0RDW5	M0RDW5_RAT	unreviewed	CXXC-type zinc finger protein 4	Cxxc4	Rattus norvegicus (Rat)	365
Cxxc4	Q9EQC9	CXXC4_RAT	reviewed	CXXC-type zinc finger protein 4 (Inhibition of the Dvl and axin complex protein)	Cxxc4 Idax	Rattus norvegicus (Rat)	198
Tcof1	D4A206	D4A206_RAT	unreviewed	Treacle ribosome biogenesis factor 1	Tcof1	Rattus norvegicus (Rat)	1395
Syncrip	A0A0G2K9J1	A0A0G2K9J1_RAT	unreviewed	Heterogeneous nuclear ribonucleoprotein Q	Syncrip	Rattus norvegicus (Rat)	533
Syncrip	M0R735	M0R735_RAT	unreviewed	Heterogeneous nuclear ribonucleoprotein Q	Syncrip	Rattus norvegicus (Rat)	562
Syncrip	Q7TP47	HNRPQ_RAT	reviewed	Heterogeneous nuclear ribonucleoprotein Q (hnRNP Q) (Liver regeneration-related protein LRRG077) (Synaptotagmin-binding, cytoplasmic RNA-interacting protein)	Syncrip Hnrpq Ab2-339	Rattus norvegicus (Rat)	533
Add2	F8WFS9	F8WFS9_RAT	unreviewed	Beta-adducin	Add2	Rattus norvegicus (Rat)	725
Add2	Q05764	ADDB_RAT	reviewed	Beta-adducin (Adducin-63) (Erythrocyte adducin subunit beta)	Add2	Rattus norvegicus (Rat)	725
Add2	Q80UA1	Q80UA1_RAT	unreviewed	Beta adducin (Fragment)	Add2	Rattus norvegicus (Rat)	39
Smarcc1	A0A0G2K9D6	A0A0G2K9D6_RAT	unreviewed	SWI/SNF-related, matrix-associated, actin-dependent regulator of chromatin, subfamily c, member 1	Smarcc1	Rattus norvegicus (Rat)	1083
Smarcc1	D3ZJU5	D3ZJU5_RAT	unreviewed	SWI/SNF related, matrix associated, actin dependent regulator of chromatin, subfamily c, member 1 (Predicted), isoform CRA_b (SWI/SNF-related, matrix-associated, actin-dependent regulator of chromatin, subfamily c, member 1)	Smarcc1 Smarcc1_predicted rCG_25534	Rattus norvegicus (Rat)	1078
Isl2	G3V7Z7	G3V7Z7_RAT	unreviewed	Insulin gene enhancer protein ISL-2 (Insulin related protein 2 (Islet 2))	Isl2 rCG_58313	Rattus norvegicus (Rat)	359
Isl2	P50480	ISL2_RAT	reviewed	Insulin gene enhancer protein ISL-2 (Islet-2)	Isl2 Isl-2	Rattus norvegicus (Rat)	360
Isl1	P61374	ISL1_RAT	reviewed	Insulin gene enhancer protein ISL-1 (Islet-1)	Isl1	Rattus norvegicus (Rat)	349
Ptbp2	Q66H20	PTBP2_RAT	reviewed	Polypyrimidine tract-binding protein 2 (Neural polypyrimidine tract-binding protein) (PTB-like protein)	Ptbp2 Nptb Ptblp	Rattus norvegicus (Rat)	531
Epb41l1	A0A0G2K0B2	A0A0G2K0B2_RAT	unreviewed	Band 4.1-like protein 1	LOC100911769 Epb41l1	Rattus norvegicus (Rat)	743
Epb41l1	A0A0G2K0F3	A0A0G2K0F3_RAT	unreviewed	Band 4.1-like protein 1	Epb41l1	Rattus norvegicus (Rat)	1551
Epb41l1	D3ZMI4	D3ZMI4_RAT	unreviewed	Band 4.1-like protein 1	Epb41l1	Rattus norvegicus (Rat)	1551
Epb41l1	D4A9L5	D4A9L5_RAT	unreviewed	Band 4.1-like protein 1	Epb41l1	Rattus norvegicus (Rat)	879
Epb41l1	D4ACZ4	D4ACZ4_RAT	unreviewed	Band 4.1-like protein 1	Epb41l1 LOC100911769	Rattus norvegicus (Rat)	829
Epb41l1	Q9WTP0	E41L1_RAT	reviewed	Band 4.1-like protein 1 (Neuronal protein 4.1) (4.1N)	Epb41l1 Epb4.1l1	Rattus norvegicus (Rat)	879
Mbnl1	A0A0G2JX72	A0A0G2JX72_RAT	unreviewed	Muscleblind-like-splicing regulator 1	Mbnl1	Rattus norvegicus (Rat)	436
Mbnl1	F1M9N4	F1M9N4_RAT	unreviewed	Muscleblind-like-splicing regulator 1	Mbnl1	Rattus norvegicus (Rat)	387
Rsl1d1	Q7TQ86	Q7TQ86_RAT	unreviewed	Ac1158	Rsl1d1	Rattus norvegicus (Rat)	540
Yy1	Q8CHJ4	Q8CHJ4_RAT	unreviewed	Transcription factor YY1 (YY1 transcription factor)	Yy1 yy1	Rattus norvegicus (Rat)	411
Slx4ip	F1M0V5	F1M0V5_RAT	unreviewed	SLX4-interacting protein	Slx4ip RGD1563120	Rattus norvegicus (Rat)	413
Slx4ip	M0R893	M0R893_RAT	unreviewed	SLX4-interacting protein	Slx4ip	Rattus norvegicus (Rat)	426
Pdia6	A0A0G2JSZ5	A0A0G2JSZ5_RAT	unreviewed	Protein disulfide-isomerase A6 (RCG62282, isoform CRA_a)	Pdia6 rCG_62282	Rattus norvegicus (Rat)	445
Pdia6	Q63081	PDIA6_RAT	reviewed	Protein disulfide-isomerase A6 (EC 5.3.4.1) (Calcium-binding protein 1) (CaBP1) (Protein disulfide isomerase P5) (Thioredoxin domain-containing protein 7)	Pdia6 Cabp1 Txndc7	Rattus norvegicus (Rat)	440
Fau	P62864	RS30_RAT	reviewed	40S ribosomal protein S30	Fau	Rattus norvegicus (Rat)	59
Fau	Q05474	UBIM_RAT	reviewed	Ubiquitin-like protein FUBI	Fau	Rattus norvegicus (Rat)	74
LOC100360647,Fau	Q5BJN7	Q5BJN7_RAT	unreviewed	40S ribosomal protein S30	LOC100360647 Fau LOC687780 rCG_47344	Rattus norvegicus (Rat)	133
Stau1	Q66HP4	Q66HP4_RAT	unreviewed	Stau1 protein (Fragment)	Stau1	Rattus norvegicus (Rat)	554
Stau1	Q9ESY8	Q9ESY8_RAT	unreviewed	Stau1 protein (Staufen RNA binding protein homolog 1 (Drosophila)) (Staufen isoform Stau-I6)	Stau1 Stau rCG_32355	Rattus norvegicus (Rat)	489
Stau1	Q9ET50	Q9ET50_RAT	unreviewed	Staufen double-stranded RNA-binding protein 1 (Staufen isoform Stau+I6)	Stau1 Stau	Rattus norvegicus (Rat)	495
Dnmt1	D3ZS06	D3ZS06_RAT	unreviewed	DNA (cytosine-5)-methyltransferase (EC 2.1.1.37)	Dnmt1	Rattus norvegicus (Rat)	1620
Dnmt1	F1LQT9	F1LQT9_RAT	unreviewed	DNA (cytosine-5)-methyltransferase (EC 2.1.1.37)	Dnmt1 rCG_31827	Rattus norvegicus (Rat)	1621
Dnmt1	Q9Z330	DNMT1_RAT	reviewed	DNA (cytosine-5)-methyltransferase 1 (Dnmt1) (EC 2.1.1.37) (DNA MTase RnoIP) (M.RnoIP) (DNA methyltransferase I) (MCMT)	Dnmt1	Rattus norvegicus (Rat)	1622
Ddx1	Q641Y8	DDX1_RAT	reviewed	ATP-dependent RNA helicase DDX1 (EC 3.6.4.13) (DEAD box protein 1)	Ddx1	Rattus norvegicus (Rat)	740
Ddx1	Q9JIJ7	Q9JIJ7_RAT	unreviewed	DEAD box protein 1 (Fragment)	Ddx1	Rattus norvegicus (Rat)	166
Ddx1	Q9JIJ8	Q9JIJ8_RAT	unreviewed	DEAD box protein 1 (Fragment)	Ddx1	Rattus norvegicus (Rat)	81
U2af1	Q3KR55	Q3KR55_RAT	unreviewed	RCG60540, isoform CRA_a (Similar to Splicing factor U2AF 35 kDa subunit (U2 auxiliary factor 35 kDa subunit) (U2 snRNP auxiliary factor small subunit)) (U2 small nuclear RNA auxiliary factor 1)	U2af1 LOC687575 rCG_60540	Rattus norvegicus (Rat)	239
Supt5h	A0A1W2Q689	A0A1W2Q689_RAT	unreviewed	SPT5 homolog, DSIF elongation factor subunit (Fragment)	Supt5h	Rattus norvegicus (Rat)	525
Supt5h	A0A1W2Q6F0	A0A1W2Q6F0_RAT	unreviewed	SPT5 homolog, DSIF elongation factor subunit (Fragment)	Supt5h	Rattus norvegicus (Rat)	515
Supt5h	E9PTB2	E9PTB2_RAT	unreviewed	Transcription elongation factor SPT5	Supt5h	Rattus norvegicus (Rat)	1083
Car12	A2IBE2	A2IBE2_RAT	unreviewed	Carbonic anhydrase 12 (Membrane-bound carbonic anhydrase 12)	Ca12 Car12	Rattus norvegicus (Rat)	354
Gnb2l1	A0A0G2JZE6	A0A0G2JZE6_RAT	unreviewed	Receptor of-activated protein C kinase 1	Rack1 Gnb2l1	Rattus norvegicus (Rat)	296
Gnb2l1	P63245	RACK1_RAT	reviewed	Receptor of activated protein C kinase 1 (Guanine nucleotide-binding protein subunit beta-2-like 1) (Receptor for activated C kinase) (Receptor of activated protein kinase C 1) [Cleaved into: Receptor of activated protein C kinase 1, N-terminally processed]	Rack1 Gnb2l1	Rattus norvegicus (Rat)	317
Actn4	A0A0G2K013	A0A0G2K013_RAT	unreviewed	Alpha-actinin-4	Actn4	Rattus norvegicus (Rat)	892
Actn4	A0A0G2K5U9	A0A0G2K5U9_RAT	unreviewed	Alpha-actinin-4	Actn4	Rattus norvegicus (Rat)	911
Actn4	Q9QXQ0	ACTN4_RAT	reviewed	Alpha-actinin-4 (Non-muscle alpha-actinin 4)	Actn4	Rattus norvegicus (Rat)	911
Khdrbs1	Q91V33	KHDR1_RAT	reviewed	KH domain-containing, RNA-binding, signal transduction-associated protein 1 (GAP-associated tyrosine phosphoprotein p62) (Src-associated in mitosis 68 kDa protein) (Sam68) (p21 Ras GTPase-activating protein-associated p62) (p68)	Khdrbs1 Sam68	Rattus norvegicus (Rat)	443
Fam195b	B0BN72	MCRI1_RAT	reviewed	Mapk-regulated corepressor-interacting protein 1 (Protein FAM195B)	Mcrip1 Fam195b	Rattus norvegicus (Rat)	97
Lsm3	D4A7U6	D4A7U6_RAT	unreviewed	U6 snRNA-associated Sm-like protein LSm3	Lsm3 LSM3 Lsm3_predicted rCG_56358	Rattus norvegicus (Rat)	102
Ubap2l	A0A0G2JYC6	A0A0G2JYC6_RAT	unreviewed	RCG62582, isoform CRA_c (Ubiquitin-associated protein 2-like)	Ubap2l rCG_62582	Rattus norvegicus (Rat)	1068
Ubap2l	E9PTR4	E9PTR4_RAT	unreviewed	RCG62582, isoform CRA_b (Ubiquitin-associated protein 2-like)	Ubap2l rCG_62582	Rattus norvegicus (Rat)	1105
Brd7	A0A0G2JTM7	A0A0G2JTM7_RAT	unreviewed	Bromodomain-containing 7	Brd7	Rattus norvegicus (Rat)	652
Brd7	D3ZXX7	D3ZXX7_RAT	unreviewed	Bromodomain containing 7 (Predicted) (Bromodomain-containing 7)	Brd7 Brd7_predicted rCG_44331	Rattus norvegicus (Rat)	406
Rpl30	P62890	RL30_RAT	reviewed	60S ribosomal protein L30	Rpl30	Rattus norvegicus (Rat)	115
Trim2	A0A0G2K2M8	A0A0G2K2M8_RAT	unreviewed	Tripartite motif-containing protein 2	Trim2	Rattus norvegicus (Rat)	658
Trim2	D3ZM62	D3ZM62_RAT	unreviewed	Tripartite motif-containing protein 2	Trim2	Rattus norvegicus (Rat)	761
Trim2	D3ZQG6	TRIM2_RAT	reviewed	Tripartite motif-containing protein 2 (EC 2.3.2.27) (E3 ubiquitin-protein ligase TRIM2) (RING-type E3 ubiquitin transferase TRIM2)	Trim2	Rattus norvegicus (Rat)	744
Igf2bp2	D3ZWZ6	D3ZWZ6_RAT	unreviewed	Insulin-like growth factor 2 mRNA-binding protein 2 (Similar to IGF-II mRNA-binding protein 2 (Predicted))	Igf2bp2 RGD1305614_predicted rCG_36511	Rattus norvegicus (Rat)	592
Themis	F1M3E4	F1M3E4_RAT	unreviewed	RCG57294, isoform CRA_a (Thymocyte selection-associated)	Themis RGD1560849 rCG_57294	Rattus norvegicus (Rat)	631
Prpf40a	D3ZJ92	D3ZJ92_RAT	unreviewed	Pre-mRNA processing factor 40 homolog A (Yeast) (Predicted) (Pre-mRNA-processing factor 40 homolog A)	Prpf40a Prpf40a_predicted rCG_37769	Rattus norvegicus (Rat)	953
Mecp2	A0A0G2JWK2	A0A0G2JWK2_RAT	unreviewed	Methyl-CpG-binding protein 2 (MeCp-2 protein) (MeCp2)	Mecp2	Rattus norvegicus (Rat)	492
Mecp2	Q00566	MECP2_RAT	reviewed	Methyl-CpG-binding protein 2 (MeCp-2 protein) (MeCp2)	Mecp2	Rattus norvegicus (Rat)	492
Mecp2	Q09GN5	Q09GN5_RAT	unreviewed	Methyl CpG binding protein 2 isoform e1 (Fragment)	Mecp2	Rattus norvegicus (Rat)	37
Slc25a4	Q05962	ADT1_RAT	reviewed	ADP/ATP translocase 1 (ADP,ATP carrier protein 1) (Adenine nucleotide translocator 1) (ANT 1) (Solute carrier family 25 member 4)	Slc25a4 Ant1	Rattus norvegicus (Rat)	298
Slc25a4	Q6P9Y4	Q6P9Y4_RAT	unreviewed	ADP/ATP translocase 1 (Solute carrier family 25 (Mitochondrial carrier adenine nucleotide translocator), member 4) (Solute carrier family 25 (Mitochondrial carrier; adenine nucleotide translocator), member 4, isoform CRA_a)	Slc25a4 rCG_58997	Rattus norvegicus (Rat)	298
Jazf1	D3ZA80	D3ZA80_RAT	unreviewed	JAZF zinc finger 1	Jazf1	Rattus norvegicus (Rat)	243
Stau2	Q68SB1	STAU2_RAT	reviewed	Double-stranded RNA-binding protein Staufen homolog 2 (r-staufen protein)	Stau2	Rattus norvegicus (Rat)	571
Eftud2	A0A1W2Q6N7	A0A1W2Q6N7_RAT	unreviewed	Elongation factor Tu GTP-binding domain-containing 2 (Fragment)	Eftud2	Rattus norvegicus (Rat)	61
Eftud2	F1LM66	F1LM66_RAT	unreviewed	Elongation factor Tu GTP-binding domain-containing 2	Eftud2	Rattus norvegicus (Rat)	971
Eftud2	Q5EB83	Q5EB83_RAT	unreviewed	Eftud2 protein (Fragment)	Eftud2	Rattus norvegicus (Rat)	455
Rps8	B2RYR8	B2RYR8_RAT	unreviewed	40S ribosomal protein S8	Rps8 rCG_50492	Rattus norvegicus (Rat)	208
Rps8	P62243	RS8_RAT	reviewed	40S ribosomal protein S8	Rps8	Rattus norvegicus (Rat)	208
LOC100363452	M0R7Q5	M0R7Q5_RAT	unreviewed	40S ribosomal protein S8	LOC100363452	Rattus norvegicus (Rat)	208
LOC297756	Q6TXJ0	Q6TXJ0_RAT	unreviewed	40S ribosomal protein S8	LOC297756	Rattus norvegicus (Rat)	229
RGD1566369	D3ZIE1	D3ZIE1_RAT	unreviewed	40S ribosomal protein S8	RGD1566369	Rattus norvegicus (Rat)	208
Slc35e1	F1LSM2	F1LSM2_RAT	unreviewed	Solute carrier family 35 member E1	Slc35e1	Rattus norvegicus (Rat)	409
Slc35e1	P0C6B1	S35E1_RAT	reviewed	Solute carrier family 35 member E1	Slc35e1	Rattus norvegicus (Rat)	409
Dynlrb1	P62628	DLRB1_RAT	reviewed	Dynein light chain roadblock-type 1 (Bithoraxoid-like protein) (BLP) (robl/LC7-like protein) (Dynein light chain 2A, cytoplasmic) (Dynein-associated protein Km23)	Dynlrb1 Dncl2a Dnlc2a	Rattus norvegicus (Rat)	96
Rufy3	A0A0G2K6A9	A0A0G2K6A9_RAT	unreviewed	Protein RUFY3	Rufy3	Rattus norvegicus (Rat)	637
Rufy3	Q5FVJ0	RUFY3_RAT	reviewed	Protein RUFY3 (RUN and FYVE domain-containing protein 3) (Rap2-interacting protein x) (RIPx) (Single axon-regulated protein) (Singar)	Rufy3 Ripx	Rattus norvegicus (Rat)	469
Atf2	Q00969	ATF2_RAT	reviewed	Cyclic AMP-dependent transcription factor ATF-2 (cAMP-dependent transcription factor ATF-2) (EC 2.3.1.48) (Activating transcription factor 2) (cAMP response element-binding protein CRE-BP1)	Atf2	Rattus norvegicus (Rat)	487
Zfp354c	A0A0G2K9T7	A0A0G2K9T7_RAT	unreviewed	Zinc finger protein 354C	Zfp354c	Rattus norvegicus (Rat)	487
Zfp354c	G3V609	G3V609_RAT	unreviewed	Zinc finger protein 354C	Zfp354c rCG_35001	Rattus norvegicus (Rat)	560
Zfp354c,Znf354c	Q9EPU7	Z354C_RAT	reviewed	Zinc finger protein 354C (Protein AJ18)	Znf354c Zfp354c	Rattus norvegicus (Rat)	560
Champ1	B5DEG7	B5DEG7_RAT	unreviewed	Chromosome alignment maintaining phosphoprotein 1 (RCG43039, isoform CRA_b) (Zinc finger protein 828)	Champ1 Zfp828 rCG_43039	Rattus norvegicus (Rat)	801
Nudt21	B4F764	B4F764_RAT	unreviewed	Cleavage and polyadenylation specificity factor subunit 5	Nudt21 Cpsf5 rCG_39081	Rattus norvegicus (Rat)	227
Nudt21	Q4KM65	CPSF5_RAT	reviewed	Cleavage and polyadenylation specificity factor subunit 5 (Nucleoside diphosphate-linked moiety X motif 21) (Nudix motif 21) (Nudix hydrolase 21)	Nudt21 Cpsf5	Rattus norvegicus (Rat)	227
Snrpb	P17136	RSMB_RAT	reviewed	Small nuclear ribonucleoprotein-associated protein B (snRNP-B) (snRPB) (SM11) (Sm protein B) (Sm-B) (SmB)	Snrpb	Rattus norvegicus (Rat)	231
Snrpb	Q5XII7	Q5XII7_RAT	unreviewed	Small nuclear ribonucleoprotein-associated protein B (Snrpb protein)	Snrpb	Rattus norvegicus (Rat)	71
Snrpn	P63164	RSMN_RAT	reviewed	Small nuclear ribonucleoprotein-associated protein N (snRNP-N) (Sm protein D) (Sm-D) (Sm protein N) (Sm-N) (SmN)	Snrpn Smn	Rattus norvegicus (Rat)	240
Tubb5	P69897	TBB5_RAT	reviewed	Tubulin beta-5 chain	Tubb5	Rattus norvegicus (Rat)	444
Tubb5	Q6MFZ8	Q6MFZ8_RAT	unreviewed	RCG41803, isoform CRA_a (RT1 class I, N2) (RT1 class Ib, locus N2)	RT1-N2 2310ex4-5 2331ex4-5 2361ex4-5 Flot1 Gnl1 Kiaa1949 Rpl41-ps Rps2-ps1 Rps2-ps2 RT1-O2 RT1-O3 RT1-S2 RT1-S3 RT1-T24-1 RT1-T24-2 Tubb5 rCG_41803	Rattus norvegicus (Rat)	377
Tubb5	Q6MFZ9	Q6MFZ9_RAT	unreviewed	RT1 class I, S2 (RT1 class Ib, locus S2)	RT1-S2 2310ex4-5 2331ex4-5 2361ex4-5 Flot1 Gnl1 Kiaa1949 Rpl41-ps Rps2-ps1 Rps2-ps2 RT1-O2 RT1-O3 RT1-S3 RT1-T24-1 RT1-T24-2 Tubb5	Rattus norvegicus (Rat)	176
Tubb5	Q6MG00	Q6MG00_RAT	unreviewed	RT1 class I, O1	RT1-O1 2310ex4-5 2331ex4-5 2361ex4-5 Flot1 Gnl1 Kiaa1949 Rpl41-ps Rps2-ps1 Rps2-ps2 RT1-O RT1-O2 RT1-O3 RT1-S2 RT1-S3 RT1-T24-1 RT1-T24-2 Tubb5	Rattus norvegicus (Rat)	181
Tubb5	Q6MG01	Q6MG01_RAT	unreviewed	RT1 class I, N3 (RT1 class Ib gene, H2-TL-like, grc region (N3)) (RT1 class Ib, locus N3)	RT1-N3 2310ex4-5 2331ex4-5 2361ex4-5 Flot1 Gnl1 Kiaa1949 Rpl41-ps Rps2-ps1 Rps2-ps2 RT1-O2 RT1-O3 RT1-S2 RT1-S3 RT1-T24-1 RT1-T24-2 Tubb5	Rattus norvegicus (Rat)	393
Tubb5	Q6MG05	Q6MG05_RAT	unreviewed	RT1 class I, T24, gene 1 (RT1 class I, locus T24, gene 1)	RT1-T24-1 2310ex4-5 2331ex4-5 2361ex4-5 Flot1 Gnl1 Kiaa1949 Rpl41-ps Rps2-ps1 Rps2-ps2 RT1-O2 RT1-O3 RT1-S2 RT1-S3 RT1-T24-2 Tubb5	Rattus norvegicus (Rat)	330
Tubb5	Q6MG10	Q6MG10_RAT	unreviewed	Mitochondrial ribosomal protein S18B	Mrps18b 2310ex4-5 2331ex4-5 2361ex4-5 Flot1 Gnl1 Kiaa1949 Rpl41-ps Rps2-ps1 Rps2-ps2 RT1-O2 RT1-O3 RT1-S2 RT1-S3 RT1-T24-1 RT1-T24-2 Tubb5	Rattus norvegicus (Rat)	253
Tubb5	Q6MG13	Q6MG13_RAT	unreviewed	DEAD/H (Asp-Glu-Ala-Asp/His) box polypeptide 16 (DEAH (Asp-Glu-Ala-His) box polypeptide 16) (DEAH-box helicase 16)	Dhx16 2310ex4-5 2331ex4-5 2361ex4-5 Ddx16 Flot1 Gnl1 Kiaa1949 Rpl41-ps Rps2-ps1 Rps2-ps2 RT1-O2 RT1-O3 RT1-S2 RT1-S3 RT1-T24-1 RT1-T24-2 Tubb5 rCG_41808	Rattus norvegicus (Rat)	1044
Tubb5	Q6MG18	Q6MG18_RAT	unreviewed	Immediate early response 3 (Immediate early response 3, isoform CRA_a)	Ier3 2310ex4-5 2331ex4-5 2361ex4-5 Flot1 Gnl1 Kiaa1949 Rpl41-ps Rps2-ps1 Rps2-ps2 RT1-O2 RT1-O3 RT1-S2 RT1-S3 RT1-T24-1 RT1-T24-2 Tubb5 rCG_41772	Rattus norvegicus (Rat)	160
Arglu1	A0A0G2K141	A0A0G2K141_RAT	unreviewed	Arginine and glutamate-rich protein 1	Arglu1	Rattus norvegicus (Rat)	38
Arglu1	Q5BJT0	ARGL1_RAT	reviewed	Arginine and glutamate-rich protein 1	Arglu1	Rattus norvegicus (Rat)	271
Eif4e	A0A1W2Q627	A0A1W2Q627_RAT	unreviewed	Eukaryotic translation initiation factor 4E	Eif4e	Rattus norvegicus (Rat)	218
Eif4e	P63074	IF4E_RAT	reviewed	Eukaryotic translation initiation factor 4E (eIF-4E) (eIF4E) (eIF-4F 25 kDa subunit) (mRNA cap-binding protein)	Eif4e	Rattus norvegicus (Rat)	217
H1fx	D3ZIX4	D3ZIX4_RAT	unreviewed	H1 histone family, member X	H1fx	Rattus norvegicus (Rat)	192
Spen	F1M455	F1M455_RAT	unreviewed	Spen family transcriptional repressor	Spen	Rattus norvegicus (Rat)	3584
Spen	F1M816	F1M816_RAT	unreviewed	RCG30673 (Spen family transcriptional repressor)	Spen LOC100365546 rCG_30673	Rattus norvegicus (Rat)	3563
Zfr2	D4A148	D4A148_RAT	unreviewed	Zinc finger RNA-binding protein 2	Zfr2	Rattus norvegicus (Rat)	819
Mybbp1a	O35821	MBB1A_RAT	reviewed	Myb-binding protein 1A (PAR-interacting protein) (PIP)	Mybbp1a	Rattus norvegicus (Rat)	1344
Med1	D3ZRN2	D3ZRN2_RAT	unreviewed	Mediator of RNA polymerase II transcription subunit 1 (Mediator complex subunit 1)	Med1 RGD1559552_predicted rCG_35233	Rattus norvegicus (Rat)	1567
Dhx9	D4A9D6	D4A9D6_RAT	unreviewed	DEAH (Asp-Glu-Ala-His) box polypeptide 9 (Predicted) (DExH-box helicase 9)	Dhx9 Dhx9_predicted rCG_46521	Rattus norvegicus (Rat)	1174
Ipo9	D4A857	D4A857_RAT	unreviewed	Importin 9 (Importin 9 (Predicted))	Ipo9 Ipo9_predicted rCG_46187	Rattus norvegicus (Rat)	1041
Sp4	Q63158	Q63158_RAT	unreviewed	RCG21090 (Sp4 transcription factor) (Zinc finger protein)	Sp4 HF-1b rCG_21090	Rattus norvegicus (Rat)	783
Tuba1a	P68370	TBA1A_RAT	reviewed	Tubulin alpha-1A chain (Alpha-tubulin 1) (Tubulin alpha-1 chain) [Cleaved into: Detyrosinated tubulin alpha-1A chain]	Tuba1a Tuba1	Rattus norvegicus (Rat)	451
Tuba1b	Q6P9V9	TBA1B_RAT	reviewed	Tubulin alpha-1B chain (Alpha-tubulin 2) (Tubulin alpha-2 chain) [Cleaved into: Detyrosinated tubulin alpha-1B chain]	Tuba1b Tuba2	Rattus norvegicus (Rat)	451
Tuba1c	Q6AYZ1	TBA1C_RAT	reviewed	Tubulin alpha-1C chain (Alpha-tubulin 6) (Tubulin alpha-6 chain) [Cleaved into: Detyrosinated tubulin alpha-1C chain]	Tuba1c Tuba6	Rattus norvegicus (Rat)	449
Tuba3a	Q68FR8	TBA3_RAT	reviewed	Tubulin alpha-3 chain (Alpha-tubulin 3) [Cleaved into: Detyrosinated tubulin alpha-3 chain]	Tuba3a Tuba3; Tuba3b Tuba3	Rattus norvegicus (Rat)	450
Hnrnpab	Q9QX80	Q9QX80_RAT	unreviewed	CArG-binding factor A (Heterogeneous nuclear ribonucleoprotein A/B) (Hnrpab protein) (RCG34663, isoform CRA_b) (Type A/B hnRNP p38 (Heterogeneous nuclear ribonucleoprotein))	Hnrnpab Cbfa Hnrpab LOC103689931 rCG_34663	Rattus norvegicus (Rat)	285
Hnrnpab	Q9QX81	Q9QX81_RAT	unreviewed	Heterogeneous nuclear ribonucleoprotein A/B (RCG34663, isoform CRA_a) (Type A/B hnRNP p40 (Heterogeneous nuclear ribonucleoprotein))	Hnrnpab LOC103689931 rCG_34663	Rattus norvegicus (Rat)	332
alf-c1	O88311	O88311_RAT	unreviewed	AlF-C1	alf-c1	Rattus norvegicus (Rat)	331
Ywhaz	A0A0G2JV65	A0A0G2JV65_RAT	unreviewed	14-3-3 protein zeta/delta	Ywhaz	Rattus norvegicus (Rat)	256
Ywhaz	P63102	1433Z_RAT	reviewed	14-3-3 protein zeta/delta (Mitochondrial import stimulation factor S1 subunit) (Protein kinase C inhibitor protein 1) (KCIP-1)	Ywhaz Msfs1	Rattus norvegicus (Rat)	245
Rxfp2	Q5ECL0	Q5ECL0_RAT	unreviewed	Leucine-rich repeat-containing G protein-coupled receptor 8 (Relaxin family peptide receptor 2)	Rxfp2 Lgr8	Rattus norvegicus (Rat)	737
Epb41l3	A0A0G2K1Q9	A0A0G2K1Q9_RAT	unreviewed	Erythrocyte membrane protein band 4.1-like 3 (Erythrocyte protein band 4.1-like 3, isoform CRA_e)	Epb41l3 Epb4.1l3 rCG_35644	Rattus norvegicus (Rat)	923
Epb41l3	A3E0T0	A3E0T0_RAT	unreviewed	Erythrocyte membrane protein band 4.1-like 3 (Erythrocyte protein band 4.1-like 3)	Epb41l3 Epb4.1l3	Rattus norvegicus (Rat)	870
Epb41l3	G3V874	G3V874_RAT	unreviewed	Erythrocyte membrane protein band 4.1-like 3 (Erythrocyte protein band 4.1-like 3, isoform CRA_b)	Epb41l3 Epb4.1l3 rCG_35644	Rattus norvegicus (Rat)	963
Epb41l3	Q9JMB3	Q9JMB3_RAT	unreviewed	Erythrocyte membrane protein band 4.1-like 3 (Erythrocyte protein band 4.1-like 3, isoform CRA_d) (Type II brain 4.1)	Epb41l3 Epb4.1l3 rCG_35644	Rattus norvegicus (Rat)	1105
Prr36	D3ZPT0	D3ZPT0_RAT	unreviewed	Proline-rich 36	Prr36 RGD1566084	Rattus norvegicus (Rat)	1050
Prr36	D3ZUH5	D3ZUH5_RAT	unreviewed	Proline-rich 36	Prr36 RGD1566084	Rattus norvegicus (Rat)	1079
Srsf5	Q09167	SRSF5_RAT	reviewed	Serine/arginine-rich splicing factor 5 (Delayed-early protein HRS) (Insulin-induced growth response protein CL-4) (Pre-mRNA-splicing factor SRP40) (Splicing factor, arginine/serine-rich 5)	Srsf5 Cl-4 Hrs Sfrs5	Rattus norvegicus (Rat)	269
Fmr1	A0A067XMK2	A0A067XMK2_RAT	unreviewed	FMRP isoform 1 (Fragment)	Fmr1	Rattus norvegicus (Rat)	136
Fmr1	A0A067XMN7	A0A067XMN7_RAT	unreviewed	FMRP isoform 1 (Fragment)	Fmr1	Rattus norvegicus (Rat)	84
Fmr1	A0A067XMS9	A0A067XMS9_RAT	unreviewed	FMRP isoform 1 (Fragment)	Fmr1	Rattus norvegicus (Rat)	67
Fmr1	A0A067XMV0	A0A067XMV0_RAT	unreviewed	FMRP isoform 2 (Fragment)	Fmr1	Rattus norvegicus (Rat)	87
Fmr1	A0A067XMV1	A0A067XMV1_RAT	unreviewed	FMRP isoform 1 (Fragment)	Fmr1	Rattus norvegicus (Rat)	96
Fmr1	A0A067XNH0	A0A067XNH0_RAT	unreviewed	FMRP isoform 1 (Fragment)	Fmr1	Rattus norvegicus (Rat)	84
Fmr1	A0A0G2JZV8	A0A0G2JZV8_RAT	unreviewed	Synaptic functional regulator FMR1	Fmr1	Rattus norvegicus (Rat)	614
Fmr1	Q6GWE1	Q6GWE1_RAT	unreviewed	Fragile X mental retardation-1 protein (Fragment)	Fmr1	Rattus norvegicus (Rat)	17
Fmr1	Q80WE1	FMR1_RAT	reviewed	Synaptic functional regulator FMR1 (Fragile X mental retardation protein 1 homolog) (FMRP) (Protein FMR-1)	Fmr1	Rattus norvegicus (Rat)	593
Mnt	A0A0U1RRY7	A0A0U1RRY7_RAT	unreviewed	MAX network transcriptional repressor	Mnt	Rattus norvegicus (Rat)	590
Mnt	D3ZF98	D3ZF98_RAT	unreviewed	MAX network transcriptional repressor	Mnt	Rattus norvegicus (Rat)	424
Ldb1	A0A0G2JVQ2	A0A0G2JVQ2_RAT	unreviewed	LIM domain-binding 1	Ldb1	Rattus norvegicus (Rat)	411
Ldb1	B2RYF3	B2RYF3_RAT	unreviewed	Ldb1 protein (Fragment)	Ldb1	Rattus norvegicus (Rat)	467
Ldb1	D3ZT89	D3ZT89_RAT	unreviewed	LIM domain binding 1 (Predicted) (LIM domain-binding 1)	Ldb1 Ldb1_predicted rCG_57539	Rattus norvegicus (Rat)	375
Son	E9PTE1	E9PTE1_RAT	unreviewed	Son DNA-binding protein	Son	Rattus norvegicus (Rat)	2323
Son	F1MAQ7	F1MAQ7_RAT	unreviewed	Son DNA-binding protein	Son	Rattus norvegicus (Rat)	2446
Son	Q6PDU3	Q6PDU3_RAT	unreviewed	Son protein (Fragment)	Son	Rattus norvegicus (Rat)	113
Leo1	Q641X2	LEO1_RAT	reviewed	RNA polymerase-associated protein LEO1	Leo1	Rattus norvegicus (Rat)	678
Cnbp	P62634	CNBP_RAT	reviewed	Cellular nucleic acid-binding protein (CNBP) (Zinc finger protein 9)	Cnbp Znf9	Rattus norvegicus (Rat)	177
Cnbp	Q4AE93	Q4AE93_RAT	unreviewed	Cellular nucleic acid binding protein (Fragment)	CNBP	Rattus norvegicus (Rat)	24
Luc7l3	D3ZFB2	D3ZFB2_RAT	unreviewed	LUC7-like 3 pre-mRNA-splicing factor (Similar to cisplatin resistance-associated overexpressed protein (Predicted))	Luc7l3 RGD1307981_predicted rCG_33013	Rattus norvegicus (Rat)	491
LOC100359503	A0A0A0MY14	A0A0A0MY14_RAT	unreviewed	Ribosomal protein S28-like	LOC100359503	Rattus norvegicus (Rat)	69
Rps28	P62859	RS28_RAT	reviewed	40S ribosomal protein S28	Rps28	Rattus norvegicus (Rat)	69
Polb	P06766	DPOLB_RAT	reviewed	DNA polymerase beta (EC 2.7.7.7) (EC 4.2.99.-)	Polb	Rattus norvegicus (Rat)	335
Polb	Q64619	Q64619_RAT	unreviewed	Polymerase-beta (EC 2.7.7.7) (Fragment)	polb	Rattus norvegicus (Rat)	20
Glrx3	A0A0G2K5P8	A0A0G2K5P8_RAT	unreviewed	Glutaredoxin-3	Glrx3	Rattus norvegicus (Rat)	287
Glrx3	Q9JLZ1	GLRX3_RAT	reviewed	Glutaredoxin-3 (PKC-interacting cousin of thioredoxin) (PICOT) (PKC-theta-interacting protein) (PKCq-interacting protein) (Thioredoxin-like protein 2)	Glrx3 Picot Txnl2	Rattus norvegicus (Rat)	337
Dpf2	A0A0G2K948	A0A0G2K948_RAT	unreviewed	Double PHD fingers 2	Dpf2	Rattus norvegicus (Rat)	405
Dpf2	B2RYI3	B2RYI3_RAT	unreviewed	Dpf2 protein (Fragment)	Dpf2	Rattus norvegicus (Rat)	390
Dpf2	G3V8U3	G3V8U3_RAT	unreviewed	D4, zinc and double PHD fingers family 2 (Predicted) (Double PHD fingers 2)	Dpf2 Dpf2_predicted rCG_48464	Rattus norvegicus (Rat)	391
Phf2	A0A0G2KAI2	A0A0G2KAI2_RAT	unreviewed	PHD finger protein 2	Phf2	Rattus norvegicus (Rat)	1073
Phf2	F1LWX5	F1LWX5_RAT	unreviewed	PHD finger protein 2 (PHD finger protein 2 (Predicted))	Phf2 Phf2_predicted rCG_44225	Rattus norvegicus (Rat)	979
Phf8	D4AD31	D4AD31_RAT	unreviewed	PHD finger protein 8 (RCG38940)	Phf8 rCG_38940	Rattus norvegicus (Rat)	1023
Nfic	O70188	O70188_RAT	unreviewed	Nuclear factor 1	Nfic NF1-C	Rattus norvegicus (Rat)	439
Nfic	Q9QY87	Q9QY87_RAT	unreviewed	Nuclear factor I-C (Fragment)	NFIC	Rattus norvegicus (Rat)	144
Rpl27a	P18445	RL27A_RAT	reviewed	60S ribosomal protein L27a	Rpl27a	Rattus norvegicus (Rat)	148
Nup153	G3V662	G3V662_RAT	unreviewed	Nuclear pore complex protein Nup153 (Nucleoporin 153, isoform CRA_b)	Nup153 rCG_44020	Rattus norvegicus (Rat)	1468
Nup153	P49791	NU153_RAT	reviewed	Nuclear pore complex protein Nup153 (153 kDa nucleoporin) (Nucleoporin Nup153)	Nup153	Rattus norvegicus (Rat)	1468
Nup153	Q5XFX2	Q5XFX2_RAT	unreviewed	Nup153 protein (Fragment)	Nup153	Rattus norvegicus (Rat)	575
Rbm3	G3V6P6	G3V6P6_RAT	unreviewed	RNA binding motif protein 3, isoform CRA_a (RNA-binding protein 3)	Rbm3 rCG_22828	Rattus norvegicus (Rat)	156
Rbm3	Q5PPI5	Q5PPI5_RAT	unreviewed	RNA-binding protein 3 (Rbm3 protein)	Rbm3	Rattus norvegicus (Rat)	148
Rbm3	Q925G0	RBM3_RAT	reviewed	RNA-binding protein 3 (RNA-binding motif protein 3)	Rbm3	Rattus norvegicus (Rat)	155
Pdcd11	D3ZNI3	D3ZNI3_RAT	unreviewed	Programmed cell death 11	Pdcd11	Rattus norvegicus (Rat)	1876
Dpysl4	F1LNT0	F1LNT0_RAT	unreviewed	Dihydropyrimidinase-related protein 4	Dpysl4	Rattus norvegicus (Rat)	572
Dpysl4	Q62951	DPYL4_RAT	reviewed	Dihydropyrimidinase-related protein 4 (DRP-4) (Collapsin response mediator protein 3) (CRMP-3) (UNC33-like phosphoprotein 4) (ULIP-4) (Fragment)	Dpysl4 Crmp3 Ulip4	Rattus norvegicus (Rat)	564
Rtcb	Q6AYT3	RTCB_RAT	reviewed	RNA-splicing ligase RtcB homolog (EC 6.5.1.8) (3'-phosphate/5'-hydroxy nucleic acid ligase) (p55)	Rtcb	Rattus norvegicus (Rat)	505
Rpl8	P62919	RL8_RAT	reviewed	60S ribosomal protein L8	Rpl8	Rattus norvegicus (Rat)	257
Usp5	D3ZVQ0	D3ZVQ0_RAT	unreviewed	Ubiquitin carboxyl-terminal hydrolase (EC 3.4.19.12)	Usp5 Usp5_predicted rCG_29800	Rattus norvegicus (Rat)	858
Nacad	F1M6E5	F1M6E5_RAT	unreviewed	NAC alpha domain-containing	Nacad	Rattus norvegicus (Rat)	1416
Nacad	Q5BJV5	Q5BJV5_RAT	unreviewed	Nacad protein (Fragment)	Nacad	Rattus norvegicus (Rat)	588
Eif4g2	F1LN59	F1LN59_RAT	unreviewed	Eukaryotic translation initiation factor 4, gamma 2	Eif4g2	Rattus norvegicus (Rat)	906
Eif4g2	Q1RP76	Q1RP76_RAT	unreviewed	ZH8 protein	Eif4g2 ZH8	Rattus norvegicus (Rat)	412
Eif4g2	Q5BJU2	Q5BJU2_RAT	unreviewed	Eif4g2 protein	Eif4g2	Rattus norvegicus (Rat)	426
Brd3	B5DF71	B5DF71_RAT	unreviewed	Brd3 protein (Bromodomain containing 3 (Predicted), isoform CRA_a) (Bromodomain-containing 3)	Brd3 Brd3_predicted rCG_45462	Rattus norvegicus (Rat)	742
Brd3	D3ZWU1	D3ZWU1_RAT	unreviewed	Bromodomain containing 3 (Predicted), isoform CRA_b (Bromodomain-containing 3)	Brd3 Brd3_predicted rCG_45462	Rattus norvegicus (Rat)	725
Ddx6	D3ZD73	D3ZD73_RAT	unreviewed	DEAD-box helicase 6 (RCG58047)	Ddx6 rCG_58047	Rattus norvegicus (Rat)	483
Ddx49	B0BNK0	B0BNK0_RAT	unreviewed	Ddx49 protein	Ddx49	Rattus norvegicus (Rat)	480
Ddx49	E9PTF0	E9PTF0_RAT	unreviewed	DEAD-box helicase 49	Ddx49	Rattus norvegicus (Rat)	480
Alyref	D3ZXH7	D3ZXH7_RAT	unreviewed	Aly/REF export factor (RCG32827, isoform CRA_a)	Alyref Thoc4 rCG_32827	Rattus norvegicus (Rat)	189
Rpl26	G3V6I9	G3V6I9_RAT	unreviewed	60S ribosomal protein L26 (RCG33968, isoform CRA_a)	Rpl26 rCG_33968	Rattus norvegicus (Rat)	145
Rpl26	P12749	RL26_RAT	reviewed	60S ribosomal protein L26	Rpl26	Rattus norvegicus (Rat)	145
LOC688981	D3ZSF2	D3ZSF2_RAT	unreviewed	Similar to 60S ribosomal protein L26 (Silica-induced gene 20 protein) (SIG-20)	LOC688981 LOC100363938	Rattus norvegicus (Rat)	145
Add1	A0A0G2JSM7	A0A0G2JSM7_RAT	unreviewed	Adducin 1 (Alpha), isoform CRA_b (Alpha-adducin)	Add1 rCG_36195	Rattus norvegicus (Rat)	735
Add1	D3ZZ99	D3ZZ99_RAT	unreviewed	Alpha-adducin	Add1	Rattus norvegicus (Rat)	678
Add1	Q63028	ADDA_RAT	reviewed	Alpha-adducin (Erythrocyte adducin subunit alpha)	Add1	Rattus norvegicus (Rat)	735
Ss18l1	Q91XJ0	CREST_RAT	reviewed	Calcium-responsive transcription coactivator (SS18-like protein 1)	Ss18l1 Crest	Rattus norvegicus (Rat)	401
Cstf2	A0A0G2JWP1	A0A0G2JWP1_RAT	unreviewed	Cleavage stimulation factor subunit 2	Cstf2	Rattus norvegicus (Rat)	525
Cstf2	A0A0G2K6F9	A0A0G2K6F9_RAT	unreviewed	Cleavage stimulation factor subunit 2	Cstf2	Rattus norvegicus (Rat)	575
Cstf2	B4F7F1	B4F7F1_RAT	unreviewed	Cleavage stimulation factor subunit 2 (Cstf2 protein)	Cstf2	Rattus norvegicus (Rat)	575
Zfp37	A0A096MJ58	A0A096MJ58_RAT	unreviewed	Zinc finger protein 37 (Fragment)	Zfp37	Rattus norvegicus (Rat)	81
Zfp37	O88553	ZFP37_RAT	reviewed	Zinc finger protein 37 (Zfp-37)	Zfp37	Rattus norvegicus (Rat)	601
Pou6f2	A0A097ZIC4	A0A097ZIC4_RAT	unreviewed	POU domain protein	POU6F2	Rattus norvegicus (Rat)	684
Pou6f2	A1A5R6	A1A5R6_RAT	unreviewed	LOC681092 protein	Pou6f2 LOC681092	Rattus norvegicus (Rat)	475
Myh9	G3V6P7	G3V6P7_RAT	unreviewed	Myosin, heavy polypeptide 9, non-muscle (Myosin-9)	Myh9 Myh9l1 rCG_59912	Rattus norvegicus (Rat)	1960
Myh9	Q62812	MYH9_RAT	reviewed	Myosin-9 (Cellular myosin heavy chain, type A) (Myosin heavy chain 9) (Myosin heavy chain, non-muscle IIa) (Non-muscle myosin heavy chain A) (NMMHC-A) (Non-muscle myosin heavy chain IIa) (NMMHC II-a) (NMMHC-IIA)	Myh9	Rattus norvegicus (Rat)	1961
Hk1	M0RAQ6	M0RAQ6_RAT	unreviewed	Hexokinase-1	Hk1	Rattus norvegicus (Rat)	893
Hk1	O35917	O35917_RAT	unreviewed	Type I hexokinase (Fragment)	HK1	Rattus norvegicus (Rat)	14
Hk1	O35918	O35918_RAT	unreviewed	Phosphotransferase (EC 2.7.1.-) (Fragment)	HK1	Rattus norvegicus (Rat)	38
Hk1	P05708	HXK1_RAT	reviewed	Hexokinase-1 (EC 2.7.1.1) (Brain form hexokinase) (Hexokinase type I) (HK I) (Hexokinase-A)	Hk1	Rattus norvegicus (Rat)	918
Dpf1	A0A0H2UHS4	A0A0H2UHS4_RAT	unreviewed	Zinc finger protein neuro-d4	Dpf1	Rattus norvegicus (Rat)	387
Dpf1	B0K016	B0K016_RAT	unreviewed	D4, zinc and double PHD fingers family 1 (Neuronal d4 domain family member, isoform CRA_b)	Dpf1 Neud4 rCG_54642	Rattus norvegicus (Rat)	332
Dpf1	P56163	DPF1_RAT	reviewed	Zinc finger protein neuro-d4 (BRG1-associated factor 45B) (BAF45B) (D4, zinc and double PHD fingers family 1)	Dpf1 Baf45b Neud4	Rattus norvegicus (Rat)	397
U2surp	D3ZAI0	D3ZAI0_RAT	unreviewed	U2 snRNP-associated SURP domain-containing	U2surp	Rattus norvegicus (Rat)	1029
U2surp	D4A4B4	D4A4B4_RAT	unreviewed	U2 snRNP-associated SURP domain-containing	U2surp	Rattus norvegicus (Rat)	985
Tra2b	P62997	TRA2B_RAT	reviewed	Transformer-2 protein homolog beta (TRA-2 beta) (TRA2-beta) (RA301) (Splicing factor, arginine/serine-rich 10) (Transformer-2 protein homolog B)	Tra2b Sfrs10	Rattus norvegicus (Rat)	288
Cpsf3	G3V6W7	G3V6W7_RAT	unreviewed	Cleavage and polyadenylation specificity factor 3, isoform CRA_a (Cleavage and polyadenylation-specific factor 3)	Cpsf3 rCG_62142	Rattus norvegicus (Rat)	685
Cpsf3	Q499P4	Q499P4_RAT	unreviewed	Cleavage and polyadenylation specificity factor 3	Cpsf3	Rattus norvegicus (Rat)	685
Prkra	G3V7J2	G3V7J2_RAT	unreviewed	Interferon-inducible double-stranded RNA-dependent protein kinase activator A (Protein kinase, interferon inducible double stranded RNA dependent activator, isoform CRA_b)	Prkra rCG_27414	Rattus norvegicus (Rat)	313
Prkra	Q4V8C7	PRKRA_RAT	reviewed	Interferon-inducible double-stranded RNA-dependent protein kinase activator A (Protein activator of the interferon-induced protein kinase) (Protein kinase, interferon-inducible double-stranded RNA-dependent activator)	Prkra	Rattus norvegicus (Rat)	313
Hist1h1a	D4A3K5	H11_RAT	reviewed	Histone H1.1 (Histone H1a)	H1-1 Hist1h1a	Rattus norvegicus (Rat)	214
Sf3b3	B5DF12	B5DF12_RAT	unreviewed	Sf3b3 protein (Fragment)	Sf3b3	Rattus norvegicus (Rat)	908
Sf3b3	E9PT66	E9PT66_RAT	unreviewed	Splicing factor 3b, subunit 3	Sf3b3	Rattus norvegicus (Rat)	1217
Ccdc177	D4A8V2	D4A8V2_RAT	unreviewed	Coiled-coil domain-containing 177	Ccdc177	Rattus norvegicus (Rat)	702
Serbp1	Q6AXS5	PAIRB_RAT	reviewed	Plasminogen activator inhibitor 1 RNA-binding protein (PAI1 RNA-binding protein 1) (PAI-RBP1) (RDA288) (SERPINE1 mRNA-binding protein 1)	Serbp1 Pairbp1 Rda288	Rattus norvegicus (Rat)	407
Armcx2	Q642B5	Q642B5_RAT	unreviewed	Armadillo repeat-containing, X-linked 2	Armcx2 rCG_38042	Rattus norvegicus (Rat)	770
Ywhae	P62260	1433E_RAT	reviewed	14-3-3 protein epsilon (14-3-3E) (Mitochondrial import stimulation factor L subunit) (MSF L)	Ywhae	Rattus norvegicus (Rat)	255
Tpr	F1MA98	TPR_RAT	reviewed	Nucleoprotein TPR (Megator) (NPC-associated intranuclear protein) (Translocated promoter region protein)	Tpr	Rattus norvegicus (Rat)	2360
Tpr	Q80UF5	Q80UF5_RAT	unreviewed	PP5-TPR variant (Fragment)	tpr	Rattus norvegicus (Rat)	126
Coro1b	G3V940	G3V940_RAT	unreviewed	Coronin	Coro1b rCG_48535	Rattus norvegicus (Rat)	484
Coro1b	O89046	COR1B_RAT	reviewed	Coronin-1B (Coronin-2)	Coro1b	Rattus norvegicus (Rat)	484
Pafah1b1	P63004	LIS1_RAT	reviewed	Platelet-activating factor acetylhydrolase IB subunit alpha (Lissencephaly-1 protein) (LIS-1) (PAF acetylhydrolase 45 kDa subunit) (PAF-AH 45 kDa subunit) (PAF-AH alpha) (PAFAH alpha)	Pafah1b1 Lis-1 Lis1 Pafaha	Rattus norvegicus (Rat)	410
Dnajc17	D3ZSC8	DJC17_RAT	reviewed	DnaJ homolog subfamily C member 17	Dnajc17	Rattus norvegicus (Rat)	303
Nup214	D4ACK1	D4ACK1_RAT	unreviewed	Nucleoporin 214 (Fragment)	Nup214	Rattus norvegicus (Rat)	1790
Nup214	M0RBV9	M0RBV9_RAT	unreviewed	Nucleoporin 214	Nup214	Rattus norvegicus (Rat)	279
Ubb	P0CG51	UBB_RAT	reviewed	Polyubiquitin-B [Cleaved into: Ubiquitin]	Ubb	Rattus norvegicus (Rat)	305
Uba52	P62986	RL40_RAT	reviewed	Ubiquitin-60S ribosomal protein L40 (Ubiquitin A-52 residue ribosomal protein fusion product 1) [Cleaved into: Ubiquitin; 60S ribosomal protein L40 (CEP52)]	Uba52 Ubcep2	Rattus norvegicus (Rat)	128
Uba52	Q6P7R7	Q6P7R7_RAT	unreviewed	Ubiquitin A-52 residue ribosomal protein fusion product 1 (Ubiquitin A-52 residue ribosomal protein fusion product 1, isoform CRA_a)	Uba52 rCG_38638	Rattus norvegicus (Rat)	128
Rps27a	P62982	RS27A_RAT	reviewed	Ubiquitin-40S ribosomal protein S27a (Ubiquitin carboxyl extension protein 80) [Cleaved into: Ubiquitin; 40S ribosomal protein S27a]	Rps27a Uba80 Ubcep1	Rattus norvegicus (Rat)	156
Rps27a	Q6PED0	Q6PED0_RAT	unreviewed	RCG23287, isoform CRA_a (Ribosomal protein S27a)	Rps27a Rps27a-ps1 rCG_23287	Rattus norvegicus (Rat)	156
Ubc	F1LML2	F1LML2_RAT	unreviewed	Polyubiquitin-C	Ubc	Rattus norvegicus (Rat)	810
Ubc	Q5FWT0	Q5FWT0_RAT	unreviewed	Ubc protein (Fragment)	Ubc	Rattus norvegicus (Rat)	656
Ubc	Q63429	UBC_RAT	reviewed	Polyubiquitin-C [Cleaved into: Ubiquitin; Ubiquitin-related]	Ubc	Rattus norvegicus (Rat)	810
Ubc	Q63653	Q63653_RAT	unreviewed	Polyubiquitin (Fragment)	UBC	Rattus norvegicus (Rat)	18
Ubc	Q63654	Q63654_RAT	unreviewed	Polyubiquitin (Fragment)	UBC	Rattus norvegicus (Rat)	100
Smu1	G3V702	G3V702_RAT	unreviewed	Smu-1 suppressor of mec-8 and unc-52 homolog (C. elegans) (WD40 repeat-containing protein SMU1)	Smu1 rCG_54787	Rattus norvegicus (Rat)	513
Smu1	Q99M63	SMU1_RAT	reviewed	WD40 repeat-containing protein SMU1 (Brain-enriched WD repeat-containing protein) (Smu-1 suppressor of mec-8 and unc-52 protein homolog) [Cleaved into: WD40 repeat-containing protein SMU1, N-terminally processed]	Smu1 Bwd	Rattus norvegicus (Rat)	513
Zwint	Q8VIL3	ZWINT_RAT	reviewed	ZW10 interactor (SNAP25-interacting protein 30) (Scoilin) (ZW10-interacting protein 1) (Zwint-1)	Zwint Sip30	Rattus norvegicus (Rat)	266
Ruvbl1	P60123	RUVB1_RAT	reviewed	RuvB-like 1 (EC 3.6.4.12) (49 kDa TATA box-binding protein-interacting protein) (49 kDa TBP-interacting protein) (DNA helicase p50) (Pontin 52) (TIP49a)	Ruvbl1 Tip49 Tip49a	Rattus norvegicus (Rat)	456
Ptma	P06302	PTMA_RAT	reviewed	Prothymosin alpha [Cleaved into: Prothymosin alpha, N-terminally processed; Thymosin alpha]	Ptma	Rattus norvegicus (Rat)	112
Prrc2b	A0A0G2KAU9	A0A0G2KAU9_RAT	unreviewed	Proline-rich coiled-coil 2B	Prrc2b	Rattus norvegicus (Rat)	1476
Prrc2b	D3ZY45	D3ZY45_RAT	unreviewed	Proline-rich coiled-coil 2B	Prrc2b	Rattus norvegicus (Rat)	1330
Prrc2b	D3ZZ51	D3ZZ51_RAT	unreviewed	Proline-rich coiled-coil 2B	Prrc2b Bat2l	Rattus norvegicus (Rat)	2232
Iars	A0A0G2JVL8	A0A0G2JVL8_RAT	unreviewed	Isoleucyl-tRNA synthetase	Iars	Rattus norvegicus (Rat)	1254
Iars	F1LS86	F1LS86_RAT	unreviewed	Isoleucine-tRNA synthetase (Predicted) (Isoleucyl-tRNA synthetase)	Iars Iars_predicted rCG_44151	Rattus norvegicus (Rat)	1262
Iars	Q5BJR3	Q5BJR3_RAT	unreviewed	Iars protein (Fragment)	Iars	Rattus norvegicus (Rat)	286
Vdac2	P81155	VDAC2_RAT	reviewed	Voltage-dependent anion-selective channel protein 2 (VDAC-2) (B36-VDAC) (Outer mitochondrial membrane protein porin 2)	Vdac2	Rattus norvegicus (Rat)	295
Vdac3	A0A0G2JSR0	A0A0G2JSR0_RAT	unreviewed	Voltage-dependent anion-selective channel protein 3	Vdac3	Rattus norvegicus (Rat)	283
Vdac3	Q9R1Z0	VDAC3_RAT	reviewed	Voltage-dependent anion-selective channel protein 3 (VDAC-3) (rVDAC3) (Outer mitochondrial membrane protein porin 3)	Vdac3	Rattus norvegicus (Rat)	283
Hp	A0A0H2UHM3	A0A0H2UHM3_RAT	unreviewed	Haptoglobin	Hp	Rattus norvegicus (Rat)	346
Hp	P06866	HPT_RAT	reviewed	Haptoglobin (Liver regeneration-related protein LRRG173) [Cleaved into: Haptoglobin alpha chain; Haptoglobin beta chain]	Hp Ba1-647	Rattus norvegicus (Rat)	347
Smarcd1	D3ZBS9	D3ZBS9_RAT	unreviewed	SWI/SNF related, matrix associated, actin dependent regulator of chromatin, subfamily d, member 1 (Predicted) (SWI/SNF-related, matrix-associated, actin-dependent regulator of chromatin, subfamily d, member 1)	Smarcd1 Smarcd1_predicted rCG_50837	Rattus norvegicus (Rat)	515
Cct4	Q7TPB1	TCPD_RAT	reviewed	T-complex protein 1 subunit delta (TCP-1-delta) (CCT-delta)	Cct4	Rattus norvegicus (Rat)	539
Calm2	D4ABV5	D4ABV5_RAT	unreviewed	Calmodulin-2	Calm2	Rattus norvegicus (Rat)	149
Calm2	P0DP30	CALM2_RAT	reviewed	Calmodulin-2	Calm2 Cam2 Camb CaMII	Rattus norvegicus (Rat)	149
Tmod2	P70566	TMOD2_RAT	reviewed	Tropomodulin-2 (Neuronal tropomodulin) (N-Tmod)	Tmod2 Ntmod	Rattus norvegicus (Rat)	351
Jund	P52909	JUND_RAT	reviewed	Transcription factor jun-D	Jund Jun-d	Rattus norvegicus (Rat)	341
Zc2hc1a	A0A0G2K782	A0A0G2K782_RAT	unreviewed	Zinc finger, C2HC-type-containing 1A	Zc2hc1a	Rattus norvegicus (Rat)	324
Zc2hc1a	B5DF95	B5DF95_RAT	unreviewed	Family with sequence similarity 164, member A (Similar to RIKEN cDNA 3110050N22 (Predicted)) (Zinc finger, C2HC-type-containing 1A)	Zc2hc1a Fam164a RGD1311970_predicted rCG_41298	Rattus norvegicus (Rat)	324
Snapin	P60192	SNAPN_RAT	reviewed	SNARE-associated protein Snapin (Biogenesis of lysosome-related organelles complex 1 subunit 7) (BLOC-1 subunit 7) (Synaptosomal-associated protein 25-binding protein) (SNAP-associated protein)	Snapin Bloc1s7 Snap25bp Snapap	Rattus norvegicus (Rat)	136
Snapin	Q4KM25	Q4KM25_RAT	unreviewed	SNAP-associated protein (SNAP-associated protein, isoform CRA_b)	Snapin Snapap rCG_62656	Rattus norvegicus (Rat)	82
Ebf1	A0A096MIU2	A0A096MIU2_RAT	unreviewed	Transcription factor COE1	Ebf1	Rattus norvegicus (Rat)	171
Ebf1	A0A096MK03	A0A096MK03_RAT	unreviewed	Transcription factor COE1	Ebf1	Rattus norvegicus (Rat)	159
Ebf1	M0RCU9	M0RCU9_RAT	unreviewed	Transcription factor COE1	Ebf1	Rattus norvegicus (Rat)	406
Ebf1	Q63398	COE1_RAT	reviewed	Transcription factor COE1 (O/E-1) (OE-1) (Early B-cell factor) (Olf-1) (Olfactory neuronal transcription factor)	Ebf1 Coe1 Ebf Olf1	Rattus norvegicus (Rat)	584
Ino80c	Q5BJY3	IN80C_RAT	reviewed	INO80 complex subunit C	Ino80c	Rattus norvegicus (Rat)	191
Dnajc8	A0A0G2K751	A0A0G2K751_RAT	unreviewed	DnaJ homolog subfamily C member 8	Dnajc8	Rattus norvegicus (Rat)	277
Dnajc8	Q642C0	DNJC8_RAT	reviewed	DnaJ homolog subfamily C member 8	Dnajc8	Rattus norvegicus (Rat)	253
Tial1	Q5BJN3	Q5BJN3_RAT	unreviewed	Tia1 cytotoxic granule-associated RNA-binding protein-like 1 (Tial1 cytotoxic granule-associated RNA binding protein-like 1 (Mapped), isoform CRA_a)	Tial1 Tial1_mapped rCG_40458	Rattus norvegicus (Rat)	392
Npap60	Q6AYL1	Q6AYL1_RAT	unreviewed	Npap60 protein (RCG56225)	Npap60 LOC500265 rCG_56225	Rattus norvegicus (Rat)	436
Npap60,Nup50	G3V7R1	G3V7R1_RAT	unreviewed	Nuclear pore complex protein Nup50 (RCG60197, isoform CRA_a)	Nup50 Npap60 rCG_60197	Rattus norvegicus (Rat)	467
Npap60,Nup50	O08587	NUP50_RAT	reviewed	Nuclear pore complex protein Nup50 (50 kDa nucleoporin) (Nuclear pore-associated protein 60 kDa-like) (Nucleoporin Nup50)	Nup50 Npap60	Rattus norvegicus (Rat)	467
Rps21	A0A0G2JXC3	A0A0G2JXC3_RAT	unreviewed	40S ribosomal protein S21	Rps21 rCG_38440	Rattus norvegicus (Rat)	81
Rps21	P05765	RS21_RAT	reviewed	40S ribosomal protein S21	Rps21	Rattus norvegicus (Rat)	83
Prpf4b	A0A0G2K249	A0A0G2K249_RAT	unreviewed	Serine/threonine-protein kinase PRP4 homolog	Prpf4b	Rattus norvegicus (Rat)	888
Prpf4b	Q5RKH1	PRP4B_RAT	reviewed	Serine/threonine-protein kinase PRP4 homolog (EC 2.7.11.1) (PRP4 pre-mRNA-processing factor 4 homolog)	Prpf4b	Rattus norvegicus (Rat)	1007
Hn1	A0A059NZR0	A0A059NZR0_RAT	unreviewed	HN1 (Hematological and neurological expressed sequence 1)	Jpt1 Hn1 rCG_34631	Rattus norvegicus (Rat)	149
Hn1	Q6AXU6	JUPI1_RAT	reviewed	Jupiter microtubule associated homolog 1 (Hematological and neurological expressed 1 protein) [Cleaved into: Jupiter microtubule associated homolog 1, N-terminally processed]	JPT1 Hn1	Rattus norvegicus (Rat)	149
Snw1	D4A8G7	D4A8G7_RAT	unreviewed	SNW domain-containing 1 (Similar to Nuclear protein SkiP (Ski-interacting protein) (Predicted))	Snw1 RGD1561926_predicted rCG_20602	Rattus norvegicus (Rat)	536
Eif3i	B0BNA7	EIF3I_RAT	reviewed	Eukaryotic translation initiation factor 3 subunit I (eIF3i) (Eukaryotic translation initiation factor 3 subunit 2) (eIF-3-beta) (eIF3 p36)	Eif3i Eif3s2	Rattus norvegicus (Rat)	325
Eif3i	M0RCH0	M0RCH0_RAT	unreviewed	Eukaryotic translation initiation factor 3 subunit I (eIF3i) (Eukaryotic translation initiation factor 3 subunit 2) (eIF-3-beta) (eIF3 p36)	EIF3I EIF3S2	Rattus norvegicus (Rat)	331
Rps16	A0A1W2Q631	A0A1W2Q631_RAT	unreviewed	40S ribosomal protein S16	Rps16	Rattus norvegicus (Rat)	150
Rps16	B0K038	B0K038_RAT	unreviewed	Rps16 protein (Fragment)	Rps16	Rattus norvegicus (Rat)	160
Rps16	P62250	RS16_RAT	reviewed	40S ribosomal protein S16	Rps16	Rattus norvegicus (Rat)	146
Rps16	Q5XFV9	Q5XFV9_RAT	unreviewed	Rps16 protein (Fragment)	Rps16	Rattus norvegicus (Rat)	159
Rps16	Q6P3E1	Q6P3E1_RAT	unreviewed	Rps16 protein (Fragment)	Rps16	Rattus norvegicus (Rat)	161
Rbfox1	A0A0G2JYU0	A0A0G2JYU0_RAT	unreviewed	RNA binding protein fox-1 homolog 1	Rbfox1	Rattus norvegicus (Rat)	376
Rbfox1	D3ZSL1	D3ZSL1_RAT	unreviewed	RNA binding protein fox-1 homolog 1	Rbfox1	Rattus norvegicus (Rat)	416
Upf1	A0A0U1RS25	A0A0U1RS25_RAT	unreviewed	UPF1, RNA helicase and ATPase	Upf1	Rattus norvegicus (Rat)	1124
Upf1	F1LY19	F1LY19_RAT	unreviewed	RCG38820 (UPF1, RNA helicase and ATPase)	Upf1 LOC684558 rCG_38820	Rattus norvegicus (Rat)	1113
Nmt1	Q8K1Q0	NMT1_RAT	reviewed	Glycylpeptide N-tetradecanoyltransferase 1 (EC 2.3.1.97) (Myristoyl-CoA:protein N-myristoyltransferase 1) (NMT 1) (Type I N-myristoyltransferase) (Peptide N-myristoyltransferase 1)	Nmt1	Rattus norvegicus (Rat)	496
Psma7	A0A0G2K0W9	A0A0G2K0W9_RAT	unreviewed	Proteasome subunit alpha type (EC 3.4.25.1)	Psma7 rCG_38543	Rattus norvegicus (Rat)	248
Psma7	A0JPK2	A0JPK2_RAT	unreviewed	Proteasome subunit alpha type (EC 3.4.25.1)	Psma7	Rattus norvegicus (Rat)	174
Psma7	P48004	PSA7_RAT	reviewed	Proteasome subunit alpha type-7 (EC 3.4.25.1) (Proteasome subunit RC6-1)	Psma7	Rattus norvegicus (Rat)	254
Psma8	F1M6I7	F1M6I7_RAT	unreviewed	Proteasome subunit alpha type (EC 3.4.25.1)	Psma8 RGD1311659_predicted rCG_24958	Rattus norvegicus (Rat)	250
Khdrbs3	F1LMN8	F1LMN8_RAT	unreviewed	KH domain-containing, RNA-binding, signal transduction-associated protein 3	Khdrbs3	Rattus norvegicus (Rat)	346
Khdrbs3	Q9JLP1	KHDR3_RAT	reviewed	KH domain-containing, RNA-binding, signal transduction-associated protein 3 (Sam68-like mammalian protein 2) (SLM-2) (rSLM-2)	Khdrbs3 Slm2	Rattus norvegicus (Rat)	346
Psmd4	O88321	O88321_RAT	unreviewed	Antisecretory factor (Proteasome (Prosome, macropain) 26S subunit, non-ATPase, 4, isoform CRA_a) (Proteasome 26S subunit, non-ATPase 4)	Psmd4 rCG_51785	Rattus norvegicus (Rat)	380
Psmd4	Q9ESH1	Q9ESH1_RAT	unreviewed	26S proteasome subunit S5a (Psmd4 protein)	Psmd4	Rattus norvegicus (Rat)	377
Prss1	P00762	TRY1_RAT	reviewed	Anionic trypsin-1 (EC 3.4.21.4) (Anionic trypsin I) (Pretrypsinogen I) (Serine protease 1)	Prss1 Try1	Rattus norvegicus (Rat)	246
Taf10	B4F7B2	B4F7B2_RAT	unreviewed	Transcription initiation factor TFIID subunit 10	Taf10 rCG_40406	Rattus norvegicus (Rat)	218
Ddx23	B5DFJ3	B5DFJ3_RAT	unreviewed	Ddx23 protein (Fragment)	Ddx23	Rattus norvegicus (Rat)	798
Ddx23	G3V9M1	G3V9M1_RAT	unreviewed	DEAD (Asp-Glu-Ala-Asp) box polypeptide 23 (Predicted), isoform CRA_b (DEAD-box helicase 23)	Ddx23 Ddx23_predicted rCG_50574	Rattus norvegicus (Rat)	819
Psmc2	G3V7L6	G3V7L6_RAT	unreviewed	26S proteasome regulatory subunit 7 (Proteasome (Prosome, macropain) 26S subunit, ATPase 2, isoform CRA_d)	Psmc2 rCG_24399	Rattus norvegicus (Rat)	433
Psmc2	Q63347	PRS7_RAT	reviewed	26S proteasome regulatory subunit 7 (26S proteasome AAA-ATPase subunit RPT1) (Proteasome 26S subunit ATPase 2) (Protein MSS1)	Psmc2 Mss1	Rattus norvegicus (Rat)	433
Psip1	F1SW39	F1SW39_RAT	unreviewed	PC4 and SFRS1 interacting protein 1 (PC4 and SFRS1-interacting protein) (Supercoiled DNA binding protein 75)	Psip1 SBP75 rCG_55279	Rattus norvegicus (Rat)	528
Psip1	Q566D6	Q566D6_RAT	unreviewed	PC4 and SFRS1-interacting protein (Psip1 protein)	Psip1	Rattus norvegicus (Rat)	331
Psip1	Q812D1	PSIP1_RAT	reviewed	PC4 and SFRS1-interacting protein (Lens epithelium-derived growth factor)	Psip1 Ledgf	Rattus norvegicus (Rat)	528
Rps4x	P62703	RS4X_RAT	reviewed	40S ribosomal protein S4, X isoform	Rps4x Rps4	Rattus norvegicus (Rat)	263
Rps4x	X1WI37	X1WI37_RAT	unreviewed	40S ribosomal protein S4	Rps4x	Rattus norvegicus (Rat)	262
Rps4y2	D3ZX01	D3ZX01_RAT	unreviewed	40S ribosomal protein S4	Rps4y2 rCG_29848	Rattus norvegicus (Rat)	262
Cyp51a1	Q64654	CP51A_RAT	reviewed	Lanosterol 14-alpha demethylase (LDM) (EC 1.14.14.154) (CYPLI) (Cytochrome P450 51A1) (Cytochrome P450-14DM) (Cytochrome P45014DM) (Cytochrome P450LI) (Sterol 14-alpha demethylase)	Cyp51a1 Cyp51	Rattus norvegicus (Rat)	503
Eif3f	D4AC36	D4AC36_RAT	unreviewed	Eukaryotic translation initiation factor 3 subunit F (eIF3f) (Eukaryotic translation initiation factor 3 subunit 5) (eIF-3-epsilon) (eIF3 p47)	Eif3f EIF3F EIF3S5	Rattus norvegicus (Rat)	361
Myh10	G3V9Y1	G3V9Y1_RAT	unreviewed	Myosin, heavy polypeptide 10, non-muscle, isoform CRA_b (Myosin-10)	Myh10 rCG_34638	Rattus norvegicus (Rat)	1976
Myh10	Q9JLT0	MYH10_RAT	reviewed	Myosin-10 (Cellular myosin heavy chain, type B) (Myosin heavy chain 10) (Myosin heavy chain, non-muscle IIb) (Non-muscle myosin heavy chain B) (NMMHC-B) (Non-muscle myosin heavy chain IIb) (NMMHC II-b) (NMMHC-IIB)	Myh10	Rattus norvegicus (Rat)	1976
Coro1a	Q91ZN1	COR1A_RAT	reviewed	Coronin-1A (Coronin-like protein A) (Clipin-A) (Tryptophan aspartate-containing coat protein) (TACO)	Coro1a Coro1	Rattus norvegicus (Rat)	461
Rpl3	A0A0U1RRR9	A0A0U1RRR9_RAT	unreviewed	60S ribosomal protein L3 (Fragment)	Rpl3	Rattus norvegicus (Rat)	17
Rpl3	A0A0U1RRY5	A0A0U1RRY5_RAT	unreviewed	60S ribosomal protein L3	Rpl3	Rattus norvegicus (Rat)	180
Rpl3	P21531	RL3_RAT	reviewed	60S ribosomal protein L3 (L4)	Rpl3	Rattus norvegicus (Rat)	403
Lars	Q5PPJ6	Q5PPJ6_RAT	unreviewed	Leucyl-tRNA synthetase	Lars	Rattus norvegicus (Rat)	1178
Eif3h	D3ZL77	D3ZL77_RAT	unreviewed	Eukaryotic translation initiation factor 3 subunit H (eIF3h) (Eukaryotic translation initiation factor 3 subunit 3) (eIF-3 gamma) (eIF3 p40 subunit)	LOC108348062 EIF3H EIF3S3	Rattus norvegicus (Rat)	256
Eif3h	Q6P9U8	EIF3H_RAT	reviewed	Eukaryotic translation initiation factor 3 subunit H (eIF3h) (Eukaryotic translation initiation factor 3 subunit 3) (eIF-3-gamma) (eIF3 p40 subunit)	Eif3h Eif3s3	Rattus norvegicus (Rat)	352
Rpl23	P62832	RL23_RAT	reviewed	60S ribosomal protein L23	Rpl23	Rattus norvegicus (Rat)	140
Arhgef12	A0A0G2K860	A0A0G2K860_RAT	unreviewed	Rho guanine nucleotide exchange factor 12	Arhgef12	Rattus norvegicus (Rat)	1532
Arhgef12	D3ZYR0	D3ZYR0_RAT	unreviewed	Rho guanine nucleotide exchange factor 12	Arhgef12	Rattus norvegicus (Rat)	1415
Arhgef12	Q5BMA6	Q5BMA6_RAT	unreviewed	Leukemia-associated Rho guanine nucleotide exchange factor	Arhgef12 Larg	Rattus norvegicus (Rat)	1546
Dctn2	A0A0G2JUC7	A0A0G2JUC7_RAT	unreviewed	Dynactin subunit 2	Dctn2	Rattus norvegicus (Rat)	420
Dctn2	Q6AYH5	DCTN2_RAT	reviewed	Dynactin subunit 2	Dctn2	Rattus norvegicus (Rat)	402
Dnaja2	O35824	DNJA2_RAT	reviewed	DnaJ homolog subfamily A member 2 (RDJ2)	Dnaja2	Rattus norvegicus (Rat)	412
Dnaja2	Q5M9H7	Q5M9H7_RAT	unreviewed	DnaJ (Hsp40) homolog, subfamily A, member 2 (DnaJ (Hsp40) homolog, subfamily A, member 2, isoform CRA_b) (DnaJ homolog subfamily A member 2)	Dnaja2 rCG_44346	Rattus norvegicus (Rat)	412
Nup62	P17955	NUP62_RAT	reviewed	Nuclear pore glycoprotein p62 (62 kDa nucleoporin) (Nucleoporin Nup62)	Nup62	Rattus norvegicus (Rat)	525
Tox4	Q66HT2	Q66HT2_RAT	unreviewed	Epidermal Langerhans cell protein LCP1 (TOX high mobility group box family member 4)	Tox4 RGD708449 rCG_61308	Rattus norvegicus (Rat)	619
Tox4	Q99PM1	TOX4_RAT	reviewed	TOX high mobility group box family member 4 (Epidermal Langerhans cell protein LCP1)	Tox4	Rattus norvegicus (Rat)	619
Cfl2	M0RC65	M0RC65_RAT	unreviewed	Cofilin 2 (Cofilin 2, muscle (Predicted), isoform CRA_b)	Cfl2 Cfl2_predicted rCG_62072	Rattus norvegicus (Rat)	166
Cpsf6	D3ZPL1	D3ZPL1_RAT	unreviewed	Cleavage and polyadenylation specific factor 6, 68kDa (Predicted), isoform CRA_b (Cleavage and polyadenylation-specific factor 6)	Cpsf6 Cpsf6_predicted rCG_48643	Rattus norvegicus (Rat)	551
Irf2bpl	M0R567	M0R567_RAT	unreviewed	Probable E3 ubiquitin-protein ligase IRF2BPL	Irf2bpl	Rattus norvegicus (Rat)	782
Irf2bpl	Q5EIC4	I2BPL_RAT	reviewed	Probable E3 ubiquitin-protein ligase IRF2BPL (EC 2.3.2.27) (Enhanced at puberty protein 1) (Interferon regulatory factor 2-binding protein-like) (Polyglutamine-containing protein)	Irf2bpl Eap1 Pqcp	Rattus norvegicus (Rat)	783
Nova2	F1M4H5	F1M4H5_RAT	unreviewed	NOVA alternative-splicing regulator 2	Nova2	Rattus norvegicus (Rat)	491
Farp1	F1LYQ8	FARP1_RAT	reviewed	FERM, ARHGEF and pleckstrin domain-containing protein 1 (FERM, RhoGEF and pleckstrin domain-containing protein 1)	Farp1	Rattus norvegicus (Rat)	1049
Nono	A0A096MK53	A0A096MK53_RAT	unreviewed	Non-POU domain-containing octamer-binding protein (Fragment)	Nono	Rattus norvegicus (Rat)	19
Nono	Q5FVM4	NONO_RAT	reviewed	Non-POU domain-containing octamer-binding protein (NonO protein)	Nono	Rattus norvegicus (Rat)	476
Mars	D3Z941	D3Z941_RAT	unreviewed	Methionyl-tRNA synthetase	Mars	Rattus norvegicus (Rat)	902
Dync1h1	F1LRT9	F1LRT9_RAT	unreviewed	Cytoplasmic dynein 1 heavy chain 1	Dync1h1	Rattus norvegicus (Rat)	4643
Dync1h1	M0R9X8	M0R9X8_RAT	unreviewed	Cytoplasmic dynein 1 heavy chain 1 (RCG27764, isoform CRA_a)	Dync1h1 rCG_27764	Rattus norvegicus (Rat)	4644
Dync1h1	P38650	DYHC1_RAT	reviewed	Cytoplasmic dynein 1 heavy chain 1 (Cytoplasmic dynein heavy chain 1) (Dynein heavy chain, cytosolic) (MAP 1C)	Dync1h1 Dhc1 Dnch1 Dnchc1 Dnec1 Dyhc Map1c	Rattus norvegicus (Rat)	4644
Ywhag	P61983	1433G_RAT	reviewed	14-3-3 protein gamma [Cleaved into: 14-3-3 protein gamma, N-terminally processed]	Ywhag	Rattus norvegicus (Rat)	247
Strbp	A0A0G2JV89	A0A0G2JV89_RAT	unreviewed	Spermatid perinuclear RNA-binding protein	Strbp	Rattus norvegicus (Rat)	669
Strbp	A0A0G2K3L7	A0A0G2K3L7_RAT	unreviewed	Spermatid perinuclear RNA binding protein, isoform CRA_b (Spermatid perinuclear RNA-binding protein)	Strbp rCG_37795	Rattus norvegicus (Rat)	648
Strbp	D3ZDD7	D3ZDD7_RAT	unreviewed	Spermatid perinuclear RNA binding protein, isoform CRA_a (Spermatid perinuclear RNA-binding protein)	Strbp rCG_37795	Rattus norvegicus (Rat)	672
Strbp	Q9JKU6	STRBP_RAT	reviewed	Spermatid perinuclear RNA-binding protein (74 kDa double-stranded RNA-binding protein) (p74)	Strbp	Rattus norvegicus (Rat)	671
Glyr1	Q5RKH0	GLYR1_RAT	reviewed	Putative oxidoreductase GLYR1 (EC 1.-.-.-) (Glyoxylate reductase 1 homolog) (Nuclear protein NP60)	Glyr1 Np60	Rattus norvegicus (Rat)	552
Rpl28	P17702	RL28_RAT	reviewed	60S ribosomal protein L28	Rpl28	Rattus norvegicus (Rat)	137
LOC100362069,Rpl28	Q642E2	Q642E2_RAT	unreviewed	60S ribosomal protein L28 (RCG22700, isoform CRA_a) (Ribosomal protein L28)	Rpl28 LOC100362069 rCG_22700	Rattus norvegicus (Rat)	137
Wtap	A0A0G2K2U2	A0A0G2K2U2_RAT	unreviewed	WT1-associated protein	Wtap	Rattus norvegicus (Rat)	151
Wtap	D3ZPY0	D3ZPY0_RAT	unreviewed	WT1-associated protein	Wtap	Rattus norvegicus (Rat)	395
Alb	A0A0G2JSH5	A0A0G2JSH5_RAT	unreviewed	Serum albumin	Alb	Rattus norvegicus (Rat)	608
Alb	P02770	ALBU_RAT	reviewed	Serum albumin	Alb	Rattus norvegicus (Rat)	608
Csnk1a1	A0JPL2	A0JPL2_RAT	unreviewed	Casein kinase 1, alpha 1, isoform CRA_d (Casein kinase I isoform alpha) (Csnk1a1 protein)	Csnk1a1 rCG_46711	Rattus norvegicus (Rat)	337
Csnk1a1	D3ZRE3	D3ZRE3_RAT	unreviewed	Casein kinase I isoform alpha	Csnk1a1	Rattus norvegicus (Rat)	365
Csnk1a1	P97633	KC1A_RAT	reviewed	Casein kinase I isoform alpha (CKI-alpha) (EC 2.7.11.1) (CK1)	Csnk1a1	Rattus norvegicus (Rat)	325
Hcfc1	D3ZN95	D3ZN95_RAT	unreviewed	Host cell factor C1	Hcfc1	Rattus norvegicus (Rat)	2034
Eif3m	D3ZAZ0	D3ZAZ0_RAT	unreviewed	Eukaryotic translation initiation factor 3 subunit M (eIF3m)	Eif3m EIF3M RGD1565840_predicted rCG_27120	Rattus norvegicus (Rat)	374
Zfp706	A0A0G2K1A1	A0A0G2K1A1_RAT	unreviewed	Zinc finger protein 706	Zfp706 LOC500855 rCG_59504	Rattus norvegicus (Rat)	76
Zfp706	D3ZJE5	D3ZJE5_RAT	unreviewed	Zfp706 protein	Zfp706 LOC500855 Znf706	Rattus norvegicus (Rat)	54
Ccar2	F1LM55	F1LM55_RAT	unreviewed	Cell cycle and apoptosis regulator 2	Ccar2 RGD1309922	Rattus norvegicus (Rat)	922
Snrpa	Q5U214	Q5U214_RAT	unreviewed	Small nuclear ribonucleoprotein polypeptide A	Snrpa rCG_54341	Rattus norvegicus (Rat)	281
Serping1	Q6P734	IC1_RAT	reviewed	Plasma protease C1 inhibitor (C1 Inh) (C1Inh) (C1 esterase inhibitor) (C1-inhibiting factor) (Serpin G1)	Serping1	Rattus norvegicus (Rat)	504
Rbm8a	Q27W01	RBM8A_RAT	reviewed	RNA-binding protein 8A (RNA-binding motif protein 8A) (Ribonucleoprotein RBM8A)	Rbm8a Rbm8	Rattus norvegicus (Rat)	174
Cfl1	P45592	COF1_RAT	reviewed	Cofilin-1 (Cofilin, non-muscle isoform)	Cfl1	Rattus norvegicus (Rat)	166
Erh	A0A0G2KAN5	A0A0G2KAN5_RAT	unreviewed	ERH, mRNA-splicing and mitosis factor	Erh	Rattus norvegicus (Rat)	122
Erh	B2RYQ5	B2RYQ5_RAT	unreviewed	Enhancer of rudimentary homolog	Erh rCG_20904	Rattus norvegicus (Rat)	104
Nova1	A0A0G2JVE8	A0A0G2JVE8_RAT	unreviewed	RNA-binding protein Nova-1	Nova1	Rattus norvegicus (Rat)	482
Nova1	D4AAF8	D4AAF8_RAT	unreviewed	RNA-binding protein Nova-1	Nova1	Rattus norvegicus (Rat)	466
Nova1	Q80WA4	NOVA1_RAT	reviewed	RNA-binding protein Nova-1 (Neuro-oncological ventral antigen 1) (Fragment)	Nova1	Rattus norvegicus (Rat)	474
Cux1	P53565	CUX1_RAT	reviewed	Homeobox protein cut-like 1 (CCAAT displacement protein) (CDP) (CDP2) (Homeobox protein cux-1)	Cux1 Cdpl1 Cutl1	Rattus norvegicus (Rat)	1504
Frk	Q62662	FRK_RAT	reviewed	Tyrosine-protein kinase FRK (EC 2.7.10.2) (FYN-related kinase) (Gastrointestinal-associated kinase) (GASK) (Gastrointestinal-associated tyrosine kinase) (GTK)	Frk Gask	Rattus norvegicus (Rat)	506
Snx30	A0A0G2JUF2	A0A0G2JUF2_RAT	unreviewed	Sorting nexin family member 30	Snx30	Rattus norvegicus (Rat)	470
Snx30	D4A060	D4A060_RAT	unreviewed	Sorting nexin family member 30 (Sorting nexin family member 30 (Predicted))	Snx30 Snx30_predicted rCG_31990	Rattus norvegicus (Rat)	437
Mapk3	P21708	MK03_RAT	reviewed	Mitogen-activated protein kinase 3 (MAP kinase 3) (MAPK 3) (EC 2.7.11.24) (ERT2) (Extracellular signal-regulated kinase 1) (ERK-1) (Insulin-stimulated MAP2 kinase) (MAP kinase isoform p44) (p44-MAPK) (MNK1) (Microtubule-associated protein 2 kinase) (p44-ERK1)	Mapk3 Erk1 Prkm3	Rattus norvegicus (Rat)	380
Puf60	A0A0H2UHZ6	A0A0H2UHZ6_RAT	unreviewed	Poly(U)-binding-splicing factor PUF60	Puf60	Rattus norvegicus (Rat)	563
Puf60	Q9WV25	PUF60_RAT	reviewed	Poly(U)-binding-splicing factor PUF60 (60 kDa poly(U)-binding-splicing factor) (RNA-binding protein Siah-BP) (Siah-binding protein 1)	Puf60 Siahbp1	Rattus norvegicus (Rat)	564
Stat3	P52631	STAT3_RAT	reviewed	Signal transducer and activator of transcription 3	Stat3	Rattus norvegicus (Rat)	770
Ppia	A0A0G2K1P0	A0A0G2K1P0_RAT	unreviewed	Peptidyl-prolyl cis-trans isomerase (PPIase) (EC 5.2.1.8)	Ppia	Rattus norvegicus (Rat)	167
Ppia	P10111	PPIA_RAT	reviewed	Peptidyl-prolyl cis-trans isomerase A (PPIase A) (EC 5.2.1.8) (Cyclophilin A) (Cyclosporin A-binding protein) (Rotamase A) (p1B15) (p31) [Cleaved into: Peptidyl-prolyl cis-trans isomerase A, N-terminally processed]	Ppia	Rattus norvegicus (Rat)	164
Rybp	F1M771	F1M771_RAT	unreviewed	RING1 and YY1-binding protein	Rybp	Rattus norvegicus (Rat)	255
Irf2bp2	M0R9Z5	M0R9Z5_RAT	unreviewed	Interferon regulatory factor 2-binding protein 2	Irf2bp2 LOC679357	Rattus norvegicus (Rat)	571
Mapre3	Q5XIT1	MARE3_RAT	reviewed	Microtubule-associated protein RP/EB family member 3 (EB1 protein family member 3) (EBF3) (End-binding protein 3) (EB3) (RP3)	Mapre3	Rattus norvegicus (Rat)	281
ITIH4	D3ZFC6	D3ZFC6_RAT	unreviewed	Inter-alpha-trypsin inhibitor heavy chain 4	Itih4	Rattus norvegicus (Rat)	932
ITIH4	O35802	O35802_RAT	unreviewed	Inter-alpha-inhibitor H4 heavy chain	ITIH4	Rattus norvegicus (Rat)	932
ITIH4	Q5EBC0	Q5EBC0_RAT	unreviewed	Inter alpha-trypsin inhibitor, heavy chain 4 (Inter alpha-trypsin inhibitor, heavy chain 4, isoform CRA_a) (Inter-alpha-trypsin inhibitor heavy chain 4)	Itih4 rCG_42315	Rattus norvegicus (Rat)	933
Dazap1	Q4KLZ3	Q4KLZ3_RAT	unreviewed	DAZ associated protein 1, isoform CRA_a (DAZ-associated protein 1)	Dazap1 rCG_29331	Rattus norvegicus (Rat)	405
Itih2	D3ZFH5	D3ZFH5_RAT	unreviewed	Inter-alpha-trypsin inhibitor heavy chain 2	Itih2	Rattus norvegicus (Rat)	826
Sf1	F1LM37	F1LM37_RAT	unreviewed	Sf1 protein (Splicing factor 1)	Sf1	Rattus norvegicus (Rat)	502
Sf1	F1LSC3	F1LSC3_RAT	unreviewed	Splicing factor 1	Sf1	Rattus norvegicus (Rat)	639
Smc1a	F1LSS1	F1LSS1_RAT	unreviewed	Structural maintenance of chromosomes protein	Smc1a	Rattus norvegicus (Rat)	1232
Smc1a	Q9Z1M9	SMC1A_RAT	reviewed	Structural maintenance of chromosomes protein 1A (SMC protein 1A) (SMC-1A)	Smc1a Smc1 Smc1l1	Rattus norvegicus (Rat)	1233
Nelfe	A0A096MJX9	A0A096MJX9_RAT	unreviewed	Negative elongation factor complex member E (Fragment)	Nelfe	Rattus norvegicus (Rat)	179
Actr3	A0A0G2K1C0	A0A0G2K1C0_RAT	unreviewed	Actin-related protein 3	Actr3	Rattus norvegicus (Rat)	419
Actr3	Q4V7C7	ARP3_RAT	reviewed	Actin-related protein 3 (Actin-like protein 3)	Actr3 Arp3	Rattus norvegicus (Rat)	418
Slu7	A0A0G2K1S0	A0A0G2K1S0_RAT	unreviewed	Pre-mRNA-splicing factor SLU7	Slu7	Rattus norvegicus (Rat)	568
Slu7	B0BNL0	B0BNL0_RAT	unreviewed	Similar to step II splicing factor SLU7; DNA segment, Chr 11, ERATO Doi 730, expressed; DNA segment, Chr 3, Brigham & Womens Genetics 0878 expressed, isoform CRA_a (Slu7 protein)	Slu7 LOC303057 rCG_35250	Rattus norvegicus (Rat)	586
Slu7	Q80ZG5	SLU7_RAT	reviewed	Pre-mRNA-splicing factor SLU7	Slu7	Rattus norvegicus (Rat)	586
Larp4b	A0A0G2K4I2	A0A0G2K4I2_RAT	unreviewed	La ribonucleoprotein 4B	Larp4b	Rattus norvegicus (Rat)	660
Larp4b	D3ZF45	D3ZF45_RAT	unreviewed	La ribonucleoprotein 4B	Larp4b	Rattus norvegicus (Rat)	737
Camsap3	A0A0G2K5C0	A0A0G2K5C0_RAT	unreviewed	Calmodulin-regulated spectrin-associated protein family, member 3	Camsap3	Rattus norvegicus (Rat)	1222
Camsap3	D3ZXQ2	D3ZXQ2_RAT	unreviewed	Calmodulin-regulated spectrin-associated protein family, member 3 (RCG58914)	Camsap3 rCG_58914	Rattus norvegicus (Rat)	1269
Ints12	A0A0H2UHJ4	A0A0H2UHJ4_RAT	unreviewed	Integrator complex subunit 12	Ints12	Rattus norvegicus (Rat)	467
Ints12	Q68FR3	INT12_RAT	reviewed	Integrator complex subunit 12 (Int12) (PHD finger protein 22)	Ints12 Phf22	Rattus norvegicus (Rat)	461
Rtn4ip1	B2GUZ6	B2GUZ6_RAT	unreviewed	Reticulon 4-interacting protein 1 (Similar to NOGO-interacting mitochondrial protein (Predicted))	Rtn4ip1 RGD1563384_predicted rCG_58574	Rattus norvegicus (Rat)	396
Fam193b	B2RYL2	B2RYL2_RAT	unreviewed	Family with sequence similarity 193, member B (RGD1562335 protein)	Fam193b RGD1562335	Rattus norvegicus (Rat)	461
Fam193b	D3ZDR1	D3ZDR1_RAT	unreviewed	Family with sequence similarity 193, member B	Fam193b	Rattus norvegicus (Rat)	777
Tbl1x	B2RZA6	B2RZA6_RAT	unreviewed	Tbl1x protein (Fragment)	Tbl1x	Rattus norvegicus (Rat)	496
Tbl1x	G3V6G5	G3V6G5_RAT	unreviewed	Transducin (Beta)-like 1 X-linked (Predicted) (Transducin (beta)-like 1 X-linked)	Tbl1x Tbl1x_predicted rCG_36479	Rattus norvegicus (Rat)	527
Rpl21	P20280	RL21_RAT	reviewed	60S ribosomal protein L21	Rpl21	Rattus norvegicus (Rat)	160
LOC100360604,LOC100361103,Rpl21	Q6PDW2	Q6PDW2_RAT	unreviewed	60S ribosomal protein L21 (RCG42727, isoform CRA_a) (Ribosomal protein L21)	Rpl21 LOC100360604 LOC100361103 LOC100361811 LOC691195 RGD1562469 rCG_42727	Rattus norvegicus (Rat)	160
Dst	D3ZC56	D3ZC56_RAT	unreviewed	Dystonin	Dst	Rattus norvegicus (Rat)	7512
Ckap4	D3ZH41	D3ZH41_RAT	unreviewed	Cytoskeleton-associated protein 4 (Cytoskeleton-associated protein 4 (Predicted))	Ckap4 Ckap4_predicted rCG_48989	Rattus norvegicus (Rat)	326
Fam168a	D3ZHW1	D3ZHW1_RAT	unreviewed	Family with sequence similarity 168, member A (LOC361614 (Predicted), isoform CRA_a)	Fam168a RGD1308929_predicted rCG_39558	Rattus norvegicus (Rat)	244
No66	D3ZU57	RIOX1_RAT	reviewed	Ribosomal oxygenase 1 (Bifunctional lysine-specific demethylase and histidyl-hydroxylase NO66) (EC 1.14.11.-) (EC 1.14.11.27) (Histone lysine demethylase NO66)	Riox1 Mapjd No66	Rattus norvegicus (Rat)	597
Cyfip2	A0A0G2JT63	A0A0G2JT63_RAT	unreviewed	Cytoplasmic FMR1-interacting protein 2	Cyfip2	Rattus norvegicus (Rat)	967
Cyfip2	D3ZX82	D3ZX82_RAT	unreviewed	Cytoplasmic FMR1 interacting protein 2 (Predicted) (Cytoplasmic FMR1-interacting protein 2)	Cyfip2 Cyfip2_predicted rCG_35313	Rattus norvegicus (Rat)	593
Cyfip1	A0A0G2K472	A0A0G2K472_RAT	unreviewed	Cytoplasmic FMR1-interacting protein	Cyfip1	Rattus norvegicus (Rat)	1251
Cyfip1	D4A8H8	D4A8H8_RAT	unreviewed	Cytoplasmic FMR1-interacting protein	Cyfip1 Cyfip1_predicted rCG_45119	Rattus norvegicus (Rat)	1253
Polr2a	D4A5A6	D4A5A6_RAT	unreviewed	DNA-directed RNA polymerase subunit (EC 2.7.7.6)	Polr2a	Rattus norvegicus (Rat)	1970
Zfp362	D4A633	D4A633_RAT	unreviewed	Similar to Cas-associated zinc finger protein (Predicted), isoform CRA_b (Zinc finger protein 362)	Zfp362 RGD1306498_predicted rCG_30915	Rattus norvegicus (Rat)	418
Tom1l2	A0A0G2K9L2	A0A0G2K9L2_RAT	unreviewed	Target of myb1-like 2 membrane-trafficking protein	Tom1l2	Rattus norvegicus (Rat)	528
Tom1l2	D4A6C9	D4A6C9_RAT	unreviewed	Target of myb1-like 2 (Chicken) (Predicted), isoform CRA_a (Target of myb1-like 2 membrane-trafficking protein)	Tom1l2 Tom1l2_predicted rCG_33818	Rattus norvegicus (Rat)	284
Nsd1	D4AA06	D4AA06_RAT	unreviewed	Nuclear receptor binding SET domain protein 1 (Predicted), isoform CRA_a (Nuclear receptor-binding SET domain protein 1)	Nsd1 Nsd1_predicted rCG_24258	Rattus norvegicus (Rat)	2381
Sec31b	D4ADQ9	D4ADQ9_RAT	unreviewed	SEC31 homolog B, COPII coat complex component	Sec31b	Rattus norvegicus (Rat)	1134
Pura	F1LPS8	F1LPS8_RAT	unreviewed	Transcriptional activator protein Pur-alpha	Pura	Rattus norvegicus (Rat)	289
Pura	P86252	PURA_RAT	reviewed	Transcriptional activator protein Pur-alpha (Purine-rich single-stranded DNA-binding protein alpha) (Fragments)	Pura	Rattus norvegicus (Rat)	138
Cdk13	F1M1X9	F1M1X9_RAT	unreviewed	Cyclin-dependent kinase 13	Cdk13	Rattus norvegicus (Rat)	1511
A2m	P06238	A2MG_RAT	reviewed	Alpha-2-macroglobulin (Alpha-2-M)	A2m A2m1	Rattus norvegicus (Rat)	1472
Canx	P35565	CALX_RAT	reviewed	Calnexin	Canx	Rattus norvegicus (Rat)	591
Aars	A0A0H2UHV7	A0A0H2UHV7_RAT	unreviewed	Alanine--tRNA ligase, mitochondrial	Aars2 AARS	Rattus norvegicus (Rat)	907
Aars	P50475	SYAC_RAT	reviewed	Alanine--tRNA ligase, cytoplasmic (EC 6.1.1.7) (Alanyl-tRNA synthetase) (AlaRS)	Aars1 Aars	Rattus norvegicus (Rat)	968
Hspd1	A0A482IDN3	A0A482IDN3_RAT	unreviewed	Hsp60 (EC 3.6.4.9) (RCG22608, isoform CRA_a)	Hspd1 rCG_22608	Rattus norvegicus (Rat)	573
Hspd1	P63039	CH60_RAT	reviewed	60 kDa heat shock protein, mitochondrial (EC 5.6.1.7) (60 kDa chaperonin) (Chaperonin 60) (CPN60) (HSP-65) (Heat shock protein 60) (HSP-60) (Hsp60) (Mitochondrial matrix protein P1)	Hspd1 Hsp60	Rattus norvegicus (Rat)	573
Hspd1	P97601	P97601_RAT	unreviewed	Chaperonin 10	Hspe1 CPN10 Hspd1	Rattus norvegicus (Rat)	102
Cand1	P97536	CAND1_RAT	reviewed	Cullin-associated NEDD8-dissociated protein 1 (Cullin-associated and neddylation-dissociated protein 1) (TBP-interacting protein of 120 kDa A) (TBP-interacting protein 120A) (p120 CAND1)	Cand1 Tip120 Tip120a	Rattus norvegicus (Rat)	1230
Rbx1	Q498D8	Q498D8_RAT	unreviewed	Ring-box 1	Rbx1	Rattus norvegicus (Rat)	108
Dctn4	Q498N3	Q498N3_RAT	unreviewed	Dctn4 protein (Dynactin 4, isoform CRA_b)	Dctn4 rCG_46826	Rattus norvegicus (Rat)	460
Dctn4	Q9QUR2	DCTN4_RAT	reviewed	Dynactin subunit 4 (Dynactin subunit p62)	Dctn4	Rattus norvegicus (Rat)	467
Rad21	Q4KLH7	Q4KLH7_RAT	unreviewed	RAD21 cohesin complex component (RAD21 homolog (S. pombe)) (Similar to HR21spA)	Rad21 MGC116373 rCG_60119	Rattus norvegicus (Rat)	635
Dgcr14	Q5EB95	Q5EB95_RAT	unreviewed	DiGeorge syndrome critical region gene 14 (DiGeorge syndrome critical region gene 14 homolog (Human)) (Ess-2-splicing factor homolog)	Ess2 Dgcr14 rCG_36762	Rattus norvegicus (Rat)	480
Rsrc1	Q5PPJ2	RSRC1_RAT	reviewed	Serine/Arginine-related protein 53 (SRrp53) (Arginine/serine-rich coiled-coil protein 1)	Rsrc1 Srrp53	Rattus norvegicus (Rat)	334
Cog3	Q5BJW7	Q5BJW7_RAT	unreviewed	Cog3 protein (Fragment)	Cog3	Rattus norvegicus (Rat)	257
Cog3	Q5XHZ8	Q5XHZ8_RAT	unreviewed	Component of oligomeric golgi complex 3	Cog3	Rattus norvegicus (Rat)	828
Abcf1	Q6MG08	ABCF1_RAT	reviewed	ATP-binding cassette sub-family F member 1 (ATP-binding cassette 50)	Abcf1 Abc50	Rattus norvegicus (Rat)	839
Tomm22	Q75Q41	TOM22_RAT	reviewed	Mitochondrial import receptor subunit TOM22 homolog (rTOM22) (Translocase of outer membrane 22 kDa subunit homolog)	Tomm22 Tom22	Rattus norvegicus (Rat)	142
Csnk1e	Q9JJ75	Q9JJ75_RAT	unreviewed	Casein kinase 1 epsilon-3 (Casein kinase 1, epsilon)	Csnk1e rCK1e-3	Rattus norvegicus (Rat)	367
Csnk1e	Q9JJ76	Q9JJ76_RAT	unreviewed	Casein kinase 1 epsilon (Casein kinase 1, epsilon)	Csnk1e rCK1e	Rattus norvegicus (Rat)	416
Csnk1e,Ck1e-2	Q99PS2	Q99PS2_RAT	unreviewed	Casein kinase 1, epsilon (Casein kinase1 epsilon-2)	Csnk1e Ck1e-2	Rattus norvegicus (Rat)	506
tGap1	A0A0G2JUU1	A0A0G2JUU1_RAT	unreviewed	GTPase-activating protein testicular GAP1	tGap1	Rattus norvegicus (Rat)	808
tGap1	A0A0G2K665	A0A0G2K665_RAT	unreviewed	GTPase-activating protein testicular GAP1	tGap1	Rattus norvegicus (Rat)	1387
tGap1	E9PTA9	E9PTA9_RAT	unreviewed	GTPase-activating protein testicular GAP1	tGap1	Rattus norvegicus (Rat)	808
tGap1	G3V905	G3V905_RAT	unreviewed	GTPase-activating protein testicular GAP1 (RCG65904)	tGap1 rCG_65904	Rattus norvegicus (Rat)	1288
tGap1	Q5Y9B8	Q5Y9B8_RAT	unreviewed	GTPase activating protein testicular GAP1	tGap1	Rattus norvegicus (Rat)	1288
Psma3	P18422	PSA3_RAT	reviewed	Proteasome subunit alpha type-3 (EC 3.4.25.1) (Macropain subunit C8) (Multicatalytic endopeptidase complex subunit C8) (Proteasome component C8) (Proteasome subunit K)	Psma3	Rattus norvegicus (Rat)	255
Dnah8	F1MAM6	F1MAM6_RAT	unreviewed	Dynein, axonemal, heavy chain 8	Dnah8	Rattus norvegicus (Rat)	4725
Dnah8	M0R8N2	M0R8N2_RAT	unreviewed	Dynein, axonemal, heavy chain 8	Dnah8	Rattus norvegicus (Rat)	584
Kif20b	A0A0G2K7C2	A0A0G2K7C2_RAT	unreviewed	Kinesin family member 20B	Kif20b	Rattus norvegicus (Rat)	1735
Kif20b	D3ZX13	D3ZX13_RAT	unreviewed	Kinesin family member 20B	Kif20b	Rattus norvegicus (Rat)	1773
Heph	Q920H8	HEPH_RAT	reviewed	Hephaestin (EC 1.-.-.-)	Heph	Rattus norvegicus (Rat)	1157
LOC100365839,Rps3a	M0R6L4	M0R6L4_RAT	unreviewed	40S ribosomal protein S3a	LOC100365839 RPS3A	Rattus norvegicus (Rat)	264
Rps3a	P49242	RS3A_RAT	reviewed	40S ribosomal protein S3a (V-fos transformation effector protein) [Cleaved into: 40S ribosomal protein S3b]	Rps3a Fte-1 Fte1	Rattus norvegicus (Rat)	264
Rps3a	Q6TXJ6	Q6TXJ6_RAT	unreviewed	40S ribosomal protein S3a	Cyld LOC100362727 RPS3A	Rattus norvegicus (Rat)	454
Bcas2	B5DFM8	B5DFM8_RAT	unreviewed	BCAS2, pre-mRNA-processing factor (Breast carcinoma amplified sequence 2) (Breast carcinoma amplified sequence 2 (Predicted), isoform CRA_b)	Bcas2 Bcas2_predicted rCG_51877	Rattus norvegicus (Rat)	225
Itih1	B2RYM3	B2RYM3_RAT	unreviewed	Inter-alpha trypsin inhibitor, heavy chain 1 (Inter-alpha trypsin inhibitor, heavy chain 1 (Predicted), isoform CRA_a) (Itih1 protein)	Itih1 Itih1_predicted rCG_42292	Rattus norvegicus (Rat)	904
Dhx30	A0A0G2JW51	A0A0G2JW51_RAT	unreviewed	ATP-dependent RNA helicase DHX30	Dhx30	Rattus norvegicus (Rat)	1169
Dhx30	Q5BJS0	DHX30_RAT	reviewed	ATP-dependent RNA helicase DHX30 (EC 3.6.4.13) (DEAH box protein 30)	Dhx30	Rattus norvegicus (Rat)	1194
Exosc4	D4A4Y0	D4A4Y0_RAT	unreviewed	Exosome component 4	Exosc4	Rattus norvegicus (Rat)	245
Tra2a	B1WC25	B1WC25_RAT	unreviewed	Tra2a protein (Transformer 2 alpha homolog)	Tra2a	Rattus norvegicus (Rat)	282
Pik3cd	D4A5Q1	D4A5Q1_RAT	unreviewed	Phosphatidylinositol 4,5-bisphosphate 3-kinase catalytic subunit (EC 2.7.1.153)	Pik3cd Pik3cd_predicted rCG_30888	Rattus norvegicus (Rat)	944
Col7a1	D3ZE04	D3ZE04_RAT	unreviewed	Collagen type VII alpha 1 chain (Procollagen, type VII, alpha 1 (Predicted))	Col7a1 Col7a1_predicted rCG_25407	Rattus norvegicus (Rat)	2588
Col7a1	R9THZ8	R9THZ8_RAT	unreviewed	Collagen VII (Fragment)	Col7a1	Rattus norvegicus (Rat)	32
Snrpd1	B2RZB7	B2RZB7_RAT	unreviewed	Small nuclear ribonucleoprotein Sm D1 (snRNP core protein D1)	Snrpd1 SNRPD1 Snrpd1_predicted rCG_41240	Rattus norvegicus (Rat)	119
Kars	Q5XIM7	SYK_RAT	reviewed	Lysine--tRNA ligase (EC 2.7.7.-) (EC 6.1.1.6) (Lysyl-tRNA synthetase) (LysRS)	Kars1 Kars	Rattus norvegicus (Rat)	626
Top1	A0A0G2K2N4	A0A0G2K2N4_RAT	unreviewed	DNA topoisomerase 1	Top1	Rattus norvegicus (Rat)	37
Top1	A0A0G2K3V7	A0A0G2K3V7_RAT	unreviewed	DNA topoisomerase I (EC 5.6.2.1) (DNA topoisomerase 1)	Top1	Rattus norvegicus (Rat)	748
Top1	F1MAT1	F1MAT1_RAT	unreviewed	DNA topoisomerase 1	Top1	Rattus norvegicus (Rat)	48
Top1	Q9WUL0	TOP1_RAT	reviewed	DNA topoisomerase 1 (EC 5.6.2.1) (DNA topoisomerase I)	Top1	Rattus norvegicus (Rat)	767
Tcerg1	B5DEZ4	B5DEZ4_RAT	unreviewed	Tcerg1 protein (Transcription elongation regulator 1)	Tcerg1	Rattus norvegicus (Rat)	1077
Tcerg1	D3ZTL0	D3ZTL0_RAT	unreviewed	Transcription elongation regulator 1	Tcerg1	Rattus norvegicus (Rat)	1081
Akap8	B2GV93	B2GV93_RAT	unreviewed	A kinase (PRKA) anchor protein 8 (Akap8 protein)	Akap8 rCG_29178	Rattus norvegicus (Rat)	687
Akap8	Q5EB69	Q5EB69_RAT	unreviewed	Akap8 protein (Fragment)	Akap8	Rattus norvegicus (Rat)	166
Akap8	Q63014	AKAP8_RAT	reviewed	A-kinase anchor protein 8 (AKAP-8) (A-kinase anchor protein 95 kDa) (AKAP 95)	Akap8 Akap95	Rattus norvegicus (Rat)	687
Mad1l1	D3ZIV3	D3ZIV3_RAT	unreviewed	Mitotic arrest deficient 1-like 1 (RCG42782, isoform CRA_a)	Mad1l1 rCG_42782	Rattus norvegicus (Rat)	717
Fubp3	A0A1W2Q698	A0A1W2Q698_RAT	unreviewed	Far upstream element-binding protein 3 (Fragment)	Fubp3	Rattus norvegicus (Rat)	106
Fubp3	G3V829	G3V829_RAT	unreviewed	Far upstream element-binding protein 3 (RCG45587)	Fubp3 rCG_45587	Rattus norvegicus (Rat)	569
Fubp3	Q2QC85	Q2QC85_RAT	unreviewed	MAP2 RNA trans-acting protein 2	Fubp3	Rattus norvegicus (Rat)	569
Eml2	Q6P6T4	EMAL2_RAT	reviewed	Echinoderm microtubule-associated protein-like 2 (EMAP-2)	Eml2 Emap2	Rattus norvegicus (Rat)	649
Srsf6	G3V6S8	SRSF6_RAT	reviewed	Serine/arginine-rich splicing factor 6 (Pre-mRNA-splicing factor SRP55) (Splicing factor, arginine/serine-rich 6)	Srsf6 Sfrs6 Srp55	Rattus norvegicus (Rat)	339
Dync1i2	D3ZU74	D3ZU74_RAT	unreviewed	Cytoplasmic dynein 1 intermediate chain 2 (Dynein, cytoplasmic, intermediate chain 2, isoform CRA_c)	Dync1i2 Dncic2 rCG_26458	Rattus norvegicus (Rat)	612
Dync1i2	G3V9V3	G3V9V3_RAT	unreviewed	Cytoplasmic dynein 1 intermediate chain 2 (Dynein, cytoplasmic, intermediate chain 2, isoform CRA_a)	Dync1i2 Dncic2 rCG_26458	Rattus norvegicus (Rat)	638
Dync1i2	Q62871	DC1I2_RAT	reviewed	Cytoplasmic dynein 1 intermediate chain 2 (Cytoplasmic dynein intermediate chain 2) (Dynein intermediate chain 2, cytosolic) (DH IC-2)	Dync1i2 Dnci2 Dncic2	Rattus norvegicus (Rat)	638
Dync1i2	Q6AZ35	Q6AZ35_RAT	unreviewed	Cytoplasmic dynein 1 intermediate chain 2 (Dync1i2 protein) (Dynein, cytoplasmic, intermediate chain 2, isoform CRA_b)	Dync1i2 Dncic2 rCG_26458	Rattus norvegicus (Rat)	632
Tardbp	I6L9G6	I6L9G6_RAT	unreviewed	RCG31562, isoform CRA_c (TAR DNA-binding protein) (Tardbp protein)	Tardbp rCG_31562	Rattus norvegicus (Rat)	285
G3bp1	D3ZYS7	D3ZYS7_RAT	unreviewed	G3BP stress granule assembly factor 1	G3bp1	Rattus norvegicus (Rat)	465
Ank2	A0A0G2JZ56	A0A0G2JZ56_RAT	unreviewed	Ankyrin 2	Ank2	Rattus norvegicus (Rat)	1848
Ank2	A0A0G2K6R9	A0A0G2K6R9_RAT	unreviewed	Ankyrin 2	Ank2	Rattus norvegicus (Rat)	3931
Ank2	A0A0G2KAS9	A0A0G2KAS9_RAT	unreviewed	Ankyrin 2	Ank2	Rattus norvegicus (Rat)	1854
Ank2	A0A0G2KBB9	A0A0G2KBB9_RAT	unreviewed	Ankyrin 2	Ank2	Rattus norvegicus (Rat)	3963
Ank2	D4A4Q9	D4A4Q9_RAT	unreviewed	Ankyrin 2	Ank2	Rattus norvegicus (Rat)	480
Ank2	F1LM42	F1LM42_RAT	unreviewed	Ankyrin 2	Ank2	Rattus norvegicus (Rat)	3937
Ank2	F1LZM2	F1LZM2_RAT	unreviewed	Ankyrin 2	Ank2	Rattus norvegicus (Rat)	443
Ank2	F1M5N3	F1M5N3_RAT	unreviewed	Ankyrin 2	Ank2	Rattus norvegicus (Rat)	3908
Ank2	F1M9N9	F1M9N9_RAT	unreviewed	Ankyrin 2	Ank2	Rattus norvegicus (Rat)	3908
Ank2	M0R511	M0R511_RAT	unreviewed	Ankyrin 2	Ank2	Rattus norvegicus (Rat)	416
LOC684828	M0R7B4	M0R7B4_RAT	unreviewed	Histone cluster 1 H1 family member d (RCG45259)	Hist1h1d LOC684828 rCG_45259	Rattus norvegicus (Rat)	220
Fxr1	A0A0G2JWD2	A0A0G2JWD2_RAT	unreviewed	Fragile X mental retardation syndrome-related protein 1	Fxr1	Rattus norvegicus (Rat)	563
Fxr1	A0A3G2LW22	A0A3G2LW22_RAT	unreviewed	Fragile X mental retardation syndrome-related protein 1	Fxr1	Rattus norvegicus (Rat)	568
Fxr1	Q5XI81	FXR1_RAT	reviewed	Fragile X mental retardation syndrome-related protein 1	Fxr1 Fxr1h	Rattus norvegicus (Rat)	568
Rpl18a	P62718	RL18A_RAT	reviewed	60S ribosomal protein L18a	Rpl18a	Rattus norvegicus (Rat)	176
Cwc15	Q5BJP2	CWC15_RAT	reviewed	Spliceosome-associated protein CWC15 homolog	Cwc15	Rattus norvegicus (Rat)	229
Map2	A0A0U1RRQ0	A0A0U1RRQ0_RAT	unreviewed	Microtubule-associated protein (Fragment)	Map2	Rattus norvegicus (Rat)	336
Map2	A0A0U1RRX4	A0A0U1RRX4_RAT	unreviewed	Microtubule-associated protein	Map2	Rattus norvegicus (Rat)	1829
Map2	A0A0U1RS09	A0A0U1RS09_RAT	unreviewed	Microtubule-associated protein 2 (Fragment)	Map2	Rattus norvegicus (Rat)	89
Map2	A0A0U1RS27	A0A0U1RS27_RAT	unreviewed	Microtubule-associated protein 2 (Fragment)	Map2	Rattus norvegicus (Rat)	143
Map2	F1LNK0	F1LNK0_RAT	unreviewed	Microtubule-associated protein	Map2	Rattus norvegicus (Rat)	1942
Map2	F1MAQ5	F1MAQ5_RAT	unreviewed	Microtubule-associated protein	Map2 Mtap2 rCG_24983	Rattus norvegicus (Rat)	1825
Map2	P15146	MTAP2_RAT	reviewed	Microtubule-associated protein 2 (MAP-2)	Map2 Mtap2	Rattus norvegicus (Rat)	1861
Map2	Q64715	Q64715_RAT	unreviewed	Microtubule-associated protein	Map2 Mtap2	Rattus norvegicus (Rat)	1825
Map2	Q78DZ1	Q78DZ1_RAT	unreviewed	Microtubule-associated protein	Map2 MAP2 Mtap2 rCG_24983	Rattus norvegicus (Rat)	498
Rcc2	F1LVV4	F1LVV4_RAT	unreviewed	Regulator of chromosome condensation 2	Rcc2	Rattus norvegicus (Rat)	427
Dctn1	A0A0G2K428	A0A0G2K428_RAT	unreviewed	Dynactin subunit 1	Dctn1	Rattus norvegicus (Rat)	1263
Dctn1	D4A8U7	D4A8U7_RAT	unreviewed	Dynactin 1, isoform CRA_a (Dynactin subunit 1)	Dctn1 rCG_56074	Rattus norvegicus (Rat)	1281
Dctn1	P28023	DCTN1_RAT	reviewed	Dynactin subunit 1 (150 kDa dynein-associated polypeptide) (DAP-150) (DP-150) (p150-glued)	Dctn1	Rattus norvegicus (Rat)	1280
Larp7	M0R7D1	M0R7D1_RAT	unreviewed	La-related protein 7	Larp7	Rattus norvegicus (Rat)	570
Larp7	M0RC12	M0RC12_RAT	unreviewed	La-related protein 7	Larp7	Rattus norvegicus (Rat)	389
Larp7	Q5XI01	LARP7_RAT	reviewed	La-related protein 7 (La ribonucleoprotein domain family member 7)	Larp7	Rattus norvegicus (Rat)	571
Elavl1	B5DF91	ELAV1_RAT	reviewed	ELAV-like protein 1 (Hu-antigen R) (HuR)	Elavl1 Hur	Rattus norvegicus (Rat)	326
Hdgf	F1LPC7	F1LPC7_RAT	unreviewed	Hepatoma-derived growth factor	Hdgf	Rattus norvegicus (Rat)	237
Hdgf	M0R3J6	M0R3J6_RAT	unreviewed	Hepatoma-derived growth factor	Hdgf	Rattus norvegicus (Rat)	142
Hdgf	Q8VHK7	HDGF_RAT	reviewed	Hepatoma-derived growth factor (HDGF)	Hdgf	Rattus norvegicus (Rat)	237
Npm3	D3ZYK9	D3ZYK9_RAT	unreviewed	Nucleophosmin/nucleoplasmin, 3	Npm3	Rattus norvegicus (Rat)	173
Nup93	Q66HC5	NUP93_RAT	reviewed	Nuclear pore complex protein Nup93 (93 kDa nucleoporin) (Nucleoporin Nup93)	Nup93	Rattus norvegicus (Rat)	819
Luc7l	A0A0G2QBZ8	A0A0G2QBZ8_RAT	unreviewed	LUC7-like (S. cerevisiae)	Luc7l	Rattus norvegicus (Rat)	272
Luc7l	G3V9R0	G3V9R0_RAT	unreviewed	LUC7-like (LUC7-like (S. cerevisiae), isoform CRA_b)	Luc7l rCG_34571	Rattus norvegicus (Rat)	371
Hnrnpk	P61980	HNRPK_RAT	reviewed	Heterogeneous nuclear ribonucleoprotein K (hnRNP K) (dC stretch-binding protein) (CSBP)	Hnrnpk Hnrpk	Rattus norvegicus (Rat)	463
LOC100359916	M0R9K1	M0R9K1_RAT	unreviewed	Heterogeneous nuclear ribonucleoprotein K-like	LOC100359916	Rattus norvegicus (Rat)	463
Hnrnpk,LOC100359916	Q5D059	Q5D059_RAT	unreviewed	Heterogeneous nuclear ribonucleoprotein K (Hnrpk protein)	Hnrnpk Hnrpk LOC100359916 LOC100363335	Rattus norvegicus (Rat)	464
Atp5b	G3V6D3	G3V6D3_RAT	unreviewed	ATP synthase subunit beta (EC 7.1.2.2)	Atp5f1b Atp5b rCG_42467	Rattus norvegicus (Rat)	529
Atp5b	P10719	ATPB_RAT	reviewed	ATP synthase subunit beta, mitochondrial (EC 7.1.2.2) (ATP synthase F1 subunit beta)	Atp5f1b Atp5b	Rattus norvegicus (Rat)	529
Atp5b	Q0QEP3	Q0QEP3_RAT	unreviewed	ATP synthase subunit beta (EC 7.1.2.2) (Fragment)	ATP5B	Rattus norvegicus (Rat)	343
Prrc2a	A0A0U1RRZ5	A0A0U1RRZ5_RAT	unreviewed	Protein PRRC2A	Prrc2a	Rattus norvegicus (Rat)	2162
Prrc2a	Q6MG48	PRC2A_RAT	reviewed	Protein PRRC2A (HLA-B-associated transcript 2) (Proline-rich and coiled-coil-containing protein 2A)	Prrc2a Bat2	Rattus norvegicus (Rat)	2161
Larp6	D3ZCR5	D3ZCR5_RAT	unreviewed	La ribonucleoprotein 6, translational regulator (La ribonucleoprotein domain family, member 6 (Predicted))	Larp6 Larp6_predicted rCG_58005	Rattus norvegicus (Rat)	492
Nme1	Q05982	NDKA_RAT	reviewed	Nucleoside diphosphate kinase A (NDK A) (NDP kinase A) (EC 2.7.4.6) (Metastasis inhibition factor NM23) (Tumor metastatic process-associated protein)	Nme1	Rattus norvegicus (Rat)	152
Nme2	P19804	NDKB_RAT	reviewed	Nucleoside diphosphate kinase B (NDK B) (NDP kinase B) (EC 2.7.4.6) (Histidine protein kinase NDKB) (EC 2.7.13.3) (P18)	Nme2	Rattus norvegicus (Rat)	152
Sart1	Q5XIW8	SNUT1_RAT	reviewed	U4/U6.U5 tri-snRNP-associated protein 1 (Squamous cell carcinoma antigen recognized by T-cells 1) (SART-1) (rSART-1)	Sart1	Rattus norvegicus (Rat)	806
Ppp1cb	P62142	PP1B_RAT	reviewed	Serine/threonine-protein phosphatase PP1-beta catalytic subunit (PP-1B) (EC 3.1.3.16) (EC 3.1.3.53)	Ppp1cb	Rattus norvegicus (Rat)	327
Nol6	A0A096MKG2	A0A096MKG2_RAT	unreviewed	Nucleolar protein 6	Nol6	Rattus norvegicus (Rat)	1143
Nol6	A0A0G2QC27	A0A0G2QC27_RAT	unreviewed	Nucleolar protein 6	Nol6	Rattus norvegicus (Rat)	1146
Nol6	B0BNB6	B0BNB6_RAT	unreviewed	Nucleolar protein 6	Nol6	Rattus norvegicus (Rat)	299
Smc2	D4A5Q2	D4A5Q2_RAT	unreviewed	Structural maintenance of chromosomes protein	Smc2	Rattus norvegicus (Rat)	1191
Eif4b	Q5RKG9	Q5RKG9_RAT	unreviewed	Eukaryotic translation initiation factor 4B	Eif4b rCG_50632	Rattus norvegicus (Rat)	611
Ddx5	B6DTP5	B6DTP5_RAT	unreviewed	DEAD (Asp-Glu-Ala-Asp) box polypeptide 5 (Fragment)	Ddx5	Rattus norvegicus (Rat)	614
Ddx5	O88757	O88757_RAT	unreviewed	p68 RNA helicase (Fragment)	ddx5	Rattus norvegicus (Rat)	111
Ddx5	Q6AYI1	Q6AYI1_RAT	unreviewed	DEAD (Asp-Glu-Ala-Asp) box polypeptide 5 (DEAD-box helicase 5) (Ddx5)	Ddx5 rCG_35034	Rattus norvegicus (Rat)	615
Elavl2	A0A1B0GWQ5	A0A1B0GWQ5_RAT	unreviewed	ELAV-like protein	Elavl2	Rattus norvegicus (Rat)	347
Elavl2	A0A1B0GWU2	A0A1B0GWU2_RAT	unreviewed	ELAV-like protein	Elavl2	Rattus norvegicus (Rat)	373
Elavl2	A0A1B0GWY9	A0A1B0GWY9_RAT	unreviewed	ELAV-like protein 2 (Fragment)	Elavl2	Rattus norvegicus (Rat)	109
Elavl2	G3V6U4	G3V6U4_RAT	unreviewed	ELAV-like protein	Elavl2 rCG_53485	Rattus norvegicus (Rat)	388
Elavl2	Q8CH84	ELAV2_RAT	reviewed	ELAV-like protein 2 (Hu-antigen B) (HuB)	Elavl2 Hub	Rattus norvegicus (Rat)	359
Pcbp2	Q4V8F6	Q4V8F6_RAT	unreviewed	Pcbp2 protein (Poly(rC)-binding protein 2)	Pcbp2	Rattus norvegicus (Rat)	335
Pcbp2	Q6AYU2	Q6AYU2_RAT	unreviewed	Pcbp2 protein (RCG50739, isoform CRA_a)	Pcbp2 rCG_50739	Rattus norvegicus (Rat)	362
Pcbp2	Q6AYU5	Q6AYU5_RAT	unreviewed	Poly(rC)-binding protein 2	Pcbp2	Rattus norvegicus (Rat)	365
Eif3b	Q4G061	EIF3B_RAT	reviewed	Eukaryotic translation initiation factor 3 subunit B (eIF3b) (Eukaryotic translation initiation factor 3 subunit 9) (eIF-3-eta)	Eif3b Eif3s9	Rattus norvegicus (Rat)	797
Sugt1	B0BN85	SGT1_RAT	reviewed	Protein SGT1 homolog (Suppressor of G2 allele of SKP1 homolog)	Sugt1	Rattus norvegicus (Rat)	336
Sugt1	F1LMY6	F1LMY6_RAT	unreviewed	Protein SGT1 homolog	Sugt1	Rattus norvegicus (Rat)	247
Usp39	B2GV41	B2GV41_RAT	unreviewed	Ubiquitin specific protease 39 (Predicted), isoform CRA_b (Ubiquitin-specific peptidase 39) (Usp39 protein)	Usp39 Usp39_predicted rCG_56425	Rattus norvegicus (Rat)	564
Rbm26	D3ZRC3	D3ZRC3_RAT	unreviewed	RNA-binding motif protein 26	Rbm26 RGD1308297	Rattus norvegicus (Rat)	993
Rbm26	D3ZRG7	D3ZRG7_RAT	unreviewed	RNA-binding motif protein 26	Rbm26 RGD1308297	Rattus norvegicus (Rat)	1007
Zfp346	A0A0G2K7Z1	A0A0G2K7Z1_RAT	unreviewed	Zinc finger protein 346 (Zinc finger protein 346 (Predicted), isoform CRA_a)	Zfp346 Zfp346_predicted rCG_24146	Rattus norvegicus (Rat)	293
Zfp346	D3ZQL4	D3ZQL4_RAT	unreviewed	Zinc finger protein 346	Zfp346	Rattus norvegicus (Rat)	306
Ash1l	A0A0G2K2W6	A0A0G2K2W6_RAT	unreviewed	ASH1-like histone lysine methyltransferase (Ash1 (Absent, small, or homeotic)-like (Drosophila) (Predicted))	Ash1l Ash1l_predicted rCG_62830	Rattus norvegicus (Rat)	2918
Ash1l	D3ZKH4	D3ZKH4_RAT	unreviewed	ASH1-like histone lysine methyltransferase	Ash1l	Rattus norvegicus (Rat)	2958
Cdc5l	B1WBQ0	B1WBQ0_RAT	unreviewed	CDC5 cell division cycle 5-like (S. pombe) (Cell division cycle 5-like (S. pombe))	Cdc5l rCG_43423	Rattus norvegicus (Rat)	802
Cdc5l	O08837	CDC5L_RAT	reviewed	Cell division cycle 5-like protein (Cdc5-like protein) (Pombe Cdc5-related protein)	Cdc5l Pcdc5rp	Rattus norvegicus (Rat)	802
Ccdc12	D4A4Z0	D4A4Z0_RAT	unreviewed	Coiled-coil domain containing 12 (Predicted), isoform CRA_a (Coiled-coil domain-containing 12)	Ccdc12 Ccdc12_predicted rCG_25291	Rattus norvegicus (Rat)	166
C4a	A0A0G2JT52	A0A0G2JT52_RAT	unreviewed	Complement C4A (Fragment)	C4a	Rattus norvegicus (Rat)	188
C4a	A0A0G2JV52	A0A0G2JV52_RAT	unreviewed	Complement C4A (Fragment)	C4a	Rattus norvegicus (Rat)	1374
C4a	M0RB00	M0RB00_RAT	unreviewed	Complement C4A	C4a	Rattus norvegicus (Rat)	1734
C4a	Q6MG90	Q6MG90_RAT	unreviewed	Complement C4B (Chido blood group) (Complement component 4, gene 2) (RCG64585)	C4b C4-2 C4a rCG_64585	Rattus norvegicus (Rat)	1737
C4a,C4	P08649	CO4_RAT	reviewed	Complement C4 [Cleaved into: Complement C4 beta chain; Complement C4 alpha chain; C4a anaphylatoxin; Complement C4 gamma chain]	C4 C4a	Rattus norvegicus (Rat)	1737
LOC100909666	F1LNM4	F1LNM4_RAT	unreviewed	Complement C4-like (Fragment)	LOC103689965 LOC100909666 LOC102549354	Rattus norvegicus (Rat)	1549
Plec	A0A0G2K1J5	A0A0G2K1J5_RAT	unreviewed	Plectin	Plec	Rattus norvegicus (Rat)	4387
Plec	F7F9U6	F7F9U6_RAT	unreviewed	Plectin	Plec	Rattus norvegicus (Rat)	4544
Plec	P30427	PLEC_RAT	reviewed	Plectin (PCN) (PLTN) (Plectin-1)	Plec Plec1	Rattus norvegicus (Rat)	4687
Plec	Q6S395	Q6S395_RAT	unreviewed	Plectin (Plectin 11)	Plec	Rattus norvegicus (Rat)	4545
Plec	Q6S396	Q6S396_RAT	unreviewed	Plectin (Plectin 10)	Plec	Rattus norvegicus (Rat)	4552
Plec	Q6S399	Q6S399_RAT	unreviewed	Plectin (Plectin 7)	Plec	Rattus norvegicus (Rat)	4513
Plec	Q6S3A0	Q6S3A0_RAT	unreviewed	Plectin (Plectin 6)	Plec	Rattus norvegicus (Rat)	4688
Plec	Q6S3A3	Q6S3A3_RAT	unreviewed	Plectin (Plectin 3)	Plec	Rattus norvegicus (Rat)	4523
Plec	Q6S3A4	Q6S3A4_RAT	unreviewed	Plectin (Plectin 2)	Plec	Rattus norvegicus (Rat)	4536
Plec	Q6S3A5	Q6S3A5_RAT	unreviewed	Plectin (Plectin 1)	Plec	Rattus norvegicus (Rat)	4574
Lsm8	B2RZB6	B2RZB6_RAT	unreviewed	U6 snRNA-associated Sm-like protein LSm8	Lsm8 LSM8 Lsm8_predicted Naa38 rCG_28078	Rattus norvegicus (Rat)	96
Actg1	P63259	ACTG_RAT	reviewed	Actin, cytoplasmic 2 (Gamma-actin) [Cleaved into: Actin, cytoplasmic 2, N-terminally processed]	Actg1 Actg	Rattus norvegicus (Rat)	375
Akap17a	B2RYB9	B2RYB9_RAT	unreviewed	LOC288526 protein	Akap17a LOC288526	Rattus norvegicus (Rat)	711
Akap17a	F1MAF2	F1MAF2_RAT	unreviewed	A-kinase-anchoring protein 17A	Akap17a	Rattus norvegicus (Rat)	712
Gatad2a	G3V8R7	G3V8R7_RAT	unreviewed	GATA zinc finger domain-containing 2A	Gatad2a	Rattus norvegicus (Rat)	629
Gatad2a	Q5EB93	Q5EB93_RAT	unreviewed	Gatad2a protein	Gatad2a	Rattus norvegicus (Rat)	491
Pip4k2b	O88377	PI42B_RAT	reviewed	Phosphatidylinositol 5-phosphate 4-kinase type-2 beta (EC 2.7.1.149) (1-phosphatidylinositol 5-phosphate 4-kinase 2-beta) (Diphosphoinositide kinase 2-beta) (Phosphatidylinositol 5-phosphate 4-kinase type II beta) (PI(5)P 4-kinase type II beta) (PIP4KII-beta) (Phosphatidylinositol-phosphate kinase IIgamma) (PIPKIIgamma) (PtdIns(5)P-4-kinase isoform 2-beta)	Pip4k2b Pip5k2b	Rattus norvegicus (Rat)	416
Pabpc4	G3V9N0	G3V9N0_RAT	unreviewed	Polyadenylate-binding protein (PABP)	Pabpc4	Rattus norvegicus (Rat)	644
Pabpc4	Q5I0G7	Q5I0G7_RAT	unreviewed	Pabpc4 protein (Fragment)	Pabpc4	Rattus norvegicus (Rat)	415
Sptb	A0A140UHX6	A0A140UHX6_RAT	unreviewed	Spectrin beta chain	Sptb	Rattus norvegicus (Rat)	2329
Sptb	Q6XDA0	Q6XDA0_RAT	unreviewed	Spectrin beta chain	Sptb LOC314251	Rattus norvegicus (Rat)	2137
Clcf1	F7EKG3	F7EKG3_RAT	unreviewed	Cardiotrophin-like cytokine factor 1	Clcf1	Rattus norvegicus (Rat)	305
Clcf1	Q4KMB8	Q4KMB8_RAT	unreviewed	Cardiotrophin-like cytokine factor 1	Clcf1	Rattus norvegicus (Rat)	305
Cpsf7	Q5XI29	CPSF7_RAT	reviewed	Cleavage and polyadenylation specificity factor subunit 7	Cpsf7	Rattus norvegicus (Rat)	462
Nup88	O08658	NUP88_RAT	reviewed	Nuclear pore complex protein Nup88 (88 kDa nucleoporin) (Nucleoporin Nup84) (Nucleoporin Nup88)	Nup88 Nup84	Rattus norvegicus (Rat)	742
Khdrbs2	Q920F3	KHDR2_RAT	reviewed	KH domain-containing, RNA-binding, signal transduction-associated protein 2 (Sam68-like mammalian protein 1) (SLM-1) (rSLM-1)	Khdrbs2 Slm1	Rattus norvegicus (Rat)	349
Prpf6	A1A5S1	PRP6_RAT	reviewed	Pre-mRNA-processing factor 6 (PRP6 homolog) (U5 snRNP-associated 102 kDa protein) (U5-102 kDa protein)	Prpf6	Rattus norvegicus (Rat)	941
Srsf3	A0A0U1RRV7	A0A0U1RRV7_RAT	unreviewed	RCG61099, isoform CRA_b (Serine and arginine-rich-splicing factor 3)	Srsf3 rCG_61099	Rattus norvegicus (Rat)	124
Srsf3	Q0ZFS8	Q0ZFS8_RAT	unreviewed	RCG61099, isoform CRA_c (Serine and arginine-rich-splicing factor 3)	Srsf3 LOC100910660 rCG_61099	Rattus norvegicus (Rat)	164
Sptan1	A0A0G2JZ69	A0A0G2JZ69_RAT	unreviewed	Spectrin alpha chain, non-erythrocytic 1	Sptan1	Rattus norvegicus (Rat)	2489
Sptan1	A0A0G2K1E7	A0A0G2K1E7_RAT	unreviewed	Spectrin alpha chain, non-erythrocytic 1	Sptan1	Rattus norvegicus (Rat)	2473
Sptan1	A0A0G2K1Y8	A0A0G2K1Y8_RAT	unreviewed	Spectrin alpha chain, non-erythrocytic 1	Sptan1	Rattus norvegicus (Rat)	2498
Sptan1	P16086	SPTN1_RAT	reviewed	Spectrin alpha chain, non-erythrocytic 1 (Alpha-II spectrin) (Fodrin alpha chain)	Sptan1 Spna2 Spta2	Rattus norvegicus (Rat)	2472
Sptan1	Q6IRK8	Q6IRK8_RAT	unreviewed	Spectrin alpha chain, non-erythrocytic 1 (Spna2 protein)	Sptan1 Spna2	Rattus norvegicus (Rat)	2452
Chtop	Q498T2	CHTOP_RAT	reviewed	Chromatin target of PRMT1 protein (Friend of PRMT1 protein) (Small arginine- and glycine-rich protein) (SRAG)	Chtop Fop	Rattus norvegicus (Rat)	248
Acin1	E9PST5	E9PST5_RAT	unreviewed	Apoptotic chromatin condensation inducer 1	Acin1	Rattus norvegicus (Rat)	1339
Acin1	Q5BJU9	Q5BJU9_RAT	unreviewed	Acin1 protein (Fragment)	Acin1	Rattus norvegicus (Rat)	515
Srsf10	Q4KM38	Q4KM38_RAT	unreviewed	FUS interacting protein (Serine-arginine rich) 1 (Serine and arginine-rich-splicing factor 10)	Srsf10 Fusip1	Rattus norvegicus (Rat)	164
Actbl2	D3ZRN3	D3ZRN3_RAT	unreviewed	Actin, beta-like 2 (Similar to cytoplasmic beta-actin (Predicted))	Actbl2 RGD1309504_predicted rCG_44795	Rattus norvegicus (Rat)	376
Cct8	D4ACB8	D4ACB8_RAT	unreviewed	Chaperonin subunit 8 (Theta) (Predicted), isoform CRA_a (Chaperonin-containing TCP1 subunit 8)	Cct8 Cct8_predicted rCG_58706	Rattus norvegicus (Rat)	548
Rnps1	Q6AYK1	RNPS1_RAT	reviewed	RNA-binding protein with serine-rich domain 1	Rnps1	Rattus norvegicus (Rat)	305
Ddx17	A0A096MIX2	A0A096MIX2_RAT	unreviewed	DEAD (Asp-Glu-Ala-Asp) box polypeptide 17, isoform CRA_a (DEAD-box helicase 17)	Ddx17 rCG_59754	Rattus norvegicus (Rat)	652
Ddx17	A0A096MJ88	A0A096MJ88_RAT	unreviewed	DEAD-box helicase 17 (Fragment)	Ddx17	Rattus norvegicus (Rat)	17
Ddx17	A0A096MJW9	A0A096MJW9_RAT	unreviewed	DEAD-box helicase 17 (Fragment)	Ddx17	Rattus norvegicus (Rat)	231
Ddx17	E9PT29	E9PT29_RAT	unreviewed	DEAD-box helicase 17	Ddx17	Rattus norvegicus (Rat)	650
Ddx17	Q568Z8	Q568Z8_RAT	unreviewed	Ddx17 protein	Ddx17	Rattus norvegicus (Rat)	268
Bub3	D4A567	D4A567_RAT	unreviewed	BUB3 mitotic checkpoint protein	Bub3	Rattus norvegicus (Rat)	627
Bub3	Q4FZS2	Q4FZS2_RAT	unreviewed	BUB3 mitotic checkpoint protein (Budding uninhibited by benzimidazoles 3 homolog (S. cerevisiae)) (Budding uninhibited by benzimidazoles 3 homolog (S. cerevisiae), isoform CRA_b)	Bub3 rCG_47113	Rattus norvegicus (Rat)	326
Pabpn1	G3V7Z8	G3V7Z8_RAT	unreviewed	Poly(A) binding protein, nuclear 1, isoform CRA_a (Poly(A)-binding protein, nuclear 1)	Pabpn1 rCG_23417	Rattus norvegicus (Rat)	302
Hp1bp3	A0A096MJ10	A0A096MJ10_RAT	unreviewed	Heterochromatin protein 1-binding protein 3 (Fragment)	Hp1bp3	Rattus norvegicus (Rat)	228
Hp1bp3	A0A096MKG6	A0A096MKG6_RAT	unreviewed	Heterochromatin protein 1-binding protein 3 (Fragment)	Hp1bp3	Rattus norvegicus (Rat)	294
Hp1bp3	F1M6V1	F1M6V1_RAT	unreviewed	Heterochromatin protein 1-binding protein 3	Hp1bp3	Rattus norvegicus (Rat)	553
Hp1bp3	Q6P747	HP1B3_RAT	reviewed	Heterochromatin protein 1-binding protein 3	Hp1bp3	Rattus norvegicus (Rat)	553
Psmc4	Q63570	PRS6B_RAT	reviewed	26S proteasome regulatory subunit 6B (26S proteasome AAA-ATPase subunit RPT3) (Proteasome 26S subunit ATPase 4) (S6 ATPase) (Tat-binding protein 7) (TBP-7)	Psmc4 Tbp7	Rattus norvegicus (Rat)	418
Ina	G3V8Q2	G3V8Q2_RAT	unreviewed	Alpha-internexin (Internexin, alpha)	Ina Inexa rCG_57469	Rattus norvegicus (Rat)	506
Ina	P23565	AINX_RAT	reviewed	Alpha-internexin (Alpha-Inx)	Ina Inexa	Rattus norvegicus (Rat)	505
Sec24c	A0A0G2JZF0	A0A0G2JZF0_RAT	unreviewed	SEC24 homolog C, COPII coat complex component	Sec24c	Rattus norvegicus (Rat)	1056
Sec24c	B5DEG8	B5DEG8_RAT	unreviewed	LOC685144 protein (RCG41932) (SEC24 homolog C, COPII coat complex component)	Sec24c LOC685144 rCG_41932	Rattus norvegicus (Rat)	1095
Immt	A0A0G2JVH4	A0A0G2JVH4_RAT	unreviewed	MICOS complex subunit MIC60 (Mitofilin)	Immt	Rattus norvegicus (Rat)	776
Immt	A0A140TAG5	A0A140TAG5_RAT	unreviewed	MICOS complex subunit MIC60 (Mitofilin)	Immt	Rattus norvegicus (Rat)	608
Immt	Q3KR86	MIC60_RAT	reviewed	MICOS complex subunit Mic60 (Mitochondrial inner membrane protein) (Mitofilin) (Fragment)	Immt Mic60	Rattus norvegicus (Rat)	609
Fubp1	A0A140TAJ3	A0A140TAJ3_RAT	unreviewed	Far upstream element-binding protein 1	Fubp1	Rattus norvegicus (Rat)	642
Fubp1	Q32PX7	FUBP1_RAT	reviewed	Far upstream element-binding protein 1 (FBP) (FUSE-binding protein 1)	Fubp1	Rattus norvegicus (Rat)	639
Fyttd1	A0A0G2JSV9	A0A0G2JSV9_RAT	unreviewed	UAP56-interacting factor	Fyttd1	Rattus norvegicus (Rat)	189
Fyttd1	A0A0G2K6Q7	A0A0G2K6Q7_RAT	unreviewed	UAP56-interacting factor	Fyttd1	Rattus norvegicus (Rat)	152
Fyttd1	F1M0P3	F1M0P3_RAT	unreviewed	UAP56-interacting factor	Fyttd1	Rattus norvegicus (Rat)	284
Fyttd1	Q7TQ84	UIF_RAT	reviewed	UAP56-interacting factor (Forty-two-three domain-containing protein 1) (Protein 40-2-3)	Fyttd1 Uif Ac1176	Rattus norvegicus (Rat)	317
Rcc1	B1H227	B1H227_RAT	unreviewed	LOC682908 protein (RCG31301, isoform CRA_a) (Regulator of chromosome condensation 1)	Rcc1 LOC682908 rCG_31301	Rattus norvegicus (Rat)	421
Rps6	M0RD75	M0RD75_RAT	unreviewed	40S ribosomal protein S6	Rps6 LOC100911372	Rattus norvegicus (Rat)	247
Rps6	P62755	RS6_RAT	reviewed	40S ribosomal protein S6	Rps6	Rattus norvegicus (Rat)	249
Pdzd2	F1M785	F1M785_RAT	unreviewed	PDZ domain-containing protein 2	Pdzd2	Rattus norvegicus (Rat)	2762
Gpsm1	G3V9X2	G3V9X2_RAT	unreviewed	G-protein signalling modulator 1 (AGS3-like, C. elegans), isoform CRA_c (G-protein-signaling modulator 1)	Gpsm1 rCG_45366	Rattus norvegicus (Rat)	673
Gpsm1	Q9R080	GPSM1_RAT	reviewed	G-protein-signaling modulator 1 (Activator of G-protein signaling 3)	Gpsm1 Ags3	Rattus norvegicus (Rat)	673
Ryr1	A0A0G2K5J1	A0A0G2K5J1_RAT	unreviewed	Ryanodine receptor 1	Ryr1	Rattus norvegicus (Rat)	5012
Ryr1	F1LMY4	RYR1_RAT	reviewed	Ryanodine receptor 1 (RYR-1) (RyR1) (Skeletal muscle calcium release channel) (Skeletal muscle ryanodine receptor) (Skeletal muscle-type ryanodine receptor) (Type 1 ryanodine receptor)	Ryr1	Rattus norvegicus (Rat)	5035
Ryr1	V9GZ83	V9GZ83_RAT	unreviewed	Ryanodine receptor 1	Ryr1	Rattus norvegicus (Rat)	3903
Nup35	Q68FY1	NUP35_RAT	reviewed	Nucleoporin NUP35 (35 kDa nucleoporin) (Nuclear pore complex protein Nup53) (Nucleoporin NUP53)	Nup35 Nup53	Rattus norvegicus (Rat)	325
Zfr	A0A0H2UHJ5	A0A0H2UHJ5_RAT	unreviewed	Zinc finger RNA-binding protein	Zfr	Rattus norvegicus (Rat)	1074
Zfr	B1WC00	B1WC00_RAT	unreviewed	Zfr protein (Zinc finger RNA binding protein, isoform CRA_b) (Zinc finger RNA-binding protein)	Zfr rCG_23668	Rattus norvegicus (Rat)	128
Zfr	Q562A2	ZFR_RAT	reviewed	Zinc finger RNA-binding protein	Zfr	Rattus norvegicus (Rat)	1073
Eif4a1	Q6P3V8	Q6P3V8_RAT	unreviewed	Eukaryotic translation initiation factor 4A1 (Eukaryotic translation initiation factor 4A1, isoform CRA_c)	Eif4a1 rCG_33100	Rattus norvegicus (Rat)	406
Eif4a1	Q812C4	Q812C4_RAT	unreviewed	Translation initiation factor 4A, isoform 1 (Fragment)	Eif4a1	Rattus norvegicus (Rat)	138
Poldip3	A0A0G2JXM5	A0A0G2JXM5_RAT	unreviewed	DNA polymerase delta-interacting protein 3	Poldip3	Rattus norvegicus (Rat)	402
Poldip3	D4A2B0	D4A2B0_RAT	unreviewed	DNA polymerase delta-interacting protein 3 (Polymerase (DNA-directed), delta interacting protein 3 (Predicted), isoform CRA_a)	Poldip3 Poldip3_predicted rCG_59829	Rattus norvegicus (Rat)	420
Sub1	Q63396	TCP4_RAT	reviewed	Activated RNA polymerase II transcriptional coactivator p15 (Positive cofactor 4) (PC4) (SUB1 homolog) (p14)	Sub1 Pc4 Rpo2tc1	Rattus norvegicus (Rat)	127
Ddx39b	A0A0G2KAT4	A0A0G2KAT4_RAT	unreviewed	Spliceosome RNA helicase Ddx39b	Ddx39b	Rattus norvegicus (Rat)	399
Ddx39b	Q63413	DX39B_RAT	reviewed	Spliceosome RNA helicase Ddx39b (EC 3.6.4.13) (56 kDa U2AF65-associated protein) (ATP-dependent RNA helicase p47) (DEAD box protein Uap56)	Ddx39b Bat1 Bat1a Uap56	Rattus norvegicus (Rat)	428
Rps10	A0A0H2UI18	A0A0H2UI18_RAT	unreviewed	40S ribosomal protein S10	Rps10	Rattus norvegicus (Rat)	154
Rps10	P63326	RS10_RAT	reviewed	40S ribosomal protein S10	Rps10	Rattus norvegicus (Rat)	165
Ccar1	D4A2P1	D4A2P1_RAT	unreviewed	Cell division cycle and apoptosis regulator 1 (Similar to cell division cycle and apoptosis regulator 1 (Predicted), isoform CRA_a)	Ccar1 RGD1560358_predicted rCG_22021	Rattus norvegicus (Rat)	1148
Nhp2	B1WC56	B1WC56_RAT	unreviewed	Ribonucloprotein	Nhp2 LOC103690013 Nola2 Nola2_predicted rCG_34668	Rattus norvegicus (Rat)	153
Nhp2	D3ZVC6	D3ZVC6_RAT	unreviewed	Ribonucloprotein	Nhp2 Nola2_predicted rCG_34668	Rattus norvegicus (Rat)	121
Gba	B2RYC9	B2RYC9_RAT	unreviewed	Glucosylceramidase (EC 3.2.1.45)	Gba rCG_62590	Rattus norvegicus (Rat)	515
Ubtf	P25977	UBF1_RAT	reviewed	Nucleolar transcription factor 1 (Upstream-binding factor 1) (UBF-1)	Ubtf Tcfubf Ubf-1	Rattus norvegicus (Rat)	764
Iqcg	A0A0G2K0U5	A0A0G2K0U5_RAT	unreviewed	Dynein regulatory complex protein 9	Iqcg	Rattus norvegicus (Rat)	429
Iqcg	G3V973	G3V973_RAT	unreviewed	Dynein regulatory complex protein 9 (IQ motif containing G, isoform CRA_a)	Iqcg rCG_52694	Rattus norvegicus (Rat)	419
Iqcg	Q5PQQ6	DRC9_RAT	reviewed	Dynein regulatory complex protein 9 (IQ domain-containing protein G)	Iqcg Drc9	Rattus norvegicus (Rat)	419
Hspa2	A0A0G2JUT0	A0A0G2JUT0_RAT	unreviewed	Heat shock-related 70 kDa protein 2	Hspa2	Rattus norvegicus (Rat)	601
Hspa2	P0DMW1	HS71B_RAT	reviewed	Heat shock 70 kDa protein 1B (Heat shock 70 kDa protein 1) (HSP70-1) (HSP70.1)	Hspa1b Hsp70-2 Hspa2	Rattus norvegicus (Rat)	641
Hspa2	P14659	HSP72_RAT	reviewed	Heat shock-related 70 kDa protein 2 (Heat shock protein 70.2) (Testis-specific heat shock protein-related) (HST)	Hspa2 Hst70	Rattus norvegicus (Rat)	633
Smarcd3	Q5U3Y2	Q5U3Y2_RAT	unreviewed	RCG24403, isoform CRA_a (SWI/SNF-related, matrix-associated, actin-dependent regulator of chromatin, subfamily d, member 3)	Smarcd3 rCG_24403	Rattus norvegicus (Rat)	470
U2af2	F2Z3T9	F2Z3T9_RAT	unreviewed	U2 snRNP auxiliary factor large subunit	U2af2 LOC690372 rCG_22613	Rattus norvegicus (Rat)	471
U2af2	Q5EB64	Q5EB64_RAT	unreviewed	U2af2 protein (Fragment)	U2af2	Rattus norvegicus (Rat)	88
Gnb1	P54311	GBB1_RAT	reviewed	Guanine nucleotide-binding protein G(I)/G(S)/G(T) subunit beta-1 (Transducin beta chain 1)	Gnb1	Rattus norvegicus (Rat)	340
Gnb1	Q45QL8	Q45QL8_RAT	unreviewed	Guanine nucleotide binding protein beta 1 (Fragment)	Gnb1	Rattus norvegicus (Rat)	257
Basp1	A0A0G2K1L8	A0A0G2K1L8_RAT	unreviewed	Brain acid soluble protein 1	Basp1	Rattus norvegicus (Rat)	219
Basp1	Q05175	BASP1_RAT	reviewed	Brain acid soluble protein 1 (22 kDa neuronal tissue-enriched acidic protein) (Neuronal axonal membrane protein NAP-22)	Basp1 Nap22	Rattus norvegicus (Rat)	220
Msi2	F1LWE6	F1LWE6_RAT	unreviewed	Musashi RNA-binding protein 2	Msi2	Rattus norvegicus (Rat)	278
Rbbp4	B5DFB2	B5DFB2_RAT	unreviewed	RB-binding protein 4, chromatin-remodeling factor (RCG30896) (Rbbp4 protein)	Rbbp4 rCG_30896	Rattus norvegicus (Rat)	425
RGD1563620	D4A250	D4A250_RAT	unreviewed	Similar to retinoblastoma-binding protein 4	RGD1563620	Rattus norvegicus (Rat)	425
Srrm1	A0A0G2K4F6	A0A0G2K4F6_RAT	unreviewed	Serine and arginine repetitive matrix 1	Srrm1	Rattus norvegicus (Rat)	912
Srrm1	B2RYB3	B2RYB3_RAT	unreviewed	Serine and arginine repetitive matrix 1 (Srrm1 protein)	Srrm1	Rattus norvegicus (Rat)	908
Ythdf2	B2GUU1	B2GUU1_RAT	unreviewed	YTH domain family 2 (Predicted) (Ythdf2 protein)	Ythdf2 Ythdf2_predicted rCG_31530	Rattus norvegicus (Rat)	579
Ythdf2	E9PU11	E9PU11_RAT	unreviewed	YTH N(6)-methyladenosine RNA-binding protein 2	Ythdf2	Rattus norvegicus (Rat)	585
Ythdf2	Q1JU70	Q1JU70_RAT	unreviewed	ZH3 protein	Ythdf2 Ythdf2_predicted ZH3	Rattus norvegicus (Rat)	595
RGD1566359	M0R469	M0R469_RAT	unreviewed	RCG24243 (Similar to RIKEN cDNA B230219D22)	RGD1566359 rCG_24243	Rattus norvegicus (Rat)	189
Dync1li1	G3V7G0	G3V7G0_RAT	unreviewed	Dynein light intermediate chain	Dync1li1 rCG_25841	Rattus norvegicus (Rat)	523
Dync1li1	Q9QXU8	DC1L1_RAT	reviewed	Cytoplasmic dynein 1 light intermediate chain 1 (Dynein light chain A) (DLC-A) (Dynein light intermediate chain 1, cytosolic)	Dync1li1 Dncli1	Rattus norvegicus (Rat)	523
Nolc1	A0JN19	A0JN19_RAT	unreviewed	Nolc1 protein (Fragment)	Nolc1	Rattus norvegicus (Rat)	321
Nolc1	P41777	NOLC1_RAT	reviewed	Nucleolar and coiled-body phosphoprotein 1 (140 kDa nucleolar phosphoprotein) (Nopp140) (Nucleolar 130 kDa protein) (Nucleolar phosphoprotein p130)	Nolc1	Rattus norvegicus (Rat)	704
Rps17	A0A0H2UHQ8	A0A0H2UHQ8_RAT	unreviewed	40S ribosomal protein S17	Rps17	Rattus norvegicus (Rat)	134
Rps17	P04644	RS17_RAT	reviewed	40S ribosomal protein S17	Rps17	Rattus norvegicus (Rat)	135
Rpn2	A0A0G2K757	A0A0G2K757_RAT	unreviewed	Dolichyl-diphosphooligosaccharide--protein glycosyltransferase subunit 2 (Ribophorin-2)	Rpn2	Rattus norvegicus (Rat)	630
Rpn2	P25235	RPN2_RAT	reviewed	Dolichyl-diphosphooligosaccharide--protein glycosyltransferase subunit 2 (Dolichyl-diphosphooligosaccharide--protein glycosyltransferase 63 kDa subunit) (Ribophorin II) (RPN-II) (Ribophorin-2)	Rpn2	Rattus norvegicus (Rat)	631
Sumo2	F1LN30	F1LN30_RAT	unreviewed	Small ubiquitin-related modifier (SUMO)	Sumo4 LOC682787 Sumo2 Sumo2l	Rattus norvegicus (Rat)	95
Sumo2	F1M2K3	F1M2K3_RAT	unreviewed	Small ubiquitin-related modifier (SUMO)	Sumo2	Rattus norvegicus (Rat)	94
Sumo2	P61959	SUMO2_RAT	reviewed	Small ubiquitin-related modifier 2 (SUMO-2) (SMT3 homolog 2) (Sentrin-2) (Ubiquitin-like protein SMT3A) (Smt3A)	Sumo2 Smt3a Smt3h2	Rattus norvegicus (Rat)	95
Sumo3	Q5XIF4	SUMO3_RAT	reviewed	Small ubiquitin-related modifier 3 (SUMO-3)	Sumo3	Rattus norvegicus (Rat)	110
Lsm2	A0A0G2K8Q7	A0A0G2K8Q7_RAT	unreviewed	U6 snRNA-associated Sm-like protein LSm2	Lsm2 rCG_38360	Rattus norvegicus (Rat)	95
Lsm2	A0A0G2KAB8	A0A0G2KAB8_RAT	unreviewed	LSM2 homolog, U6 small nuclear RNA and mRNA degradation-associated	Lsm2	Rattus norvegicus (Rat)	75
Thoc2	A0A0G2K8V3	A0A0G2K8V3_RAT	unreviewed	THO complex 2	Thoc2	Rattus norvegicus (Rat)	1613
Thoc2	F1M0V4	F1M0V4_RAT	unreviewed	THO complex 2	Thoc2	Rattus norvegicus (Rat)	1594
LOC679894	F1LZ00	F1LZ00_RAT	unreviewed	Similar to THO complex subunit 2 (Tho2)	LOC679894	Rattus norvegicus (Rat)	1587
Ppwd1	D3ZVP6	D3ZVP6_RAT	unreviewed	Peptidylprolyl isomerase domain and WD repeat containing 1 (Predicted) (Peptidylprolyl isomerase domain and WD repeat-containing 1)	Ppwd1 Ppwd1_predicted rCG_44550	Rattus norvegicus (Rat)	646
Cct2	Q5XIM9	TCPB_RAT	reviewed	T-complex protein 1 subunit beta (TCP-1-beta) (CCT-beta)	Cct2 Cctb	Rattus norvegicus (Rat)	535
LOC100911295	Q5U1W8	Q5U1W8_RAT	unreviewed	High-mobility group nucleosome binding domain 1	LOC100911295 Hmgn1	Rattus norvegicus (Rat)	96
Hspa4l	B4F772	B4F772_RAT	unreviewed	Heat shock 70kDa protein 4-like (Predicted), isoform CRA_b (Hspa4l protein)	Hspa4l Hspa4l_predicted rCG_41537	Rattus norvegicus (Rat)	838
Hspa4l	F7F2F3	F7F2F3_RAT	unreviewed	Heat shock 70 kDa protein 4L	Hspa4l	Rattus norvegicus (Rat)	1017
Hspa4l	P83581	HS74L_RAT	reviewed	Heat shock 70 kDa protein 4L (Heat shock 70-related protein APG-1) (Osmotic stress protein 94) (Fragments)	Hspa4l Apg1 Hsp4l Osp94	Rattus norvegicus (Rat)	24
Rbpms2	B5DFF2	B5DFF2_RAT	unreviewed	RNA-binding protein, mRNA-processing factor 2 (Rbpms2 protein)	Rbpms2	Rattus norvegicus (Rat)	210
RGD1307235	D3ZJ01	D3ZJ01_RAT	unreviewed	RAB11-binding and LisH domain, coiled-coil and HEAT repeat-containing (Similar to RIKEN cDNA 2310035C23 (Predicted))	Relch RGD1307235 RGD1307235_predicted rCG_24062	Rattus norvegicus (Rat)	1218
Plrg1	Q9WUC8	PLRG1_RAT	reviewed	Pleiotropic regulator 1	Plrg1	Rattus norvegicus (Rat)	514
Lsm14a	A0A096MJY7	A0A096MJY7_RAT	unreviewed	LSM14A mRNA-processing body assembly factor (Fragment)	Lsm14a	Rattus norvegicus (Rat)	28
Lsm14a	A0A096MKE7	A0A096MKE7_RAT	unreviewed	LSM14A mRNA-processing body assembly factor (Fragment)	Lsm14a	Rattus norvegicus (Rat)	33
Lsm14a	A0A0G2JUK2	A0A0G2JUK2_RAT	unreviewed	LSM14A mRNA-processing body assembly factor	Lsm14a	Rattus norvegicus (Rat)	463
Lsm14a	B2GV58	B2GV58_RAT	unreviewed	LSM14A mRNA-processing body assembly factor (Lsm14a protein)	Lsm14a	Rattus norvegicus (Rat)	468
Tppp3	Q5PPN5	TPPP3_RAT	reviewed	Tubulin polymerization-promoting protein family member 3	Tppp3	Rattus norvegicus (Rat)	176
Tcf20	D3ZG21	D3ZG21_RAT	unreviewed	Transcription factor 20 (Transcription factor 20 (Mapped))	Tcf20 Tcf20_mapped rCG_59928	Rattus norvegicus (Rat)	1970
Akap9	A0A0G2K548	A0A0G2K548_RAT	unreviewed	A-kinase-anchoring protein 9	Akap9	Rattus norvegicus (Rat)	3847
Akap9	F1LPB4	F1LPB4_RAT	unreviewed	A-kinase-anchoring protein 9	Akap9	Rattus norvegicus (Rat)	3771
Akap9	Q4G046	Q4G046_RAT	unreviewed	Akap9 protein (Fragment)	Akap9	Rattus norvegicus (Rat)	470
Gisp	Q30A01	Q30A01_RAT	unreviewed	GABA-B receptor-interacting scaffolding protein	Gisp	Rattus norvegicus (Rat)	1115
Paics	P51583	PUR6_RAT	reviewed	Multifunctional protein ADE2 [Includes: Phosphoribosylaminoimidazole-succinocarboxamide synthase (EC 6.3.2.6) (SAICAR synthetase); Phosphoribosylaminoimidazole carboxylase (EC 4.1.1.21) (AIR carboxylase) (AIRC)]	Paics Ade2 Airc	Rattus norvegicus (Rat)	425
Xrcc1	Q9ESZ0	XRCC1_RAT	reviewed	DNA repair protein XRCC1 (X-ray repair cross-complementing protein 1)	Xrcc1 Xrcc-1	Rattus norvegicus (Rat)	631
Ilf3	A0A0G2K2T6	A0A0G2K2T6_RAT	unreviewed	Interleukin enhancer-binding factor 3	Ilf3	Rattus norvegicus (Rat)	897
Ilf3	A0A0G2K4U6	A0A0G2K4U6_RAT	unreviewed	Interleukin enhancer-binding factor 3	Ilf3	Rattus norvegicus (Rat)	915
Ilf3	F1LRU1	F1LRU1_RAT	unreviewed	Interleukin enhancer-binding factor 3	Ilf3	Rattus norvegicus (Rat)	909
Ilf3	Q9JIL3	ILF3_RAT	reviewed	Interleukin enhancer-binding factor 3	Ilf3	Rattus norvegicus (Rat)	897
Rps3	P62909	RS3_RAT	reviewed	40S ribosomal protein S3 (EC 4.2.99.18)	Rps3	Rattus norvegicus (Rat)	243
Snrpd3	M0R907	M0R907_RAT	unreviewed	Small nuclear ribonucleoprotein Sm D3 (Sm-D3) (snRNP core protein D3)	Snrpd3 LOC687711 SNRPD3 rCG_60635	Rattus norvegicus (Rat)	126
Fus	Q5PQK2	Q5PQK2_RAT	unreviewed	FUS RNA-binding protein (Fusion, derived from t(1216) malignant liposarcoma (Human)) (RCG39872, isoform CRA_d)	Fus rCG_39872	Rattus norvegicus (Rat)	518
Cstf1	Q5BJQ6	CSTF1_RAT	reviewed	Cleavage stimulation factor subunit 1 (Cleavage stimulation factor 50 kDa subunit) (CSTF 50 kDa subunit) (CstF-50)	Cstf1	Rattus norvegicus (Rat)	431
Hnrnpr	Q566E4	Q566E4_RAT	unreviewed	Heterogeneous nuclear ribonucleoprotein R	Hnrnpr Hnrpr	Rattus norvegicus (Rat)	632
Csde1	P18395	CSDE1_RAT	reviewed	Cold shock domain-containing protein E1 (Protein UNR)	Csde1 Unr	Rattus norvegicus (Rat)	798
Mlf2	D3ZPN3	D3ZPN3_RAT	unreviewed	Myeloid leukemia factor 2 (Myeloid leukemia factor 2 (Predicted), isoform CRA_a)	Mlf2 Mlf2_predicted rCG_29866	Rattus norvegicus (Rat)	247
Scaper	F1LRM0	F1LRM0_RAT	unreviewed	S-phase cyclin A-associated protein in the ER	Scaper	Rattus norvegicus (Rat)	1396
Snrnp70	B2RZ74	B2RZ74_RAT	unreviewed	Small nuclear ribonucleoprotein U1 subunit 70 (Snrp70 protein) (U1 small nuclear ribonucleoprotein polypeptide A (Predicted), isoform CRA_c)	Snrnp70 Snrp70 Snrp70_predicted rCG_54007	Rattus norvegicus (Rat)	451
Snrnp70	D3Z8H0	D3Z8H0_RAT	unreviewed	Small nuclear ribonucleoprotein U1 subunit 70 (U1 small nuclear ribonucleoprotein polypeptide A (Predicted), isoform CRA_a)	Snrnp70 Snrp70_predicted rCG_54007	Rattus norvegicus (Rat)	166
Hnrnpl	B5DFG2	B5DFG2_RAT	unreviewed	Hnrnpl protein (Fragment)	Hnrnpl	Rattus norvegicus (Rat)	571
Hnrnpl	F1LQ48	HNRPL_RAT	reviewed	Heterogeneous nuclear ribonucleoprotein L (hnRNP L)	Hnrnpl Fblim1	Rattus norvegicus (Rat)	623
Hnrnpl	F2Z3R2	F2Z3R2_RAT	unreviewed	Heterogeneous nuclear ribonucleoprotein L	Hnrnpl	Rattus norvegicus (Rat)	586
Rbpms	F1M9Y9	F1M9Y9_RAT	unreviewed	RNA-binding protein, mRNA-processing factor	Rbpms	Rattus norvegicus (Rat)	220
Rbpms	F2Z3S5	F2Z3S5_RAT	unreviewed	RNA-binding protein, mRNA-processing factor	Rbpms	Rattus norvegicus (Rat)	207
Dr1	Q5XI68	NC2B_RAT	reviewed	Protein Dr1 (Down-regulator of transcription 1) (Negative cofactor 2-beta) (NC2-beta) (TATA-binding protein-associated phosphoprotein)	Dr1	Rattus norvegicus (Rat)	176
Rasl12	D3ZLK2	D3ZLK2_RAT	unreviewed	RAS-like, family 12 (RAS-like, family 12 (Predicted))	Rasl12 Rasl12_predicted rCG_58416	Rattus norvegicus (Rat)	266
Gsk3b	A0A0G2JSH4	A0A0G2JSH4_RAT	unreviewed	Glycogen synthase kinase 3 beta, isoform CRA_b (Glycogen synthase kinase-3 beta)	Gsk3b rCG_52896	Rattus norvegicus (Rat)	420
Gsk3b	A0A0G2KB98	A0A0G2KB98_RAT	unreviewed	Glycogen synthase kinase-3 beta	Gsk3b	Rattus norvegicus (Rat)	430
Gsk3b	P18266	GSK3B_RAT	reviewed	Glycogen synthase kinase-3 beta (GSK-3 beta) (EC 2.7.11.26) (Factor A) (FA) (Serine/threonine-protein kinase GSK3B) (EC 2.7.11.1)	Gsk3b	Rattus norvegicus (Rat)	420
Vapa	A0A0G2K8E6	A0A0G2K8E6_RAT	unreviewed	Vesicle-associated membrane protein-associated protein A	Vapa	Rattus norvegicus (Rat)	272
Vapa	Q9Z270	VAPA_RAT	reviewed	Vesicle-associated membrane protein-associated protein A (VAMP-A) (VAMP-associated protein A) (VAP-A) (33 kDa VAMP-associated protein) (VAP-33)	Vapa Vap33	Rattus norvegicus (Rat)	249
Ythdf1	Q4V8J6	Q4V8J6_RAT	unreviewed	YTH N(6)-methyladenosine RNA-binding protein 1 (YTH domain family 1, isoform CRA_b) (YTH domain family, member 1)	Ythdf1 rCG_38532	Rattus norvegicus (Rat)	559
Sf3a2	Q6AXT8	SF3A2_RAT	reviewed	Splicing factor 3A subunit 2	Sf3a2	Rattus norvegicus (Rat)	471
Hnrnpd	Q9JJ54	HNRPD_RAT	reviewed	Heterogeneous nuclear ribonucleoprotein D0 (hnRNP D0) (AU-rich element RNA-binding protein 1)	Hnrnpd Auf1 Hnrpd	Rattus norvegicus (Rat)	353
Ppp1cc	A0A0G2JVK2	A0A0G2JVK2_RAT	unreviewed	Serine/threonine-protein phosphatase (EC 3.1.3.16)	Ppp1cc	Rattus norvegicus (Rat)	332
Ppp1cc	P63088	PP1G_RAT	reviewed	Serine/threonine-protein phosphatase PP1-gamma catalytic subunit (PP-1G) (EC 3.1.3.16) (Protein phosphatase 1C catalytic subunit)	Ppp1cc	Rattus norvegicus (Rat)	323
Ppp1cc	Q6AYZ4	Q6AYZ4_RAT	unreviewed	Serine/threonine-protein phosphatase (EC 3.1.3.16)	Ppp1cc rCG_21849	Rattus norvegicus (Rat)	337
Ewsr1	Q4KM41	Q4KM41_RAT	unreviewed	Ewing sarcoma breakpoint region 1	Ewsr1	Rattus norvegicus (Rat)	317
Sfpq	A0A0G2K8K0	A0A0G2K8K0_RAT	unreviewed	Splicing factor proline and glutamine-rich	Sfpq	Rattus norvegicus (Rat)	696
Sfpq	Q4KM71	Q4KM71_RAT	unreviewed	Splicing factor proline/glutamine rich (Polypyrimidine tract binding protein associated)	Sfpq	Rattus norvegicus (Rat)	699
Hist1h1b	D3ZBN0	H15_RAT	reviewed	Histone H1.5	H1-5 H1f5 HIf5 Hist1h1b	Rattus norvegicus (Rat)	222
Fxr2	B1H2A6	B1H2A6_RAT	unreviewed	FMR1 autosomal homolog 2 (Fxr2 protein)	Fxr2	Rattus norvegicus (Rat)	675
Fxr2	Q8K4F9	Q8K4F9_RAT	unreviewed	Fragile-X mental retardation related protein 2 (Fragment)	Fxr2	Rattus norvegicus (Rat)	54
Creb1	P15337	CREB1_RAT	reviewed	Cyclic AMP-responsive element-binding protein 1 (CREB-1) (cAMP-responsive element-binding protein 1)	Creb1 Creb-1	Rattus norvegicus (Rat)	341
Crem	A0A0G2JYV9	A0A0G2JYV9_RAT	unreviewed	cAMP-responsive element modulator	Crem	Rattus norvegicus (Rat)	357
Crem	A0A0G2K748	A0A0G2K748_RAT	unreviewed	cAMP responsive element modulator, isoform CRA_b (cAMP-responsive element modulator)	Crem rCG_45317	Rattus norvegicus (Rat)	102
Crem	A0A140TAC0	A0A140TAC0_RAT	unreviewed	cAMP-responsive element modulator	Crem	Rattus norvegicus (Rat)	341
Crem	A0A140TAC1	A0A140TAC1_RAT	unreviewed	cAMP-responsive element modulator	Crem	Rattus norvegicus (Rat)	317
Crem	D3ZXY8	D3ZXY8_RAT	unreviewed	cAMP-responsive element modulator	Crem	Rattus norvegicus (Rat)	113
Crem	M0RCG1	M0RCG1_RAT	unreviewed	cAMP responsive element modulator, isoform CRA_g (cAMP-responsive element modulator)	Crem rCG_45317	Rattus norvegicus (Rat)	125
Crem	Q03061	CREM_RAT	reviewed	cAMP-responsive element modulator	Crem	Rattus norvegicus (Rat)	357
Crem	Q99NS8	Q99NS8_RAT	unreviewed	cAMP responsive element moderator (Fragment)	Crem	Rattus norvegicus (Rat)	8
Crem	Q9R1Q5	Q9R1Q5_RAT	unreviewed	CREM-17X	CREM	Rattus norvegicus (Rat)	102
Atf1	F7FD47	F7FD47_RAT	unreviewed	Activating transcription factor 1	Atf1 rCG_50522	Rattus norvegicus (Rat)	268
Atf1	Q3KR79	Q3KR79_RAT	unreviewed	Atf1 protein (Fragment)	Atf1	Rattus norvegicus (Rat)	355
Atf1	Q5BK34	Q5BK34_RAT	unreviewed	Atf1 protein (Fragment)	Atf1	Rattus norvegicus (Rat)	348
Kif5c	A0A0G2K070	A0A0G2K070_RAT	unreviewed	Kinesin-like protein	Kif5c	Rattus norvegicus (Rat)	775
Kif5c	G3V6L4	G3V6L4_RAT	unreviewed	Kinesin-like protein	Kif5c	Rattus norvegicus (Rat)	955
Kif5c	P56536	KIF5C_RAT	reviewed	Kinesin heavy chain isoform 5C (Kinesin heavy chain neuron-specific 2) (Fragment)	Kif5c Nkhc2	Rattus norvegicus (Rat)	239
Pcbp4	D3ZCS3	D3ZCS3_RAT	unreviewed	Poly(rC)-binding protein 4	Pcbp4	Rattus norvegicus (Rat)	403
Srsf1	D4A9L2	D4A9L2_RAT	unreviewed	RCG34610, isoform CRA_c (Serine and arginine-rich-splicing factor 1)	Srsf1 rCG_34610	Rattus norvegicus (Rat)	248
Lgalsl	B4F7A3	B4F7A3_RAT	unreviewed	Galectin	Lgalsl Hspc159 rCG_23337	Rattus norvegicus (Rat)	172
Eif3j	A0JPM9	EIF3J_RAT	reviewed	Eukaryotic translation initiation factor 3 subunit J (eIF3j) (Eukaryotic translation initiation factor 3 subunit 1) (eIF-3-alpha) (eIF3 p35)	Eif3j Eif3s1	Rattus norvegicus (Rat)	259
Eif3c	B5DFC8	EIF3C_RAT	reviewed	Eukaryotic translation initiation factor 3 subunit C (eIF3c) (Eukaryotic translation initiation factor 3 subunit 8) (eIF3 p110)	Eif3c Eif3s8	Rattus norvegicus (Rat)	911
Srsf2	Q6PDU1	SRSF2_RAT	reviewed	Serine/arginine-rich splicing factor 2 (Splicing component, 35 kDa) (Splicing factor SC35) (SC-35) (Splicing factor, arginine/serine-rich 2)	Srsf2 Sfrs2	Rattus norvegicus (Rat)	221
Syf2	Q4QRB2	SYF2_RAT	reviewed	Pre-mRNA-splicing factor SYF2	Syf2	Rattus norvegicus (Rat)	242
Cct3	Q6P502	TCPG_RAT	reviewed	T-complex protein 1 subunit gamma (TCP-1-gamma) (CCT-gamma)	Cct3	Rattus norvegicus (Rat)	545
Ppp2r5d	F1MAA3	F1MAA3_RAT	unreviewed	Serine/threonine-protein phosphatase 2A 56 kDa regulatory subunit	Ppp2r5d	Rattus norvegicus (Rat)	595
Ppp2r5d	Q499R1	Q499R1_RAT	unreviewed	Ppp2r5d protein (Fragment)	Ppp2r5d	Rattus norvegicus (Rat)	622
Alkbh5	D3ZKD3	ALKB5_RAT	reviewed	RNA demethylase ALKBH5 (EC 1.14.11.-) (Alkylated DNA repair protein alkB homolog 5) (Alpha-ketoglutarate-dependent dioxygenase alkB homolog 5)	Alkbh5	Rattus norvegicus (Rat)	395
Chchd2	M0R785	M0R785_RAT	unreviewed	Coiled-coil-helix-coiled-coil-helix domain containing 2 (Coiled-coil-helix-coiled-coil-helix domain-containing protein 2, mitochondrial-like)	LOC100911516 Chchd2 LOC100910788	Rattus norvegicus (Rat)	154
Chchd2	Q5BJB3	Q5BJB3_RAT	unreviewed	Coiled-coil-helix-coiled-coil-helix domain containing 2	Chchd2	Rattus norvegicus (Rat)	154
Zbed5	D3ZTR5	D3ZTR5_RAT	unreviewed	RCG21454 (Zinc finger, BED-type-containing 5)	Zbed5 rCG_21454	Rattus norvegicus (Rat)	757
Syn1	P09951	SYN1_RAT	reviewed	Synapsin-1 (Synapsin I)	Syn1	Rattus norvegicus (Rat)	704
Prpf19	Q9JMJ4	PRP19_RAT	reviewed	Pre-mRNA-processing factor 19 (EC 2.3.2.27) (Neuronal differentiation-related gene protein) (PRP19/PSO4 homolog) (RING-type E3 ubiquitin transferase PRP19)	Prpf19 Prp19	Rattus norvegicus (Rat)	504
Gar1	A0A1W2Q680	A0A1W2Q680_RAT	unreviewed	H/ACA ribonucleoprotein complex subunit (Fragment)	Gar1	Rattus norvegicus (Rat)	171
Gar1	Q6AYA1	GAR1_RAT	reviewed	H/ACA ribonucleoprotein complex subunit 1 (Nucleolar protein family A member 1) (snoRNP protein GAR1)	Gar1 Nola1	Rattus norvegicus (Rat)	226
Mast4	F1M4F3	F1M4F3_RAT	unreviewed	Microtubule-associated serine/threonine kinase family member 4	Mast4	Rattus norvegicus (Rat)	2271
Mast4	M0R3L1	M0R3L1_RAT	unreviewed	Microtubule-associated serine/threonine kinase family member 4	Mast4 NEWGENE_1310139	Rattus norvegicus (Rat)	2425
Gsn	Q68FP1	GELS_RAT	reviewed	Gelsolin (Actin-depolymerizing factor) (ADF) (Brevin)	Gsn	Rattus norvegicus (Rat)	780
Snrk	Q63553	SNRK_RAT	reviewed	SNF-related serine/threonine-protein kinase (EC 2.7.11.1) (SNF1-related kinase)	Snrk	Rattus norvegicus (Rat)	746
Gatad2b	Q4V8E1	Q4V8E1_RAT	unreviewed	GATA zinc finger domain-containing 2B	Gatad2b	Rattus norvegicus (Rat)	593
Strap	Q5XIG8	STRAP_RAT	reviewed	Serine-threonine kinase receptor-associated protein (UNR-interacting protein)	Strap Unrip	Rattus norvegicus (Rat)	350
LOC100910575	M0RCV0	M0RCV0_RAT	unreviewed	Serine-threonine kinase receptor-associated protein-like	LOC100910575	Rattus norvegicus (Rat)	283
Pnkp	A0A0G2JUH4	A0A0G2JUH4_RAT	unreviewed	Polynucleotide kinase 3'-phosphatase	Pnkp	Rattus norvegicus (Rat)	548
Pnkp	Q6AXV0	Q6AXV0_RAT	unreviewed	Polynucleotide kinase 3'-phosphatase (Polynucleotide kinase 3'-phosphatase, isoform CRA_a)	Pnkp rCG_54078	Rattus norvegicus (Rat)	522
DDX3Y	D3ZN21	D3ZN21_RAT	unreviewed	DEAD-box helicase 3, Y-linked (RCG20177)	Ddx3y RGD1309586 rCG_20177	Rattus norvegicus (Rat)	659
DDX3Y	W8BZ34	W8BZ34_RAT	unreviewed	DDX3Y	DDX3Y	Rattus norvegicus (Rat)	658
Ddx3	A0A0G2K9N3	A0A0G2K9N3_RAT	unreviewed	DEAD (Asp-Glu-Ala-Asp) box polypeptide 3	Ddx3	Rattus norvegicus (Rat)	652
DDX3Y,Ddx3	C9WPN2	C9WPN2_RAT	unreviewed	DEAD (Asp-Glu-Ala-Asp) box polypeptide 3 Y-linked	Ddx3 Ddx3y	Rattus norvegicus (Rat)	652
Rbm39	Q5BJP4	Q5BJP4_RAT	unreviewed	RNA-binding motif protein 39 (RNA-binding region (RNP1, RRM) containing 2, isoform CRA_f)	Rbm39 LOC100910882 Rnpc2 rCG_37337	Rattus norvegicus (Rat)	524
Dync1li2	A0A096MIX4	A0A096MIX4_RAT	unreviewed	Dynein light intermediate chain (Fragment)	Dync1li2	Rattus norvegicus (Rat)	56
Dync1li2	A0A096MIY2	A0A096MIY2_RAT	unreviewed	Dynein light intermediate chain	Dync1li2	Rattus norvegicus (Rat)	470
Dync1li2	A0A096MKA1	A0A096MKA1_RAT	unreviewed	Dynein light intermediate chain (Fragment)	Dync1li2	Rattus norvegicus (Rat)	268
Dync1li2	Q5D023	Q5D023_RAT	unreviewed	Dynein light intermediate chain	Dync1li2	Rattus norvegicus (Rat)	492
Dync1li2	Q62698	DC1L2_RAT	reviewed	Cytoplasmic dynein 1 light intermediate chain 2 (Dynein light intermediate chain 2, cytosolic) (LIC-2) (LIC53/55)	Dync1li2 Dncli2	Rattus norvegicus (Rat)	497
Cpeb4	A0A0G2K3Y6	A0A0G2K3Y6_RAT	unreviewed	Cytoplasmic polyadenylation element-binding protein 4	Cpeb4	Rattus norvegicus (Rat)	729
Cpeb4	D3ZKL3	D3ZKL3_RAT	unreviewed	Cytoplasmic polyadenylation element binding protein 4 (Predicted) (Cytoplasmic polyadenylation element-binding protein 4)	Cpeb4 Cpeb4_predicted rCG_33472	Rattus norvegicus (Rat)	721
Thoc5	Q68FX7	THOC5_RAT	reviewed	THO complex subunit 5 homolog (Fms-interacting protein)	Thoc5 Fmip	Rattus norvegicus (Rat)	682
Eif3g	Q5RK09	EIF3G_RAT	reviewed	Eukaryotic translation initiation factor 3 subunit G (eIF3g) (Eukaryotic translation initiation factor 3 RNA-binding subunit) (eIF-3 RNA-binding subunit) (Eukaryotic translation initiation factor 3 subunit 4) (eIF-3-delta) (eIF3 p42) (eIF3 p44)	Eif3g Eif3s4	Rattus norvegicus (Rat)	320
Eif4a3	Q3B8Q2	IF4A3_RAT	reviewed	Eukaryotic initiation factor 4A-III (eIF-4A-III) (eIF4A-III) (EC 3.6.4.13) (ATP-dependent RNA helicase DDX48) (ATP-dependent RNA helicase eIF4A-3) (DEAD box protein 48) (Eukaryotic translation initiation factor 4A isoform 3) [Cleaved into: Eukaryotic initiation factor 4A-III, N-terminally processed]	Eif4a3 Ddx48	Rattus norvegicus (Rat)	411
Hspa4	F1LRV4	F1LRV4_RAT	unreviewed	Heat shock 70 kDa protein 4	Hspa4	Rattus norvegicus (Rat)	840
Hspa4	O88600	HSP74_RAT	reviewed	Heat shock 70 kDa protein 4 (Ischemia responsive 94 kDa protein)	Hspa4 Irp94	Rattus norvegicus (Rat)	840
Hdgfrp3	Q923W4	HDGR3_RAT	reviewed	Hepatoma-derived growth factor-related protein 3 (HRP-3)	Hdgfl3 Hdgfrp3 Hrp3	Rattus norvegicus (Rat)	202
Ran	P62828	RAN_RAT	reviewed	GTP-binding nuclear protein Ran (GTPase Ran) (Ras-like protein TC4) (Ras-related nuclear protein)	Ran	Rattus norvegicus (Rat)	216
RGD1306195	Q66H11	Q66H11_RAT	unreviewed	GTP-binding nuclear protein Ran	RGD1306195 rCG_55155	Rattus norvegicus (Rat)	216
Rasl2-9	Q8K586	RANT_RAT	reviewed	GTP-binding nuclear protein Ran, testis-specific isoform	Rasl2-9	Rattus norvegicus (Rat)	216
Golgb1	A0A0G2JWG6	A0A0G2JWG6_RAT	unreviewed	Golgin B1	Golgb1	Rattus norvegicus (Rat)	3228
Golgb1	G3V6A8	G3V6A8_RAT	unreviewed	Golgi autoantigen, golgin subfamily b, macrogolgin 1, isoform CRA_c (Golgin B1)	Golgb1 rCG_52814	Rattus norvegicus (Rat)	3187
Golgb1	Q63714	Q63714_RAT	unreviewed	Rat GCP360	Golgb1	Rattus norvegicus (Rat)	3187
Hmgn2	P18437	HMGN2_RAT	reviewed	Non-histone chromosomal protein HMG-17 (High mobility group nucleosome-binding domain-containing protein 2)	Hmgn2 Hmg-17 Hmg17	Rattus norvegicus (Rat)	90
Hmgn2	Q4KLJ0	Q4KLJ0_RAT	unreviewed	High mobility group nucleosomal binding domain 2 (High mobility group nucleosomal binding domain 2, isoform CRA_a) (Non-histone chromosomal protein HMG-17)	LOC100360316 Hmgn2 LOC102549131 rCG_30810	Rattus norvegicus (Rat)	90
Api5	B1WC49	B1WC49_RAT	unreviewed	Api5 protein (Apoptosis inhibitor 5) (RCG26895, isoform CRA_b)	Api5 rCG_26895	Rattus norvegicus (Rat)	504
Hnrnpll	D4A3E1	D4A3E1_RAT	unreviewed	Heterogeneous nuclear ribonucleoprotein L-like	Hnrnpll Hnrpll	Rattus norvegicus (Rat)	591
Hmga2	O88791	O88791_RAT	unreviewed	High mobility group AT-hook 2 (Non-histone chromosomal architectural protein HMGI-C)	Hmga2 rCG_49178	Rattus norvegicus (Rat)	107
Bclaf1	A0A0G2K1G0	A0A0G2K1G0_RAT	unreviewed	BCL2-associated transcription factor 1	Bclaf1 Mtfr2	Rattus norvegicus (Rat)	1646
Bclaf1	A0A0G2K2F2	A0A0G2K2F2_RAT	unreviewed	BCL2-associated transcription factor 1	Bclaf1 Mtfr2	Rattus norvegicus (Rat)	373
Bclaf1	A0A0G2K2S3	A0A0G2K2S3_RAT	unreviewed	BCL2-associated transcription factor 1	Bclaf1 Mtfr2	Rattus norvegicus (Rat)	1646
Bclaf1	B1WC16	B1WC16_RAT	unreviewed	BCL2-associated transcription factor 1 (BCL2-associated transcription factor 1, isoform CRA_a) (Bclaf1 protein)	Bclaf1 rCG_57337	Rattus norvegicus (Rat)	921
Actr1a	P85515	ACTZ_RAT	reviewed	Alpha-centractin (Centractin)	Actr1a Ctrn1	Rattus norvegicus (Rat)	376
Apex1	P43138	APEX1_RAT	reviewed	DNA-(apurinic or apyrimidinic site) lyase (EC 3.1.-.-) (EC 4.2.99.18) (APEX nuclease) (APEN) (Apurinic-apyrimidinic endonuclease 1) (AP endonuclease 1) (REF-1) (Redox factor-1) [Cleaved into: DNA-(apurinic or apyrimidinic site) lyase, mitochondrial]	Apex1 Ape Apex Ref1	Rattus norvegicus (Rat)	317
Ilf2	A0A0H2UHX8	A0A0H2UHX8_RAT	unreviewed	Interleukin enhancer-binding factor 2	Ilf2	Rattus norvegicus (Rat)	464
Ilf2	B2RZC6	B2RZC6_RAT	unreviewed	Ilf2 protein (Interleukin enhancer-binding factor 2) (RCG62739, isoform CRA_a)	Ilf2 rCG_62739	Rattus norvegicus (Rat)	390
Ilf2	Q7TP98	ILF2_RAT	reviewed	Interleukin enhancer-binding factor 2 (Liver regeneration-related protein LRRG031)	Ilf2 Ab1-143	Rattus norvegicus (Rat)	463
Ssb	P38656	LA_RAT	reviewed	Lupus La protein homolog (La autoantigen homolog) (La ribonucleoprotein)	Ssb Ss-b	Rattus norvegicus (Rat)	415
Ssb	Q4V8Q3	Q4V8Q3_RAT	unreviewed	Ssb protein	Ssb	Rattus norvegicus (Rat)	152
Ssb	Q66HM7	Q66HM7_RAT	unreviewed	Lupus La protein homolog (Sjogren syndrome antigen B) (Sjogren syndrome antigen B, isoform CRA_a)	Ssb rCG_26502	Rattus norvegicus (Rat)	415
Sarnp	Q498U4	SARNP_RAT	reviewed	SAP domain-containing ribonucleoprotein (Nuclear protein Hcc-1)	Sarnp Hcc1	Rattus norvegicus (Rat)	210
Rbms1	A0A0G2K4R7	A0A0G2K4R7_RAT	unreviewed	RNA-binding motif, single-stranded-interacting protein 1	Rbms1	Rattus norvegicus (Rat)	403
Rbms1	Q5PQP1	RBMS1_RAT	reviewed	RNA-binding motif, single-stranded-interacting protein 1	Rbms1	Rattus norvegicus (Rat)	403
Rbms3	F1LU19	F1LU19_RAT	unreviewed	RNA-binding motif, single stranded-interacting protein 3	Rbms3	Rattus norvegicus (Rat)	398
Rbms3	F1LVI3	F1LVI3_RAT	unreviewed	RNA-binding motif, single stranded-interacting protein 3	Rbms3	Rattus norvegicus (Rat)	444
Rbms3	F1LYR6	F1LYR6_RAT	unreviewed	RNA-binding motif, single stranded-interacting protein 3	Rbms3	Rattus norvegicus (Rat)	430
Rbms3	F1M2F1	F1M2F1_RAT	unreviewed	RNA-binding motif, single stranded-interacting protein 3	Rbms3	Rattus norvegicus (Rat)	414
Top2b	Q14TE9	Q14TE9_RAT	unreviewed	DNA topoisomerase 2 (EC 5.6.2.2)	Top2b LOC361100 TOP2B	Rattus norvegicus (Rat)	1614
Top2b	Q63177	Q63177_RAT	unreviewed	DNA topoisomerase IIB (Fragment)	Top2b LOC361100	Rattus norvegicus (Rat)	214
LOC100360750	D3ZG07	D3ZG07_RAT	unreviewed	RCG51654, isoform CRA_a (RCG63582, isoform CRA_b) (Sm protein F-like)	Lsm6 LOC100360750 rCG_51654 rCG_63582	Rattus norvegicus (Rat)	80
Rnf20	D3ZYQ9	D3ZYQ9_RAT	unreviewed	E3 ubiquitin protein ligase (EC 2.3.2.27)	Rnf20	Rattus norvegicus (Rat)	973
Timm13	P62076	TIM13_RAT	reviewed	Mitochondrial import inner membrane translocase subunit Tim13	Timm13 Tim13a Timm13a	Rattus norvegicus (Rat)	95
Gripap1	Q9JHZ4	GRAP1_RAT	reviewed	GRIP1-associated protein 1 (GRASP-1) [Cleaved into: GRASP-1 C-terminal chain (30kDa C-terminus form)]	Gripap1 Grasp1	Rattus norvegicus (Rat)	837
Snrpc	D3ZCL3	RU1C_RAT	reviewed	U1 small nuclear ribonucleoprotein C (U1 snRNP C) (U1-C) (U1C)	Snrpc	Rattus norvegicus (Rat)	159
LOC100909605	F1M8F5	F1M8F5_RAT	unreviewed	Serine protease inhibitor A3F-like	LOC100909605 RGD1565462	Rattus norvegicus (Rat)	410
Serpina3m	F1LR92	F1LR92_RAT	unreviewed	Serine protease inhibitor A3M	Serpina3m	Rattus norvegicus (Rat)	419
Serpina3m	Q63556	SPA3M_RAT	reviewed	Serine protease inhibitor A3M (Serpin A3M) (Serine protease inhibitor 2.4) (SPI-2.4) (Fragment)	Serpina3m	Rattus norvegicus (Rat)	412
Serpina3l	P05544	SPA3L_RAT	reviewed	Serine protease inhibitor A3L (Serpin A3L) (CPI-23) (Contrapsin-like protease inhibitor 3) (Serine protease inhibitor 1) (SPI-1)	Serpina3l Spin2a	Rattus norvegicus (Rat)	413
Serpina3k	P05545	SPA3K_RAT	reviewed	Serine protease inhibitor A3K (Serpin A3K) (CPI-21) (Contrapsin-like protease inhibitor 1) (GHR-P63) (Growth hormone-regulated proteinase inhibitor) (Kallikrein-binding protein) (KBP) (SPI-2.3) (Serine protease inhibitor 2) (SPI-2) (Thyroid hormone-regulated protein)	Serpina3k Spin2b	Rattus norvegicus (Rat)	416
Usp10	Q3KR59	UBP10_RAT	reviewed	Ubiquitin carboxyl-terminal hydrolase 10 (EC 3.4.19.12) (Deubiquitinating enzyme 10) (Ubiquitin thioesterase 10) (Ubiquitin-specific-processing protease 10)	Usp10	Rattus norvegicus (Rat)	794
Tubb2a	P85108	TBB2A_RAT	reviewed	Tubulin beta-2A chain	Tubb2a	Rattus norvegicus (Rat)	445
Tubb2b,Tubb2a	Q3KRE8	TBB2B_RAT	reviewed	Tubulin beta-2B chain (T beta-15)	Tubb2b Tubb2a	Rattus norvegicus (Rat)	445
Rbm14	M0R3R6	M0R3R6_RAT	unreviewed	RNA-binding motif protein 14	Rbm14	Rattus norvegicus (Rat)	601
Rbm14	M0R9Q1	M0R9Q1_RAT	unreviewed	RCG48334, isoform CRA_e (RNA-binding motif protein 14)	Rbm14 rCG_48334	Rattus norvegicus (Rat)	669
Hnrnpc,LOC100911576	A0A0G2JXW4	A0A0G2JXW4_RAT	unreviewed	Heterogeneous nuclear ribonucleoprotein C (Heterogeneous nuclear ribonucleoprotein C, isoform CRA_a)	Hnrnpc Hnrpc LOC100911576 rCG_61282	Rattus norvegicus (Rat)	313
Hnrnpc,LOC100911576	A0A0G2K7B3	A0A0G2K7B3_RAT	unreviewed	Heterogeneous nuclear ribonucleoprotein C	LOC100911576 Hnrnpc	Rattus norvegicus (Rat)	300
Hnrnpc,LOC100911576	A0A140TAI3	A0A140TAI3_RAT	unreviewed	Heterogeneous nuclear ribonucleoprotein C (Heterogeneous nuclear ribonucleoprotein C, isoform CRA_b)	Hnrnpc Hnrpc LOC100911576 rCG_61282	Rattus norvegicus (Rat)	293
Ddx3x	A0A0G2K719	A0A0G2K719_RAT	unreviewed	DEAD-box helicase 3, X-linked	Ddx3x	Rattus norvegicus (Rat)	662
Ddx3x	D4ADE8	D4ADE8_RAT	unreviewed	DEAD-box helicase 3, X-linked (DEAD/H (Asp-Glu-Ala-Asp/His) box polypeptide 3, X-linked)	Ddx3x rCG_42918	Rattus norvegicus (Rat)	311
Sltm	A0A0G2K904	A0A0G2K904_RAT	unreviewed	RCG56631, isoform CRA_d (SAFB-like, transcription modulator)	Sltm rCG_56631	Rattus norvegicus (Rat)	1034
Tcp1	A0A096MJA0	A0A096MJA0_RAT	unreviewed	RCG44919, isoform CRA_b (T-complex protein 1 subunit alpha)	Tcp1 rCG_44919	Rattus norvegicus (Rat)	401
Tcp1	P28480	TCPA_RAT	reviewed	T-complex protein 1 subunit alpha (TCP-1-alpha) (CCT-alpha)	Tcp1 Cct1 Ccta	Rattus norvegicus (Rat)	556
Ewsr1,LOC100912481	A0A0G2K850	A0A0G2K850_RAT	unreviewed	RNA-binding protein EWS-like	LOC100912481 Ewsr1	Rattus norvegicus (Rat)	651
Ewsr1,LOC100912481	A0A140UHY3	A0A140UHY3_RAT	unreviewed	EWS RNA-binding protein 1	Ewsr1 LOC100912481	Rattus norvegicus (Rat)	661
Ewsr1,LOC100912481	B1WC50	B1WC50_RAT	unreviewed	EWS RNA-binding protein 1 (Ewsr1 protein) (RCG36110, isoform CRA_a)	Ewsr1 LOC100912481 rCG_36110	Rattus norvegicus (Rat)	655
Rpl6-ps1	F1LQS3	F1LQS3_RAT	unreviewed	60S ribosomal protein L6	Rpl6-ps1	Rattus norvegicus (Rat)	298
Eif3a	Q1JU68	EIF3A_RAT	reviewed	Eukaryotic translation initiation factor 3 subunit A (eIF3a) (Eukaryotic translation initiation factor 3 subunit 10) (eIF-3-theta)	Eif3a Eif3s10	Rattus norvegicus (Rat)	1354
Hnrnph2	Q6AY09	HNRH2_RAT	reviewed	Heterogeneous nuclear ribonucleoprotein H2 (hnRNP H2) (Heterogeneous nuclear ribonucleoprotein H') (hnRNP H') [Cleaved into: Heterogeneous nuclear ribonucleoprotein H2, N-terminally processed]	Hnrnph2 Hnrph2	Rattus norvegicus (Rat)	449
Cct6a	Q3MHS9	Q3MHS9_RAT	unreviewed	Chaperonin containing Tcp1, subunit 6A (Zeta 1) (Chaperonin subunit 6a (Zeta)) (Chaperonin-containing TCP1 subunit 6A)	Cct6a rCG_21714	Rattus norvegicus (Rat)	531
Cct6a	Q5BJY2	Q5BJY2_RAT	unreviewed	Cct6a protein (Fragment)	Cct6a	Rattus norvegicus (Rat)	244
Hist1h1c	A0A0G2K654	A0A0G2K654_RAT	unreviewed	Histone cluster 1 H1 family member c (RCG45246)	Hist1h1c LOC684681 rCG_45246	Rattus norvegicus (Rat)	212
Rps14,LOC100911847	Q6PDV6	Q6PDV6_RAT	unreviewed	40S ribosomal protein S14 (RCG46686, isoform CRA_a) (RCG63012) (Rps14 protein)	LOC100911847 Rps14 rCG_46686 rCG_63012	Rattus norvegicus (Rat)	151
Tia1	A0A0G2K1I8	A0A0G2K1I8_RAT	unreviewed	TIA1 cytotoxic granule-associated RNA-binding protein	Tia1	Rattus norvegicus (Rat)	176
Tia1	Q5PQR7	Q5PQR7_RAT	unreviewed	RCG56007, isoform CRA_c (TIA1 cytotoxic granule-associated RNA-binding protein)	Tia1 rCG_56007	Rattus norvegicus (Rat)	375
Nhp2l1,Snu13	P55770	NH2L1_RAT	reviewed	NHP2-like protein 1 (High mobility group-like nuclear protein 2 homolog 1) (OTK27) (U4/U6.U5 small nuclear ribonucleoprotein SNU13) (U4/U6.U5 tri-snRNP 15.5 kDa protein) [Cleaved into: NHP2-like protein 1, N-terminally processed]	Snu13 Nhp2l1	Rattus norvegicus (Rat)	128
Rbmxl1b	A0A0G2K8K9	A0A0G2K8K9_RAT	unreviewed	RNA-binding motif protein, X-linked-like 1B	Rbmxl1b	Rattus norvegicus (Rat)	388
Rpl34	B2RZD4	B2RZD4_RAT	unreviewed	60S ribosomal protein L34 (RCG28883, isoform CRA_b) (Ribosomal protein L34)	Rpl34 rCG_28883	Rattus norvegicus (Rat)	117
Rpl34	F1LQ14	F1LQ14_RAT	unreviewed	60S ribosomal protein L34	Rpl34	Rattus norvegicus (Rat)	116
Rpl34	P11250	RL34_RAT	reviewed	60S ribosomal protein L34	Rpl34	Rattus norvegicus (Rat)	117
Whsc1	D4A9J4	D4A9J4_RAT	unreviewed	Nuclear receptor-binding SET domain protein 2	Nsd2 Whsc1	Rattus norvegicus (Rat)	1346
Prpf31	D3ZI68	D3ZI68_RAT	unreviewed	PRP31 pre-mRNA processing factor 31 homolog (Yeast) (Predicted) (Pre-mRNA-processing factor 31)	Prpf31 Prpf31_predicted rCG_56836	Rattus norvegicus (Rat)	499
Actr1b	B2RYJ7	B2RYJ7_RAT	unreviewed	ARP1 actin-related protein 1 homolog B (Yeast) (Actin-related protein 1B) (RCG22324, isoform CRA_a)	Actr1b rCG_22324	Rattus norvegicus (Rat)	376
Psmc1	P62193	PRS4_RAT	reviewed	26S proteasome regulatory subunit 4 (P26s4) (26S proteasome AAA-ATPase subunit RPT2) (Proteasome 26S subunit ATPase 1)	Psmc1	Rattus norvegicus (Rat)	440
Ylpm1	A0A0G2JYQ3	A0A0G2JYQ3_RAT	unreviewed	YLP motif-containing protein 1	Ylpm1	Rattus norvegicus (Rat)	2121
Ylpm1	A0A0G2K678	A0A0G2K678_RAT	unreviewed	YLP motif-containing protein 1	Ylpm1	Rattus norvegicus (Rat)	2116
Ylpm1	F1LQJ1	F1LQJ1_RAT	unreviewed	YLP motif-containing protein 1	Ylpm1	Rattus norvegicus (Rat)	1375
Ylpm1	P0CB49	YLPM1_RAT	reviewed	YLP motif-containing protein 1 (Nuclear protein ZAP3)	Ylpm1 Zap Zap3	Rattus norvegicus (Rat)	1376
Celf1	Q4QQT3	CELF1_RAT	reviewed	CUGBP Elav-like family member 1 (CELF-1) (Bruno-like protein 2) (CUG triplet repeat RNA-binding protein 1) (CUG-BP1) (CUG-BP- and ETR-3-like factor 1) (RNA-binding protein BRUNOL-2)	Celf1 Cugbp1	Rattus norvegicus (Rat)	487
Qars	Q66H61	SYQ_RAT	reviewed	Glutamine--tRNA ligase (EC 6.1.1.18) (Glutaminyl-tRNA synthetase) (GlnRS)	Qars1 Qars	Rattus norvegicus (Rat)	775
Pqbp1	G3V705	G3V705_RAT	unreviewed	Polyglutamine binding protein 1, isoform CRA_a (Polyglutamine-binding protein 1)	Pqbp1 rCG_22858	Rattus norvegicus (Rat)	263
Pqbp1	Q6PCT5	PQBP1_RAT	reviewed	Polyglutamine-binding protein 1 (PQBP-1) (Polyglutamine tract-binding protein 1)	Pqbp1	Rattus norvegicus (Rat)	263
Ppp2r1a	Q5XI34	Q5XI34_RAT	unreviewed	Protein phosphatase 2 (Formerly 2A), regulatory subunit A (PR 65), alpha isoform, isoform CRA_a (Protein phosphatase 2 (Formerly 2A), regulatory subunit A, alpha isoform) (Protein phosphatase 2 scaffold subunit A alpha)	Ppp2r1a rCG_22961	Rattus norvegicus (Rat)	589
Nufip2	D3ZC82	D3ZC82_RAT	unreviewed	Nuclear FMR1-interacting protein 2	Nufip2	Rattus norvegicus (Rat)	691
Rpl10a	P62907	RL10A_RAT	reviewed	60S ribosomal protein L10a	Rpl10a	Rattus norvegicus (Rat)	217
Rpl10a	Q4KM60	Q4KM60_RAT	unreviewed	Ribosomal protein (Fragment)	Rpl10a	Rattus norvegicus (Rat)	206
Rps18	A0A0H2UHT6	A0A0H2UHT6_RAT	unreviewed	40S ribosomal protein S18	Rps18	Rattus norvegicus (Rat)	151
Rps18	P62271	RS18_RAT	reviewed	40S ribosomal protein S18	Rps18	Rattus norvegicus (Rat)	152
Rpl22,LOC100360057	Q6PDV8	Q6PDV8_RAT	unreviewed	60S ribosomal protein L22 (RCG31311) (Ribosomal protein L22)	LOC100360057 LOC100363800 Rpl22 rCG_31311	Rattus norvegicus (Rat)	128
Rps7	B5DEL9	B5DEL9_RAT	unreviewed	40S ribosomal protein S7	Rps7 LOC100362830 LOC497813 rCG_62292	Rattus norvegicus (Rat)	194
Rps7	P62083	RS7_RAT	reviewed	40S ribosomal protein S7 (S8)	Rps7	Rattus norvegicus (Rat)	194
Top2a	A0A0G2JUF8	A0A0G2JUF8_RAT	unreviewed	DNA topoisomerase 2 (EC 5.6.2.2)	Top2a	Rattus norvegicus (Rat)	1520
Top2a	A0A0G2JWP8	A0A0G2JWP8_RAT	unreviewed	DNA topoisomerase 2 (EC 5.6.2.2)	Top2a	Rattus norvegicus (Rat)	1528
Top2a	P41516	TOP2A_RAT	reviewed	DNA topoisomerase 2-alpha (EC 5.6.2.2) (DNA topoisomerase II, alpha isozyme)	Top2a Top-2 Top2	Rattus norvegicus (Rat)	1526
LOC102549061	A0A0G2JXE0	A0A0G2JXE0_RAT	unreviewed	Histone H2B	LOC102549061	Rattus norvegicus (Rat)	126
Csnk1d	Q06486	KC1D_RAT	reviewed	Casein kinase I isoform delta (CKI-delta) (EC 2.7.11.1) (Tau-protein kinase CSNK1D) (EC 2.7.11.26)	Csnk1d Hckid	Rattus norvegicus (Rat)	415
Fkbp3	B5DF03	B5DF03_RAT	unreviewed	Peptidylprolyl isomerase (EC 5.2.1.8) (Fragment)	Fkbp3	Rattus norvegicus (Rat)	220
Fkbp3	G3V6L9	G3V6L9_RAT	unreviewed	Peptidylprolyl isomerase (EC 5.2.1.8)	Fkbp3 Fkbp3_predicted rCG_61717	Rattus norvegicus (Rat)	224
Rpl36	A0A140TAI6	A0A140TAI6_RAT	unreviewed	60S ribosomal protein L36	Rpl36 rCG_44984	Rattus norvegicus (Rat)	105
Rpl36	P39032	RL36_RAT	reviewed	60S ribosomal protein L36	Rpl36	Rattus norvegicus (Rat)	105
Ddx46	Q62780	DDX46_RAT	reviewed	Probable ATP-dependent RNA helicase DDX46 (EC 3.6.4.13) (DEAD box protein 46) (Helicase of 117.4 kDa)	Ddx46 Hel117	Rattus norvegicus (Rat)	1032
Nup205	D4A7R3	D4A7R3_RAT	unreviewed	Nucleoporin 205 (Nucleoporin 205kDa (Predicted))	Nup205 Nup205_predicted rCG_28146	Rattus norvegicus (Rat)	2008
Cct7	D4AC23	D4AC23_RAT	unreviewed	T-complex protein 1 subunit eta (TCP-1-eta) (CCT-eta)	Cct7 rCG_55994	Rattus norvegicus (Rat)	544
Psmd14	Q4V8E2	Q4V8E2_RAT	unreviewed	Proteasome (Prosome, macropain) 26S subunit, non-ATPase, 14 (Proteasome 26S subunit, non-ATPase 14) (Psmd14 protein) (RCG26455, isoform CRA_b)	Psmd14 rCG_26455	Rattus norvegicus (Rat)	310
Lmnb1	G3V7U4	G3V7U4_RAT	unreviewed	Lamin-B1 (RCG46767, isoform CRA_c)	Lmnb1 rCG_46767	Rattus norvegicus (Rat)	587
Lmnb1	P70615	LMNB1_RAT	reviewed	Lamin-B1	Lmnb1	Rattus norvegicus (Rat)	587
Eef2	P05197	EF2_RAT	reviewed	Elongation factor 2 (EF-2)	Eef2	Rattus norvegicus (Rat)	858
Dpy30	G3V946	G3V946_RAT	unreviewed	AIP1, isoform CRA_a (Protein dpy-30 homolog)	Dpy30 Aip1 rCG_62417	Rattus norvegicus (Rat)	99
Dpy30	Q8K3E7	DPY30_RAT	reviewed	Protein dpy-30 homolog (Dpy-30-like protein) (Dpy-30L) (Protein rAIP1)	Dpy30 Aip1	Rattus norvegicus (Rat)	99
Calm1	P0DP29	CALM1_RAT	reviewed	Calmodulin-1	Calm1 Calm Cam Cam1 CaMI	Rattus norvegicus (Rat)	149
Prph	F1M7P4	F1M7P4_RAT	unreviewed	Peripherin	Prph	Rattus norvegicus (Rat)	473
Prph	P21807	PERI_RAT	reviewed	Peripherin	Prph Prph1	Rattus norvegicus (Rat)	468
Prph	Q496Z5	Q496Z5_RAT	unreviewed	Peripherin	Prph	Rattus norvegicus (Rat)	467
LOC100909481	A0A0G2K273	A0A0G2K273_RAT	unreviewed	Eukaryotic translation initiation factor 3 subunit E (eIF3e) (Eukaryotic translation initiation factor 3 subunit 6) (eIF-3 p48)	LOC100909481 EIF3E EIF3S6 INT6 LOC100365062	Rattus norvegicus (Rat)	445
rCG_63708	A0A0G2JXD0	A0A0G2JXD0_RAT	unreviewed	60S ribosomal protein L9 pseudogene (RCG63708)	LOC103692829 rCG_63708	Rattus norvegicus (Rat)	188
Vdac1	Q9Z2L0	VDAC1_RAT	reviewed	Voltage-dependent anion-selective channel protein 1 (VDAC-1) (rVDAC1) (Outer mitochondrial membrane protein porin 1)	Vdac1	Rattus norvegicus (Rat)	283
Kpnb1	F2Z3Q8	F2Z3Q8_RAT	unreviewed	Importin subunit beta-1	Kpnb1	Rattus norvegicus (Rat)	876
Kpnb1	P52296	IMB1_RAT	reviewed	Importin subunit beta-1 (Karyopherin subunit beta-1) (Nuclear factor p97) (Pore targeting complex 97 kDa subunit) (PTAC97)	Kpnb1	Rattus norvegicus (Rat)	875
Ppih	D3ZUZ9	D3ZUZ9_RAT	unreviewed	Peptidyl-prolyl cis-trans isomerase (PPIase) (EC 5.2.1.8)	Ppih	Rattus norvegicus (Rat)	170
Ppih	D4A5R0	D4A5R0_RAT	unreviewed	Peptidyl-prolyl cis-trans isomerase (PPIase) (EC 5.2.1.8)	Ppih	Rattus norvegicus (Rat)	176
Nop10	D3ZMP6	D3ZMP6_RAT	unreviewed	NOP10 ribonucleoprotein (RCG26998)	Nop10 LOC100360065 rCG_26998	Rattus norvegicus (Rat)	64
Rps5	A0A0G2K200	A0A0G2K200_RAT	unreviewed	40S ribosomal protein S5	Rps5	Rattus norvegicus (Rat)	171
Rps5	B0BN81	B0BN81_RAT	unreviewed	40S ribosomal protein S5 (Ribosomal protein S5, isoform CRA_b) (Rps5 protein)	Rps5 rCG_27438	Rattus norvegicus (Rat)	204
Rps5	P24050	RS5_RAT	reviewed	40S ribosomal protein S5 [Cleaved into: 40S ribosomal protein S5, N-terminally processed]	Rps5	Rattus norvegicus (Rat)	204
Dynll1	P63170	DYL1_RAT	reviewed	Dynein light chain 1, cytoplasmic (8 kDa dynein light chain) (DLC8) (Dynein light chain LC8-type 1) (Protein inhibitor of neuronal nitric oxide synthase) (PIN)	Dynll1 Dncl1 Dnclc1 Pin	Rattus norvegicus (Rat)	89
Cd2bp2	B4F786	B4F786_RAT	unreviewed	CD2 antigen (Cytoplasmic tail) binding protein 2 (Predicted), isoform CRA_a (Cd2 (cytoplasmic tail)-binding protein 2) (Cd2bp2 protein)	Cd2bp2 Cd2bp2_predicted rCG_39944	Rattus norvegicus (Rat)	340
Tcea1	Q4KLL0	TCEA1_RAT	reviewed	Transcription elongation factor A protein 1 (Transcription elongation factor S-II protein 1)	Tcea1	Rattus norvegicus (Rat)	301
Rpl17	A0A0H2UHQ1	A0A0H2UHQ1_RAT	unreviewed	60S ribosomal protein L17	Rpl17	Rattus norvegicus (Rat)	189
Rpl17	F1LZX7	F1LZX7_RAT	unreviewed	60S ribosomal protein L17	Rpl17	Rattus norvegicus (Rat)	204
Rpl17	P24049	RL17_RAT	reviewed	60S ribosomal protein L17 (Amino acid starvation-induced protein) (ASI) (L23)	Rpl17	Rattus norvegicus (Rat)	184
Cct5	Q68FQ0	TCPE_RAT	reviewed	T-complex protein 1 subunit epsilon (TCP-1-epsilon) (CCT-epsilon)	Cct5	Rattus norvegicus (Rat)	541
Fam120b	A0A0G2K8J8	A0A0G2K8J8_RAT	unreviewed	Family with sequence similarity 120B	Fam120b	Rattus norvegicus (Rat)	754
Fam120b	D4AE88	D4AE88_RAT	unreviewed	Family with sequence similarity 120B (Similar to KIAA1838 protein (Predicted), isoform CRA_b)	Fam120b RGD1310304_predicted rCG_22953	Rattus norvegicus (Rat)	785
Gtf3c3	A0A0G2K945	A0A0G2K945_RAT	unreviewed	General transcription factor IIIC subunit 3	Gtf3c3	Rattus norvegicus (Rat)	861
Gtf3c3	D4A7Q9	D4A7Q9_RAT	unreviewed	General transcription factor IIIC subunit 3 (General transcription factor IIIC, polypeptide 3, 102kDa (Predicted))	Gtf3c3 Gtf3c3_predicted rCG_22429	Rattus norvegicus (Rat)	883
Nol4	D4A3P4	D4A3P4_RAT	unreviewed	Nucleolar protein 4 (Nucleolar protein 4 (Predicted), isoform CRA_b)	Nol4 Nol4_predicted rCG_49464	Rattus norvegicus (Rat)	574
Ddost	Q641Y0	OST48_RAT	reviewed	Dolichyl-diphosphooligosaccharide--protein glycosyltransferase 48 kDa subunit (DDOST 48 kDa subunit) (Oligosaccharyl transferase 48 kDa subunit)	Ddost	Rattus norvegicus (Rat)	441
Klc1	A0A140TAB3	A0A140TAB3_RAT	unreviewed	Kinesin light chain 1	Klc1	Rattus norvegicus (Rat)	552
Klc1	A0A1B0GWT8	A0A1B0GWT8_RAT	unreviewed	Kinesin light chain 1 (Fragment)	Klc1	Rattus norvegicus (Rat)	51
Klc1	P37285	KLC1_RAT	reviewed	Kinesin light chain 1 (KLC 1)	Klc1 Klc Kns2	Rattus norvegicus (Rat)	560
Ctcf	A0A0H2UHP0	A0A0H2UHP0_RAT	unreviewed	CCCTC-binding factor, isoform CRA_a (Transcriptional repressor CTCF)	Ctcf rCG_51518	Rattus norvegicus (Rat)	738
Ctcf	Q9R1D1	CTCF_RAT	reviewed	Transcriptional repressor CTCF (11-zinc finger protein) (CCCTC-binding factor) (CTCFL paralog)	Ctcf	Rattus norvegicus (Rat)	737
Nup188	F1LRC6	F1LRC6_RAT	unreviewed	Nucleoporin 188	Nup188	Rattus norvegicus (Rat)	1541
Nup188	Q5RJY5	Q5RJY5_RAT	unreviewed	Nup188 protein (Fragment)	Nup188	Rattus norvegicus (Rat)	212
Myl12b	A0A0G2JSW0	A0A0G2JSW0_RAT	unreviewed	Myosin regulatory light chain 12B (RCG35658, isoform CRA_a)	Myl12b rCG_35658	Rattus norvegicus (Rat)	172
Myl12b	P18666	ML12B_RAT	reviewed	Myosin regulatory light chain 12B (Myosin RLC-B) (Myosin regulatory light chain 2-B, smooth muscle isoform) (MLC-2) (Myosin regulatory light chain 20 kDa) (MLC20) (Myosin regulatory light chain MRLC2)	Myl12b Mrlc2 Mrlcb Mylc2b	Rattus norvegicus (Rat)	172
Phf14	A0A0G2K7P2	A0A0G2K7P2_RAT	unreviewed	PHD finger protein 14	Phf14	Rattus norvegicus (Rat)	928
Phf14	B2GUY7	B2GUY7_RAT	unreviewed	Phf14 protein	Phf14	Rattus norvegicus (Rat)	877
Phf14	G3V9T6	G3V9T6_RAT	unreviewed	PHD finger protein 14 (Similar to PHD finger protein 14 isoform 1 (Predicted), isoform CRA_b)	Phf14 RGD1563764_predicted rCG_28104	Rattus norvegicus (Rat)	880
Phf14	Q6TXI8	Q6TXI8_RAT	unreviewed	LRRGT00011 (PHD finger protein 14)	Phf14	Rattus norvegicus (Rat)	566
Skp1	A0A0G2K4X8	A0A0G2K4X8_RAT	unreviewed	S-phase kinase-associated protein 1	Skp1	Rattus norvegicus (Rat)	165
Skp1	Q6PEC4	SKP1_RAT	reviewed	S-phase kinase-associated protein 1 (Cyclin-A/CDK2-associated protein p19) (S-phase kinase-associated protein 1A) (p19A) (p19skp1)	Skp1 Skp1a	Rattus norvegicus (Rat)	163
Fam98a	Q5FWT1	FA98A_RAT	reviewed	Protein FAM98A	Fam98a	Rattus norvegicus (Rat)	515
Thoc3	B5DEY5	B5DEY5_RAT	unreviewed	THO complex 3 (THO complex 3 (Predicted))	Thoc3 Thoc3_predicted rCG_24142	Rattus norvegicus (Rat)	351
Prkar2a	A0A0G2K405	A0A0G2K405_RAT	unreviewed	cAMP-dependent protein kinase type II-alpha regulatory subunit	Prkar2a	Rattus norvegicus (Rat)	423
Prkar2a	P12368	KAP2_RAT	reviewed	cAMP-dependent protein kinase type II-alpha regulatory subunit	Prkar2a	Rattus norvegicus (Rat)	401
Srbd1	D4A9B0	D4A9B0_RAT	unreviewed	S1 RNA-binding domain 1	Srbd1	Rattus norvegicus (Rat)	983
Rps15	P62845	RS15_RAT	reviewed	40S ribosomal protein S15 (RIG protein)	Rps15 Rig	Rattus norvegicus (Rat)	145
Psmc6	G3V6W6	G3V6W6_RAT	unreviewed	Proteasome 26S subunit, ATPase 6 (RCG61291)	Psmc6 LOC100365869 rCG_61291	Rattus norvegicus (Rat)	403
Psmc6	Q32PW9	Q32PW9_RAT	unreviewed	Psmc6 protein (Fragment)	Psmc6	Rattus norvegicus (Rat)	381
Prkar1a	P09456	KAP0_RAT	reviewed	cAMP-dependent protein kinase type I-alpha regulatory subunit [Cleaved into: cAMP-dependent protein kinase type I-alpha regulatory subunit, N-terminally processed]	Prkar1a	Rattus norvegicus (Rat)	381
Psmc5	P62198	PRS8_RAT	reviewed	26S proteasome regulatory subunit 8 (26S proteasome AAA-ATPase subunit RPT6) (Proteasome 26S subunit ATPase 5) (Proteasome subunit p45) (Thyroid hormone receptor-interacting protein 1) (TRIP1) (p45/SUG)	Psmc5 Sug1	Rattus norvegicus (Rat)	406
Eif3d	Q6AYK8	EIF3D_RAT	reviewed	Eukaryotic translation initiation factor 3 subunit D (eIF3d) (Eukaryotic translation initiation factor 3 subunit 7) (eIF-3-zeta)	Eif3d Eif3s7	Rattus norvegicus (Rat)	548
Rps9	A0A0G2K4C4	A0A0G2K4C4_RAT	unreviewed	40S ribosomal protein S9	Rps9 LOC103689992 Rps9l1	Rattus norvegicus (Rat)	136
Rps9	P29314	RS9_RAT	reviewed	40S ribosomal protein S9	Rps9	Rattus norvegicus (Rat)	194
Atp5a1	F1LP05	F1LP05_RAT	unreviewed	ATP synthase subunit alpha	Atp5f1a Atp5a1	Rattus norvegicus (Rat)	553
Atp5a1	P15999	ATPA_RAT	reviewed	ATP synthase subunit alpha, mitochondrial (ATP synthase F1 subunit alpha)	Atp5f1a Atp5a1	Rattus norvegicus (Rat)	553
Ubap2	A0A0G2JYD1	A0A0G2JYD1_RAT	unreviewed	Ubiquitin-associated protein 2	Ubap2	Rattus norvegicus (Rat)	1126
Ubap2	A0A0G2JYI7	A0A0G2JYI7_RAT	unreviewed	Ubiquitin-associated protein 2	Ubap2	Rattus norvegicus (Rat)	1135
Ubap2	A0A0U1RRQ3	A0A0U1RRQ3_RAT	unreviewed	Ubiquitin-associated protein 2	Ubap2	Rattus norvegicus (Rat)	1129
Des	P48675	DESM_RAT	reviewed	Desmin	Des	Rattus norvegicus (Rat)	469
Des	Q6P725	Q6P725_RAT	unreviewed	Desmin	Des rCG_23992	Rattus norvegicus (Rat)	469
Lrpprc	F1LM33	F1LM33_RAT	unreviewed	Leucine-rich PPR motif-containing protein, mitochondrial (Leucine-rich PPR-motif containing, isoform CRA_b)	Lrpprc rCG_61623	Rattus norvegicus (Rat)	1392
Lrpprc	Q5SGE0	LPPRC_RAT	reviewed	Leucine-rich PPR motif-containing protein, mitochondrial (130 kDa leucine-rich protein) (LRP 130) (Leucine rich protein 157) (rLRP157)	Lrpprc Lrp157	Rattus norvegicus (Rat)	1392
Psmc3	Q63569	PRS6A_RAT	reviewed	26S proteasome regulatory subunit 6A (26S proteasome AAA-ATPase subunit RPT5) (Proteasome 26S subunit ATPase 3) (Spermatogenic cell/sperm-associated Tat-binding protein homolog SATA) (Tat-binding protein 1) (TBP-1)	Psmc3 Tbp1	Rattus norvegicus (Rat)	439
Psmc3	Q6P6U2	Q6P6U2_RAT	unreviewed	26S proteasome regulatory subunit 6A (Proteasome (Prosome, macropain) 26S subunit, ATPase 3) (Proteasome (Prosome, macropain) 26S subunit, ATPase 3, isoform CRA_a)	Psmc3 rCG_27374	Rattus norvegicus (Rat)	442
Rbm42	A0A0G2JXM6	A0A0G2JXM6_RAT	unreviewed	RNA-binding protein 42	Rbm42	Rattus norvegicus (Rat)	449
Rbm42	Q6AXT7	RBM42_RAT	reviewed	RNA-binding protein 42 (RNA-binding motif protein 42)	Rbm42	Rattus norvegicus (Rat)	478
Nfyc	Q62725	NFYC_RAT	reviewed	Nuclear transcription factor Y subunit gamma (CAAT box DNA-binding protein subunit C) (CCAAT-binding transcription factor subunit C) (CBF-C) (Nuclear transcription factor Y subunit C) (NF-YC)	Nfyc	Rattus norvegicus (Rat)	335
Srsf12	A0A0G2K2F4	A0A0G2K2F4_RAT	unreviewed	Serine and arginine-rich-splicing factor 12	Srsf12	Rattus norvegicus (Rat)	241
Ddx47	G3V727	G3V727_RAT	unreviewed	DEAD (Asp-Glu-Ala-Asp) box polypeptide 47, isoform CRA_a (DEAD-box helicase 47)	Ddx47 rCG_30280	Rattus norvegicus (Rat)	455
Ddx47	Q5BIZ6	Q5BIZ6_RAT	unreviewed	DEAD (Asp-Glu-Ala-Asp) box polypeptide 47	Ddx47	Rattus norvegicus (Rat)	323
Jakmip1	Q3SWS9	JKIP1_RAT	reviewed	Janus kinase and microtubule-interacting protein 1 (Multiple alpha helices and RNA-linker protein 1) (Marlin-1)	Jakmip1 Marlin1	Rattus norvegicus (Rat)	626
Ago1	D4AC38	D4AC38_RAT	unreviewed	Argonaute RISC component 1	Ago1	Rattus norvegicus (Rat)	857
Abcd3	P16970	ABCD3_RAT	reviewed	ATP-binding cassette sub-family D member 3 (70 kDa peroxisomal membrane protein) (PMP70)	Abcd3 Pmp70 Pxmp1	Rattus norvegicus (Rat)	659
Zfp326	A0A096MKE5	A0A096MKE5_RAT	unreviewed	Zinc finger protein 326 (Fragment)	Zfp326	Rattus norvegicus (Rat)	151
Zfp326	A0A0G2K9Y9	A0A0G2K9Y9_RAT	unreviewed	Zinc finger protein 326	Zfp326	Rattus norvegicus (Rat)	504
Zfp326	M0R440	M0R440_RAT	unreviewed	Zinc finger protein 326 (Fragment)	Zfp326	Rattus norvegicus (Rat)	303
Zfp326	P84587	ZN326_RAT	reviewed	Zinc finger protein 326 (Fragments)	Znf326 Zfp326	Rattus norvegicus (Rat)	22
Cdc73	F2Z3T0	F2Z3T0_RAT	unreviewed	Parafibromin	Cdc73	Rattus norvegicus (Rat)	531
Cdc73	Q4V8C8	CDC73_RAT	reviewed	Parafibromin (Cell division cycle protein 73 homolog) (Hyperparathyroidism 2 protein homolog)	Cdc73 Hrpt2	Rattus norvegicus (Rat)	531
Rbm6	D4ACW0	D4ACW0_RAT	unreviewed	RNA-binding motif protein 6 (Similar to Rbm6 protein (Predicted))	Rbm6 RGD1560367_predicted rCG_25645	Rattus norvegicus (Rat)	1119
Reep2	A0A0G2K1L5	A0A0G2K1L5_RAT	unreviewed	Receptor expression-enhancing protein	Reep2	Rattus norvegicus (Rat)	250
Reep2	M0R8C1	M0R8C1_RAT	unreviewed	Receptor expression-enhancing protein	Reep2	Rattus norvegicus (Rat)	252
Reep2	Q0VGJ9	Q0VGJ9_RAT	unreviewed	Receptor expression-enhancing protein	Reep2 LOC682105	Rattus norvegicus (Rat)	254
Skiv2l2	D4AE49	D4AE49_RAT	unreviewed	Mtr4 exosome RNA helicase	Mtrex Skiv2l2	Rattus norvegicus (Rat)	1066
Skiv2l2	Q5BJW0	Q5BJW0_RAT	unreviewed	Skiv2l2 protein (Fragment)	Skiv2l2	Rattus norvegicus (Rat)	337
Kpna1	P83953	IMA5_RAT	reviewed	Importin subunit alpha-5 (Importin alpha-5) (Karyopherin subunit alpha-1)	Kpna1	Rattus norvegicus (Rat)	538
Kpna1	Q56R20	Q56R20_RAT	unreviewed	Importin subunit alpha	Kpna1 rCG_52871	Rattus norvegicus (Rat)	538
Sin3a	A0A0G2K3H5	A0A0G2K3H5_RAT	unreviewed	SIN3 transcription regulator family member A	Sin3a	Rattus norvegicus (Rat)	1274
Sin3a	D3ZBP2	D3ZBP2_RAT	unreviewed	SIN3 transcription regulator family member A (Transcriptional regulator, SIN3A (Yeast) (Predicted))	Sin3a Sin3a_predicted rCG_57822	Rattus norvegicus (Rat)	1129
Prkaca	A1L1M0	A1L1M0_RAT	unreviewed	Protein kinase, cAMP-dependent, catalytic, alpha (cAMP-dependent protein kinase catalytic subunit alpha)	Prkaca rCG_51506	Rattus norvegicus (Rat)	351
Prkaca	P27791	KAPCA_RAT	reviewed	cAMP-dependent protein kinase catalytic subunit alpha (PKA C-alpha) (EC 2.7.11.11)	Prkaca	Rattus norvegicus (Rat)	351
Timm8a1	F1LP21	F1LP21_RAT	unreviewed	Translocase of inner mitochondrial membrane 8A1	Timm8a1	Rattus norvegicus (Rat)	95
Camk2b	F1LNI8	F1LNI8_RAT	unreviewed	Calcium/calmodulin-dependent protein kinase type II subunit beta	Camk2b	Rattus norvegicus (Rat)	589
Camk2b	F1LUE2	F1LUE2_RAT	unreviewed	Calcium/calmodulin-dependent protein kinase II, beta, isoform CRA_c (Calcium/calmodulin-dependent protein kinase type II subunit beta)	Camk2b Camk2g rCG_35898	Rattus norvegicus (Rat)	666
Camk2b	G3V9G3	G3V9G3_RAT	unreviewed	Calcium/calmodulin-dependent protein kinase II, beta, isoform CRA_a (Calcium/calmodulin-dependent protein kinase type II subunit beta)	Camk2b rCG_35898	Rattus norvegicus (Rat)	542
Camk2b	P08413	KCC2B_RAT	reviewed	Calcium/calmodulin-dependent protein kinase type II subunit beta (CaM kinase II subunit beta) (CaMK-II subunit beta) (EC 2.7.11.17)	Camk2b	Rattus norvegicus (Rat)	542
Camk2b	Q63094	Q63094_RAT	unreviewed	Calcium/calmodulin-dependent protein kinase II, beta 3 isoform	Camk2b	Rattus norvegicus (Rat)	589
Acat1	P17764	THIL_RAT	reviewed	Acetyl-CoA acetyltransferase, mitochondrial (EC 2.3.1.9) (Acetoacetyl-CoA thiolase)	Acat1	Rattus norvegicus (Rat)	424
Tceb2	A0A140TA99	A0A140TA99_RAT	unreviewed	Elongin-B	Elob Tceb2	Rattus norvegicus (Rat)	117
Tceb2	P62870	ELOB_RAT	reviewed	Elongin-B (EloB) (Elongin 18 kDa subunit) (RNA polymerase II transcription factor SIII subunit B) (SIII p18) (Transcription elongation factor B polypeptide 2)	Elob Tceb2	Rattus norvegicus (Rat)	118
Dnajb1	B0K030	B0K030_RAT	unreviewed	DnaJ (Hsp40) homolog, subfamily B, member 1 (Predicted), isoform CRA_b (DnaJ heat shock protein family (Hsp40) member B1) (Dnajb1 protein)	Dnajb1 Dnajb1_predicted rCG_51112	Rattus norvegicus (Rat)	340
Dnajb1	D3ZUU5	D3ZUU5_RAT	unreviewed	DnaJ (Hsp40) homolog, subfamily B, member 1 (Predicted), isoform CRA_a (DnaJ heat shock protein family (Hsp40) member B1)	Dnajb1 Dnajb1_predicted rCG_51112	Rattus norvegicus (Rat)	371
Purg	D3ZYS1	D3ZYS1_RAT	unreviewed	Purine-rich element-binding protein G (RCG43146)	Purg rCG_43146	Rattus norvegicus (Rat)	351
RGD1562402	A0A0G2K7W6	A0A0G2K7W6_RAT	unreviewed	Similar to 60S ribosomal protein L27a	RGD1562402	Rattus norvegicus (Rat)	148
RGD1562402	D3ZF07	D3ZF07_RAT	unreviewed	Similar to ribosomal protein L27a	RGD1560633 RGD1562402	Rattus norvegicus (Rat)	153
Phb2	A0A0G2KB63	A0A0G2KB63_RAT	unreviewed	Prohibitin	Phb2	Rattus norvegicus (Rat)	297
Phb2	Q5XIH7	PHB2_RAT	reviewed	Prohibitin-2 (B-cell receptor-associated protein BAP37) (BAP-37)	Phb2 Bcap37	Rattus norvegicus (Rat)	299
Dnm1	P21575	DYN1_RAT	reviewed	Dynamin-1 (EC 3.6.5.5) (B-dynamin) (D100) (Dynamin, brain)	Dnm1 Dnm	Rattus norvegicus (Rat)	864
Rnf214	D4A3V4	D4A3V4_RAT	unreviewed	Ring finger protein 214	Rnf214	Rattus norvegicus (Rat)	703
Ndufs1	Q66HF1	NDUS1_RAT	reviewed	NADH-ubiquinone oxidoreductase 75 kDa subunit, mitochondrial (EC 1.6.99.3) (EC 7.1.1.2)	Ndufs1	Rattus norvegicus (Rat)	727
Six3	A0A0G2JWI0	A0A0G2JWI0_RAT	unreviewed	SIX homeobox 3	Six3	Rattus norvegicus (Rat)	335
Six3	A0A0G2K2C0	A0A0G2K2C0_RAT	unreviewed	SIX homeobox 3	Six3	Rattus norvegicus (Rat)	336
Six3	Q9ET75	Q9ET75_RAT	unreviewed	Homeobox protein Six3	Six3	Rattus norvegicus (Rat)	337
Hmg20a	D3Z937	D3Z937_RAT	unreviewed	High mobility group 20A (High mobility group 20A (Predicted))	Hmg20a Hmg20a_predicted rCG_58183	Rattus norvegicus (Rat)	347
Rprd1a	D4AAU4	D4AAU4_RAT	unreviewed	Regulation of nuclear pre-mRNA domain-containing 1A	Rprd1a	Rattus norvegicus (Rat)	312
Nup85	Q4QQS8	NUP85_RAT	reviewed	Nuclear pore complex protein Nup85 (85 kDa nucleoporin) (Nucleoporin Nup85) (Pericentrin-1)	Nup85 Pcnt1	Rattus norvegicus (Rat)	656
Arpc4	B2RZ72	B2RZ72_RAT	unreviewed	Actin-related protein 2/3 complex subunit 4	Arpc4 Arpc4_predicted rCG_56555	Rattus norvegicus (Rat)	168
Hars	Q4QQV4	Q4QQV4_RAT	unreviewed	Dead end homolog 1 (Zebrafish) (Histidyl-tRNA synthetase)	Hars Dnd1 rCG_49447	Rattus norvegicus (Rat)	508
Snrnp27	D3ZR17	D3ZR17_RAT	unreviewed	Germ cell-less 1, spermatogenesis associated (Similar to putative nucleic acid binding protein RY-1; EST AI449063 (Predicted))	Snrnp27 Gmcl1 RGD1310925_predicted rCG_56216	Rattus norvegicus (Rat)	155
Mapre2	Q3B8Q0	MARE2_RAT	reviewed	Microtubule-associated protein RP/EB family member 2	Mapre2	Rattus norvegicus (Rat)	326
Trim3	G3V8D6	G3V8D6_RAT	unreviewed	Tripartite motif protein 3, isoform CRA_a (Tripartite motif-containing protein 3)	Trim3 rCG_40136	Rattus norvegicus (Rat)	744
Trim3	O70277	TRIM3_RAT	reviewed	Tripartite motif-containing protein 3 (Brain-expressed RING finger protein) (RING finger protein 22)	Trim3 Berp Rnf22	Rattus norvegicus (Rat)	744
Igf2bp3	A0A0G2K0Y2	A0A0G2K0Y2_RAT	unreviewed	Insulin-like growth factor 2 mRNA-binding protein 3 (Insulin-like growth factor 2, binding protein 3)	Igf2bp3 rCG_52304	Rattus norvegicus (Rat)	579
Igf2bp3	Q7TP50	Q7TP50_RAT	unreviewed	Ab2-255 (Insulin-like growth factor 2 mRNA-binding protein 3)	Igf2bp3	Rattus norvegicus (Rat)	169
Cxxc5	Q5XIQ3	CXXC5_RAT	reviewed	CXXC-type zinc finger protein 5	Cxxc5	Rattus norvegicus (Rat)	316
Metap1	D3ZE72	D3ZE72_RAT	unreviewed	Methionine aminopeptidase (EC 3.4.11.18)	Metap1 Metap1_predicted rCG_29038	Rattus norvegicus (Rat)	386
Morf4l1	Q6AYU1	MO4L1_RAT	reviewed	Mortality factor 4-like protein 1 (MORF-related gene 15 protein) (Transcription factor-like protein MRG15)	Morf4l1	Rattus norvegicus (Rat)	323
Sccpdh	Q6AY30	SCPDL_RAT	reviewed	Saccharopine dehydrogenase-like oxidoreductase (EC 1.-.-.-)	Sccpdh	Rattus norvegicus (Rat)	429
Cdc42bpb	A0A0G2KB58	A0A0G2KB58_RAT	unreviewed	Serine/threonine-protein kinase MRCK beta	Cdc42bpb	Rattus norvegicus (Rat)	1702
Cdc42bpb	Q7TT49	MRCKB_RAT	reviewed	Serine/threonine-protein kinase MRCK beta (EC 2.7.11.1) (CDC42-binding protein kinase beta) (DMPK-like beta) (Myotonic dystrophy kinase-related CDC42-binding kinase beta) (MRCK beta) (Myotonic dystrophy protein kinase-like beta)	Cdc42bpb	Rattus norvegicus (Rat)	1713
Lig3	A0A096MJI5	A0A096MJI5_RAT	unreviewed	DNA ligase 3 (Fragment)	Lig3	Rattus norvegicus (Rat)	83
Lig3	A0A096MKE9	A0A096MKE9_RAT	unreviewed	DNA ligase (EC 6.5.1.1)	Lig3	Rattus norvegicus (Rat)	1002
Lig3	Q5U2M4	Q5U2M4_RAT	unreviewed	DNA ligase (EC 6.5.1.1)	Lig3	Rattus norvegicus (Rat)	943
Nedd4	A0A0G2K0B4	A0A0G2K0B4_RAT	unreviewed	E3 ubiquitin-protein ligase (EC 2.3.2.26)	Nedd4	Rattus norvegicus (Rat)	886
Nedd4	A0A0G2K8P3	A0A0G2K8P3_RAT	unreviewed	E3 ubiquitin-protein ligase (EC 2.3.2.26)	Nedd4 Nedd4a rCG_56604	Rattus norvegicus (Rat)	889
Nedd4	Q62940	NEDD4_RAT	reviewed	E3 ubiquitin-protein ligase NEDD4 (EC 2.3.2.26) (HECT-type E3 ubiquitin transferase NEDD4)	Nedd4 Nedd4a	Rattus norvegicus (Rat)	887
Farsb	Q68FT7	Q68FT7_RAT	unreviewed	Phenylalanyl-tRNA synthetase subunit beta (Phenylalanyl-tRNA synthetase, beta subunit)	Farsb Farslb	Rattus norvegicus (Rat)	589
Hspa12a	D3ZC55	D3ZC55_RAT	unreviewed	Heat shock 70kDa protein 12A (Predicted), isoform CRA_a (Heat shock protein family A (Hsp70) member 12A)	Hspa12a Hspa12a_predicted rCG_57494	Rattus norvegicus (Rat)	675
Cars	B2RYA5	B2RYA5_RAT	unreviewed	Cars protein (Fragment)	Cars	Rattus norvegicus (Rat)	655
Cars	G3V9K0	G3V9K0_RAT	unreviewed	Cysteinyl-tRNA synthetase (Cysteinyl-tRNA synthetase (Predicted), isoform CRA_b)	Cars Cars_predicted rCG_47503	Rattus norvegicus (Rat)	748
Epm2aip1	F1M471	F1M471_RAT	unreviewed	EPM2A-interacting protein 1	Epm2aip1	Rattus norvegicus (Rat)	606
Phb	P67779	PHB_RAT	reviewed	Prohibitin	Phb	Rattus norvegicus (Rat)	272
Emc7	D3ZQL1	D3ZQL1_RAT	unreviewed	ER membrane protein complex subunit 7	Emc7 RGD1305045 RGD1305045_predicted rCG_26775	Rattus norvegicus (Rat)	241
Hadhb	A0A0G2K330	A0A0G2K330_RAT	unreviewed	Trifunctional enzyme subunit beta, mitochondrial	Hadhb	Rattus norvegicus (Rat)	484
Hadhb	Q60587	ECHB_RAT	reviewed	Trifunctional enzyme subunit beta, mitochondrial (TP-beta) [Includes: 3-ketoacyl-CoA thiolase (EC 2.3.1.155) (EC 2.3.1.16) (Acetyl-CoA acyltransferase) (Beta-ketothiolase)]	Hadhb	Rattus norvegicus (Rat)	475
Ercc3	Q4G005	ERCC3_RAT	reviewed	General transcription and DNA repair factor IIH helicase subunit XPB (TFIIH subunit XPB) (EC 3.6.4.12) (DNA excision repair protein ERCC-3)	Ercc3	Rattus norvegicus (Rat)	782
Lsm7	D4A2D8	D4A2D8_RAT	unreviewed	LSM7 homolog, U6 small nuclear RNA and mRNA degradation-associated (LSM7 homolog, U6 small nuclear RNA associated (S. cerevisiae) (Predicted), isoform CRA_d)	Lsm7 Lsm7_predicted rCG_29438	Rattus norvegicus (Rat)	103
Irf2bp1	D4AAZ8	D4AAZ8_RAT	unreviewed	Interferon regulatory factor 2 binding protein 1 (Predicted) (Interferon regulatory factor 2-binding protein 1)	Irf2bp1 Irf2bp1_predicted rCG_54106	Rattus norvegicus (Rat)	584
Ssbp3	Q3B7C9	Q3B7C9_RAT	unreviewed	Single stranded DNA binding protein 3, isoform CRA_e (Single-stranded DNA-binding protein 3)	Ssbp3 rCG_50345	Rattus norvegicus (Rat)	361
Ssbp3	Q9R050	SSBP3_RAT	reviewed	Single-stranded DNA-binding protein 3 (Sequence-specific single-stranded-DNA-binding protein)	Ssbp3 Ssdp Ssdp1 Ssdp3	Rattus norvegicus (Rat)	361
Pnisr	F1MAQ8	F1MAQ8_RAT	unreviewed	PNN-interacting serine and arginine-rich protein (RCG54873, isoform CRA_b)	Pnisr rCG_54873	Rattus norvegicus (Rat)	814
Top3b	D4A9Z2	D4A9Z2_RAT	unreviewed	DNA topoisomerase (EC 5.6.2.1)	Top3b Top3b_predicted rCG_36552	Rattus norvegicus (Rat)	862
Edf1	B0BNJ5	B0BNJ5_RAT	unreviewed	Endothelial differentiation-related factor 1 (Endothelial differentiation-related factor 1 (Predicted))	Edf1 Edf1_predicted rCG_45893	Rattus norvegicus (Rat)	148
Edf1	P69736	EDF1_RAT	reviewed	Endothelial differentiation-related factor 1 (EDF-1) (Calmodulin-associated peptide 19) (CAP-19) (Multiprotein-bridging factor 1) (MBF1)	Edf1	Rattus norvegicus (Rat)	148
Paf1	P24392	PEX2_RAT	reviewed	Peroxisome biogenesis factor 2 (Peroxin-2) (Peroxisomal membrane protein 3) (Peroxisome assembly factor 1) (PAF-1)	Pex2 Paf1 Pmp35 Pxmp3	Rattus norvegicus (Rat)	305
Paf1	Q4V886	PAF1_RAT	reviewed	RNA polymerase II-associated factor 1 homolog	Paf1	Rattus norvegicus (Rat)	535
Nup160	D3ZBL6	D3ZBL6_RAT	unreviewed	Nucleoporin 160	Nup160	Rattus norvegicus (Rat)	1226
Larp1	F1M062	F1M062_RAT	unreviewed	La ribonucleoprotein 1, translational regulator	Larp1	Rattus norvegicus (Rat)	931
Trim46	A0A096MJK9	A0A096MJK9_RAT	unreviewed	Tripartite motif-containing protein 46 (Fragment)	Trim46	Rattus norvegicus (Rat)	112
Trim46	A0A096MKD5	A0A096MKD5_RAT	unreviewed	Tripartite motif-containing protein 46 (Fragment)	Trim46	Rattus norvegicus (Rat)	285
Trim46	A0A096MKH7	A0A096MKH7_RAT	unreviewed	Tripartite motif-containing protein 46 (Fragment)	Trim46	Rattus norvegicus (Rat)	354
Trim46	A0A0G2JXN2	TRI46_RAT	reviewed	Tripartite motif-containing protein 46	Trim46	Rattus norvegicus (Rat)	759
Trim46	A0A5H1ZRU8	A0A5H1ZRU8_RAT	unreviewed	Tripartite motif-containing protein 46	Trim46	Rattus norvegicus (Rat)	561
Trim46	A0A5H1ZRV2	A0A5H1ZRV2_RAT	unreviewed	Tripartite motif-containing protein 46 (Fragment)	Trim46	Rattus norvegicus (Rat)	373
Cycs	P62898	CYC_RAT	reviewed	Cytochrome c, somatic	Cycs	Rattus norvegicus (Rat)	105
Prkar2b	A0A0G2K5G0	A0A0G2K5G0_RAT	unreviewed	cAMP-dependent protein kinase type II-beta regulatory subunit	Prkar2b	Rattus norvegicus (Rat)	310
Prkar2b	P12369	KAP3_RAT	reviewed	cAMP-dependent protein kinase type II-beta regulatory subunit	Prkar2b	Rattus norvegicus (Rat)	416
Prkar2b	Q4KLG5	Q4KLG5_RAT	unreviewed	Protein kinase, cAMP dependent regulatory, type II beta (cAMP-dependent protein kinase type II-beta regulatory subunit)	Prkar2b	Rattus norvegicus (Rat)	310
Zfp629	A0A0G2JVQ6	A0A0G2JVQ6_RAT	unreviewed	Zinc finger protein 629	Zfp629 Zfp689	Rattus norvegicus (Rat)	368
Zfp629	D3ZJW5	D3ZJW5_RAT	unreviewed	Zinc finger protein 629 (Zinc finger protein 629, isoform CRA_b)	Zfp629 rCG_39789	Rattus norvegicus (Rat)	866
Psmd2	Q4FZT9	PSMD2_RAT	reviewed	26S proteasome non-ATPase regulatory subunit 2	Psmd2	Rattus norvegicus (Rat)	908
Atat1	A0A0G2K6T3	A0A0G2K6T3_RAT	unreviewed	Alpha-tubulin N-acetyltransferase 1 (Fragment)	Atat1	Rattus norvegicus (Rat)	52
Atat1	A0A0G2K9K5	A0A0G2K9K5_RAT	unreviewed	Alpha-tubulin N-acetyltransferase 1 (Alpha-TAT) (Alpha-TAT1) (TAT) (EC 2.3.1.108) (Acetyltransferase mec-17 homolog)	Atat1 ATAT1 MEC17 RGD1303066 rCG_41785	Rattus norvegicus (Rat)	398
Atat1	Q6MG11	ATAT_RAT	reviewed	Alpha-tubulin N-acetyltransferase 1 (Alpha-TAT) (Alpha-TAT1) (TAT) (EC 2.3.1.108) (Acetyltransferase mec-17 homolog)	Atat1 Mec17	Rattus norvegicus (Rat)	421
Paxbp1	D4A8C8	D4A8C8_RAT	unreviewed	PAX3 and PAX7-binding protein 1	Paxbp1 Gcfc1	Rattus norvegicus (Rat)	918
Nlrc4	F1M649	NLRC4_RAT	reviewed	NLR family CARD domain-containing protein 4 (Ice protease-activating factor) (Ipaf)	Nlrc4 Ipaf	Rattus norvegicus (Rat)	1023
Eif3k	A0A0G2JU77	A0A0G2JU77_RAT	unreviewed	Eukaryotic translation initiation factor 3 subunit K (eIF3k) (Eukaryotic translation initiation factor 3 subunit 12) (eIF-3 p25)	Eif3k EIF3K EIF3S12	Rattus norvegicus (Rat)	215
Eif3k	D4A190	D4A190_RAT	unreviewed	Eukaryotic translation initiation factor 3, subunit 12 (Predicted), isoform CRA_b (Eukaryotic translation initiation factor 3, subunit K)	Eif3k Eif3s12_predicted rCG_53685	Rattus norvegicus (Rat)	107
Ap2a2	A0A0G2K943	A0A0G2K943_RAT	unreviewed	AP-2 complex subunit alpha	Ap2a2	Rattus norvegicus (Rat)	915
Ap2a2	P18484	AP2A2_RAT	reviewed	AP-2 complex subunit alpha-2 (100 kDa coated vesicle protein C) (Adaptor protein complex AP-2 subunit alpha-2) (Adaptor-related protein complex 2 subunit alpha-2) (Alpha-adaptin C) (Alpha2-adaptin) (Clathrin assembly protein complex 2 alpha-C large chain) (Plasma membrane adaptor HA2/AP2 adaptin alpha C subunit)	Ap2a2 Adtab	Rattus norvegicus (Rat)	938
Ap2a2	Q66HM2	Q66HM2_RAT	unreviewed	AP-2 complex subunit alpha	Ap2a2	Rattus norvegicus (Rat)	939
Fen1	Q5XIP6	FEN1_RAT	reviewed	Flap endonuclease 1 (FEN-1) (EC 3.1.-.-) (Flap structure-specific endonuclease 1)	Fen1	Rattus norvegicus (Rat)	380
Ints2	A0A096MJ28	A0A096MJ28_RAT	unreviewed	Integrator complex subunit 2 (Similar to RIKEN cDNA 2810417D08 (Predicted))	Ints2 RGD1305547_predicted rCG_35552	Rattus norvegicus (Rat)	1198
Ints2	G3V6G2	G3V6G2_RAT	unreviewed	Integrator complex subunit 2 (Ints2 protein)	Ints2	Rattus norvegicus (Rat)	568
Psmd13	B0BN93	PSD13_RAT	reviewed	26S proteasome non-ATPase regulatory subunit 13 (26S proteasome regulatory subunit RPN9) (26S proteasome regulatory subunit S11) (26S proteasome regulatory subunit p40.5)	Psmd13	Rattus norvegicus (Rat)	376
Hspa1l	P55063	HS71L_RAT	reviewed	Heat shock 70 kDa protein 1-like (Heat shock 70 kDa protein 1L) (Heat shock 70 kDa protein 3) (HSP70.3)	Hspa1l Hsp70-3	Rattus norvegicus (Rat)	641
C4a,Hspa1l	Q6MG57	Q6MG57_RAT	unreviewed	Lymphocyte antigen 6 complex locus G6E (Lymphocyte antigen 6 complex, locus G6E) (Lymphocyte antigen 6 family member G6E)	Ly6g6e Apom Bat4 C2 C4a Cfb Csnk2b G7e Hspa1a Hspa1b Hspa1l Ly6g5c Ly6g6c ly6g6e Neu1 Ng35 Rps25-ps2 Stk19 rCG_38315	Rattus norvegicus (Rat)	133
C4a,Hspa1l	Q6MG63	Q6MG63_RAT	unreviewed	Ng23 protein (RCG38209, isoform CRA_a) (Suppressor APC domain-containing 1)	Sapcd1 Apom Bat4 C2 C4a Cfb Csnk2b G7e Hspa1a Hspa1b Hspa1l Ly6g5c Ly6g6c Neu1 Ng23 Ng35 Rps25-ps2 Stk19 rCG_38209	Rattus norvegicus (Rat)	147
C4a,Lsm2,Hspa1l	Q6MG66	Q6MG66_RAT	unreviewed	U6 snRNA-associated Sm-like protein LSm2	Lsm2 Apom Bat4 C2 C4a Cfb Csnk2b G7e Hspa1a Hspa1b Hspa1l LOC684148 Ly6g5c Ly6g6c Neu1 Ng35 Rps25-ps2 Stk19 rCG_38360	Rattus norvegicus (Rat)	131
C4a,Hspa1l	Q6MG70	Q6MG70_RAT	unreviewed	Neuraminidase 1 (Neuraminidase 1, isoform CRA_b) (Sialidase 1 (Lysosomal sialidase)) (Sialidase-1)	Neu1 Apom Bat4 C2 C4a Cfb Csnk2b G7e Hspa1a Hspa1b Hspa1l Ly6g5c Ly6g6c Ng35 Rps25-ps2 Stk19 rCG_38385	Rattus norvegicus (Rat)	409
C4a,Hspa1l	Q6MG72	Q6MG72_RAT	unreviewed	Euchromatic histone lysine methyltransferase 2 (HLA-B associated transcript 8, rat orthologue)	Ehmt2 Apom Bat4 Bat8 C2 C4a Cfb Csnk2b G7e Hspa1a Hspa1b Hspa1l Ly6g5c Ly6g6c Neu1 Ng35 Rps25-ps2 Stk19	Rattus norvegicus (Rat)	1263
C4a,Hspa1l	Q6MG73	Q6MG73_RAT	unreviewed	Complement C2 (Complement component 2)	C2 Apom Bat4 C4a Cfb Csnk2b G7e Hspa1a Hspa1b Hspa1l Ly6g5c Ly6g6c Neu1 Ng35 Rps25-ps2 Stk19	Rattus norvegicus (Rat)	758
C4a,Hspa1l	Q6MG74	Q6MG74_RAT	unreviewed	B-factor, properdin (Complement factor B)	Cfb Apom Bat4 Bf C2 C4a Csnk2b G7e Hspa1a Hspa1b Hspa1l Ly6g5c Ly6g6c Neu1 Ng35 Rps25-ps2 Stk19	Rattus norvegicus (Rat)	761
Nelfe,C4a,Hspa1l	Q6MG75	Q6MG75_RAT	unreviewed	Negative elongation factor complex member E (RCG38266, isoform CRA_a) (RD RNA-binding protein) (Rdbp protein)	Nelfe Apom Bat4 C2 C4a Cfb Csnk2b G7e Hspa1a Hspa1b Hspa1l Ly6g5c Ly6g6c Neu1 Ng35 Rdbp Rps25-ps2 Stk19 rCG_38266	Rattus norvegicus (Rat)	369
C4a,Hspa1l	Q6MG76	Q6MG76_RAT	unreviewed	Superkiller viralicidic activity 2-like (S. cerevisiae)	Skiv2l Apom Bat4 C2 C4a Cfb Csnk2b G7e Hspa1a Hspa1b Hspa1l Ly6g5c Ly6g6c Neu1 Ng35 Rps25-ps2 Stk19	Rattus norvegicus (Rat)	1241
C4a,Hspa1l	Q6MG79	Q6MG79_RAT	unreviewed	Complement component 4, gene 1	C4a Apom Bat4 C2 C4-1 C4b Cfb Csnk2b G7e Hspa1a Hspa1b Hspa1l Ly6g5c Ly6g6c Neu1 Ng35 Rps25-ps2 Stk19	Rattus norvegicus (Rat)	1737
Adar	G3V8T3	G3V8T3_RAT	unreviewed	Adenosine deaminase, RNA-specific, isoform CRA_b (Double-stranded RNA-specific adenosine deaminase)	Adar rCG_62606	Rattus norvegicus (Rat)	1175
Adar	P55266	DSRAD_RAT	reviewed	Double-stranded RNA-specific adenosine deaminase (DRADA) (EC 3.5.4.37)	Adar Dsrad	Rattus norvegicus (Rat)	1175
Ppig	G3V6Y9	G3V6Y9_RAT	unreviewed	Peptidyl-prolyl cis-trans isomerase G (RCG26145, isoform CRA_a)	Ppig rCG_26145	Rattus norvegicus (Rat)	752
Ppig	O55035	PPIG_RAT	reviewed	Peptidyl-prolyl cis-trans isomerase G (PPIase G) (Peptidyl-prolyl isomerase G) (EC 5.2.1.8) (Cyclophilin G) (Matrin cyclophilin) (Matrin-cyp) (Rotamase G)	Ppig	Rattus norvegicus (Rat)	752
Csnk2a1	P19139	CSK21_RAT	reviewed	Casein kinase II subunit alpha (CK II alpha) (EC 2.7.11.1)	Csnk2a1	Rattus norvegicus (Rat)	391
Tdrd3	A0A096MIS7	A0A096MIS7_RAT	unreviewed	Tudor domain-containing protein 3	Tdrd3	Rattus norvegicus (Rat)	632
Tdrd3	Q66HC1	TDRD3_RAT	reviewed	Tudor domain-containing protein 3	Tdrd3	Rattus norvegicus (Rat)	651
Nsfl1c	A0A0G2K911	A0A0G2K911_RAT	unreviewed	NSFL1 cofactor p47	Nsfl1c	Rattus norvegicus (Rat)	340
Nsfl1c	O35987	NSF1C_RAT	reviewed	NSFL1 cofactor p47 (XY body-associated protein XY40) (p97 cofactor p47)	Nsfl1c	Rattus norvegicus (Rat)	370
Cpeb2	A0A0G2JY45	A0A0G2JY45_RAT	unreviewed	Cytoplasmic polyadenylation element-binding protein 2	Cpeb2	Rattus norvegicus (Rat)	744
Cpeb2	A0A0G2K520	A0A0G2K520_RAT	unreviewed	Cytoplasmic polyadenylation element-binding protein 2	Cpeb2	Rattus norvegicus (Rat)	745
Cpeb2	D3ZHK8	D3ZHK8_RAT	unreviewed	Cytoplasmic polyadenylation element-binding protein 2	Cpeb2	Rattus norvegicus (Rat)	717
Cpeb2	G8EXB7	G8EXB7_RAT	unreviewed	Cytoplasmic polyadenylation element binding protein 2 isoform a	Cpeb2	Rattus norvegicus (Rat)	716
Cpeb2	G8EXB8	G8EXB8_RAT	unreviewed	Cytoplasmic polyadenylation element binding protein 2 isoform b	Cpeb2	Rattus norvegicus (Rat)	746
Kif5a	A0A0G2K0Q2	A0A0G2K0Q2_RAT	unreviewed	Kinesin heavy chain isoform 5A	Kif5a	Rattus norvegicus (Rat)	1027
Kif5a	F1M8F2	F1M8F2_RAT	unreviewed	Kinesin heavy chain isoform 5A	Kif5a	Rattus norvegicus (Rat)	1022
Kif5a	Q6QLM7	KIF5A_RAT	reviewed	Kinesin heavy chain isoform 5A (Kinesin heavy chain neuron-specific 1) (Neuronal kinesin heavy chain) (NKHC)	Kif5a	Rattus norvegicus (Rat)	1027
Cltc	F1M779	F1M779_RAT	unreviewed	Clathrin heavy chain	Cltc	Rattus norvegicus (Rat)	1675
Cltc	P11442	CLH1_RAT	reviewed	Clathrin heavy chain 1	Cltc	Rattus norvegicus (Rat)	1675
Fasn	P12785	FAS_RAT	reviewed	Fatty acid synthase (EC 2.3.1.85) [Includes: [Acyl-carrier-protein] S-acetyltransferase (EC 2.3.1.38); [Acyl-carrier-protein] S-malonyltransferase (EC 2.3.1.39); 3-oxoacyl-[acyl-carrier-protein] synthase (EC 2.3.1.41); 3-oxoacyl-[acyl-carrier-protein] reductase (EC 1.1.1.100); 3-hydroxyacyl-[acyl-carrier-protein] dehydratase (EC 4.2.1.59); Enoyl-[acyl-carrier-protein] reductase (EC 1.3.1.39); Ole…	Fasn	Rattus norvegicus (Rat)	2505
Purb	A0A0G2JUX5	A0A0G2JUX5_RAT	unreviewed	Transcriptional activator protein Pur-beta	Purb	Rattus norvegicus (Rat)	317
Purb	Q68A21	PURB_RAT	reviewed	Transcriptional activator protein Pur-beta (Purine-rich element-binding protein B)	Purb	Rattus norvegicus (Rat)	315
Actr2	Q5M7U6	ARP2_RAT	reviewed	Actin-related protein 2 (Actin-like protein 2)	Actr2 Arp2	Rattus norvegicus (Rat)	394
Eif2s1	P68101	IF2A_RAT	reviewed	Eukaryotic translation initiation factor 2 subunit 1 (Eukaryotic translation initiation factor 2 subunit alpha) (eIF-2-alpha) (eIF-2A) (eIF-2alpha)	Eif2s1 Eif2a	Rattus norvegicus (Rat)	315
Cpsf4	A0A096MJP3	A0A096MJP3_RAT	unreviewed	Cleavage and polyadenylation-specificity factor subunit 4	Cpsf4	Rattus norvegicus (Rat)	211
Cpsf4	Q5FVR7	CPSF4_RAT	reviewed	Cleavage and polyadenylation specificity factor subunit 4 (Cleavage and polyadenylation specificity factor 30 kDa subunit) (CPSF 30 kDa subunit)	Cpsf4	Rattus norvegicus (Rat)	243
Cpsf4	Q9QYU6	Q9QYU6_RAT	unreviewed	Zinc finger protein (Fragment)	Cpsf4 CDK106	Rattus norvegicus (Rat)	229
Myo1b	Q05096	MYO1B_RAT	reviewed	Unconventional myosin-Ib (Myosin I alpha) (MMI-alpha) (MMIa) (Myosin heavy chain myr 1)	Myo1b Myo1a Myr1	Rattus norvegicus (Rat)	1136
Wdr61	A0A0G2K648	A0A0G2K648_RAT	unreviewed	WD repeat-containing protein 61	Wdr61	Rattus norvegicus (Rat)	292
Wdr61	Q4V7A0	WDR61_RAT	reviewed	WD repeat-containing protein 61 [Cleaved into: WD repeat-containing protein 61, N-terminally processed]	Wdr61	Rattus norvegicus (Rat)	305
Ap2a1	D3ZUY8	D3ZUY8_RAT	unreviewed	AP-2 complex subunit alpha	Ap2a1 Ap2a1_predicted rCG_54084	Rattus norvegicus (Rat)	977
Bptf	A0A0G2K7N8	A0A0G2K7N8_RAT	unreviewed	Bromodomain PHD finger transcription factor	Bptf	Rattus norvegicus (Rat)	2768
Bptf	B1H2A3	B1H2A3_RAT	unreviewed	Bromodomain PHD finger transcription factor (Falz protein)	Falz Bptf	Rattus norvegicus (Rat)	326
Pbx1	B1WC30	B1WC30_RAT	unreviewed	Pbx1 protein (Pre-B-cell leukemia transcription factor 1 (Predicted), isoform CRA_a)	Pbx1 Pbx1_predicted rCG_46208	Rattus norvegicus (Rat)	347
Pbx1	D3ZJI6	D3ZJI6_RAT	unreviewed	PBX homeobox 1	Pbx1	Rattus norvegicus (Rat)	342
Pbx1	F7EV88	F7EV88_RAT	unreviewed	PBX homeobox 1	Pbx1	Rattus norvegicus (Rat)	259
Sec23a	A0A0G2JZM2	A0A0G2JZM2_RAT	unreviewed	Protein transport protein SEC23	Sec23a	Rattus norvegicus (Rat)	751
Sec23a	B5DFC3	B5DFC3_RAT	unreviewed	Protein transport protein SEC23	Sec23a Sec23a_predicted rCG_62116	Rattus norvegicus (Rat)	765
Stub1	D4A4T0	D4A4T0_RAT	unreviewed	STIP1 homology and U-Box containing protein 1, isoform CRA_b (STIP1 homology and U-box-containing protein 1)	Stub1 rCG_34526	Rattus norvegicus (Rat)	304
Stub1	I6L9H8	I6L9H8_RAT	unreviewed	Stub1 protein	Stub1	Rattus norvegicus (Rat)	224
Pin1	B0BNL2	B0BNL2_RAT	unreviewed	Peptidyl-prolyl cis-trans isomerase (EC 5.2.1.8)	Pin1 LOC364561 Pin1_predicted rCG_31594	Rattus norvegicus (Rat)	165
Pdzd2,Pin1	Q9QZR8	PDZD2_RAT	reviewed	PDZ domain-containing protein 2 (PDZ domain-containing protein 3) (Plakophilin-related armadillo repeat protein-interacting PDZ protein) [Cleaved into: Processed PDZ domain-containing protein 2]	Pdzd2 Papin Pdzk3 Pin1	Rattus norvegicus (Rat)	2766
Metap2	F1LRI8	F1LRI8_RAT	unreviewed	Methionine aminopeptidase 2 (MAP 2) (MetAP 2) (EC 3.4.11.18) (Initiation factor 2-associated 67 kDa glycoprotein) (Peptidase M) (p67) (p67eIF2)	Metap2 METAP2	Rattus norvegicus (Rat)	479
Metap2	P38062	MAP2_RAT	reviewed	Methionine aminopeptidase 2 (MAP 2) (MetAP 2) (EC 3.4.11.18) (Initiation factor 2-associated 67 kDa glycoprotein) (p67) (p67eIF2) (Peptidase M)	Metap2 Mnpep P67eif2	Rattus norvegicus (Rat)	478
Metap2	Q5BKA1	Q5BKA1_RAT	unreviewed	Methionine aminopeptidase 2 (MAP 2) (MetAP 2) (EC 3.4.11.18) (Initiation factor 2-associated 67 kDa glycoprotein) (Peptidase M) (p67) (p67eIF2)	Metap2 METAP2	Rattus norvegicus (Rat)	478
Metap2	Q6IRK1	Q6IRK1_RAT	unreviewed	Methionine aminopeptidase 2 (MAP 2) (MetAP 2) (EC 3.4.11.18) (Initiation factor 2-associated 67 kDa glycoprotein) (Peptidase M) (p67) (p67eIF2)	Metap2 METAP2 RGD1560341	Rattus norvegicus (Rat)	442
H2afy2	B1WC28	B1WC28_RAT	unreviewed	Core histone macro-H2A	H2afy2	Rattus norvegicus (Rat)	372
Ppil1	Q4KLI4	Q4KLI4_RAT	unreviewed	Peptidyl-prolyl cis-trans isomerase (PPIase) (EC 5.2.1.8)	Ppil1	Rattus norvegicus (Rat)	166
Rpl10	Q6PDV7	RL10_RAT	reviewed	60S ribosomal protein L10 (Ribosomal protein L10)	Rpl10	Rattus norvegicus (Rat)	214
Ssr1	A0A0G2JX79	A0A0G2JX79_RAT	unreviewed	Translocon-associated protein subunit alpha	Ssr1	Rattus norvegicus (Rat)	317
Ssr1	A0A0G2JXS8	A0A0G2JXS8_RAT	unreviewed	Translocon-associated protein subunit alpha	Ssr1	Rattus norvegicus (Rat)	319
Ssr1	A0A0G2K075	A0A0G2K075_RAT	unreviewed	Translocon-associated protein subunit alpha	Ssr1	Rattus norvegicus (Rat)	292
Ssr1	Q4V7D1	Q4V7D1_RAT	unreviewed	Signal sequence receptor, alpha (Translocon-associated protein subunit alpha)	Ssr1 rCG_43983	Rattus norvegicus (Rat)	287
Ssr1	Q7TPJ0	SSRA_RAT	reviewed	Translocon-associated protein subunit alpha (TRAP-alpha) (Liver regeneration-related protein LRRG137) (Signal sequence receptor subunit alpha) (SSR-alpha)	Ssr1 Ac2-238	Rattus norvegicus (Rat)	319
Plgrkt	D4ACN8	PLRKT_RAT	reviewed	Plasminogen receptor (KT) (Plg-R(KT))	Plgrkt	Rattus norvegicus (Rat)	147
Tuba4a	Q5XIF6	TBA4A_RAT	reviewed	Tubulin alpha-4A chain (Alpha-tubulin 4) (Tubulin alpha-4 chain)	Tuba4a Tuba4	Rattus norvegicus (Rat)	448
Mef2d	A0A0G2JSU7	A0A0G2JSU7_RAT	unreviewed	Myocyte enhancer factor 2D (Myocyte-specific enhancer factor 2D)	Mef2d rCG_62640	Rattus norvegicus (Rat)	507
Mef2d	O89038	MEF2D_RAT	reviewed	Myocyte-specific enhancer factor 2D	Mef2d	Rattus norvegicus (Rat)	507
Srpk1	A0A0U1RRU0	A0A0U1RRU0_RAT	unreviewed	SRSF protein kinase 1	Srpk1	Rattus norvegicus (Rat)	655
Srpk1	E9PTN4	E9PTN4_RAT	unreviewed	SRSF protein kinase 1	Srpk1	Rattus norvegicus (Rat)	655
Srpk1	Q4KLN3	Q4KLN3_RAT	unreviewed	SFRS protein kinase 1 (Serine/arginine-rich protein specific kinase 1)	Srpk1 rCG_61054	Rattus norvegicus (Rat)	655
Yars	A0A0H2UHG0	A0A0H2UHG0_RAT	unreviewed	Tyrosine--tRNA ligase (EC 6.1.1.1) (Tyrosyl-tRNA synthetase)	Yars rCG_31483	Rattus norvegicus (Rat)	564
Yars	Q4KM49	SYYC_RAT	reviewed	Tyrosine--tRNA ligase, cytoplasmic (EC 6.1.1.1) (Tyrosyl-tRNA synthetase) (TyrRS) [Cleaved into: Tyrosine--tRNA ligase, cytoplasmic, N-terminally processed]	Yars1 Yars	Rattus norvegicus (Rat)	528
Gnao1	P59215	GNAO_RAT	reviewed	Guanine nucleotide-binding protein G(o) subunit alpha	Gnao1 Gna0 Gnao	Rattus norvegicus (Rat)	354
Ndufs3	D3ZG43	D3ZG43_RAT	unreviewed	NADH dehydrogenase (Ubiquinone) Fe-S protein 3 (Predicted), isoform CRA_c (NADH:ubiquinone oxidoreductase core subunit S3)	Ndufs3 Ndufs3_predicted rCG_26180	Rattus norvegicus (Rat)	264
Stip1	O35814	STIP1_RAT	reviewed	Stress-induced-phosphoprotein 1 (STI1) (Hsc70/Hsp90-organizing protein) (Hop)	Stip1 Hop	Rattus norvegicus (Rat)	543
Hsp90b1	A0A0A0MY09	A0A0A0MY09_RAT	unreviewed	Endoplasmin	Hsp90b1	Rattus norvegicus (Rat)	804
Hsp90b1	A0A0G2K4I4	A0A0G2K4I4_RAT	unreviewed	Endoplasmin	Hsp90b1	Rattus norvegicus (Rat)	643
Hsp90b1	Q66HD0	ENPL_RAT	reviewed	Endoplasmin (94 kDa glucose-regulated protein) (GRP-94) (Heat shock protein 90 kDa beta member 1)	Hsp90b1 Grp94 Tra1	Rattus norvegicus (Rat)	804
Pdhb	A0A0G2KAM3	A0A0G2KAM3_RAT	unreviewed	Pyruvate dehydrogenase E1 component subunit beta (EC 1.2.4.1)	Pdhb	Rattus norvegicus (Rat)	423
Pdhb	P49432	ODPB_RAT	reviewed	Pyruvate dehydrogenase E1 component subunit beta, mitochondrial (PDHE1-B) (EC 1.2.4.1)	Pdhb	Rattus norvegicus (Rat)	359
C1qbp	O35796	C1QBP_RAT	reviewed	Complement component 1 Q subcomponent-binding protein, mitochondrial (GC1q-R protein) (Glycoprotein gC1qBP) (C1qBP)	C1qbp Gc1qbp	Rattus norvegicus (Rat)	279
Map7d2	D4A4L4	D4A4L4_RAT	unreviewed	MAP7 domain-containing 2	Map7d2	Rattus norvegicus (Rat)	715
Map7d2	W0T3G7	W0T3G7_RAT	unreviewed	Brain-enriched E-MAP-115-like protein	Map7d2 Brelin	Rattus norvegicus (Rat)	763
Adarb1	A0A0G2JUX0	A0A0G2JUX0_RAT	unreviewed	Double-stranded RNA-specific editase 1	Adarb1	Rattus norvegicus (Rat)	726
Adarb1	G3V649	G3V649_RAT	unreviewed	Adenosine deaminase, RNA-specific, B1, isoform CRA_d (Double-stranded RNA-specific editase 1)	Adarb1 rCG_60571	Rattus norvegicus (Rat)	687
Adarb1	P51400	RED1_RAT	reviewed	Double-stranded RNA-specific editase 1 (EC 3.5.4.37) (RNA-editing deaminase 1) (RNA-editing enzyme 1) (dsRNA adenosine deaminase)	Adarb1 Red1	Rattus norvegicus (Rat)	711
Hsd17b12	D3ZPU3	D3ZPU3_RAT	unreviewed	Very-long-chain 3-oxoacyl-CoA reductase	Hsd17b12	Rattus norvegicus (Rat)	290
Hsd17b12	Q6P7R8	DHB12_RAT	reviewed	Very-long-chain 3-oxoacyl-CoA reductase (EC 1.1.1.330) (17-beta-hydroxysteroid dehydrogenase 12) (17-beta-HSD 12) (3-ketoacyl-CoA reductase) (KAR) (Estradiol 17-beta-dehydrogenase 12) (EC 1.1.1.62)	Hsd17b12	Rattus norvegicus (Rat)	312
[truncated: 115 more rows]

## Sheet: Nuclei prots expression levels
Protein names	Gene names	Fasta headers	Mol. weight [kDa]	Intensity E21_1	Intensity E21_2	Intensity E21_4	Intensity E21_5	Intensity p11_10	Intensity p11_6	Intensity p11_7	Intensity p11_8	Average	Average	p value heterocedastic
RNA-binding protein 10	Rbm10	tr|A0A0G2K3S6|A0A0G2K3S6_RAT RNA binding motif protein 10, isoform CRA_a OS=Rattus norvegicus OX=10116 GN=Rbm10 PE=1 SV=1;sp|P70501|RBM10_RAT RNA-binding protein 10 OS=Rattus norvegicus OX=10116 GN=Rbm10 PE=1 SV=1	103.58	207530	242040	234680	173641	0	0	33263.5	0	214473	8315.87	0.000134811
Matrin-3	Matr3	tr|A0A0G2JSR7|A0A0G2JSR7_RAT Matrin-3 OS=Rattus norvegicus OX=10116 GN=Matr3 PE=1 SV=1;sp|P43244|MATR3_RAT Matrin-3 OS=Rattus norvegicus OX=10116 GN=Matr3 PE=1 SV=2;tr|B5DEM0|B5DEM0_RAT Matr3 protein (Fragment) OS=Rattus norvegicus OX=10116 GN=Matr3 PE=2 S	94.501	1.24396e+07	1.1552e+07	1.17597e+07	8.96733e+06	3.89216e+06	2.10881e+06	4.13812e+06	3.12044e+06	1.11797e+07	3.31489e+06	0.000333891
Protein LYRIC	Mtdh	sp|Q9Z1W6|LYRIC_RAT Protein LYRIC OS=Rattus norvegicus OX=10116 GN=Mtdh PE=1 SV=2	63.968	0	0	47030.4	0	551243	398153	438204	425844	11757.6	453361	0.000369999
40S ribosomal protein S14	Rps14	tr|Q6PDV6|Q6PDV6_RAT 40S ribosomal protein S14-like OS=Rattus norvegicus OX=10116 GN=LOC100911847 PE=2 SV=1;sp|P13471|RS14_RAT 40S ribosomal protein S14 OS=Rattus norvegicus OX=10116 GN=Rps14 PE=2 SV=3	16.273	216849	174235	344730	0	1.12465e+06	851576	945808	678378	183954	900103	0.00112117
	LOC100911677	tr|M0R9Q1|M0R9Q1_RAT RCG48334, isoform CRA_e OS=Rattus norvegicus OX=10116 GN=Rbm14 PE=1 SV=1;tr|M0R3R6|M0R3R6_RAT RNA-binding motif protein 14 OS=Rattus norvegicus OX=10116 GN=Rbm14 PE=1 SV=2	69.493	3.5463e+06	3.57705e+06	4.02184e+06	4.01633e+06	1.16065e+06	1.04529e+06	1.91216e+06	424556	3.79038e+06	1.13566e+06	0.00121821
	Raly	tr|Q5PQR0|Q5PQR0_RAT RALY heterogeneous nuclear ribonucleoprotein OS=Rattus norvegicus OX=10116 GN=Raly PE=1 SV=1;tr|E9PTI6|E9PTI6_RAT RALY heterogeneous nuclear ribonucleoprotein OS=Rattus norvegicus OX=10116 GN=Raly PE=1 SV=2	31.049	2.62337e+06	3.15793e+06	3.60919e+06	2.26673e+06	509108	438254	531058	0	2.91431e+06	369605	0.00130992
	Nop56	tr|Q4KLK7|Q4KLK7_RAT NOP56 ribonucleoprotein OS=Rattus norvegicus OX=10116 GN=Nop56 PE=1 SV=1;tr|Q5RJN5|Q5RJN5_RAT Nol5a protein (Fragment) OS=Rattus norvegicus OX=10116 GN=Nol5a PE=2 SV=1	65.399	1.14166e+06	1.062e+06	820135	770876	140995	111664	279461	205202	948666	184331	0.00146623
	Tarsl2	tr|Q5XI17|Q5XI17_RAT Threonyl-tRNA synthetase-like 2 OS=Rattus norvegicus OX=10116 GN=Tarsl2 PE=2 SV=1	64.118	0	27953.3	34691.4	69725.1	900865	1.06746e+06	787206	1.22013e+06	33092.4	993915	0.00174731
	Ddx42	tr|D4A031|D4A031_RAT DEAD (Asp-Glu-Ala-Asp) box polypeptide 42 (Predicted) OS=Rattus norvegicus OX=10116 GN=Ddx42 PE=1 SV=1	102.07	283491	393414	494739	392434	84551.4	0	150916	117411	391019	88219.7	0.00175036
	Hnrnpa0	tr|F1M3H8|F1M3H8_RAT Hypothetical protein LOC681410 OS=Rattus norvegicus OX=10116 GN=LOC681410 PE=1 SV=3	30.076	3.48683e+06	4.90496e+06	4.48406e+06	4.49163e+06	389341	393288	2.26307e+06	0	4.34187e+06	761426	0.00193977
Enhancer of mRNA-decapping protein 4	Edc4	tr|F7F707|F7F707_RAT Enhancer of mRNA-decapping protein 4 OS=Rattus norvegicus OX=10116 GN=Edc4 PE=1 SV=2;sp|Q3ZAV8|EDC4_RAT Enhancer of mRNA-decapping protein 4 OS=Rattus norvegicus OX=10116 GN=Edc4 PE=1 SV=1	163.25	123451	132493	208668	143530	0	0	36437.1	0	152035	9109.28	0.00204589
60S ribosomal protein L12	Rpl12;Rpl12-ps1;RGD1563956	tr|B2RYU2|B2RYU2_RAT RCG45615, isoform CRA_a OS=Rattus norvegicus OX=10116 GN=Rpl12 PE=2 SV=1;tr|A0A140TAC5|A0A140TAC5_RAT 60S ribosomal protein L12 OS=Rattus norvegicus OX=10116 GN=Rpl12 PE=3 SV=1;sp|P23358|RL12_RAT 60S ribosomal protein L12 OS=Rattus nor	17.845	235651	299745	306712	0	3.09924e+06	4.18746e+06	3.09561e+06	4.57889e+06	210527	3.7403e+06	0.00209044
Heterogeneous nuclear ribonucleoprotein M	Hnrnpm	tr|F1LV13|F1LV13_RAT Heterogeneous nuclear ribonucleoprotein M OS=Rattus norvegicus OX=10116 GN=Hnrnpm PE=1 SV=1;tr|F1M3D3|F1M3D3_RAT Heterogeneous nuclear ribonucleoprotein M OS=Rattus norvegicus OX=10116 GN=Hnrnpm PE=1 SV=1;sp|Q62826|HNRPM_RAT Heterogene	73.721	9.46109e+06	9.29915e+06	7.24064e+06	1.21072e+07	691243	1.02237e+06	1.88737e+06	2.02449e+06	9.52701e+06	1.40637e+06	0.00220588
Serine/threonine-protein kinase DCLK1	Dclk1	tr|A0A3Q9WS43|A0A3Q9WS43_RAT Doublecortin-like kinase 1 OS=Rattus norvegicus OX=10116 GN=DCLK1 PE=2 SV=1;tr|A0A1W2Q6Q2|A0A1W2Q6Q2_RAT Serine/threonine-protein kinase DCLK1 OS=Rattus norvegicus OX=10116 GN=Dclk1 PE=1 SV=1;tr|A0A0G2KB92|A0A0G2KB92_RAT Serine	82.147	1.13825e+06	1.39635e+06	1.3769e+06	782908	211854	0	198842	0	1.1736e+06	102674	0.00227231
	Rbm4	tr|D4A1W5|D4A1W5_RAT RCG48334, isoform CRA_b OS=Rattus norvegicus OX=10116 GN=Rbm4 PE=1 SV=2;tr|Q5U212|Q5U212_RAT RCG48334, isoform CRA_c OS=Rattus norvegicus OX=10116 GN=Rbm4 PE=2 SV=1	40.35	392648	447210	583027	376602	0	0	20786.4	0	449872	5196.61	0.0022895
Tropomyosin alpha-3 chain	Tpm3	sp|Q63610|TPM3_RAT Tropomyosin alpha-3 chain OS=Rattus norvegicus OX=10116 GN=Tpm3 PE=1 SV=2	29.006	0	0	51881.1	0	192724	149107	107036	115511	12970.3	141095	0.00240517
Transgelin-3	Tagln3	tr|A0A0G2K6I5|A0A0G2K6I5_RAT Transgelin OS=Rattus norvegicus OX=10116 GN=Tagln3 PE=1 SV=1;sp|P37805|TAGL3_RAT Transgelin-3 OS=Rattus norvegicus OX=10116 GN=Tagln3 PE=1 SV=2	24.712	1.02204e+06	933626	1.29283e+06	1.57231e+06	334903	0	238164	350556	1.2052e+06	230905	0.00243783
RNA-binding motif protein, X chromosome;RNA-binding motif protein, X chromosome, N-terminally processed	Rbmx	sp|Q4V898|RBMX_RAT RNA-binding motif protein, X chromosome OS=Rattus norvegicus OX=10116 GN=Rbmx PE=1 SV=1	42.257	171553	186742	123347	121570	70378.4	0	47000	0	150803	29344.6	0.00244534
	Ep400	tr|D3ZQ89|D3ZQ89_RAT E1A binding protein p400, isoform CRA_a OS=Rattus norvegicus OX=10116 GN=Ep400 PE=1 SV=1;tr|A0A0G2JU09|A0A0G2JU09_RAT E1A-binding protein p400 OS=Rattus norvegicus OX=10116 GN=Ep400 PE=1 SV=1	333.23	53897.9	73242.2	89055.6	65000	0	0	0	0	70298.9	0	0.00247557
Vimentin	Vim	tr|G3V8C3|G3V8C3_RAT Vimentin OS=Rattus norvegicus OX=10116 GN=Vim PE=1 SV=1;sp|P31000|VIME_RAT Vimentin OS=Rattus norvegicus OX=10116 GN=Vim PE=1 SV=2	53.7	0	0	2462.82	0	1.01189e+06	1.64931e+06	1.66345e+06	1.68689e+06	615.704	1.50288e+06	0.00274294
Y-box-binding protein 3	Ybx3	sp|Q62764|YBOX3_RAT Y-box-binding protein 3 OS=Rattus norvegicus OX=10116 GN=Ybx3 PE=1 SV=1;tr|D4A0L4|D4A0L4_RAT Y-box-binding protein 3 OS=Rattus norvegicus OX=10116 GN=Ybx3 PE=1 SV=3;tr|F1MA18|F1MA18_RAT Y-box-binding protein 3 OS=Rattus norvegicus OX=10	38.851	1.53033e+06	1.34666e+06	1.03406e+06	1.15673e+06	1.94605e+06	1.9239e+06	2.0503e+06	2.48178e+06	1.26694e+06	2.10051e+06	0.0029068
	Rbm17	tr|Q6AY02|Q6AY02_RAT RNA-binding motif protein 17 OS=Rattus norvegicus OX=10116 GN=Rbm17 PE=1 SV=1	45.347	174393	234504	272934	158044	0	0	32702.6	0	209969	8175.65	0.00299377
Microtubule-associated protein 1B;MAP1B heavy chain;MAP1 light chain LC1	Map1b	sp|P15205|MAP1B_RAT Microtubule-associated protein 1B OS=Rattus norvegicus OX=10116 GN=Map1b PE=1 SV=3	269.64	3.21494e+07	2.88669e+07	3.85691e+07	4.32351e+07	1.84946e+07	1.60646e+07	1.89633e+07	7.22178e+06	3.57051e+07	1.51861e+07	0.00302883
ATP-dependent RNA helicase DDX39A	Ddx39a	sp|Q5U216|DX39A_RAT ATP-dependent RNA helicase DDX39A OS=Rattus norvegicus OX=10116 GN=Ddx39a PE=2 SV=1	49.109	264053	250255	193019	134331	0	0	58694.6	0	210414	14673.7	0.00304473
40S ribosomal protein S19	LOC100362339;Rps19;Rps19l1	tr|A0A0H2UI38|A0A0H2UI38_RAT Ribosomal protein S19-like2 OS=Rattus norvegicus OX=10116 GN=Rps19l2 PE=4 SV=1;tr|D4A6G6|D4A6G6_RAT Ribosomal protein S19-like OS=Rattus norvegicus OX=10116 GN=LOC100362339 PE=4 SV=1;tr|F1M8C7|F1M8C7_RAT Uncharacterized protein	17.369	187485	167918	288381	0	806703	1.53053e+06	1.33046e+06	1.31993e+06	160946	1.24691e+06	0.00311914
Dihydropyrimidinase-related protein 3	Dpysl3	sp|Q62952|DPYL3_RAT Dihydropyrimidinase-related protein 3 OS=Rattus norvegicus OX=10116 GN=Dpysl3 PE=1 SV=2	61.967	1.35019e+07	1.31142e+07	1.50506e+07	1.43813e+07	8.06865e+06	3.81356e+06	5.4497e+06	8.49533e+06	1.4012e+07	6.45681e+06	0.00343194
Microtubule-associated protein	Mapt	tr|A0JN25|A0JN25_RAT Microtubule-associated protein OS=Rattus norvegicus OX=10116 GN=Mapt PE=1 SV=1;tr|D3ZKD9|D3ZKD9_RAT Microtubule-associated protein OS=Rattus norvegicus OX=10116 GN=Mapt PE=1 SV=2	35.896	334675	323768	420523	580637	114865	0	22784.4	0	414901	34412.3	0.00366106
	Eef1b2;Eef1b2l	tr|B5DEN5|B5DEN5_RAT Eukaryotic translation elongation factor 1 beta 2 OS=Rattus norvegicus OX=10116 GN=Eef1b2 PE=1 SV=1;tr|Q7TPK5|Q7TPK5_RAT Ac2-067 OS=Rattus norvegicus OX=10116 PE=2 SV=1	24.675	121308	98590.7	86796	0	1.43973e+06	2.49525e+06	1.72968e+06	1.72751e+06	76673.6	1.84804e+06	0.00401473
	Pcbp3	tr|Q6AY48|Q6AY48_RAT Poly(rC)-binding protein 3 OS=Rattus norvegicus OX=10116 GN=Pcbp3 PE=1 SV=1	33.784	4.05888e+06	3.75765e+06	5.80658e+06	3.18817e+06	1.34541e+07	1.37241e+07	1.03048e+07	8.86267e+06	4.20282e+06	1.15864e+07	0.0041154
		tr|A0A0G2K678|A0A0G2K678_RAT YLP motif-containing protein 1 OS=Rattus norvegicus OX=10116 GN=Ylpm1 PE=1 SV=1;tr|A0A0G2JYQ3|A0A0G2JYQ3_RAT YLP motif-containing protein 1 OS=Rattus norvegicus OX=10116 GN=Ylpm1 PE=1 SV=1	237.81	385902	454051	734772	684024	0	0	165230	0	564687	41307.4	0.00414649
Nuclease-sensitive element-binding protein 1	Ybx1;LOC100912427	tr|Q3ZAV2|Q3ZAV2_RAT Nuclease-sensitive element-binding protein 1 OS=Rattus norvegicus OX=10116 GN=Ybx1 PE=1 SV=1;sp|P62961|YBOX1_RAT Nuclease-sensitive element-binding protein 1 OS=Rattus norvegicus OX=10116 GN=Ybx1 PE=2 SV=3;tr|Q76MJ6|Q76MJ6_RAT Brain Y-	36.2	1.18836e+06	1.60241e+06	1.83052e+06	2.68554e+06	4.52189e+06	5.11271e+06	4.13932e+06	3.14156e+06	1.82671e+06	4.22887e+06	0.00432536
Heterogeneous nuclear ribonucleoprotein C	Hnrnpc	tr|A0A0G2K7B3|A0A0G2K7B3_RAT Heterogeneous nuclear ribonucleoproteins C1/C2-like OS=Rattus norvegicus OX=10116 GN=LOC100911576 PE=1 SV=1;tr|A0A140TAI3|A0A140TAI3_RAT Heterogeneous nuclear ribonucleoprotein C, isoform CRA_b OS=Rattus norvegicus OX=10116 GN=	33.056	1.0051e+07	1.47323e+07	1.64056e+07	1.74048e+07	4.48719e+06	2.87559e+06	6500000	5810000	1.46484e+07	4.9182e+06	0.00453774
	Tp53bp1	tr|F1M842|F1M842_RAT Tumor protein p53-binding protein 1 OS=Rattus norvegicus OX=10116 GN=Tp53bp1 PE=1 SV=3	212.86	5.86154e+06	5.24688e+06	5.56914e+06	8.57171e+06	2.2407e+06	769678	1.93238e+06	1.45811e+06	6.31232e+06	1.60022e+06	0.00462422
Structural maintenance of chromosomes protein;Structural maintenance of chromosomes protein 3	Smc3	tr|F1LQB2|F1LQB2_RAT Structural maintenance of chromosomes protein OS=Rattus norvegicus OX=10116 GN=Smc3 PE=1 SV=1;tr|D4A1B9|D4A1B9_RAT Structural maintenance of chromosomes protein OS=Rattus norvegicus OX=10116 GN=Smc3 PE=1 SV=1;sp|P97690|SMC3_RAT Structu	138.7	81763.3	77498.6	121703	80848.6	0	0	54231.5	0	90453.4	13557.9	0.00482908
Neurofilament medium polypeptide	Nefm	tr|G3V7S2|G3V7S2_RAT Neurofilament medium polypeptide OS=Rattus norvegicus OX=10116 GN=Nefm PE=1 SV=3;sp|P12839|NFM_RAT Neurofilament medium polypeptide OS=Rattus norvegicus OX=10116 GN=Nefm PE=1 SV=4	95.609	42680.5	121232	106712	115793	1.16357e+06	663203	862176	1136200	96604.3	956287	0.00485617
	Srsf11	tr|Q4KLK1|Q4KLK1_RAT Similar to splicing factor p54, isoform CRA_b OS=Rattus norvegicus OX=10116 GN=Srsf11 PE=2 SV=1;tr|A0A0G2QC38|A0A0G2QC38_RAT Serine and arginine-rich-splicing factor 11 OS=Rattus norvegicus OX=10116 GN=Srsf11 PE=1 SV=1	53.099	313743	356091	399992	669641	1.13611e+06	1.18259e+06	732196	1.25382e+06	434867	1.07618e+06	0.00546183
Sorting nexin-3	LOC684097;Snx3	tr|B0BMY2|B0BMY2_RAT LOC684097 protein OS=Rattus norvegicus OX=10116 GN=LOC684097 PE=2 SV=1;sp|Q5U211|SNX3_RAT Sorting nexin-3 OS=Rattus norvegicus OX=10116 GN=Snx3 PE=1 SV=1	15.207	0	47170	41541.3	0	714541	553119	428483	376111	22177.8	518063	0.00622265
40S ribosomal protein S20	LOC100359563;Rps20;LOC100909911;RGD1562725;RGD1563124;LOC100364116	tr|A0A0H2UHG7|A0A0H2UHG7_RAT 40S ribosomal protein S20 OS=Rattus norvegicus OX=10116 GN=Rps20 PE=3 SV=1;tr|D3ZZK1|D3ZZK1_RAT Uncharacterized protein OS=Rattus norvegicus OX=10116 PE=3 SV=1;tr|A0A0G2K6L6|A0A0G2K6L6_RAT Uncharacterized protein OS=Rattus norv	13.241	149749	105989	111425	122797	397827	652017	503453	679956	122490	558313	0.00640017
Myosin light polypeptide 6	Myl6	tr|A0A0G2JWE1|A0A0G2JWE1_RAT Myosin light polypeptide 6 OS=Rattus norvegicus OX=10116 GN=Myl6 PE=4 SV=1;tr|A0A0G2K6J5|A0A0G2K6J5_RAT Myosin light polypeptide 6 OS=Rattus norvegicus OX=10116 GN=Myl6 PE=1 SV=1;tr|B2GV99|B2GV99_RAT Myl6 protein OS=Rattus norv	12.528	128044	133737	131720	37530.3	732378	930678	482794	619178	107758	691257	0.00669473
Nucleolar protein 58	Nop58	sp|Q9QZ86|NOP58_RAT Nucleolar protein 58 OS=Rattus norvegicus OX=10116 GN=Nop58 PE=1 SV=1;tr|Q5PPK6|Q5PPK6_RAT Nol5 protein OS=Rattus norvegicus OX=10116 GN=Nop58 PE=1 SV=1	60.07	492293	386006	530363	235048	120184	0	97467.1	0	410927	54412.7	0.00681671
Staphylococcal nuclease domain-containing protein 1	Snd1	sp|Q66X93|SND1_RAT Staphylococcal nuclease domain-containing protein 1 OS=Rattus norvegicus OX=10116 GN=Snd1 PE=1 SV=1;tr|D4A8Y5|D4A8Y5_RAT Staphylococcal nuclease domain-containing protein OS=Rattus norvegicus OX=10116 GN=Snd1 PE=1 SV=2	101.95	104370	50318.7	106653	0	953676	1.40695e+06	1.35431e+06	728133	65335.3	1.11077e+06	0.00686157
RNA-binding motif protein, X chromosome retrogene-like;RNA-binding motif protein, X chromosome retrogene-like, N-terminally processed;RNA binding motif protein, X-linked-like-1	Rbmxrtl;Rbmxl1	sp|P84586|RMXRL_RAT RNA-binding motif protein, X chromosome retrogene-like OS=Rattus norvegicus OX=10116 GN=Rbmxrtl PE=1 SV=1;tr|A0A0G2K8K9|A0A0G2K8K9_RAT RNA binding motif protein, X-linked-like 1B OS=Rattus norvegicus OX=10116 GN=Rbmxl1b PE=4 SV=1;sp|D4A	42.203	9.81287e+06	1.36262e+07	1.25329e+07	9.92311e+06	8.01405e+06	5.31508e+06	6.54651e+06	6.44244e+06	1.14738e+07	6.57952e+06	0.00740683
	Arid1a	tr|D4A3E3|D4A3E3_RAT AT-rich interaction domain 1A OS=Rattus norvegicus OX=10116 GN=Arid1a PE=1 SV=3	217.58	181435	448499	331981	333056	48728.1	0	132144	0	323743	45218	0.00772469
Poly [ADP-ribose] polymerase 1	Parp1	sp|P27008|PARP1_RAT Poly [ADP-ribose] polymerase 1 OS=Rattus norvegicus OX=10116 GN=Parp1 PE=1 SV=4	112.66	511672	538881	442243	523426	192773	0	277365	221960	504055	173025	0.00793534
RNA-binding protein 4B	Rbm4b	sp|Q64LC9|RBM4B_RAT RNA-binding protein 4B OS=Rattus norvegicus OX=10116 GN=Rbm4b PE=2 SV=2	39.991	77754.4	85140.2	67189.7	133351	0	0	0	0	90858.7	0	0.00842178
	Ahctf1	tr|D3ZZZ0|D3ZZZ0_RAT AT hook-containing transcription factor 1 OS=Rattus norvegicus OX=10116 GN=Ahctf1 PE=1 SV=1;tr|A0A0G2K160|A0A0G2K160_RAT AT hook-containing transcription factor 1 OS=Rattus norvegicus OX=10116 GN=Ahctf1 PE=1 SV=1	247.88	96474.9	113626	50006.7	115076	0	0	0	0	93795.8	0	0.00855966
Valine--tRNA ligase	Vars	sp|Q04462|SYVC_RAT Valine--tRNA ligase OS=Rattus norvegicus OX=10116 GN=Vars PE=2 SV=2;tr|Q4FZR0|Q4FZR0_RAT Vars protein (Fragment) OS=Rattus norvegicus OX=10116 GN=Vars PE=2 SV=1	140.37	17415.7	0	18938.4	0	297265	632034	717804	623911	9088.53	567754	0.00901288
Pre-mRNA-splicing factor RBM22	Rbm22	sp|Q4V7D7|RBM22_RAT Pre-mRNA-splicing factor RBM22 OS=Rattus norvegicus OX=10116 GN=Rbm22 PE=2 SV=1	46.863	130247	108816	174966	86290.8	0	0	81792.4	0	125080	20448.1	0.00952785
	Magohb	tr|F1M0X6|F1M0X6_RAT Mago homolog B, exon junction complex subunit OS=Rattus norvegicus OX=10116 GN=Magohb PE=4 SV=2	17.29	82076.9	56031.2	68754.6	33559.8	0	0	0	0	60105.6	0	0.0100896
	Ncoa5	tr|D3ZEI6|D3ZEI6_RAT Nuclear receptor coactivator 5 OS=Rattus norvegicus OX=10116 GN=Ncoa5 PE=1 SV=1	65.316	459541	311799	521003	359845	290546	0	64862.3	0	413047	88852.1	0.0103864
	Prpf3	tr|D3ZI99|D3ZI99_RAT PRP3 pre-mRNA processing factor 3 homolog (Yeast) (Predicted), isoform CRA_a OS=Rattus norvegicus OX=10116 GN=Prpf3 PE=1 SV=1;tr|A0A0G2JTI7|A0A0G2JTI7_RAT Pre-mRNA-processing factor 3 OS=Rattus norvegicus OX=10116 GN=Prpf3 PE=1 SV=1	72.195	157101	128899	146298	139072	32049.7	0	91331.3	0	142843	30845.3	0.010806
Peptidyl-prolyl cis-trans isomerase B	Ppib	sp|P24368|PPIB_RAT Peptidyl-prolyl cis-trans isomerase B OS=Rattus norvegicus OX=10116 GN=Ppib PE=1 SV=3	23.802	314438	388244	340902	320773	1.19443e+06	774593	872116	1.30236e+06	341089	1.03587e+06	0.0110523
	Numa1	tr|F7FF45|F7FF45_RAT Nuclear mitotic apparatus protein 1 OS=Rattus norvegicus OX=10116 GN=Numa1 PE=1 SV=2;tr|F1LW91|F1LW91_RAT Nuclear mitotic apparatus protein 1 OS=Rattus norvegicus OX=10116 GN=Numa1 PE=1 SV=2	234.94	1.22886e+06	1.24507e+06	1.64393e+06	2.50124e+06	64416.2	0	292695	635200	1.65477e+06	248078	0.0111235
Chromodomain-helicase-DNA-binding protein 5	Chd4;Chd5	tr|E9PU01|E9PU01_RAT Chromodomain helicase DNA-binding protein 4 OS=Rattus norvegicus OX=10116 GN=Chd4 PE=1 SV=3;tr|D3ZR50|D3ZR50_RAT Chromodomain-helicase-DNA-binding protein 5 OS=Rattus norvegicus OX=10116 GN=Chd5 PE=4 SV=2;tr|A0A0H2UHP5|A0A0H2UHP5_RAT C	218.18	277263	190822	290970	455737	69929.7	0	114467	0	303698	46099.2	0.0113801
Lamina-associated polypeptide 2, isoform beta	Tmpo	sp|Q62733|LAP2_RAT Lamina-associated polypeptide 2, isoform beta OS=Rattus norvegicus OX=10116 GN=Tmpo PE=1 SV=3	50.277	2.15251e+06	2.55467e+06	1.74688e+06	1.07092e+06	433146	543102	714192	0	1.88125e+06	422610	0.0121202
	LOC682914	tr|A0A0G2K9Y9|A0A0G2K9Y9_RAT Zinc finger protein 326 OS=Rattus norvegicus OX=10116 GN=Zfp326 PE=1 SV=1;tr|A0A096MKE5|A0A096MKE5_RAT Zinc finger protein 326 (Fragment) OS=Rattus norvegicus OX=10116 GN=Zfp326 PE=1 SV=1;tr|M0R440|M0R440_RAT Zinc finger protei	57.056	68004.4	104854	167024	87757	0	0	44536.9	0	106910	11134.2	0.0130541
	Morc2	tr|A0A0G2JWF7|A0A0G2JWF7_RAT MORC family CW-type zinc finger 2 OS=Rattus norvegicus OX=10116 GN=Morc2 PE=1 SV=1;tr|D4A2C4|D4A2C4_RAT MORC family CW-type zinc finger 2 OS=Rattus norvegicus OX=10116 GN=Morc2 PE=1 SV=2	117.33	69778.1	61495.8	141661	112574	0	0	0	0	96377.2	0	0.0143528
Zinc finger CCCH domain-containing protein 14	Zc3h14	tr|D4A7G0|D4A7G0_RAT Zinc finger CCCH domain-containing protein 14 OS=Rattus norvegicus OX=10116 GN=Zc3h14 PE=1 SV=3;tr|D4A652|D4A652_RAT Zinc finger CCCH domain-containing protein 14 OS=Rattus norvegicus OX=10116 GN=Zc3h14 PE=1 SV=3;sp|Q7TMD5|ZC3HE_RAT Zi	68.027	96739.6	79539.7	163423	168104	53733.5	0	59900.2	0	126952	28408.4	0.0146673
	Sf3a3	tr|A0A0G2K2X3|A0A0G2K2X3_RAT Splicing factor 3a, subunit 3 OS=Rattus norvegicus OX=10116 GN=Sf3a3 PE=1 SV=1;tr|Q4KLI7|Q4KLI7_RAT Splicing factor 3a, subunit 3 OS=Rattus norvegicus OX=10116 GN=Sf3a3 PE=1 SV=1;tr|Q6TUF1|Q6TUF1_RAT LRRGT00093 OS=Rattus norveg	53.866	520592	317635	319562	321088	68059.5	220559	125204	197413	369719	152809	0.0147447
	Uhrf2	tr|D3ZK36|D3ZK36_RAT Ubiquitin-like with PHD and ring finger domains 2 OS=Rattus norvegicus OX=10116 GN=Uhrf2 PE=1 SV=1	90.198	44069.5	43825.8	93178.8	54840.6	0	0	0	0	58978.7	0	0.0150017
	Sf3a1	tr|D3ZQM0|D3ZQM0_RAT Splicing factor 3a, subunit 1 OS=Rattus norvegicus OX=10116 GN=Sf3a1 PE=1 SV=1	88.587	1.02867e+06	1.01891e+06	638002	1.08143e+06	657568	96086.4	481976	433311	941753	417235	0.0154725
Proline-, glutamic acid- and leucine-rich protein 1	Pelp1	sp|Q56B11|PELP1_RAT Proline-, glutamic acid- and leucine-rich protein 1 OS=Rattus norvegicus OX=10116 GN=Pelp1 PE=1 SV=2	119.14	320266	300694	236948	107817	0	0	145796	0	241431	36449.1	0.016084
60S ribosomal protein L31	RGD1564839;LOC100910017;Rpl31;LOC102550734;LOC680384;Rpl31l4;LOC681356	tr|D3ZKU5|D3ZKU5_RAT Uncharacterized protein OS=Rattus norvegicus OX=10116 PE=4 SV=1;tr|D3ZX87|D3ZX87_RAT Uncharacterized protein OS=Rattus norvegicus OX=10116 PE=4 SV=2;sp|P62902|RL31_RAT 60S ribosomal protein L31 OS=Rattus norvegicus OX=10116 GN=Rpl31 PE	14.275	138244	131669	169840	0	2.26459e+06	3.18949e+06	2.18184e+06	1.10556e+06	109938	2.18537e+06	0.0161423
	Smarcc2	tr|D4A510|D4A510_RAT SWI/SNF-related, matrix-associated, actin-dependent regulator of chromatin, subfamily c, member 2 OS=Rattus norvegicus OX=10116 GN=Smarcc2 PE=1 SV=3	124.74	2.47885e+06	2.56841e+06	2.72015e+06	2.76171e+06	872216	569729	2.0515e+06	928844	2.63228e+06	1.10557e+06	0.0161846
	Nup133	tr|D3Z8B2|D3Z8B2_RAT Nucleoporin 133 OS=Rattus norvegicus OX=10116 GN=Nup133 PE=1 SV=3	128.36	45235.2	45490.1	88060.7	102044	0	0	35922.2	0	70207.5	8980.54	0.0161927
	Dido1	tr|D3ZWL9|D3ZWL9_RAT Death inducer-obliterator 1 OS=Rattus norvegicus OX=10116 GN=Dido1 PE=1 SV=2	243.29	259305	197776	250051	107849	86362.2	0	116862	0	203745	50806.1	0.0162301
60S ribosomal protein L7a	LOC100910109;LOC100361311;LOC100911966;RGD1562953;Rpl7a;LOC680161;LOC100911987;RGD1563045;RGD1563220	tr|F1M013|F1M013_RAT 60S ribosomal protein L7a OS=Rattus norvegicus OX=10116 GN=Rpl7a PE=4 SV=2;tr|D3ZU22|D3ZU22_RAT 60S ribosomal protein L7a-like OS=Rattus norvegicus OX=10116 GN=LOC108349606 PE=4 SV=1;tr|B0K021|B0K021_RAT RCG45476, isoform CRA_d OS=Ratt	29.864	351598	283244	232597	0	1.83935e+06	3.38915e+06	2.77126e+06	1.39884e+06	216860	2.34965e+06	0.0162582
	Rbm15	tr|M0R3Z8|M0R3Z8_RAT RCG28930, isoform CRA_b OS=Rattus norvegicus OX=10116 GN=Rbm15 PE=1 SV=2	105.76	162959	101429	195843	139693	98616.2	0	70546.9	0	149981	42290.8	0.01634
26S proteasome non-ATPase regulatory subunit 11	Psmd11	sp|F1LMZ8|PSD11_RAT 26S proteasome non-ATPase regulatory subunit 11 OS=Rattus norvegicus OX=10116 GN=Psmd11 PE=1 SV=2;tr|B5DEP6|B5DEP6_RAT Uncharacterized protein (Fragment) OS=Rattus norvegicus OX=10116 PE=2 SV=1;tr|D3Z950|D3Z950_RAT 26S proteasome non-AT	47.463	169837	166601	77868.5	77035.9	357681	514864	478483	793111	122836	536035	0.0167865
	Rbm33	tr|D3ZTA8|D3ZTA8_RAT RNA-binding motif protein 33 OS=Rattus norvegicus OX=10116 GN=Rbm33 PE=1 SV=1	136.44	87689.3	68920.7	39348.2	116028	0	0	0	0	77996.5	0	0.0168241
	Ruvbl2	tr|Q4QQS4|Q4QQS4_RAT RuvB-like helicase OS=Rattus norvegicus OX=10116 GN=Ruvbl2 PE=1 SV=1;tr|G3V8T5|G3V8T5_RAT RuvB-like helicase OS=Rattus norvegicus OX=10116 GN=Ruvbl2 PE=1 SV=1	51.146	750754	757450	894772	1.07112e+06	621514	475475	532176	160400	868523	447391	0.0170888
	Atxn2l	tr|B3DMA1|B3DMA1_RAT Ataxin 2-like OS=Rattus norvegicus OX=10116 GN=Atxn2l PE=1 SV=1;tr|A0A0G2JYE0|A0A0G2JYE0_RAT Ataxin 2-like OS=Rattus norvegicus OX=10116 GN=Atxn2l PE=1 SV=1	112.85	104425	271246	224089	59601.6	1.13627e+06	657220	787784	1.50509e+06	164840	1.02159e+06	0.017123
U5 small nuclear ribonucleoprotein 200 kDa helicase	Snrnp200	tr|M3ZCQ2|M3ZCQ2_RAT U5 small nuclear ribonucleoprotein 200 kDa helicase OS=Rattus norvegicus OX=10116 GN=Snrnp200 PE=1 SV=1;sp|F1LNJ2|U520_RAT U5 small nuclear ribonucleoprotein 200 kDa helicase OS=Rattus norvegicus OX=10116 GN=Snrnp200 PE=1 SV=1	244.53	794985	762904	895784	310032	87973	202017	321297	0	690926	152822	0.0171866
Histone H1.0;Histone H1.0, N-terminally processed	H1f0	sp|P43278|H10_RAT Histone H1.0 OS=Rattus norvegicus OX=10116 GN=H1f0 PE=2 SV=2	20.885	1.38336e+06	1.92125e+06	1.62175e+06	1.6412e+06	4.64649e+06	6.47746e+06	3.43094e+06	6.79267e+06	1.64189e+06	5.33689e+06	0.0175541
	Terf2	tr|B1H237|B1H237_RAT Terf2 protein OS=Rattus norvegicus OX=10116 GN=Terf2 PE=2 SV=1;tr|D3ZJF7|D3ZJF7_RAT Telomeric repeat-binding factor OS=Rattus norvegicus OX=10116 GN=Terf2 PE=1 SV=2;tr|F6KWE7|F6KWE7_RAT Telomeric repeat binding factor 2 isoform OS=Ratt	51.936	98824	104020	174781	68896.4	60286.5	0	22770.5	0	111630	20764.2	0.0183598
	Sptbn1	tr|A0A0G2JZY6|A0A0G2JZY6_RAT Spectrin beta chain OS=Rattus norvegicus OX=10116 GN=Sptbn1 PE=1 SV=1;tr|G3V6S0|G3V6S0_RAT Spectrin beta chain OS=Rattus norvegicus OX=10116 GN=Sptbn1 PE=1 SV=3;tr|Q6XD99|Q6XD99_RAT Spectrin beta chain OS=Rattus norvegicus OX=1	267.9	191598	158187	278474	491912	507843	1.14208e+06	768443	1.06773e+06	280043	871526	0.0185286
	G3bp2	tr|Q6AY21|Q6AY21_RAT G3BP stress granule assembly factor 2 OS=Rattus norvegicus OX=10116 GN=G3bp2 PE=1 SV=1	50.77	151109	748810	465388	245036	2.96454e+06	1.70153e+06	2.34112e+06	1.17258e+06	402586	2.04494e+06	0.0188859
CREB-binding protein	Crebbp	tr|F1M9G7|F1M9G7_RAT CREB-binding protein OS=Rattus norvegicus OX=10116 GN=Crebbp PE=1 SV=1;sp|Q6JHU9|CBP_RAT CREB-binding protein OS=Rattus norvegicus OX=10116 GN=Crebbp PE=1 SV=1;tr|Q91XT1|Q91XT1_RAT CREB-binding protein OS=Rattus norvegicus OX=10116 GN=	265.63	36724.9	43968.8	57670.3	92920.3	0	0	32279.4	0	57821.1	8069.86	0.019569
	Eef1e1	tr|B2RYN3|B2RYN3_RAT Eukaryotic translation elongation factor 1 epsilon 1 OS=Rattus norvegicus OX=10116 GN=Eef1e1 PE=1 SV=1	19.842	106070	104030	44121.4	99099.6	1.30168e+06	1.72763e+06	846667	2.36533e+06	88330.1	1.56033e+06	0.0196879
H/ACA ribonucleoprotein complex subunit 4	Dkc1	tr|A0A0G2K700|A0A0G2K700_RAT H/ACA ribonucleoprotein complex subunit DKC1 OS=Rattus norvegicus OX=10116 GN=Dkc1 PE=1 SV=1;sp|P40615|DKC1_RAT H/ACA ribonucleoprotein complex subunit DKC1 OS=Rattus norvegicus OX=10116 GN=Dkc1 PE=1 SV=4	56.577	579423	359150	603836	532311	378330	114949	328044	114100	518680	233856	0.0198497
Splicing factor 3B subunit 4	Sf3b4	sp|Q6AYL5|SF3B4_RAT Splicing factor 3B subunit 4 OS=Rattus norvegicus OX=10116 GN=Sf3b4 PE=2 SV=1	44.355	140756	179745	93769	59055.8	0	0	43423.2	0	118331	10855.8	0.019929
	Cep170	tr|D3ZET9|D3ZET9_RAT Centrosomal protein of 170 kDa-like OS=Rattus norvegicus OX=10116 GN=LOC100909664 PE=1 SV=2;tr|A0A0G2K315|A0A0G2K315_RAT Uncharacterized protein OS=Rattus norvegicus OX=10116 GN=Cep170 PE=1 SV=1;tr|Q91Y79|Q91Y79_RAT KARP-1-binding prot	125.75	420059	391856	480852	426693	260616	0	235309	0	429865	123981	0.0201887
Transcription intermediary factor 1-beta	Trim28	sp|O08629|TIF1B_RAT Transcription intermediary factor 1-beta OS=Rattus norvegicus OX=10116 GN=Trim28 PE=1 SV=2	88.955	2.1818e+06	2.2153e+06	1.97816e+06	3.0845e+06	718162	392831	1.94138e+06	154362	2.36494e+06	801683	0.0203537
	Zfp219	tr|Q66H48|Q66H48_RAT Zinc finger protein 219 OS=Rattus norvegicus OX=10116 GN=Zfp219 PE=1 SV=1	77.858	48050.3	40392.4	36451.1	88796.8	0	0	0	0	53422.6	0	0.0212544
POU domain protein;POU domain, class 2, transcription factor 1;POU domain, class 2, transcription factor 3	Pou2f1;Pou2f3;Pou2f2	tr|A0A0G2K3N5|A0A0G2K3N5_RAT POU domain protein OS=Rattus norvegicus OX=10116 GN=Pou2f1 PE=1 SV=1;tr|F1LRD7|F1LRD7_RAT POU domain protein OS=Rattus norvegicus OX=10116 GN=Pou2f1 PE=1 SV=2;sp|P31503|PO2F1_RAT POU domain, class 2, transcription factor 1 (Fra	74.962	32284	36403.7	32482.3	73442.2	0	0	0	0	43653.1	0	0.02208
Neuronal migration protein doublecortin	Dcx	tr|G3V997|G3V997_RAT Neuronal migration protein doublecortin OS=Rattus norvegicus OX=10116 GN=Dcx PE=1 SV=1;sp|Q9ESI7|DCX_RAT Neuronal migration protein doublecortin OS=Rattus norvegicus OX=10116 GN=Dcx PE=1 SV=2	40.543	6.76183e+06	6.25652e+06	8.58853e+06	2.38155e+06	790270	0	797186	138687	5.99711e+06	431536	0.0221221
	Ebf3;Ebf4	tr|D4A274|D4A274_RAT EBF transcription factor 3 OS=Rattus norvegicus OX=10116 GN=Ebf3 PE=3 SV=1;tr|D3ZW79|D3ZW79_RAT EBF family member 4 OS=Rattus norvegicus OX=10116 GN=Ebf4 PE=3 SV=2	64.877	1.29099e+06	727224	1.25632e+06	1.2741e+06	620919	653712	798962	426800	1.13716e+06	625098	0.0243275
Actin, cytoplasmic 1;Actin, cytoplasmic 1, N-terminally processed;Actin, gamma-enteric smooth muscle;Actin, alpha skeletal muscle;Actin, alpha cardiac muscle 1;Actin, aortic smooth muscle	Actb;Acta2;Actg2;Acta1;Actc1	sp|P60711|ACTB_RAT Actin, cytoplasmic 1 OS=Rattus norvegicus OX=10116 GN=Actb PE=1 SV=1;tr|A0A0G2K3K2|A0A0G2K3K2_RAT Actin, cytoplasmic 1 OS=Rattus norvegicus OX=10116 GN=Actb PE=1 SV=1;tr|A1Z0K8|A1Z0K8_RAT Beta-actin (Fragment) OS=Rattus norvegicus OX=101	41.736	372870	133763	169890	215518	0	0	58079.8	0	223010	14520	0.0246517
Pre-mRNA 3-end-processing factor FIP1	Fip1l1	tr|B6RIU0|B6RIU0_RAT FIP1-like 1 OS=Rattus norvegicus OX=10116 GN=Fip1l1 PE=1 SV=1;tr|A0A0G2K376|A0A0G2K376_RAT Pre-mRNA 3-end-processing factor FIP1 OS=Rattus norvegicus OX=10116 GN=Fip1l1 PE=1 SV=1;sp|Q5U317|FIP1_RAT Pre-mRNA 3-end-processing factor FI	60.187	219305	226275	249680	489004	96897.3	0	121609	0	296066	54626.5	0.0248899
	Srrm2	tr|A0A0G2K2M9|A0A0G2K2M9_RAT Serine/arginine repetitive matrix 2 OS=Rattus norvegicus OX=10116 GN=Srrm2 PE=1 SV=1;tr|B2GUY6|B2GUY6_RAT Srrm2 protein (Fragment) OS=Rattus norvegicus OX=10116 GN=Srrm2 PE=2 SV=1	295.11	357811	379377	664115	1.17259e+06	2.13054e+06	2.0039e+06	1.31645e+06	3302000	643473	2.18822e+06	0.0250003
60S acidic ribosomal protein P2	LOC498555;Rplp2;LOC100362751	tr|D4A4D5|D4A4D5_RAT Similar to 60S acidic ribosomal protein P2 OS=Rattus norvegicus OX=10116 GN=LOC498555 PE=3 SV=1;sp|P02401|RLA2_RAT 60S acidic ribosomal protein P2 OS=Rattus norvegicus OX=10116 GN=Rplp2 PE=1 SV=2;tr|D3ZN03|D3ZN03_RAT Ribosomal protein	11.706	397086	416657	167125	0	2.52924e+06	2.95458e+06	2.31737e+06	783067	245217	2.14606e+06	0.0250995
Vigilin	Hdlbp	tr|Q3KRF2|Q3KRF2_RAT High density lipoprotein binding protein (Vigilin) OS=Rattus norvegicus OX=10116 GN=Hdlbp PE=1 SV=1;sp|Q9Z1A6|VIGLN_RAT Vigilin OS=Rattus norvegicus OX=10116 GN=Hdlbp PE=1 SV=1	141.69	92168.6	73219.5	75833.9	82597.6	1.02335e+06	555644	1.46108e+06	1.80873e+06	80954.9	1.2122e+06	0.0251403
	Lemd3	tr|F1LWZ8|F1LWZ8_RAT LEM domain-containing 3 OS=Rattus norvegicus OX=10116 GN=Lemd3 PE=1 SV=2	99.496	40841.7	120809	76317	127785	0	0	59265.5	0	91438.1	14816.4	0.0254551
Prelamin-A/C;Lamin-A/C	Lmna;C2.1	tr|G3V8L3|G3V8L3_RAT Lamin A, isoform CRA_b OS=Rattus norvegicus OX=10116 GN=Lmna PE=1 SV=1;sp|P48679|LMNA_RAT Prelamin-A/C OS=Rattus norvegicus OX=10116 GN=Lmna PE=1 SV=1;tr|Q6P6U3|Q6P6U3_RAT Lmna protein OS=Rattus norvegicus OX=10116 GN=Lmna PE=1 SV=1;tr	74.311	0	0	69134.9	0	2.12141e+06	1.49483e+06	709182	2.66867e+06	17283.7	1.74852e+06	0.0259904
Protein DEK	Dek	sp|Q6AXS3|DEK_RAT Protein DEK OS=Rattus norvegicus OX=10116 GN=Dek PE=1 SV=1	42.892	469172	527833	586349	308482	139957	138088	392415	0	472959	167615	0.0263139
	Hnrnpu	sp|Q6IMY8|HNRPU_RAT Heterogeneous nuclear ribonucleoprotein U OS=Rattus norvegicus OX=10116 GN=Hnrnpu PE=1 SV=1;tr|Q63555|Q63555_RAT SP120 OS=Rattus norvegicus OX=10116 PE=2 SV=1;tr|A0A0G2JZ52|A0A0G2JZ52_RAT Heterogeneous nuclear ribonucleoprotein U OS=Rat	87.731	3.35784e+07	3.4653e+07	2.92049e+07	4.84303e+07	13700000	1.40475e+07	1.29409e+07	3.22356e+07	3.64666e+07	1.8231e+07	0.0272275
	Myef2	tr|D4AEI5|D4AEI5_RAT Myelin expression factor 2 OS=Rattus norvegicus OX=10116 GN=Myef2 PE=1 SV=1;tr|A0A0G2K402|A0A0G2K402_RAT Myelin expression factor 2 OS=Rattus norvegicus OX=10116 GN=Myef2 PE=1 SV=1	63.349	4.23373e+06	3.3619e+06	3.13744e+06	1.24693e+06	747459	868983	981477	0	2.995e+06	649480	0.0274102
Heterogeneous nuclear ribonucleoprotein D-like	Hnrnpdl	tr|A0A0G2KAZ7|A0A0G2KAZ7_RAT Heterogeneous nuclear ribonucleoprotein D-like OS=Rattus norvegicus OX=10116 GN=Hnrnpdl PE=1 SV=1;sp|Q3SWU3|HNRDL_RAT Heterogeneous nuclear ribonucleoprotein D-like OS=Rattus norvegicus OX=10116 GN=Hnrnpdl PE=1 SV=1	46.307	9.53107e+06	1.07436e+07	9.11214e+06	1.21299e+07	6.87892e+06	7.68085e+06	5.90579e+06	1.67313e+06	1.03792e+07	5.53467e+06	0.0274313
Telomeric repeat-binding factor 2-interacting protein 1	Terf2ip	sp|Q5EAN7|TE2IP_RAT Telomeric repeat-binding factor 2-interacting protein 1 OS=Rattus norvegicus OX=10116 GN=Terf2ip PE=1 SV=1	43.418	223595	225425	218567	47725.1	0	0	80507	0	178828	20126.7	0.0277545
Polypyrimidine tract-binding protein 1	Ptbp1	tr|D3ZB30|D3ZB30_RAT Polypyrimidine tract binding protein 1, isoform CRA_c OS=Rattus norvegicus OX=10116 GN=Ptbp1 PE=1 SV=1;tr|A0A0G2JTV1|A0A0G2JTV1_RAT Polypyrimidine tract-binding protein 1 OS=Rattus norvegicus OX=10116 GN=Ptbp1 PE=1 SV=1;tr|Q6P736|Q6P73	56.935	255518	423399	464848	800000	160843	0	90846.3	0	485941	62922.4	0.0281103
Non-muscle caldesmon	Cald1	tr|G3V9E3|G3V9E3_RAT Caldesmon 1, isoform CRA_b OS=Rattus norvegicus OX=10116 GN=Cald1 PE=1 SV=1;tr|A0A0G2JTV2|A0A0G2JTV2_RAT Non-muscle caldesmon OS=Rattus norvegicus OX=10116 GN=Cald1 PE=1 SV=1;sp|Q62736|CALD1_RAT Non-muscle caldesmon OS=Rattus norvegicu	60.611	0	35713.9	26564.9	0	1.35562e+06	919305	479721	535089	15569.7	822434	0.0282775
	Dach1	tr|F1M0Y6|F1M0Y6_RAT Dachshund family transcription factor 1 OS=Rattus norvegicus OX=10116 GN=Dach1 PE=4 SV=2	57.729	142491	155992	157420	32264.9	0	0	50724.6	0	122042	12681.1	0.0283111
	Smarca5;LOC100359912	tr|F1LNL2|F1LNL2_RAT SWI/SNF related, matrix associated, actin dependent regulator of chromatin, subfamily a, member 5 (Predicted), isoform CRA_a OS=Rattus norvegicus OX=10116 GN=Smarca5 PE=1 SV=2;tr|B2RYQ9|B2RYQ9_RAT Smarca5 protein (Fragment) OS=Rattus n	116.65	158121	86726.6	107344	40079.7	0	0	24257.5	0	98067.9	6064.37	0.0292461
	Cstf3	tr|A0JPN7|A0JPN7_RAT Cleavage stimulation factor, 3 pre-RNA, subunit 3 OS=Rattus norvegicus OX=10116 GN=Cstf3 PE=2 SV=1	69.265	143487	97971.7	98912.3	47725.1	0	0	76513	0	97023.9	19128.2	0.0293196
Unconventional myosin-Va	Myo5a	sp|Q9QYF3|MYO5A_RAT Unconventional myosin-Va OS=Rattus norvegicus OX=10116 GN=Myo5a PE=1 SV=1	211.76	81207.1	41937.7	136804	81035.9	0	0	60101.8	0	85246.3	15025.4	0.0312462
	Snrpa1	tr|D3ZZR5|D3ZZR5_RAT Small nuclear ribonucleoprotein polypeptide A OS=Rattus norvegicus OX=10116 GN=Snrpa1 PE=1 SV=1;tr|D3ZLF6|D3ZLF6_RAT Small nuclear ribonucleoprotein polypeptide A OS=Rattus norvegicus OX=10116 GN=Snrpa1 PE=1 SV=3	28.317	864586	1.19979e+06	1.20354e+06	684741	716703	550881	568902	169938	988164	501606	0.0313819
Transcription activator BRG1	Smarca4	tr|G3V790|G3V790_RAT Transcription activator BRG1 OS=Rattus norvegicus OX=10116 GN=Smarca4 PE=1 SV=2;sp|Q8K1P7|SMCA4_RAT Transcription activator BRG1 OS=Rattus norvegicus OX=10116 GN=Smarca4 PE=1 SV=1	181.4	1.26678e+06	784816	1.78364e+06	572669	187892	0	336467	0	1.10198e+06	131090	0.0316589
	Thoc1	tr|Q6TUH4|Q6TUH4_RAT LRRGT00070 OS=Rattus norvegicus OX=10116 GN=Thoc1 PE=1 SV=1	57.153	115382	71371.1	89898.8	131183	56724.3	0	76473.1	0	101959	33299.3	0.0319397
Vesicle-associated membrane protein-associated protein B	Vapb	sp|Q9Z269|VAPB_RAT Vesicle-associated membrane protein-associated protein B OS=Rattus norvegicus OX=10116 GN=Vapb PE=1 SV=3	26.916	94100.6	59583.6	102799	0	273357	158992	486168	468133	64120.9	346662	0.0323932
	Zc3hc1	tr|B2RYM6|B2RYM6_RAT Zc3hc1 protein OS=Rattus norvegicus OX=10116 GN=Zc3hc1 PE=1 SV=1;tr|A0A140UHX2|A0A140UHX2_RAT Zinc finger, C3HC-type-containing 1 OS=Rattus norvegicus OX=10116 GN=Zc3hc1 PE=1 SV=1	55.324	108555	60239.4	45568.3	129100	0	0	62335.3	0	85865.5	15583.8	0.033093
WD repeat-containing protein 5	Wdr5	sp|Q498M4|WDR5_RAT WD repeat-containing protein 5 OS=Rattus norvegicus OX=10116 GN=Wdr5 PE=1 SV=1	36.588	127450	171076	208828	0	390962	212542	275329	488556	126839	341847	0.0332408
	Lsm12	tr|D4A8G0|D4A8G0_RAT LSM12 homolog OS=Rattus norvegicus OX=10116 GN=Lsm12 PE=1 SV=1	21.701	92284	104925	167083	91458.2	707297	491288	397345	1.06962e+06	113937	666388	0.033245
Activity-dependent neuroprotector homeobox protein	Adnp	sp|Q9JKL8|ADNP_RAT Activity-dependent neuroprotector homeobox protein OS=Rattus norvegicus OX=10116 GN=Adnp PE=1 SV=2	123.62	182959	117306	209123	370657	38305.9	0	105030	0	220011	35834	0.0334096
CDKN2A-interacting protein	Cdkn2aip	sp|Q5U2X0|CARF_RAT CDKN2A-interacting protein OS=Rattus norvegicus OX=10116 GN=Cdkn2aip PE=1 SV=1	60.743	206997	190212	401358	511753	101659	0	143150	0	327580	61202.3	0.0334203
	Zfp385a	tr|A0A0G2K3Y0|A0A0G2K3Y0_RAT Zinc finger protein 385A OS=Rattus norvegicus OX=10116 GN=Zfp385a PE=1 SV=1;tr|A0A0G2KB91|A0A0G2KB91_RAT RCG50523 OS=Rattus norvegicus OX=10116 GN=Zfp385a PE=1 SV=1;tr|B2RYC6|B2RYC6_RAT Zfp385a protein OS=Rattus norvegicus OX=1	38.323	79517.8	103089	117698	52812.7	140730	211169	116625	206547	88279.5	168768	0.0339372
Drebrin	Dbn1	tr|A0A0H2UHL9|A0A0H2UHL9_RAT Drebrin OS=Rattus norvegicus OX=10116 GN=Dbn1 PE=1 SV=1;tr|C6L8E0|C6L8E0_RAT Drebrin E OS=Rattus norvegicus OX=10116 GN=Dbn1 PE=2 SV=1;sp|Q07266|DREB_RAT Drebrin OS=Rattus norvegicus OX=10116 GN=Dbn1 PE=1 SV=3	77.343	3.17766e+06	2.98428e+06	3.17293e+06	687849	156789	173746	658543	263756	2.50568e+06	313208	0.0341055
60S ribosomal protein L38	RGD1561636;Rpl38;LOC686066;LOC680353	tr|D4AD70|D4AD70_RAT Uncharacterized protein OS=Rattus norvegicus OX=10116 PE=3 SV=1;sp|P63174|RL38_RAT 60S ribosomal protein L38 OS=Rattus norvegicus OX=10116 GN=Rpl38 PE=1 SV=2;tr|D3ZW57|D3ZW57_RAT Uncharacterized protein OS=Rattus norvegicus OX=10116 PE	8.2458	81889.1	159405	73744.5	0	250368	182169	437505	216682	78759.7	271681	0.0342053
Dolichyl-diphosphooligosaccharide--protein glycosyltransferase subunit 1	Rpn1	tr|Q6P7A7|Q6P7A7_RAT Dolichyl-diphosphooligosaccharide--protein glycosyltransferase subunit 1 OS=Rattus norvegicus OX=10116 GN=Rpn1 PE=1 SV=1;sp|P07153|RPN1_RAT Dolichyl-diphosphooligosaccharide--protein glycosyltransferase subunit 1 OS=Rattus norvegicus O	68.4	71615.4	61645.9	88667.8	75685.3	242324	502932	493114	213360	74403.6	362933	0.0342124
	Hmgb3	tr|B0BN99|B0BN99_RAT Hmgb3 protein OS=Rattus norvegicus OX=10116 GN=Hmgb3 PE=1 SV=1	22.985	1.23303e+06	1.03935e+06	1.24545e+06	1.63227e+06	822919	492356	1.06381e+06	204160	1.28752e+06	645812	0.0344161
		tr|A0A0G2QC09|A0A0G2QC09_RAT E1A binding protein p300, isoform CRA_b OS=Rattus norvegicus OX=10116 GN=Ep300 PE=4 SV=1	77.344	16764.8	15624.6	26371	46824.7	0	0	0	0	26396.3	0	0.0353853
SURP and G-patch domain-containing protein 1	Sugp1	sp|Q68FU8|SUGP1_RAT SURP and G-patch domain-containing protein 1 OS=Rattus norvegicus OX=10116 GN=Sugp1 PE=1 SV=1	72.594	57452.7	43773.4	82661.9	145534	0	0	0	0	82355.4	0	0.035427
	Cbx3;LOC100360260	tr|Q5RJL1|Q5RJL1_RAT Cbx3 protein OS=Rattus norvegicus OX=10116 GN=Cbx3 PE=2 SV=1;tr|A0A0G2JYP0|A0A0G2JYP0_RAT Uncharacterized protein OS=Rattus norvegicus OX=10116 PE=4 SV=1;tr|Q5RJK5|Q5RJK5_RAT Chromobox 3 OS=Rattus norvegicus OX=10116 GN=Cbx3 PE=1 SV=1	7.9271	307973	210694	159722	92948.2	95416.2	0	69568.9	0	192834	41246.3	0.035465
Metastasis-associated protein MTA1	Mta1	tr|F1LQS1|F1LQS1_RAT Metastasis-associated protein MTA1 OS=Rattus norvegicus OX=10116 GN=Mta1 PE=1 SV=2;tr|A0A140TA98|A0A140TA98_RAT Metastasis-associated protein MTA1 OS=Rattus norvegicus OX=10116 GN=Mta1 PE=1 SV=1;sp|Q62599|MTA1_RAT Metastasis-associated	78.488	129857	146912	231703	224857	0	0	121365	125178	183332	61635.8	0.0362089
60S ribosomal protein L15	Rpl15	sp|P61314|RL15_RAT 60S ribosomal protein L15 OS=Rattus norvegicus OX=10116 GN=Rpl15 PE=1 SV=2	24.146	172663	190992	94418.2	0	2.61584e+06	3.01288e+06	2.46926e+06	488311	114518	2.14657e+06	0.0363504
Beta-catenin-like protein 1	Ctnnbl1	sp|Q4V8K2|CTBL1_RAT Beta-catenin-like protein 1 OS=Rattus norvegicus OX=10116 GN=Ctnnbl1 PE=1 SV=1	64.947	68781.1	55036.8	43608.8	134494	0	0	19547.9	0	75480.2	4886.98	0.036672
SWI/SNF-related matrix-associated actin-dependent regulator of chromatin subfamily E member 1	Smarce1	tr|A0A0G2K9C1|A0A0G2K9C1_RAT SWI/SNF-related matrix-associated actin-dependent regulator of chromatin subfamily E member 1 OS=Rattus norvegicus OX=10116 GN=Smarce1 PE=1 SV=1;tr|A0A0G2KAP8|A0A0G2KAP8_RAT Uncharacterized protein OS=Rattus norvegicus OX=10116	35.236	1.51967e+06	589051	600548	1.41422e+06	86686.5	271966	297285	0	1.03087e+06	163985	0.0367527
60S ribosomal protein L23a	RGD1564606;LOC689899;Rpl23a;RGD1565170	tr|F1LT35|F1LT35_RAT Similar to 60S ribosomal protein L23a OS=Rattus norvegicus OX=10116 GN=RGD1564606 PE=3 SV=1;tr|D3ZTH8|D3ZTH8_RAT Similar to 60S ribosomal protein L23a OS=Rattus norvegicus OX=10116 GN=LOC689899 PE=3 SV=1;tr|B5DES1|B5DES1_RAT RCG33340 O	17.734	278269	230241	299789	0	2.24778e+06	1.09761e+06	2.15788e+06	4.07889e+06	202075	2.39554e+06	0.0373701
Glyceraldehyde-3-phosphate dehydrogenase	RGD1565368;Gapdh;GAPDH;LOC685186;RGD1564688;Gapdh-ps2	tr|M0R660|M0R660_RAT Glyceraldehyde-3-phosphate dehydrogenase OS=Rattus norvegicus OX=10116 PE=1 SV=1;sp|P04797|G3P_RAT Glyceraldehyde-3-phosphate dehydrogenase OS=Rattus norvegicus OX=10116 GN=Gapdh PE=1 SV=3;tr|Q0QEU1|Q0QEU1_RAT Glyceraldehyde-3-phosphat	35.783	905518	3.20935e+06	786906	0	3.77103e+06	3.32051e+06	3.83693e+06	3612000	1.22544e+06	3.63512e+06	0.0379714
	Sugp2	tr|D3ZJH2|D3ZJH2_RAT SURP and G patch domain-containing 2 OS=Rattus norvegicus OX=10116 GN=Sugp2 PE=1 SV=1	118.05	124047	163031	126206	20023.9	0	0	0	0	108327	0	0.0388816
High mobility group protein HMG-I/HMG-Y	Hmga1	sp|Q8K585|HMGA1_RAT High mobility group protein HMG-I/HMG-Y OS=Rattus norvegicus OX=10116 GN=Hmga1 PE=1 SV=3	11.706	1.36964e+06	1.21122e+06	1.55388e+06	6.54422e+06	9.67459e+06	3.87831e+06	8.42295e+06	1.24791e+07	2.66974e+06	8.61374e+06	0.0396181
60S ribosomal protein L4	Rpl4	tr|Q6P3V9|Q6P3V9_RAT 60S ribosomal protein L4 OS=Rattus norvegicus OX=10116 GN=Rpl4 PE=1 SV=1;sp|P50878|RL4_RAT 60S ribosomal protein L4 OS=Rattus norvegicus OX=10116 GN=Rpl4 PE=1 SV=3	47.3	509926	339249	290767	329980	2.35546e+06	2.85407e+06	2.42335e+06	631578	367481	2.06611e+06	0.0398903
Ankyrin-3	Ank3	sp|O70511|ANK3_RAT Ankyrin-3 OS=Rattus norvegicus OX=10116 GN=Ank3 PE=1 SV=3;tr|A0A0G2K1R9|A0A0G2K1R9_RAT Ankyrin-3 OS=Rattus norvegicus OX=10116 GN=Ank3 PE=1 SV=1;tr|A0A0G2K0J3|A0A0G2K0J3_RAT Ankyrin-3 OS=Rattus norvegicus OX=10116 GN=Ank3 PE=1 SV=1;tr|A0	284.44	94976.3	112796	125455	19072.9	0	0	46716.6	0	88075.1	11679.1	0.0406839
		tr|A0A0G2K889|A0A0G2K889_RAT Euchromatic histone lysine methyltransferase 1 OS=Rattus norvegicus OX=10116 GN=Ehmt1 PE=1 SV=1	141.46	25791.4	28852.7	40416.5	81099.6	0	0	0	0	44040.1	0	0.0407999
	Ahdc1	tr|D4A5R3|D4A5R3_RAT AT hook, DNA-binding motif,-containing 1 OS=Rattus norvegicus OX=10116 GN=Ahdc1 PE=1 SV=1	168.17	35145	28263.5	76408.9	24066.9	0	0	0	0	40971.1	0	0.0422938
40S ribosomal protein S12	LOC100359593;Rps12;LOC100912049;RGD1561102;LOC100360573	tr|Q6PDW1|Q6PDW1_RAT 40S ribosomal protein S12 OS=Rattus norvegicus OX=10116 GN=Rps12 PE=1 SV=1;sp|P63324|RS12_RAT 40S ribosomal protein S12 OS=Rattus norvegicus OX=10116 GN=Rps12 PE=1 SV=2;tr|D3ZG05|D3ZG05_RAT 40S ribosomal protein S12 OS=Rattus norvegicu	14.515	153920	125860	176484	53223.1	830162	438102	581677	252889	127372	525707	0.0435441
	Nol4l	tr|D3ZHS3|D3ZHS3_RAT Nucleolar protein 4-like OS=Rattus norvegicus OX=10116 GN=Nol4l PE=4 SV=2	48.592	56186.4	93102	129401	232900	0	0	0	0	127898	0	0.0437145
	Rrbp1	tr|F1M853|F1M853_RAT Ribosome-binding protein 1 OS=Rattus norvegicus OX=10116 GN=Rrbp1 PE=1 SV=3	157.5	281997	0	0	0	567622	178068	545130	258267	70499.3	387271	0.0444488
Scaffold attachment factor B1	Safb	tr|M0RBF0|M0RBF0_RAT Scaffold attachment factor B1 OS=Rattus norvegicus OX=10116 GN=Safb PE=1 SV=1;tr|A0A0G2JZI0|A0A0G2JZI0_RAT Scaffold attachment factor B OS=Rattus norvegicus OX=10116 GN=Safb PE=1 SV=1;sp|O88453|SAFB1_RAT Scaffold attachment factor B1 O	104.41	3.56509e+06	3.31742e+06	3.6102e+06	6.87928e+06	1.93519e+06	2.16593e+06	2.37246e+06	417178	4.343e+06	1.72269e+06	0.0454479
Histone H2A;Histone H2A.J;Histone H2A type 1-F;Histone H2A type 3;Histone H2A type 4;Histone H2A type 2-A;Histone H2A type 1-E;Histone H2A type 1-C;Histone H2A type 1;Histone H2A.Z	Hist2h2ac;LOC680322;Hist1h2af;LOC100910554;Hist2h2aa2;Hist1h2ao;Hist1h2ac;Hist1h2ak;H2afj;Hist2h2aa3;H2afz;H2afv;Hist2h2ab;H2afx	tr|D4ACV3|D4ACV3_RAT Histone H2A OS=Rattus norvegicus OX=10116 GN=Hist2h2ac PE=3 SV=2;tr|M0RDM4|M0RDM4_RAT Histone H2A OS=Rattus norvegicus OX=10116 GN=LOC680322 PE=3 SV=1;tr|Q6I8Q6|Q6I8Q6_RAT Histone H2A OS=Rattus norvegicus OX=10116 GN=Hist1h2af PE=3 SV=	13.645	641820	612649	703002	633108	3.59503e+06	1930000	1.30194e+06	2.16429e+06	647644	2.24781e+06	0.0455334
	Zfp512	tr|D3ZIF0|D3ZIF0_RAT Zinc finger protein 512 OS=Rattus norvegicus OX=10116 GN=Zfp512 PE=1 SV=1	63.958	1.69186e+06	1.23229e+06	1.26391e+06	3.43096e+06	191600	0	344471	358111	1.90476e+06	223546	0.0461377
Spectrin beta chain, non-erythrocytic 2	Sptbn2	tr|F1MA36|F1MA36_RAT Spectrin beta chain OS=Rattus norvegicus OX=10116 GN=Sptbn2 PE=1 SV=2;sp|Q9QWN8|SPTN2_RAT Spectrin beta chain, non-erythrocytic 2 OS=Rattus norvegicus OX=10116 GN=Sptbn2 PE=1 SV=2	271.01	465340	376445	601113	88868.5	62443.2	0	118080	0	382942	45130.8	0.0483065
E3 ubiquitin-protein ligase TRIP12	Trip12	tr|A0A0A0MXY4|A0A0A0MXY4_RAT E3 ubiquitin-protein ligase TRIP12 OS=Rattus norvegicus OX=10116 GN=Trip12 PE=1 SV=2;tr|A0A1W2Q676|A0A1W2Q676_RAT E3 ubiquitin-protein ligase TRIP12 OS=Rattus norvegicus OX=10116 GN=Trip12 PE=1 SV=1;tr|A0A0G2JU73|A0A0G2JU73_RAT	218.1	59295.9	61855.5	153272	216502	0	0	0	0	122731	0	0.0486604
Hematological and neurological expressed 1-like protein	Hn1l;RGD1559903	tr|A0A059NZV6|A0A059NZV6_RAT HN1-like protein OS=Rattus norvegicus OX=10116 GN=Jpt2 PE=2 SV=1;sp|Q5BK20|JUPI2_RAT Jupiter microtubule associated homolog 2 OS=Rattus norvegicus OX=10116 GN=Jpt2 PE=2 SV=1;tr|D3ZDL0|D3ZDL0_RAT Similar to RIKEN cDNA 1700049L16	20.07	84288.5	19818.7	106880	158932	0	0	0	0	92479.9	0	0.0490158
Heat shock cognate 71 kDa protein	Hspa8;LOC102549957;LOC680121	sp|P63018|HSP7C_RAT Heat shock cognate 71 kDa protein OS=Rattus norvegicus OX=10116 GN=Hspa8 PE=1 SV=1;tr|D4A4S3|D4A4S3_RAT Heat shock cognate 71 kDa protein OS=Rattus norvegicus OX=10116 GN=Hspa8 PE=3 SV=3;tr|M0RCB1|M0RCB1_RAT Uncharacterized protein OS=R	70.87	2.27071e+07	2.64348e+07	2.57369e+07	8.71793e+06	3.71265e+07	4.11373e+07	4.23373e+07	2.29178e+07	2.08992e+07	3.58797e+07	0.0492696
Histone H2B;Histone H2B type 1;Histone H2B type 1-A	Hist1h2bl;Hist1h2bk;LOC100910200;Hist1h2bb;Hist1h2bo;LOC100912338;Hist1h2bh;Hist3h2bb;Hist3h2ba;Hist1h2ba	tr|M0R4L7|M0R4L7_RAT Histone H2B OS=Rattus norvegicus OX=10116 GN=Hist1h2bl PE=3 SV=1;tr|G3V9C7|G3V9C7_RAT Histone H2B OS=Rattus norvegicus OX=10116 GN=Hist1h2bk PE=3 SV=1;tr|G3V8B3|G3V8B3_RAT Histone H2B OS=Rattus norvegicus OX=10116 GN=Hist1h2bq PE=3 SV=	13.91	534719	849292	614418	686574	1.55503e+06	971203	819541	1.25422e+06	671251	1.15e+06	0.0527189
	Mfap1a	tr|D4ACM9|D4ACM9_RAT Microfibrillar-associated protein 1A OS=Rattus norvegicus OX=10116 GN=Mfap1a PE=1 SV=1	51.968	80297.3	41963.2	14920.7	32762.2	0	0	0	0	42485.9	0	0.0541656
60S ribosomal protein L18	Rpl18	tr|Q0QEW8|Q0QEW8_RAT Ribosomal protein L18 (Fragment) OS=Rattus norvegicus OX=10116 GN=RPL18 PE=2 SV=1;tr|A0A0H2UHS7|A0A0H2UHS7_RAT 60S ribosomal protein L18 OS=Rattus norvegicus OX=10116 GN=Rpl18 PE=1 SV=1;sp|P12001|RL18_RAT 60S ribosomal protein L18 OS=R	18.87	186154	169986	203390	22139	1.65724e+06	2.15898e+06	1.77154e+06	206031	145417	1.44845e+06	0.0549033
60S ribosomal protein L11	Rpl11	tr|Q4V8I6|Q4V8I6_RAT 60S ribosomal protein L11 OS=Rattus norvegicus OX=10116 GN=Rpl11 PE=1 SV=1;sp|P62914|RL11_RAT 60S ribosomal protein L11 OS=Rattus norvegicus OX=10116 GN=Rpl11 PE=1 SV=2;tr|A0A0G2K3Y8|A0A0G2K3Y8_RAT 60S ribosomal protein L11 OS=Rattus n	19.024	168180	187550	166189	0	1.29043e+06	1.28292e+06	1.25154e+06	131376	130480	989065	0.0559015
General transcription factor II-I	Gtf2i	tr|A0A0G2K4T7|A0A0G2K4T7_RAT General transcription factor II-I OS=Rattus norvegicus OX=10116 GN=Gtf2i PE=1 SV=1;sp|Q5U2Y1|GTF2I_RAT General transcription factor II-I OS=Rattus norvegicus OX=10116 GN=Gtf2i PE=1 SV=2	112.31	615414	640552	560261	139375	77275.7	0	415449	0	488901	123181	0.0562253
	Map7d1	tr|D4A644|D4A644_RAT MAP7 domain-containing 1 OS=Rattus norvegicus OX=10116 GN=Map7d1 PE=1 SV=1	90.418	255089	210963	384806	750040	93037.8	0	64672.7	0	400224	39427.6	0.0574906
Neurofilament light polypeptide	Nefl	sp|P19527|NFL_RAT Neurofilament light polypeptide OS=Rattus norvegicus OX=10116 GN=Nefl PE=1 SV=3	61.335	49306.2	55542.5	83355.8	0	926270	888322	1.68968e+06	234156	47051.1	934607	0.0582375
	Rprd1b	tr|B5DEK0|B5DEK0_RAT Regulation of nuclear pre-mRNA domain-containing 1B OS=Rattus norvegicus OX=10116 GN=Rprd1b PE=1 SV=1	36.883	66813.6	61325.8	68657.7	0	0	0	0	0	49199.3	0	0.0582901
Nuclear pore complex protein Nup98-Nup96;Nuclear pore complex protein Nup98;Nuclear pore complex protein Nup96	Nup98	sp|P49793|NUP98_RAT Nuclear pore complex protein Nup98-Nup96 OS=Rattus norvegicus OX=10116 GN=Nup98 PE=1 SV=2;tr|F1LPQ1|F1LPQ1_RAT Nuclear pore complex protein Nup98-Nup96 OS=Rattus norvegicus OX=10116 GN=Nup98 PE=1 SV=2	197.28	78997	69611.9	76129.8	0	0	0	0	0	56184.7	0	0.0584264
mRNA export factor	Rae1	sp|Q3SWS8|RAE1L_RAT mRNA export factor OS=Rattus norvegicus OX=10116 GN=Rae1 PE=1 SV=1	40.919	66291.4	15631.7	128668	146813	0	0	0	0	89350.9	0	0.058764
Sister chromatid cohesion protein PDS5 homolog A	Pds5a	sp|A4L9P7|PDS5A_RAT Sister chromatid cohesion protein PDS5 homolog A OS=Rattus norvegicus OX=10116 GN=Pds5a PE=1 SV=1	150.28	21590.2	25753.5	22440.1	0	0	0	0	0	17446	0	0.0593124
Tubulin beta-2B chain	Tubb2b	sp|Q3KRE8|TBB2B_RAT Tubulin beta-2B chain OS=Rattus norvegicus OX=10116 GN=Tubb2b PE=1 SV=1	49.953	2.94482e+07	2.98399e+07	2.56981e+07	1.11414e+07	1.45086e+07	1.44056e+07	1.34846e+07	3.79244e+06	2.40319e+07	1.15478e+07	0.0596768
	Senp3	tr|Q3MID8|Q3MID8_RAT Senp3 protein (Fragment) OS=Rattus norvegicus OX=10116 GN=Senp3 PE=2 SV=1;tr|G3V7S5|G3V7S5_RAT SUMO-specific peptidase 3 OS=Rattus norvegicus OX=10116 GN=Senp3 PE=1 SV=1	64.267	39551.8	31869.7	35914	0	0	0	0	0	26833.9	0	0.0597888
		tr|A0A0G2K0Y2|A0A0G2K0Y2_RAT Insulin-like growth factor 2 mRNA-binding protein 3 OS=Rattus norvegicus OX=10116 GN=Igf2bp3 PE=1 SV=1	63.593	318180	257975	313052	0	0	0	0	0	222302	0	0.0599992
Coronin	Coro1c	tr|G3V624|G3V624_RAT Coronin OS=Rattus norvegicus OX=10116 GN=Coro1c PE=1 SV=1;tr|B2RYG0|B2RYG0_RAT Coronin OS=Rattus norvegicus OX=10116 GN=Coro1c PE=2 SV=1	53.177	479038	572748	704755	430837	321092	328305	516866	211693	546845	344489	0.0600977
	Myo18a	tr|D3ZFD0|D3ZFD0_RAT Myosin XVIIIa OS=Rattus norvegicus OX=10116 GN=Myo18a PE=1 SV=2;tr|A0A0G2JY08|A0A0G2JY08_RAT Myosin XVIIIa OS=Rattus norvegicus OX=10116 GN=Myo18a PE=1 SV=1	232.66	19733.7	17851.3	15646.7	0	0	0	0	0	13307.9	0	0.0601112
Myomegalin	Pde4dip	tr|A0A0G2JW66|A0A0G2JW66_RAT Myomegalin OS=Rattus norvegicus OX=10116 GN=Pde4dip PE=1 SV=1;tr|F1M7R5|F1M7R5_RAT Myomegalin OS=Rattus norvegicus OX=10116 GN=Pde4dip PE=1 SV=2;tr|A0A0G2K463|A0A0G2K463_RAT Myomegalin OS=Rattus norvegicus OX=10116 GN=Pde4dip P	261.58	44979.3	51342.8	58203.2	0	0	0	0	0	38631.3	0	0.0606982
Translation initiation factor eIF-2B subunit epsilon	Eif2b5	sp|Q64350|EI2BE_RAT Translation initiation factor eIF-2B subunit epsilon OS=Rattus norvegicus OX=10116 GN=Eif2b5 PE=1 SV=2	80.205	11344.5	7895.75	14131.5	0	90454.1	184678	99169.7	342044	8342.95	179087	0.060928
Serine/threonine-protein kinase DCLK2	Dclk2	tr|E9PSS1|E9PSS1_RAT Serine/threonine-protein kinase DCLK2 OS=Rattus norvegicus OX=10116 GN=Dclk2 PE=1 SV=3;sp|Q5MPA9|DCLK2_RAT Serine/threonine-protein kinase DCLK2 OS=Rattus norvegicus OX=10116 GN=Dclk2 PE=1 SV=2	77.852	165429	158725	202808	0	0	0	0	0	131740	0	0.0610291
	Rangap1	tr|Q66H32|Q66H32_RAT RAN GTPase-activating protein 1 OS=Rattus norvegicus OX=10116 GN=Rangap1 PE=1 SV=1;tr|F1MAA5|F1MAA5_RAT RAN GTPase-activating protein 1 OS=Rattus norvegicus OX=10116 GN=Rangap1 PE=1 SV=2	46.406	88658.3	41541.1	55747.9	180869	0	0	0	0	91703.9	0	0.0610852
	Zfp638	tr|D4A0U3|D4A0U3_RAT Zinc finger protein 638 OS=Rattus norvegicus OX=10116 GN=Zfp638 PE=1 SV=1	208.14	687885	1.62493e+06	849410	522112	397768	166836	396447	0	921084	240263	0.0616211
Transitional endoplasmic reticulum ATPase	Vcp	sp|P46462|TERA_RAT Transitional endoplasmic reticulum ATPase OS=Rattus norvegicus OX=10116 GN=Vcp PE=1 SV=3	89.348	404231	303739	359157	299482	2.14292e+06	507627	1.41535e+06	1.20729e+06	341652	1.3183e+06	0.0619738
Echinoderm microtubule-associated protein-like 1	Eml1	tr|M0RCT5|M0RCT5_RAT Echinoderm microtubule-associated protein-like 1 OS=Rattus norvegicus OX=10116 GN=Eml1 PE=1 SV=2;tr|M0RDD8|M0RDD8_RAT Echinoderm microtubule-associated protein-like 1 OS=Rattus norvegicus OX=10116 GN=Eml1 PE=1 SV=2;sp|Q4V8C3|EMAL1_RAT	85.75	44267.8	42641.6	32917.4	0	0	0	0	0	29956.7	0	0.0620075
	Ranbp2	tr|D4A054|D4A054_RAT RAN-binding protein 2 OS=Rattus norvegicus OX=10116 GN=Ranbp2 PE=1 SV=2;tr|M0R3M4|M0R3M4_RAT RAN-binding protein 2 OS=Rattus norvegicus OX=10116 GN=Ranbp2 PE=1 SV=1	341.4	147797	155368	113971	0	0	0	0	0	104284	0	0.0622861
Nuclear cap-binding protein subunit 1	Ncbp1	sp|Q56A27|NCBP1_RAT Nuclear cap-binding protein subunit 1 OS=Rattus norvegicus OX=10116 GN=Ncbp1 PE=1 SV=1	91.91	16294.4	22473.1	18564.1	0	0	0	0	0	14332.9	0	0.0625827
Serine/threonine-protein phosphatase 1 regulatory subunit 10	Ppp1r10	tr|A0A0G2K3G9|A0A0G2K3G9_RAT Serine/threonine-protein phosphatase 1 regulatory subunit 10 OS=Rattus norvegicus OX=10116 GN=Ppp1r10 PE=1 SV=1;tr|A4QN30|A4QN30_RAT Protein phosphatase 1, regulatory subunit 10 OS=Rattus norvegicus OX=10116 GN=Ppp1r10 PE=2 SV=	92.486	80531.1	62453.3	81572.5	231303	0	0	0	0	113965	0	0.0627269
Microtubule-associated protein 6	Map6	sp|Q63560|MAP6_RAT Microtubule-associated protein 6 OS=Rattus norvegicus OX=10116 GN=Map6 PE=1 SV=1;tr|F1LQZ9|F1LQZ9_RAT Microtubule-associated protein 6 OS=Rattus norvegicus OX=10116 GN=Map6 PE=1 SV=3	100.48	409837	511006	669907	656335	1.71308e+06	672763	1.51164e+06	1.01071e+06	561771	1.22705e+06	0.0629672
Far upstream element-binding protein 2	Khsrp	tr|M0R961|M0R961_RAT Far upstream element-binding protein 2 OS=Rattus norvegicus OX=10116 GN=Khsrp PE=1 SV=1;tr|A0A0G2K2B3|A0A0G2K2B3_RAT Far upstream element-binding protein 2 OS=Rattus norvegicus OX=10116 GN=Khsrp PE=1 SV=1;sp|Q99PF5|FUBP2_RAT Far upstre	74.212	4.64689e+06	5.00567e+06	6.53398e+06	1.67952e+07	1.85427e+07	1.3668e+07	1.4782e+07	3.04289e+07	8.24544e+06	1.93554e+07	0.0630779
Splicing factor, suppressor of white-apricot homolog	Sfswap	tr|Q3KR71|Q3KR71_RAT Splicing factor, arginine/serine-rich 8 OS=Rattus norvegicus OX=10116 GN=Sfswap PE=1 SV=1;tr|A0A1W2Q681|A0A1W2Q681_RAT Splicing factor, suppressor of white-apricot homolog OS=Rattus norvegicus OX=10116 GN=Sfswap PE=1 SV=1;tr|A0A0G2JZ87	87.39	18039.9	21930.6	25617.2	0	0	0	0	0	16396.9	0	0.063187
POU domain protein	Pou4f2	sp|G3V7L5|PO4F2_RAT POU domain, class 4, transcription factor 2 OS=Rattus norvegicus OX=10116 GN=Pou4f2 PE=1 SV=1	43.229	77406.8	51940.5	23554	144199	0	0	0	0	74275.1	0	0.0634278
Elongation factor 1-delta	Eef1d	sp|Q68FR9|EF1D_RAT Elongation factor 1-delta OS=Rattus norvegicus OX=10116 GN=Eef1d PE=1 SV=2	31.33	0	38617.6	64248.7	142976	1.22032e+06	1.54097e+06	811277	139780	61460.6	928087	0.0634364
	Sympk	tr|Q561R4|Q561R4_RAT Sympk protein (Fragment) OS=Rattus norvegicus OX=10116 GN=Sympk PE=2 SV=1;tr|F1LSH0|F1LSH0_RAT Symplekin OS=Rattus norvegicus OX=10116 GN=Sympk PE=1 SV=2;tr|A0A0G2K1E5|A0A0G2K1E5_RAT Symplekin OS=Rattus norvegicus OX=10116 GN=Sympk PE=	33.226	40822.5	0	39564.1	54135.5	0	0	0	0	33630.5	0	0.0636247
	Pbrm1	tr|D3ZT52|D3ZT52_RAT Polybromo 1 OS=Rattus norvegicus OX=10116 GN=Pbrm1 PE=1 SV=2	197.18	132120	111681	89308.6	0	0	0	0	0	83277.4	0	0.0644995
Insulin-like growth factor 2 mRNA-binding protein 1	Igf2bp1	sp|Q8CGX0|IF2B1_RAT Insulin-like growth factor 2 mRNA-binding protein 1 OS=Rattus norvegicus OX=10116 GN=Igf2bp1 PE=1 SV=1	63.436	1.06926e+06	798300	1.39233e+06	50541.8	38682.2	0	0	0	827607	9670.54	0.0645274
C-terminal-binding protein 1	Ctbp1	tr|Q6AZ26|Q6AZ26_RAT C-terminal binding protein 1 OS=Rattus norvegicus OX=10116 GN=Ctbp1 PE=1 SV=1;tr|F7FG31|F7FG31_RAT C-terminal-binding protein 1 OS=Rattus norvegicus OX=10116 GN=Ctbp1 PE=1 SV=1;tr|A0A0H2UI20|A0A0H2UI20_RAT C-terminal-binding protein 1	42.629	56556.2	41875.4	62332.2	0	0	0	0	0	40190.9	0	0.0647827
	Aqr	tr|A3KNA0|A3KNA0_RAT RNA helicase aquarius OS=Rattus norvegicus OX=10116 GN=Aqr PE=1 SV=1	170.76	19881.7	15246.5	22803.5	0	0	0	0	0	14482.9	0	0.0648213
Dynein light chain Tctex-type 1	Dynlt1	tr|B2RYR9|B2RYR9_RAT Dynein light chain Tctex-type 1 OS=Rattus norvegicus OX=10116 GN=Dynlt1 PE=2 SV=1;sp|Q9Z336|DYLT1_RAT Dynein light chain Tctex-type 1 OS=Rattus norvegicus OX=10116 GN=Dynlt1 PE=1 SV=1	12.452	28816.6	40433.4	29387.9	0	0	0	0	0	24659.5	0	0.0649537
	Cpsf1	tr|D4A0H5|D4A0H5_RAT Cleavage and polyadenylation specific factor 1, 160kDa (Predicted), isoform CRA_a OS=Rattus norvegicus OX=10116 GN=Cpsf1 PE=1 SV=1;tr|B5DEL2|B5DEL2_RAT Cleavage and polyadenylation-specific factor 1 OS=Rattus norvegicus OX=10116 GN=Cps	154.88	117371	127620	92335.6	0	0	0	7282.04	0	84331.8	1820.51	0.0654412
	Zfp207	tr|Q498C9|Q498C9_RAT RCG33491, isoform CRA_b OS=Rattus norvegicus OX=10116 GN=Zfp207 PE=1 SV=1	49.777	412426	342946	316880	585179	241368	0	277046	305244	414358	205914	0.0657481
Creatine kinase B-type	Ckb	sp|P07335|KCRB_RAT Creatine kinase B-type OS=Rattus norvegicus OX=10116 GN=Ckb PE=1 SV=2	42.725	0	8733	12111.3	0	279578	358271	921158	1.37211e+06	5211.08	732780	0.0658598
Stress-70 protein, mitochondrial	Hspa9	tr|F1M953|F1M953_RAT Stress-70 protein, mitochondrial OS=Rattus norvegicus OX=10116 GN=Hspa9 PE=1 SV=1;sp|P48721|GRP75_RAT Stress-70 protein, mitochondrial OS=Rattus norvegicus OX=10116 GN=Hspa9 PE=1 SV=3	73.744	0	46917.8	0	0	1.07908e+06	0	1.08487e+06	777244	11729.5	735299	0.0658661
G kinase-anchoring protein 1	Gkap1	sp|Q5XIG5|GKAP1_RAT G kinase-anchoring protein 1 OS=Rattus norvegicus OX=10116 GN=Gkap1 PE=1 SV=1	41.931	0	0	0	0	70254.1	0	72800.4	101313	0	61091.9	0.0658982
	Sirt6	tr|Q4FZY2|Q4FZY2_RAT Sirtuin 6 OS=Rattus norvegicus OX=10116 GN=Sirt6 PE=2 SV=1	36.365	42646.4	28582.2	32139.1	0	0	0	0	0	25841.9	0	0.06594
Density-regulated protein	Denr	tr|D3ZU54|D3ZU54_RAT Density-regulated protein OS=Rattus norvegicus OX=10116 GN=Denr PE=1 SV=3;tr|B0BNB2|B0BNB2_RAT Density-regulated protein OS=Rattus norvegicus OX=10116 GN=Denr PE=2 SV=1	21.825	58384.6	39711	62619.7	0	0	0	0	0	40178.8	0	0.0671724
	Fbll1	tr|D3ZVA5|D3ZVA5_RAT Fibrillarin-like 1 OS=Rattus norvegicus OX=10116 GN=Fbll1 PE=3 SV=2	33.853	141663	141941	107479	0	0	0	15890	0	97770.5	3972.5	0.0672057
	Baz1b	tr|G3V661|G3V661_RAT Bromodomain adjacent to zinc finger domain protein 1B OS=Rattus norvegicus OX=10116 GN=Baz1b PE=1 SV=1	170.29	63468.9	57143.1	39903	0	0	0	0	0	40128.8	0	0.0672083
	Hnrnph3	tr|D4ABK7|D4ABK7_RAT Heterogeneous nuclear ribonucleoprotein H3 (2H9) (Predicted), isoform CRA_c OS=Rattus norvegicus OX=10116 GN=Hnrnph3 PE=1 SV=1	36.869	1750000	1.66558e+06	1.4812e+06	0	124508	0	181010	0	1.22419e+06	76379.5	0.067712
	Hnrnpul2	tr|D4ABT8|D4ABT8_RAT Heterogeneous nuclear ribonucleoprotein U-like 2 OS=Rattus norvegicus OX=10116 GN=Hnrnpul2 PE=1 SV=1	84.858	1.22244e+06	1.04924e+06	942664	72729.1	44832.4	251220	179255	0	821767	118827	0.0678662
	Zmynd8	tr|A0A0G2K9F7|A0A0G2K9F7_RAT Zinc finger, MYND-type-containing 8 OS=Rattus norvegicus OX=10116 GN=Zmynd8 PE=1 SV=1;tr|A8C4G9|A8C4G9_RAT Spikar OS=Rattus norvegicus OX=10116 GN=Zmynd8 PE=1 SV=1	130.09	138941	106106	146610	0	0	0	18330.5	0	97914.4	4582.63	0.0687549
Heterogeneous nuclear ribonucleoprotein F;Heterogeneous nuclear ribonucleoprotein F, N-terminally processed	Hnrnpf	sp|Q794E4|HNRPF_RAT Heterogeneous nuclear ribonucleoprotein F OS=Rattus norvegicus OX=10116 GN=Hnrnpf PE=1 SV=3	45.729	1.21892e+06	1.407e+06	1.27302e+06	59896.4	282043	0	289122	0	989708	142791	0.0690322
60S acidic ribosomal protein P0	Rplp0	sp|P19945|RLA0_RAT 60S acidic ribosomal protein P0 OS=Rattus norvegicus OX=10116 GN=Rplp0 PE=1 SV=2	34.215	225444	249816	161223	0	2.75492e+06	1.53719e+06	2.86088e+06	250533	159121	1.85088e+06	0.0693152
	RGD1560175	tr|D4ABR5|D4ABR5_RAT Upstream transcription factor family member 3 OS=Rattus norvegicus OX=10116 GN=Usf3 PE=4 SV=3	237.38	187352	112470	141754	0	0	0	0	0	110394	0	0.069727
14-3-3 protein beta/alpha;14-3-3 protein beta/alpha, N-terminally processed	Ywhab	sp|P35213|1433B_RAT 14-3-3 protein beta/alpha OS=Rattus norvegicus OX=10116 GN=Ywhab PE=1 SV=3	28.054	0	67463.2	0	0	345551	352797	457325	0	16865.8	288918	0.069938
	Cbx1	tr|D4A3T3|D4A3T3_RAT Chromobox 1 OS=Rattus norvegicus OX=10116 GN=Cbx1 PE=1 SV=1	21.403	58754.4	45817.3	0	34654.2	0	0	0	0	34806.5	0	0.0700588
		tr|A0A0G2K9S4|A0A0G2K9S4_RAT Unconventional myosin-Va OS=Rattus norvegicus OX=10116 GN=Myo5a PE=1 SV=1;tr|A0A0G2K9X3|A0A0G2K9X3_RAT Unconventional myosin-Va OS=Rattus norvegicus OX=10116 GN=Myo5a PE=1 SV=1;tr|A0A0G2K4Y7|A0A0G2K4Y7_RAT Unconventional myosin	203.07	364453	243527	451088	28922.3	53202.2	0	36273.5	0	271997	22368.9	0.0705866
Microtubule-associated protein 1A;MAP1A heavy chain;MAP1 light chain LC2	Map1a	sp|P34926|MAP1A_RAT Microtubule-associated protein 1A OS=Rattus norvegicus OX=10116 GN=Map1a PE=1 SV=1	299.53	464675	283272	495101	395466	2.06324e+06	3.46407e+06	2.7984e+06	434244	409628	2.18999e+06	0.0713666
	Kdm1a	tr|B3STT9|B3STT9_RAT Lysine-specific histone demethylase OS=Rattus norvegicus OX=10116 GN=Kdm1a PE=2 SV=1;tr|A0A0G2K736|A0A0G2K736_RAT Lysine-specific histone demethylase OS=Rattus norvegicus OX=10116 GN=Kdm1a PE=1 SV=1;tr|F1MA31|F1MA31_RAT Lysine-specific	94.519	51710.1	82568	53901.3	0	0	0	0	0	47044.8	0	0.0714851
	Rbbp6	tr|G3V953|G3V953_RAT RB-binding protein 6, ubiquitin ligase OS=Rattus norvegicus OX=10116 GN=Rbbp6 PE=1 SV=1	199.85	44427.5	45866.9	64844.9	159570	0	0	19468.1	0	78677.2	4867.02	0.0718053
Uncharacterized protein C10orf88 homolog		sp|Q5XI46|CJ088_RAT Uncharacterized protein C10orf88 homolog OS=Rattus norvegicus OX=10116 PE=2 SV=1	48.819	17664.2	14053.1	24410.6	0	0	0	0	0	14032	0	0.0721442
	Fam76b	tr|D3Z8B9|D3Z8B9_RAT Family with sequence similarity 76, member B OS=Rattus norvegicus OX=10116 GN=Fam76b PE=1 SV=1	26.649	93801.8	31221	85430	217641	0	0	0	0	107024	0	0.0727523
Mediator of DNA damage checkpoint protein 1	Mdc1	sp|Q5U2M8|MDC1_RAT Mediator of DNA damage checkpoint protein 1 OS=Rattus norvegicus OX=10116 GN=Mdc1 PE=1 SV=2	136.95	15544.4	15960.3	47383.6	74689.2	0	0	0	0	38394.4	0	0.0736811
Actin-like protein 6B	Actl6a;Actl6b	tr|Q4KM87|Q4KM87_RAT Actin-like 6A OS=Rattus norvegicus OX=10116 GN=Actl6a PE=1 SV=1;tr|A0A0G2JW70|A0A0G2JW70_RAT Actin-like protein 6B OS=Rattus norvegicus OX=10116 GN=Actl6b PE=3 SV=1;sp|P86173|ACL6B_RAT Actin-like protein 6B OS=Rattus norvegicus OX=1011	47.42	202027	175765	136526	0	0	0	38808.4	0	128579	9702.1	0.0743021
	Dhx15	tr|D3ZD97|D3ZD97_RAT DEAH (Asp-Glu-Ala-His) box polypeptide 15 (Predicted), isoform CRA_b OS=Rattus norvegicus OX=10116 GN=Dhx15 PE=1 SV=1	90.976	405888	524986	481189	27674.5	34334.1	0	227086	0	359934	65355	0.07458
60S acidic ribosomal protein P1	Rplp1	sp|P19944|RLA1_RAT 60S acidic ribosomal protein P1 OS=Rattus norvegicus OX=10116 GN=Rplp1 PE=3 SV=1	11.498	34559.2	92797.5	0	0	871838	0	1.10293e+06	1.43262e+06	31839.2	851849	0.0748949
	Hnrnpa3	tr|D4A6A2|D4A6A2_RAT Heterogeneous nuclear ribonucleoprotein A3-like OS=Rattus norvegicus OX=10116 GN=LOC100911361 PE=1 SV=3;tr|E9PSU5|E9PSU5_RAT Uncharacterized protein OS=Rattus norvegicus OX=10116 PE=1 SV=2	36.913	1.25448e+06	1.14174e+06	824907	898884	1.69454e+06	958763	2.02675e+06	1.97649e+06	1.03e+06	1.66413e+06	0.0760616
rRNA 2-O-methyltransferase fibrillarin	Fbl	sp|P22509|FBRL_RAT rRNA 2-O-methyltransferase fibrillarin OS=Rattus norvegicus OX=10116 GN=Fbl PE=1 SV=2	34.221	469009	493711	479174	0	47462.2	0	144431	0	360473	47973.3	0.0761403
Nuclear pore complex protein Nup155	Nup155	tr|F1LS02|F1LS02_RAT Nuclear pore complex protein Nup155 OS=Rattus norvegicus OX=10116 GN=Nup155 PE=1 SV=1;tr|A0A0G2K7T6|A0A0G2K7T6_RAT Nuclear pore complex protein Nup155 OS=Rattus norvegicus OX=10116 GN=Nup155 PE=1 SV=1;sp|P37199|NU155_RAT Nuclear pore c	154.86	24924.6	19184.1	12811.1	0	0	0	0	0	14230	0	0.0763396
	Ablim1	tr|Q3KR72|Q3KR72_RAT Actin-binding LIM protein 1 OS=Rattus norvegicus OX=10116 GN=Ablim1 PE=2 SV=1;tr|A0A0G2JW01|A0A0G2JW01_RAT Uncharacterized protein OS=Rattus norvegicus OX=10116 PE=1 SV=1;tr|A0A0G2JY49|A0A0G2JY49_RAT Uncharacterized protein (Fragment)	48.7	86334.3	91475.9	115868	0	0	0	31894.2	0	73419.7	7973.55	0.0764095
	Dmap1	tr|Q568Y6|Q568Y6_RAT DNA methyltransferase 1-associated protein 1 OS=Rattus norvegicus OX=10116 GN=Dmap1 PE=1 SV=1	53.173	70381.7	0	36543.8	66888.4	0	0	0	0	43453.5	0	0.0765534
	Scaf4	tr|Q6TUE4|Q6TUE4_RAT LRRGT00100 OS=Rattus norvegicus OX=10116 GN=Scaf4 PE=2 SV=1;tr|F1M994|F1M994_RAT Splicing factor, arginine/serine-rich 15 OS=Rattus norvegicus OX=10116 GN=Scaf4 PE=1 SV=3	98.885	100176	80937.7	76793.4	139474	0	0	111102	0	99345.3	27775.4	0.0766119
Splicing regulatory glutamine/lysine-rich protein 1	Srek1	tr|G3V9I9|G3V9I9_RAT Splicing regulatory glutamine/lysine-rich protein 1 OS=Rattus norvegicus OX=10116 GN=Srek1 PE=1 SV=2;sp|Q9JKL7|SREK1_RAT Splicing regulatory glutamine/lysine-rich protein 1 OS=Rattus norvegicus OX=10116 GN=Srek1 PE=1 SV=1	69.235	94392	125550	99957.8	89310.8	72508.1	0	90726.5	0	102303	40808.7	0.0766245
E3 ubiquitin-protein ligase RING2;E3 ubiquitin-protein ligase RING1	Rnf2;Ring1	tr|M5AJY0|M5AJY0_RAT Ring finger protein 2 (Fragment) OS=Rattus norvegicus OX=10116 GN=Rnf2 PE=2 SV=1;tr|A0A0G2JTP7|A0A0G2JTP7_RAT E3 ubiquitin-protein ligase RING2 OS=Rattus norvegicus OX=10116 GN=Rnf2 PE=1 SV=1;sp|Q4KLY4|RING2_RAT E3 ubiquitin-protein li	34.242	38680.5	0	38897.1	66043.8	0	0	0	0	35905.4	0	0.0774377
60S ribosomal protein L5	Rpl5;Rpl5l1	sp|P09895|RL5_RAT 60S ribosomal protein L5 OS=Rattus norvegicus OX=10116 GN=Rpl5 PE=1 SV=3;tr|D3ZHP8|D3ZHP8_RAT Uncharacterized protein OS=Rattus norvegicus OX=10116 PE=1 SV=1	34.458	25267.8	66134.6	4097.13	0	320314	243288	315908	0	23874.9	219877	0.0778215
	Xrn2	tr|D4A914|D4A914_RAT 5-3 exoribonuclease OS=Rattus norvegicus OX=10116 GN=Xrn2 PE=1 SV=3	108.65	272293	536133	496492	148661	767730	535780	546108	1.19109e+06	363395	760177	0.078169
		tr|A0A0G2K0T6|A0A0G2K0T6_RAT Gamma-synuclein OS=Rattus norvegicus OX=10116 GN=Sncg PE=1 SV=1	13.045	13350.6	27252.1	21913.2	0	0	0	0	0	15629	0	0.0783824
Eukaryotic initiation factor 4A-II;Eukaryotic initiation factor 4A-II, N-terminally processed	Eif4a2	sp|Q5RKI1|IF4A2_RAT Eukaryotic initiation factor 4A-II OS=Rattus norvegicus OX=10116 GN=Eif4a2 PE=1 SV=1;tr|A0A0G2K8B7|A0A0G2K8B7_RAT Eukaryotic initiation factor 4A-II OS=Rattus norvegicus OX=10116 GN=Eif4a2 PE=1 SV=1	46.402	366820	371459	545885	38741	1.42146e+06	1.49881e+06	1.48625e+06	189631	330726	1.14904e+06	0.078447
Nuclear pore complex protein Nup107	Nup107	tr|F1LSL2|F1LSL2_RAT Nuclear pore complex protein OS=Rattus norvegicus OX=10116 GN=Nup107 PE=1 SV=2;sp|P52590|NU107_RAT Nuclear pore complex protein Nup107 OS=Rattus norvegicus OX=10116 GN=Nup107 PE=1 SV=1	106.88	105138	162436	120236	345235	47643.8	0	40698.6	78084.4	183261	41606.7	0.0788092
	Pias4	tr|B5DFF9|B5DFF9_RAT Pias4 protein OS=Rattus norvegicus OX=10116 GN=Pias4 PE=2 SV=1	55.511	37374.3	31621.8	59225.1	0	0	0	0	0	32055.3	0	0.0788985
Elongation factor 1-alpha;Elongation factor 1-alpha 1;Elongation factor 1-alpha 2	LOC100360413;Eef1a1;LOC100360150;Eef1a2	tr|M0R757|M0R757_RAT Elongation factor 1-alpha OS=Rattus norvegicus OX=10116 GN=LOC100360413 PE=3 SV=1;sp|P62630|EF1A1_RAT Elongation factor 1-alpha 1 OS=Rattus norvegicus OX=10116 GN=Eef1a1 PE=2 SV=1;tr|F1M6C2|F1M6C2_RAT Uncharacterized protein OS=Rattus	50.107	2.45991e+06	3.75949e+06	3.01813e+06	251578	1.14919e+07	1.78169e+07	1.24473e+07	1.87356e+06	2.37228e+06	1.09074e+07	0.079172
	Snrpf	tr|D4AAT4|D4AAT4_RAT RCG48672 OS=Rattus norvegicus OX=10116 GN=Snrpf PE=1 SV=1	9.7251	254172	225028	398364	154120	121935	0	246747	0	257921	92170.4	0.0791884
Protein Red	Wdr55;Ik	tr|A0A0G2K5G9|A0A0G2K5G9_RAT Protein Red OS=Rattus norvegicus OX=10116 GN=Ik PE=1 SV=1;tr|Q6QI75|Q6QI75_RAT LRRG00133 OS=Rattus norvegicus OX=10116 GN=Wdr55 PE=1 SV=1;sp|Q66HG8|RED_RAT Protein Red OS=Rattus norvegicus OX=10116 GN=Ik PE=1 SV=1	65.856	146926	69781.9	119553	0	0	0	0	0	84065.3	0	0.0799218
	Zfp647	tr|M0RDI4|M0RDI4_RAT Zinc finger protein 250-like OS=Rattus norvegicus OX=10116 GN=Zfp647 PE=4 SV=1	59.804	95062.1	28569.4	27821.2	25384.9	0	0	0	0	44209.4	0	0.0799611
cAMP-regulated phosphoprotein 19	Arpp19	sp|Q712U5|ARP19_RAT cAMP-regulated phosphoprotein 19 OS=Rattus norvegicus OX=10116 GN=Arpp19 PE=1 SV=3	12.293	19801.8	10509.5	12166.9	0	0	0	0	0	10619.6	0	0.0800612
Mitochondrial import inner membrane translocase subunit Tim8 B	Timm8b	sp|P62078|TIM8B_RAT Mitochondrial import inner membrane translocase subunit Tim8 B OS=Rattus norvegicus OX=10116 GN=Timm8b PE=3 SV=1	9.2864	44053.3	25371.1	24618.9	0	0	0	0	0	23510.8	0	0.0802112
Splicing factor, arginine/serine-rich 19	Scaf1	sp|Q63624|SFR19_RAT Splicing factor, arginine/serine-rich 19 OS=Rattus norvegicus OX=10116 GN=Scaf1 PE=1 SV=2	133.85	11012	18097.7	23213.3	0	0	0	0	0	13080.8	0	0.080223
N-acylneuraminate cytidylyltransferase	Cmas	tr|Q5M963|Q5M963_RAT Cytidine monophosphate N-acetylneuraminic acid synthetase OS=Rattus norvegicus OX=10116 GN=Cmas PE=1 SV=1;sp|P69060|NEUA_RAT N-acylneuraminate cytidylyltransferase OS=Rattus norvegicus OX=10116 GN=Cmas PE=2 SV=1	48.14	2.78831e+06	2.80354e+06	2.21779e+06	688327	2.78162e+06	3.56508e+06	5.2477e+06	3.11267e+06	2.12449e+06	3.67677e+06	0.0811884
Histone H1.4	Hist1h1e	sp|P15865|H14_RAT Histone H1.4 OS=Rattus norvegicus OX=10116 GN=Hist1h1e PE=1 SV=3	21.987	3.35133e+07	4.75722e+07	3.47099e+07	8.22908e+07	7.59351e+07	8.33169e+07	6.09521e+07	1.21907e+08	4.95216e+07	8.55277e+07	0.0829347
Polypyrimidine tract-binding protein 3	Ptbp3	tr|A0A0G2JV54|A0A0G2JV54_RAT Polypyrimidine tract-binding protein 3 OS=Rattus norvegicus OX=10116 GN=Ptbp3 PE=1 SV=1;sp|Q9Z118|PTBP3_RAT Polypyrimidine tract-binding protein 3 OS=Rattus norvegicus OX=10116 GN=Ptbp3 PE=2 SV=1	59.809	84198.2	45580.7	102698	0	0	0	0	0	58119.3	0	0.0834755
	Phf21a	tr|F1M6K4|F1M6K4_RAT PHD finger protein 21A OS=Rattus norvegicus OX=10116 GN=Phf21a PE=1 SV=3	76.514	18076.9	19924.9	8887.02	0	0	0	0	0	11722.2	0	0.0837706
[truncated: 636 more rows]
